# Supplementary material for: Comparative analyses of proteins from Haemophilus influenzae biofilm and planktonic populations using metabolic labeling and mass spectrometry
Source: BMC Microbiol. 2014 Dec 31;14:329. doi: 10.1186/s12866-014-0329-9 (PMC4302520; doi:10.1186/s12866-014-0329-9)
Supplement: Additional file 1: — Total unique proteins 99% Conf and 2 peptides with 95% conf. [file 12866_2014_329_MOESM1_ESM.xlsx]

## Sheet: Total_Unique_Proteins_95Conf
Additional Table 1. Total Unique Proteins 99% Conf and 2 Peptides with 95% Conf.
gi #	Accession #	Protein
gi|68056946	AAX87199.1	Outer membrane protein P2 precursor
gi|68058433	AAX88686.1	pyruvate dehydrogenase E1 component
gi|68057310	AAX87563.1	DNA-directed RNA polymerase beta' chain
gi|68057409	AAX87662.1	elongation factor Tu
gi|68057911	AAX88164.1	Outer membrane protein P5
gi|68057164	AAX87417.1	putative periplasmic chelated iron binding protein
gi|68057311	AAX87564.1	DNA-directed RNA polymerase beta chain
gi|68057603	AAX87856.1	phosphoenolpyruvate carboxykinase
gi|68058536	AAX88789.1	L-lactate dehydrogenase
gi|68056984	AAX87237.1	formate acetyltransferase
gi|68057339	AAX87592.1	60 kDa chaperonin
gi|68057408	AAX87661.1	elongation factor G
gi|68058430	AAX88683.1	chaperone protein DnaK
gi|68057330	AAX87583.1	aspartate ammonia-lyase
gi|68058460	AAX88713.1	ribonucleoside-diphosphate reductase alpha chain
gi|68057465	AAX87718.1	glycerophosphoryl diester phosphodiesterase precursor
gi|68057948	AAX88201.1	phosphate acetyltransferase
gi|68057183	AAX87436.1	outer membrane protein P6 precursor
gi|68058308	AAX88561.1	cell division protein MukB
gi|68057280	AAX87533.1	ATP synthase beta chain
gi|68057488	AAX87741.1	trigger factor
gi|68057037	AAX87290.1	polyribonucleotide nucleotidyltransferase
gi|68057229	AAX87482.1	DNA-binding protein HU
gi|68057718	AAX87971.1	enolase
gi|68058422	AAX88675.1	NADP-dependent malic enzyme
gi|68057214	AAX87467.1	ribonuclease E
gi|68057282	AAX87535.1	ATP synthase alpha chain
gi|68057203	AAX87456.1	Outer membrane protein P1 precursor
gi|68057010	AAX87263.1	NAD nucleotidase
gi|68056907	AAX87160.1	iron-utilization periplasmic protein hFbpA
gi|68057608	AAX87861.1	alanyl-tRNA synthetase
gi|68056751	AAX87004.1	glyceraldehyde 3-phosphate dehydrogenase
gi|68057480	AAX87733.1	tryptophanase
gi|68058447	AAX88700.1	30S ribosomal protein S1
gi|68057123	AAX87376.1	aspartyl-tRNA synthetase
gi|68057955	AAX88208.1	malate dehydrogenase
gi|68057467	AAX87720.1	glycerol kinase
gi|68057321	AAX87574.1	phosphoglycerate kinase
gi|68058434	AAX88687.1	dihydrolipoamide acetyltransferase component of pyruvate dehydrogenase complex
gi|68057659	AAX87912.1	glutamine synthetase
gi|68058435	AAX88688.1	dihydrolipoamide dehydrogenase
gi|68057539	AAX87792.1	phosphoglucomutase
gi|68057029	AAX87282.1	inosine-5'-monophosphate dehydrogenase
gi|68058357	AAX88610.1	translation initiation factor IF-2
gi|68057709	AAX87962.1	Glycyl-tRNA synthetase beta chain
gi|68057857	AAX88110.1	cysteine synthase
gi|68057578	AAX87831.1	30S ribosomal protein S3
gi|68057402	AAX87655.1	2',3'-cyclic-nucleotide 2'-phosphodiesterase
gi|68057312	AAX87565.1	50S ribosomal protein L1
gi|68057714	AAX87967.1	catalase
gi|68058299	AAX88552.1	phosphate-binding periplasmic protein precursor PstS
gi|68058290	AAX88543.1	valyl-tRNA synthetase
gi|68057585	AAX87838.1	50S ribosomal protein L5
gi|68057616	AAX87869.1	D-galactose-binding periplasmic protein precursor
gi|68057263	AAX87516.1	ATP-dependent protease La
gi|68058322	AAX88575.1	NAD(P) transhydrogenase subunit alpha
gi|68057795	AAX88048.1	transketolase
gi|68058463	AAX88716.1	2-oxoglutarate dehydrogenase E1 component
gi|68058405	AAX88658.1	DNA gyrase subunit A
gi|68058323	AAX88576.1	glycogen phosphorylase
gi|68058243	AAX88496.1	predicted ABC-type transport system protein, periplasmic component
gi|68057552	AAX87805.1	2,3-bisphosphoglycerate-dependent phosphoglycerate mutase
gi|68057617	AAX87870.1	galactoside transport ATP-binding protein MglA
gi|68057976	AAX88229.1	adenylosuccinate synthetase
gi|68057590	AAX87843.1	30S ribosomal protein S5
gi|68057706	AAX87959.1	Leucyl-tRNA synthetase
gi|68056999	AAX87252.1	putative small-conductance mechanosensitive channel
gi|68058040	AAX88293.1	pyruvate kinase
gi|68057596	AAX87849.1	30S ribosomal protein S4
gi|68057995	AAX88248.1	aminopeptidase N
gi|68057320	AAX87573.1	fructose-bisphosphate aldolase
gi|68057407	AAX87660.1	30S ribosomal protein S7
gi|68057749	AAX88002.1	isoleucyl-tRNA synthetase
gi|68058282	AAX88535.1	fumarate hydratase class II
gi|68057652	AAX87905.1	ClpB
gi|68057702	AAX87955.1	protective surface antigen D15
gi|68057699	AAX87952.1	elongation factor Ts
gi|68057949	AAX88202.1	acetate kinase
gi|68057588	AAX87841.1	50S ribosomal protein L6
gi|68057548	AAX87801.1	phosphoribosylformylglycinamidine synthase
gi|68057698	AAX87951.1	30S ribosomal protein S2
gi|68056913	AAX87166.1	chaperone protein HtpG
gi|68057544	AAX87797.1	glycerol-3-phosphate acyltransferase
gi|68057460	AAX87713.1	ketol-acid reductoisomerase
gi|68057019	AAX87272.1	oligopeptidase A
gi|68057314	AAX87567.1	Purine nucleoside phosphorylase
gi|68057875	AAX88128.1	transaldolase
gi|68057597	AAX87850.1	DNA-directed RNA polymerase alpha chain
gi|68058410	AAX88663.1	probable periplasmic serine protease do/HhoA-like precursor
gi|68057891	AAX88144.1	cell division protein FtsZ
gi|68057366	AAX87619.1	DNA gyrase subunit B
gi|68057329	AAX87582.1	RNA polymerase sigma factor RpoD
gi|68058014	AAX88267.1	HMW2C, putative glycosyltransferase involved in glycosylation of HMW1A and HMW2A
gi|68057573	AAX87826.1	50S ribosomal protein L4
gi|68058449	AAX88702.1	conserved hypothetical pyridoxine biosynthesis enzyme
gi|68058037	AAX88290.1	glucose-6-phosphate isomerase
gi|68057575	AAX87828.1	50S ribosomal protein L2
gi|68058456	AAX88709.1	putative lipoprotein
gi|68057148	AAX87401.1	periplasmic nitrate reductase
gi|68057962	AAX88215.1	heme utilization protein
gi|68057956	AAX88209.1	lysyl-tRNA synthetase
gi|68058015	AAX88268.1	HMW2B, OMP-85-like protein required for HMW1A and HMW2A secretion
gi|68058481	AAX88734.1	HMW1B, OMP-85-like protein required for secretion of HMW1A and HMW2A
gi|68058162	AAX88415.1	6,7-dimethyl-8-ribityllumazine synthase
gi|68058319	AAX88572.1	DNA topoisomerase I
gi|68057079	AAX87332.1	glutamyl-tRNA synthetase
gi|68057874	AAX88127.1	periplasmic oligopeptide-binding protein
gi|68057453	AAX87706.1	aminoacyl-histidine dipeptidase
gi|68057529	AAX87782.1	prolyl-tRNA synthetase
gi|68058171	AAX88424.1	phenylalanyl-tRNA synthetase beta chain
gi|68057030	AAX87283.1	glutamine-hydrolyzing GMP synthase
gi|68056787	AAX87040.1	rod shape-determining protein MreB
gi|68057396	AAX87649.1	ornithine carbamoyltransferase, catabolic
gi|68057439	AAX87692.1	hemoglobin-haptoglobin binding protein B
gi|68058335	AAX88588.1	conserved hypothetical DNA-binding ferritin-like protein
gi|68056931	AAX87184.1	high-affinity zinc uptake system protein ZnuA
gi|68057371	AAX87624.1	peroxiredoxin/glutaredoxin
gi|68058461	AAX88714.1	ribonucleoside-diphosphate reductase beta chain
gi|68057068	AAX87321.1	heme/hemopexin-binding protein C
gi|68058530	AAX88783.1	enoyl-[acyl-carrier-protein] reductase (NADH)
gi|68057587	AAX87840.1	30S ribosomal protein S8
gi|68058032	AAX88285.1	arginyl-tRNA synthetase
gi|68057786	AAX88039.1	peptidyl-prolyl cis-trans isomerase D
gi|68057646	AAX87899.1	heme-binding protein A
gi|68057047	AAX87300.1	protein-export membrane protein SecD
gi|68058411	AAX88664.1	transcription-repair coupling factor
gi|68058524	AAX88777.1	argininosuccinate synthase
gi|68058451	AAX88704.1	D-lactate dehydrogenase
gi|68058000	AAX88253.1	Ribose-phosphate pyrophosphokinase
gi|68058149	AAX88402.1	3-oxoacyl-[acyl-carrier-protein] synthase I
gi|68057595	AAX87848.1	30S ribosomal protein S11
gi|68057469	AAX87722.1	Outer membrane protein P4, NADP phosphatase
gi|68057675	AAX87928.1	Serine hydroxymethyltransferase
gi|68058439	AAX88692.1	Uracil phosphoribosyltransferase
gi|68058016	AAX88269.1	HMW2A, high molecular weight adhesin 2
gi|68057657	AAX87910.1	GTP-binding protein TypA/ BipA
gi|68056970	AAX87223.1	Na(+)-translocating NADH-quinone reductase subunit A
gi|68057572	AAX87825.1	50S ribosomal protein L3
gi|68057694	AAX87947.1	preprotein translocase SecA subunit
gi|68057464	AAX87717.1	glycerol-3-phosphate transporter
gi|68056899	AAX87152.1	aspartokinase/homoserine dehydrogenase
gi|68058399	AAX88652.1	methionyl-tRNA synthetase
gi|68058321	AAX88574.1	NAD(P) transhydrogenase subunit beta
gi|68058507	AAX88760.1	cytosol aminopeptidase
gi|68057180	AAX87433.1	cysteine desulfurase
gi|68057583	AAX87836.1	50S ribosomal protein L14
gi|68057592	AAX87845.1	50S ribosomal protein L15
gi|68058170	AAX88423.1	phenylalanyl-tRNA synthetase alpha chain
gi|68056957	AAX87210.1	HflC
gi|68057005	AAX87258.1	50S ribosomal protein L19
gi|68056924	AAX87177.1	Seryl-tRNA synthetase
gi|68057723	AAX87976.1	inositol-1-monophosphatase
gi|68057315	AAX87568.1	predicted nucleoside permease
gi|68058330	AAX88583.1	glutaminyl-tRNA synthetase
gi|68057832	AAX88085.1	CTP synthase
gi|68057577	AAX87830.1	50S ribosomal protein L22
gi|68057579	AAX87832.1	50S ribosomal protein L16
gi|68057055	AAX87308.1	UvrABC system protein A
gi|68057239	AAX87492.1	penicillin-binding protein 1A
gi|68058317	AAX88570.1	threonyl-tRNA synthetase
gi|68057963	AAX88216.1	putative L-lactate permease
gi|68058161	AAX88414.1	asparaginyl-tRNA synthetase
gi|68056975	AAX87228.1	Na(+)-translocating NADH-quinone reductase subunit F
gi|68057284	AAX87537.1	ATP synthase B chain
gi|68057661	AAX87914.1	peptidase B
gi|68057008	AAX87261.1	30S ribosomal protein S16
gi|68058468	AAX88721.1	tail-specific protease precursor
gi|68057096	AAX87349.1	transcription termination factor rho
gi|68058340	AAX88593.1	spermidine/putrescine-binding periplasmic protein 1 precursor
gi|68056958	AAX87211.1	HflK
gi|68058469	AAX88722.1	predicted activator of osmoprotectant transporter ProP
gi|68057281	AAX87534.1	ATP synthase gamma chain
gi|68057207	AAX87460.1	acetyl-coenzyme A carboxylase carboxyl transferase subunit alpha
gi|68057736	AAX87989.1	diaminobutyrate--2-oxoglutarate aminotransferase
gi|68057259	AAX87512.1	survival protein SurA homolog
gi|68057784	AAX88037.1	preprotein translocase subunit YidC
gi|68057349	AAX87602.1	6-phosphogluconate dehydrogenase, decarboxylating
gi|68058207	AAX88460.1	conserved hypothetical protein
gi|68057184	AAX87437.1	TolB
gi|68058496	AAX88749.1	molybdate-binding periplasmic protein
gi|68057831	AAX88084.1	probable cytochrome oxidase subunit I
gi|68056767	AAX87020.1	conserved hypothetical acid-induced glycyl radical enzyme
gi|68057754	AAX88007.1	naphthoate synthase
gi|68057594	AAX87847.1	30S ribosomal protein S13
gi|68057629	AAX87882.1	fumarate reductase flavoprotein subunit
gi|68057295	AAX87548.1	HslU, ATP-dependent chaperone of the HslUV protease
gi|68057392	AAX87645.1	RecA
gi|68056953	AAX87206.1	putative sialic acid transporter, TRAP-type C4-dicarboxylate transport system, periplasmic component
gi|68058203	AAX88456.1	cell division protein FtsH homolog 1
gi|68056968	AAX87221.1	glutathione reductase
gi|68056962	AAX87215.1	3-oxoacyl-[acyl-carrier protein] reductase
gi|68058337	AAX88590.1	spermidine/putrescine transport ATP-binding protein
gi|68057061	AAX87314.1	dihydrodipicolinate synthase
gi|68056937	AAX87190.1	inorganic pyrophosphatase
gi|68057974	AAX88227.1	HTH-type transcriptional repressor PurR
gi|68057758	AAX88011.1	biotin carboxylase
gi|68058298	AAX88551.1	ferritin like protein 1
gi|68058358	AAX88611.1	transcription elongation protein NusA
gi|68057418	AAX87671.1	50S ribosomal protein L7/L12
gi|68057844	AAX88097.1	[Mn] superoxide dismutase
gi|68057999	AAX88252.1	tyrosyl-tRNA synthetase
gi|68057584	AAX87837.1	50S ribosomal protein L24
gi|68058327	AAX88580.1	1,4-alpha-glucan branching enzyme
gi|68057212	AAX87465.1	host factor-I protein Hfq
gi|68057340	AAX87593.1	50S ribosomal protein L9
gi|68058484	AAX88737.1	conserved hypothetical protein
gi|68057598	AAX87851.1	50S ribosomal protein L17
gi|68057456	AAX87709.1	triosephosphate isomerase
gi|68057507	AAX87760.1	FolD bifunctional protein
gi|68057728	AAX87981.1	exodeoxyribonuclease V gamma chain
gi|68057530	AAX87783.1	organic solvent tolerance protein
gi|68058415	AAX88668.1	ABC transporter ATP-binding protein
gi|68058224	AAX88477.1	50S ribosomal protein L13
gi|68057025	AAX87278.1	conserved hypothetical protein
gi|68056825	AAX87078.1	anaerobic ribonucleoside-triphosphate reductase
gi|68056918	AAX87171.1	putative type I site-specific restriction-modification system, R subunit
gi|68057639	AAX87892.1	thiol:disulfide interchange protein DsbA
gi|68058325	AAX88578.1	glucose-1-phosphate adenylyltransferase
gi|68057776	AAX88029.1	DNA polymerase III, beta chain
gi|68057827	AAX88080.1	ATP-dependent helicase HrpA homolog
gi|68057153	AAX87406.1	adenylate kinase
gi|68057405	AAX87658.1	glucose inhibited division protein A
gi|68057713	AAX87966.1	glycyl-tRNA synthetase alpha chain
gi|68057060	AAX87313.1	bacterioferritin comigratory protein
gi|68057069	AAX87322.1	heme/hemopexin-binding protein B
gi|68056943	AAX87196.1	GTP-binding protein EngA
gi|68057701	AAX87954.1	Outer membrane protein 26
gi|68057742	AAX87995.1	Ttk
gi|68057589	AAX87842.1	50S ribosomal protein L18
gi|68057766	AAX88019.1	6-phosphofructokinase
gi|68056955	AAX87208.1	conserved hypothetical protein
gi|68057778	AAX88031.1	transferrin-binding protein 1
gi|68057864	AAX88117.1	ADP-L-glycero-D-manno-heptose-6-epimerase
gi|68057610	AAX87863.1	Xaa-Pro aminopeptidase
gi|68057406	AAX87659.1	30S ribosomal protein S12
gi|68058462	AAX88715.1	dihydrolipoamide succinyltransferase component of 2-oxoglutarate dehydrogenase complex
gi|68057084	AAX87337.1	uridine phosphorylase
gi|68058397	AAX88650.1	putative NAD(P)H nitroreductase
gi|68058297	AAX88550.1	ferritin like protein 2
gi|68056981	AAX87234.1	conserved hypothetical lipoprotein
gi|68057738	AAX87991.1	50S ribosomal protein L28
gi|68057172	AAX87425.1	conserved hypothetical protein
gi|68056772	AAX87025.1	citrate lyase alpha chain
gi|68057919	AAX88172.1	S-adenosylmethionine synthetase
gi|68057647	AAX87900.1	putative heme iron utilization protein
gi|68057170	AAX87423.1	4-hydroxy-3-methylbut-2-en-1-yl diphosphate synthase
gi|68056791	AAX87044.1	exodeoxyribonuclease III
gi|68057540	AAX87793.1	protein-export protein SecB
gi|68057541	AAX87794.1	predicted rhodanese-related sulfurtransferase
gi|68057618	AAX87871.1	galactoside transport system permease protein MglC
gi|68058318	AAX88571.1	probable acyl carrier protein phosphodiesterase
gi|68057222	AAX87475.1	ATP-dependent RNA helicase SrmB
gi|68057155	AAX87408.1	UDP-glucose 4-epimerase
gi|68057571	AAX87824.1	30S ribosomal protein S10
gi|68057056	AAX87309.1	Single-strand binding protein
gi|68057417	AAX87670.1	50S ribosomal protein L10
gi|68056766	AAX87019.1	GTP-binding protein LepA
gi|68057927	AAX88180.1	phosphoheptose isomerase
gi|68058030	AAX88283.1	acetolactate synthase large subunit
gi|68057175	AAX87428.1	chaperone protein HscA
gi|68057602	AAX87855.1	ribosome recycling factor
gi|68057353	AAX87606.1	glucose-6-phosphate 1-dehydrogenase
gi|68058188	AAX88441.1	50S ribosomal protein L20
gi|68057266	AAX87519.1	D-3-phosphoglycerate dehydrogenase
gi|68058428	AAX88681.1	Gamma-glutamyl phosphate reductase
gi|68056915	AAX87168.1	putative type I restriction-modification system, methyltransferase subunit
gi|68057906	AAX88159.1	thioredoxin reductase
gi|68057538	AAX87791.1	DNA polymerase III alpha subunit
gi|68058196	AAX88449.1	30S ribosomal protein S15
gi|68058225	AAX88478.1	30S ribosomal protein S9
gi|68057576	AAX87829.1	30S ribosomal protein S19
gi|68057416	AAX87669.1	adenylosuccinate lyase
gi|68057666	AAX87919.1	50S ribosomal protein L21
gi|68057463	AAX87716.1	anaerobic glycerol-3-phosphate dehydrogenase subunit A
gi|68057964	AAX88217.1	fructose-1,6-bisphosphatase
gi|68057518	AAX87771.1	probable D-methionine-binding lipoprotein MetQ
gi|68057039	AAX87292.1	Cold-shock DEAD-box protein A homolog
gi|68058031	AAX88284.1	acetolactate synthase small subunit
gi|68057492	AAX87745.1	transcription antitermination protein NusG
gi|68058186	AAX88439.1	translation initiation factor IF-3
gi|68057268	AAX87521.1	conserved hypothetical stress-induced protein
gi|68056805	AAX87058.1	mannonate dehydratase
gi|68057614	AAX87867.1	galactose-1-phosphate uridylyltransferase
gi|68058128	AAX88381.1	putative 2-hydroxyacid dehydrogenase
gi|68057228	AAX87481.1	glucosamine--fructose-6-phosphate aminotransferase, isomerizing
gi|68058309	AAX88562.1	cell division protein MukE
gi|68056835	AAX87088.1	cystathionine gamma-synthase
gi|68058226	AAX88479.1	stringent starvation protein A
gi|68058223	AAX88476.1	5,10-methylenetetrahydrofolate reductase
gi|68057591	AAX87844.1	50S ribosomal protein L30
gi|68057890	AAX88143.1	cell division protein FtsA
gi|68057335	AAX87588.1	Urease alpha subunit
gi|68056949	AAX87202.1	N-acetylneuraminate lyase
gi|68057484	AAX87737.1	selenocysteine-specific elongation factor
gi|68058409	AAX88662.1	Acetyl-coenzyme A carboxylase carboxyl transferase subunit beta
gi|68056997	AAX87250.1	SeqA
gi|68057365	AAX87618.1	ribulose-phosphate 3-epimerase
gi|68057198	AAX87451.1	conserved hypothetical cupin superfamily metalloenzyme
gi|68057744	AAX87997.1	catabolite gene activator
gi|68056785	AAX87038.1	conserved hypothetical membrane protein
gi|68057171	AAX87424.1	histidyl-tRNA synthetase
gi|68056810	AAX87063.1	lipid A export ATP-binding protein MsbA
gi|68057558	AAX87811.1	bifunctional protein NadR
gi|68057671	AAX87924.1	Thiol:disulfide interchange protein DsbD
gi|68057822	AAX88075.1	uridylate kinase
gi|68057501	AAX87754.1	putative uroporphyrin-III C-methyltransferase
gi|68056928	AAX87181.1	possible SAM-dependent methyltransferase
gi|68057649	AAX87902.1	DNA polymerase I
gi|68057317	AAX87570.1	conserved hypothetical glycly radical protein
gi|68057545	AAX87798.1	LexA repressor
gi|68057422	AAX87675.1	aspartate-semialdehyde dehydrogenase
gi|68057901	AAX88154.1	hypoxanthine phosphoribosyltransferase
gi|68057836	AAX88089.1	probable amino-acid ABC transporter binding protein
gi|68058396	AAX88649.1	acylneuraminate cytidylyltransferase
gi|68057283	AAX87536.1	ATP synthase delta chain
gi|68057338	AAX87591.1	10 kDa chaperonin
gi|68057520	AAX87773.1	probable D-methionine transport ATP-binding protein
gi|68058400	AAX88653.1	tellurite resistance protein
gi|68057367	AAX87620.1	predicted transcriptional accessory protein
gi|68057958	AAX88211.1	thiol:disulfide interchange protein DsbC
gi|68057490	AAX87743.1	ATP-dependent Clp protease ATP-binding subunit ClpX
gi|68057915	AAX88168.1	conserved hypothetical protein
gi|68057914	AAX88167.1	phosphoserine aminotransferase
gi|68057640	AAX87893.1	conserved hypothetical protein
gi|68058027	AAX88280.1	DNA-binding protein H-NS homolog
gi|68057313	AAX87566.1	50S ribosomal protein L11
gi|68056773	AAX87026.1	citrate lyase beta chain
gi|68056919	AAX87172.1	Signal recognition particle protein
gi|68057680	AAX87933.1	predicted membrane-fusion protein
gi|68058421	AAX88674.1	predicted phosphoglycerol transferase-like protein
gi|68058228	AAX88481.1	1-deoxy-D-xylulose 5-phosphate synthase
gi|68058156	AAX88409.1	ADP-heptose synthase
gi|68058312	AAX88565.1	MukF homolog
gi|68056827	AAX87080.1	cysteinyl-tRNA synthetase
gi|68056833	AAX87086.1	thioredoxin
gi|68057087	AAX87340.1	menaquinone biosynthesis protein MenD
gi|68057975	AAX88228.1	2,3,4,5-tetrahydropyridine-2,6-dicarboxylate N-succinyltransferase
gi|68057559	AAX87812.1	3,4-dihydroxy-2-butanone 4-phosphate synthase
gi|68057933	AAX88186.1	DNA helicase II
gi|68058006	AAX88259.1	conserved hypothetical phosphate transport regulator
gi|68057414	AAX87667.1	tryptophanyl-tRNA synthetase
gi|68056769	AAX87022.1	conserved hypothetical protein
gi|68057925	AAX88178.1	arginine-binding periplasmic protein
gi|68057840	AAX88093.1	conserved ABC-type transport system protein
gi|68057293	AAX87546.1	Class B acid phosphatase
gi|68057195	AAX87448.1	predicted GTPase, probable translation factor
gi|68058324	AAX88577.1	glycogen synthase
gi|68057820	AAX88073.1	(3R)-hydroxymyristoyl-[acyl carrier protein] dehydratase
gi|68056993	AAX87246.1	NADP-specific glutamate dehydrogenase
gi|68056994	AAX87247.1	Ferric uptake regulation protein
gi|68057187	AAX87440.1	TolQ
gi|68057343	AAX87596.1	30S ribosomal protein S6
gi|68057232	AAX87485.1	conserved hypothetical 21.9 kD protein in locus involved in transformation
gi|68058512	AAX88765.1	PTS system, glucose-specific IIA component
gi|68058302	AAX88555.1	phosphate import ATP-binding protein PstB
gi|68057921	AAX88174.1	opacity protein
gi|68057877	AAX88130.1	MraZ
gi|68057370	AAX87623.1	hydrogen peroxide-inducible genes activator
gi|68057302	AAX87555.1	Ribose-binding periplasmic protein
gi|68058331	AAX88584.1	ribonuclease G
gi|68057163	AAX87416.1	putative ABC-type chelated iron transport system, ATPase component
gi|68056948	AAX87201.1	glucosamine-6-phosphate deaminase
gi|68056765	AAX87018.1	Signal peptidase I
gi|68058219	AAX88472.1	molybdopterin biosynthesis protein MoeA
gi|68057563	AAX87816.1	cell division protein FtsY
gi|68057952	AAX88205.1	amidophosphoribosyltransferase
gi|68057397	AAX87650.1	carbamate kinase
gi|68057777	AAX88030.1	chromosomal replication initiator protein DnaA
gi|68057472	AAX87725.1	conserved hypothetical protein
gi|68057985	AAX88238.1	putative ABC-type Co2+ transport system, periplasmic component
gi|68058208	AAX88461.1	conserved hypothetical protein
gi|68058476	AAX88729.1	predicted regulator of cell morphogenesis and NO signaling
gi|68056927	AAX87180.1	hemin receptor
gi|68057561	AAX87814.1	conserved hypothetical tRNA/rRNA methyltransferase
gi|68058189	AAX88442.1	exodeoxyribonuclease V beta chain
gi|68058020	AAX88273.1	DNA translocase FtsK
gi|68057686	AAX87939.1	glutamate 5-kinase
gi|68057768	AAX88021.1	conserved hypothetical protein
gi|68057341	AAX87594.1	30S ribosomal protein S18
gi|68057344	AAX87597.1	translation initiation factor IF-1
gi|68056939	AAX87192.1	uridine kinase
gi|68058398	AAX88651.1	Mrp
gi|68057876	AAX88129.1	carbon starvation protein, predicted membrane protein
gi|68057382	AAX87635.1	RNA polymerase sigma-E factor
gi|68056972	AAX87225.1	Na(+)-translocating NADH-quinone reductase subunit C
gi|68057462	AAX87715.1	anaerobic glycerol-3-phosphate dehydrogenase subunit B
gi|68058459	AAX88712.1	predicted periplasmic or secreted lipoprotein
gi|68056834	AAX87087.1	2-hydroxyacid dehydrogenase homolog
gi|68056828	AAX87081.1	peptidyl-prolyl cis-trans isomerase B
gi|68057489	AAX87742.1	ATP-dependent Clp protease proteolytic subunit
gi|68057667	AAX87920.1	octaprenyl-diphosphate synthase
gi|68057849	AAX88102.1	cytochrome c-type biogenesis protein CcmE
gi|68057990	AAX88243.1	aspartate aminotransferase
gi|68057192	AAX87445.1	long-chain-fatty-acid--CoA ligase
gi|68057252	AAX87505.1	conserved hypothetical protein
gi|68057493	AAX87746.1	VacJ lipoprotein
gi|68057674	AAX87927.1	phosphoribosylamine--glycine ligase
gi|68057673	AAX87926.1	bifunctional purine biosynthesis protein PurH
gi|68057774	AAX88027.1	IgA-specific serine endopeptidase
gi|68056779	AAX87032.1	penicillin-binding protein 5 precursor
gi|68058432	AAX88685.1	methylglyoxal synthase
gi|68057780	AAX88033.1	conserved hypothetical protein
gi|68057609	AAX87862.1	universal stress protein A
gi|68058141	AAX88394.1	predicted component of anaerobic dehydrogenases
gi|68058205	AAX88458.1	predicted phosphomannomutase
gi|68056925	AAX87178.1	glutathione S-transferase
gi|68057138	AAX87391.1	GTP pyrophosphokinase
gi|68056897	AAX87150.1	threonine synthase
gi|68057260	AAX87513.1	PyrR bifunctional protein
gi|68056960	AAX87213.1	anaerobic C4-dicarboxylate transporter DcuB
gi|68057681	AAX87934.1	predicted cation/multidrug efflux pump
gi|68057684	AAX87937.1	multidrug resistance protein A
gi|68058341	AAX88594.1	ABC transporter ATP-binding protein
gi|68057048	AAX87301.1	conserved hypothetical preprotein translocase subunit YajC
gi|68058443	AAX88696.1	orotidine 5'-phosphate decarboxylase
gi|68057866	AAX88119.1	deoxyribose-phosphate aldolase
gi|68058153	AAX88406.1	topoisomerase IV subunit A
gi|68058150	AAX88403.1	glutaredoxin
gi|68058127	AAX88380.1	2-dehydro-3-deoxyphosphooctonate aldolase
gi|68057011	AAX87264.1	shikimate kinase
gi|68058305	AAX88558.1	exodeoxyribonuclease I
gi|68058192	AAX88445.1	putative protease La homolog, predicted ATP-dependent protease
gi|68057973	AAX88226.1	phosphoenolpyruvate carboxylase
gi|68058485	AAX88738.1	possible protease SohB
gi|68057373	AAX87626.1	probable FKBP-type peptidyl-prolyl cis-trans isomerase
gi|68058167	AAX88420.1	dihydrodipicolinate reductase
gi|68056976	AAX87229.1	thiamine biosynthesis lipoprotein ApbE
gi|68057574	AAX87827.1	50S ribosomal protein L23
gi|68057757	AAX88010.1	biotin carboxyl carrier protein of acetyl-CoA carboxylase
gi|68057593	AAX87846.1	preprotein translocase SecY subunit
gi|68057628	AAX87881.1	fumarate reductase iron-sulfur protein
gi|68058142	AAX88395.1	predicted nitroreductase
gi|68057896	AAX88149.1	probable ABC transporter ATP-binding protein
gi|68057797	AAX88050.1	conserved hypothetical protein
gi|68056820	AAX87073.1	DNA repair protein RecN
gi|68057841	AAX88094.1	conserved ABC-type transport system protein, periplasmic component
gi|68057843	AAX88096.1	conserved ABC-type transport system protein, ATPase component
gi|68058172	AAX88425.1	integration host factor alpha-subunit
gi|68057543	AAX87796.1	NADH dehydrogenase
gi|68057425	AAX87678.1	putative NADPH-quinone reductase, modulator of drug activity B
gi|68058035	AAX88288.1	Outer membrane lipoprotein PCP precursor
gi|68058244	AAX88497.1	universal stress protein E
gi|68057078	AAX87331.1	ribonuclease PH
gi|68057980	AAX88233.1	conserved hypothetical protein
gi|68057188	AAX87441.1	predicted thioesterase
gi|68057900	AAX88153.1	PmbA
gi|68058497	AAX88750.1	transcriptional regulator ModE
gi|68057897	AAX88150.1	conserved hypothetical protein
gi|68056964	AAX87217.1	3-oxoacyl-[acyl-carrier-protein] synthase III
gi|68058334	AAX88587.1	cytidine deaminase
gi|68058237	AAX88490.1	predicted aspartate-semialdehyde dehydrogenase
gi|68057760	AAX88013.1	sodium/pantothenate symporter
gi|68057581	AAX87834.1	30S ribosomal protein S17
gi|68057445	AAX87698.1	fructose-1,6-bisphosphatase class II GlpX
gi|68057586	AAX87839.1	30S ribosomal protein S14
gi|68057907	AAX88160.1	thioredoxin domain-containing protein
gi|68058513	AAX88766.1	phosphoenolpyruvate-protein phosphotransferase
gi|68057837	AAX88090.1	UDP-N-acetylglucosamine 1-carboxyvinyltransferase
gi|68058018	AAX88271.1	DNA repair protein RadA homolog
gi|68057888	AAX88141.1	D-alanine--D-alanine ligase
gi|68057089	AAX87342.1	probable aspartate aminotransferase
gi|68057700	AAX87953.1	UDP-3-O-[3-hydroxymyristoyl] glucosamine N-acyltransferase
gi|68058352	AAX88605.1	ribosome-binding factor A
gi|68057053	AAX87306.1	conserved hypothetical protein
gi|68057938	AAX88191.1	branched-chain amino acid aminotransferase
gi|68057800	AAX88053.1	predicted glutamine amidotransferase
gi|68056936	AAX87189.1	CDP-diacylglycerol--glycerol-3-phosphate 3-phosphatidyltransferase
gi|68057791	AAX88044.1	thiamine-binding periplasmic protein
gi|68056940	AAX87193.1	deoxycytidine triphosphate deaminase
gi|68056822	AAX87075.1	GrpE
gi|68057092	AAX87345.1	Serine transporter
gi|68057091	AAX87344.1	L-serine dehydratase
gi|68057524	AAX87777.1	nitrate/nitrite response regulator protein
gi|68057662	AAX87915.1	nucleoside diphosphate kinase
gi|68056986	AAX87239.1	conserved hypothetical protein
gi|68057294	AAX87547.1	ATP-dependent protease HslV
gi|68058039	AAX88292.1	replicative DNA helicase
gi|68058541	AAX88794.1	guanylate kinase
gi|68056995	AAX87248.1	flavodoxin
gi|68057325	AAX87578.1	thymidine kinase
gi|68057494	AAX87747.1	putative translation initiation inhibitor, YjgF family
gi|68057679	AAX87932.1	hypothetical transcriptional regulator
gi|68056900	AAX87153.1	conserved hypothetical protein
gi|68057358	AAX87611.1	regulatory protein AsnC
gi|68057181	AAX87434.1	predicted transcriptional regulator
gi|68058471	AAX88724.1	paraquat-inducible protein B-like protein
gi|68057868	AAX88121.1	probable GTP-binding protein EngB
gi|68058026	AAX88279.1	formyltetrahydrofolate deformylase
gi|68057946	AAX88199.1	conserved hypothetical adenine-specific methylase
gi|68057479	AAX87732.1	outer membrane antigenic lipoprotein B
gi|68056969	AAX87222.1	conserved hypothetical lipoprotein
gi|68056961	AAX87214.1	acyl carrier protein
gi|68058336	AAX88589.1	peptidase T
gi|68056947	AAX87200.1	N-acetylglucosamine-6-phosphate deacetylase
gi|68058519	AAX88772.1	methionine aminopeptidase
gi|68058514	AAX88767.1	phosphocarrier protein HPr
gi|68057779	AAX88032.1	transferrin-binding protein 2
gi|68058019	AAX88272.1	leucine-responsive regulatory protein
gi|68057279	AAX87532.1	ATP synthase epsilon chain
gi|68056933	AAX87186.1	UDP-N-acetylmuramate:L-alanyl-gamma-D-glutamyl-meso-diaminopimelate ligase
gi|68058303	AAX88556.1	phosphate regulon transcriptional regulatory protein PhoB
gi|68057482	AAX87735.1	DNA mismatch repair protein MutS
gi|68057605	AAX87858.1	argininosuccinate lyase
gi|68057128	AAX87381.1	lactoylglutathione lyase
gi|68057288	AAX87541.1	methyltransferase GidB
gi|68057121	AAX87374.1	conserved hypothetical protein
gi|68057654	AAX87907.1	ribonuclease R
gi|68058193	AAX88446.1	3-hydroxydecanoyl-[acyl-carrier-protein] dehydratase
gi|68058523	AAX88776.1	phosphoribosylaminoimidazole-succinocarboxamide synthase
gi|68056971	AAX87224.1	Na(+)-translocating NADH-quinone reductase subunit B
gi|68058220	AAX88473.1	GTP cyclohydrolase I
gi|68057466	AAX87719.1	glycerol uptake facilitator protein
gi|68057809	AAX88062.1	conserved hypothetical protein
gi|68057247	AAX87500.1	PTS system, fructose-specific IIA/FPr component
gi|68057249	AAX87502.1	virulence-associated protein D
gi|68057483	AAX87736.1	L-seryl-tRNA selenium transferase
gi|68057051	AAX87304.1	queuine tRNA-ribosyltransferase
gi|68057663	AAX87916.1	conserved hypothetical GTP-binding protein
gi|68057665	AAX87918.1	50S ribosomal protein L27
gi|68057707	AAX87960.1	conserved predicted lipoprotein
gi|68057935	AAX88188.1	predicted 6-pyruvoyl-tetrahydropterin synthase
gi|68057364	AAX87617.1	phosphoglycolate phosphatase
gi|68057185	AAX87438.1	TolA
gi|68057200	AAX87453.1	ADP-ribose pyrophosphatase
gi|68058448	AAX88701.1	cytidylate kinase
gi|68056911	AAX87164.1	succinyl-diaminopimelate desuccinylase
gi|68057632	AAX87885.1	small protein A
gi|68057327	AAX87580.1	30S ribosomal protein S21
gi|68056815	AAX87068.1	conserved hypothetical protein
gi|68057670	AAX87923.1	aerobic respiration control protein ArcA
gi|68057471	AAX87724.1	conserved hypothetical protein
gi|68057473	AAX87726.1	FKBP-type peptidyl-prolyl cis-trans isomerase SlyD
gi|68058437	AAX88690.1	adenine phosphoribosyltransferase
gi|68058438	AAX88691.1	DNA polymerase III subunit gamma/tau
gi|68056934	AAX87187.1	cystathionine beta-lyase
gi|68058326	AAX88579.1	glycogen operon protein GlgX
gi|68057912	AAX88165.1	conserved glutaredoxin-related protein
gi|68057359	AAX87612.1	aspartate--ammonia ligase
gi|68057821	AAX88074.1	predicted PE--lipooligosaccharide phosphorylethanolamine transferase
gi|68057500	AAX87753.1	HemY
gi|68057186	AAX87439.1	TolR
gi|68057248	AAX87501.1	conserved hypothetical protein
gi|68057132	AAX87385.1	elongation factor P
gi|68057134	AAX87387.1	opacity associated protein OapA
gi|68056963	AAX87216.1	malonyl CoA-acyl carrier protein transacylase
gi|68058236	AAX88489.1	conserved hypothetical protein
gi|68058429	AAX88682.1	chaperone protein DnaJ
gi|68058420	AAX88673.1	UvrABC system protein B
gi|68057419	AAX87672.1	bifunctional GlmU protein
gi|68057601	AAX87854.1	1-deoxy-D-xylulose 5-phosphate reductoisomerase
gi|68057830	AAX88083.1	probable cytochrome oxidase subunit II
gi|68057532	AAX87785.1	1-acyl-sn-glycerol-3-phosphate acyltransferase
gi|68057226	AAX87479.1	Na(+)/H(+) antiporter 2
gi|68057016	AAX87269.1	GTP cyclohydrolase II
gi|68057403	AAX87656.1	HTH-type transcriptional regulator
gi|68057656	AAX87909.1	pyridoxamine 5'-phosphate oxidase
gi|68057633	AAX87886.1	nucleoid-associated protein NdpA
gi|68058190	AAX88443.1	exodeoxyribonuclease V alpha chain
gi|68057267	AAX87520.1	predicted aminomethyltransferase related to GcvT
gi|68057971	AAX88224.1	ABC-type transport system, periplasmic component, involved in antimicrobial peptide resistance
gi|68057388	AAX87641.1	peptide deformylase
gi|68057690	AAX87943.1	thymidylate synthase
gi|68058353	AAX88606.1	putative type I restriction enzyme HindVIIP M protein
gi|68058294	AAX88547.1	conserved hypothetical protein
gi|68057057	AAX87310.1	TonB
gi|68057621	AAX87874.1	putative acyl-CoA thioester hydrolase
gi|68058301	AAX88554.1	phosphate transport system permease protein PstA
gi|68057401	AAX87654.1	aminobenzoyl-glutamate utilization protein A
gi|68058450	AAX88703.1	predicted glutamine amidotransferase involved in pyridoxine biosynthesis
gi|68058300	AAX88553.1	phosphate transport system permease protein PstC
gi|68058137	AAX88390.1	phospho-2-dehydro-3-deoxyheptonate aldolase
gi|68057415	AAX87668.1	predicted protein involved in purine metabolism
gi|68056821	AAX87074.1	probable inorganic polyphosphate/ATP-NAD kinase
gi|68058404	AAX88657.1	conserved hypothetical protein
gi|68057504	AAX87757.1	serine acetyltransferase
gi|68057845	AAX88098.1	heme exporter protein A
gi|68057854	AAX88107.1	DNA ligase
gi|68057547	AAX87800.1	probable thiol peroxidase
gi|68057630	AAX87883.1	putative lysyl-tRNA synthetase
gi|68057399	AAX87652.1	peptidase E
gi|68058474	AAX88727.1	molybdenum cofactor biosynthesis protein C
gi|68057077	AAX87330.1	orotate phosphoribosyltransferase
gi|68057678	AAX87931.1	ATP-dependent RNA helicase RhlB
gi|68056774	AAX87027.1	citrate lyase acyl carrier protein
gi|68057474	AAX87727.1	conserved hypothetical protein
gi|68057782	AAX88035.1	ribonuclease P protein component
gi|68057352	AAX87605.1	6-phosphogluconolactonase
gi|68058143	AAX88396.1	protease IV
gi|68058200	AAX88453.1	transcription elongation factor GreA
gi|68057613	AAX87866.1	galactokinase
gi|68057902	AAX88155.1	predicted Na+/dicarboxylate symporter
gi|68057430	AAX87683.1	UDP-glucose--lipooligosaccharide glucosyltransferase
gi|68058454	AAX88707.1	TldD
gi|68056808	AAX87061.1	3-deoxy-D-manno-octulosonic acid cytidylyltransferase
gi|68058235	AAX88488.1	cold shock-like protein CspD
gi|68057542	AAX87795.1	anaerobic C4-dicarboxylate transporter DcuB
gi|68058446	AAX88699.1	integration host factor beta-subunit
gi|68056914	AAX87167.1	conserved hypothetical NIF3-like protein
gi|68058516	AAX88769.1	oligoribonuclease
gi|68058152	AAX88405.1	Sodium/glutamate symport carrier protein
gi|68057537	AAX87790.1	threonine dehydratase biosynthetic
gi|68057119	AAX87372.1	holliday junction DNA helicase RuvA
gi|68057345	AAX87598.1	dimethyladenosine transferase
gi|68057127	AAX87380.1	predicted nucleic acid-binding protein, contains PIN domain
gi|68057476	AAX87729.1	Acid phosphatase SurE
gi|68057650	AAX87903.1	conserved hypothetical protein
gi|68057658	AAX87911.1	CMP-neu5Ac--lipooligosaccharide alpha 2-3 sialyltransferase
gi|68057756	AAX88009.1	3-dehydroquinate dehydratase
gi|68058307	AAX88560.1	conserved hypothetical protein
gi|68057468	AAX87721.1	xanthine-guanine phosphoribosyltransferase
gi|68057116	AAX87369.1	Site-specific recombinase XerD
gi|68057114	AAX87367.1	pyrroline-5-carboxylate reductase
gi|68057752	AAX88005.1	30S ribosomal protein S20
gi|68058356	AAX88609.1	putative type I restriction enzyme HindVIIP R protein
gi|68057059	AAX87312.1	transport protein ExbB
gi|68057054	AAX87307.1	adhesion and penetration protein Hap
gi|68057012	AAX87265.1	3-dehydroquinate synthase
gi|68057154	AAX87407.1	putative integral membrane signal transducer protein
gi|68058004	AAX88257.1	conserved hypothetical protein
gi|68058467	AAX88720.1	conserved hypothetical protein
gi|68057245	AAX87498.1	PTS system, fructose-specific IIBC component
gi|68057812	AAX88065.1	conserved hypothetical ABC transporter ATP-binding protein
gi|68058304	AAX88557.1	phosphate regulon sensor protein PhoR
gi|68057413	AAX87666.1	conserved hypothetical protein
gi|68056990	AAX87243.1	Sec-independent protein translocase protein TatA/E
gi|68058408	AAX88661.1	folylpolyglutamate synthase
gi|68058338	AAX88591.1	spermidine/putrescine transport system permease protein
gi|68057842	AAX88095.1	conserved ABC-type transport system protein, permease component
gi|68057140	AAX87393.1	molybdopterin biosynthesis mog protein
gi|68058531	AAX88784.1	peptide chain release factor 3
gi|68058539	AAX88792.1	guanosine-3',5'-bis 3'-pyrophosphohydrolase
gi|68058478	AAX88731.1	probable phosphosugar isomerase HI1678
gi|68057196	AAX87449.1	peptidyl-tRNA hydrolase
gi|68057740	AAX87993.1	phosphopantothenoylcysteine synthetase/decarboxylase
gi|68056912	AAX87165.1	conserved hypothetical protein
gi|68057429	AAX87682.1	3-deoxy-D-manno-octulosonic acid transferase
gi|68057635	AAX87888.1	predicted hydrolase of alkaline phosphatase superfamily
gi|68057446	AAX87699.1	conserved hypothetical protein
gi|68057324	AAX87577.1	tyrosine-specific transport protein 2
gi|68057179	AAX87432.1	NifU-like protein
gi|68057072	AAX87325.1	conserved hypothetical protein
gi|68058240	AAX88493.1	conserved hypothetical oxidoreductase
gi|68058241	AAX88494.1	phosphoribosylformylglycinamidine cyclo-ligase
gi|68056812	AAX87065.1	DnaK suppressor protein
gi|68057495	AAX87748.1	probable protease HtpX
gi|68057556	AAX87809.1	membrane-bound lytic murein transglycosylase C precursor
gi|68057475	AAX87728.1	tRNA pseudouridine synthase D
gi|68057856	AAX88109.1	CysZ
gi|68058328	AAX88581.1	4-alpha-glucanotransferase
gi|68058445	AAX88698.1	predicted membrane protein
gi|68057981	AAX88234.1	putative translation initiation inhibitor, YjgF family
gi|68057506	AAX87759.1	possible di- and tricarboxylate transporter
gi|68057000	AAX87253.1	chorismate synthase
gi|68057436	AAX87689.1	probable ABC transporter, ATP-binding protein
gi|68058279	AAX88532.1	dihydroorotate dehydrogenase
gi|68057941	AAX88194.1	succinyl-CoA synthetase beta chain
gi|68056797	AAX87050.1	KHG/KDPG aldolase
gi|68056798	AAX87051.1	uronate isomerase
gi|68058025	AAX88278.1	3-phosphoshikimate 1-carboxyvinyltransferase
gi|68057265	AAX87518.1	ribose 5-phosphate isomerase A
gi|68057261	AAX87514.1	predicted pyrophosphatase MazG
gi|68057385	AAX87638.1	Trk system potassium uptake protein TrkA
gi|68058022	AAX88275.1	predicted ATPase related to the helicase subunit of the holliday junction resolvase
gi|68056777	AAX87030.1	lipoate-protein ligase B
gi|68058115	AAX88368.1	conserved hypothetical protein
gi|68057230	AAX87483.1	conserved hypothetical protein
gi|68056965	AAX87218.1	50S ribosomal protein L32
gi|68057765	AAX88018.1	SsrA-binding protein
gi|68058342	AAX88595.1	deoxyguanosinetriphosphate triphosphohydrolase-like protein
gi|68058349	AAX88602.1	predicted enzyme related to GTP cyclohydrolase I
gi|68057046	AAX87299.1	protein-export membrane protein SecF
gi|68057798	AAX88051.1	magnesium and cobalt transport protein CorA
gi|68057070	AAX87323.1	heme/hemopexin-binding protein A
gi|68058154	AAX88407.1	topoisomerase IV subunit B
gi|68056987	AAX87240.1	putative Na+/alanine symporter
gi|68057839	AAX88092.1	predicted NTP binding protein, contains STAS domain
gi|68058038	AAX88291.1	alanine racemase
gi|68057534	AAX87787.1	conserved hypothetical sodium-dependent transporter
gi|68057536	AAX87789.1	dihydroxy-acid dehydratase
gi|68057531	AAX87784.1	SufI
gi|68057428	AAX87681.1	phosphopantetheine adenylyltransferase
gi|68058123	AAX88376.1	peptide chain release factor 1
gi|68057850	AAX88103.1	cytochrome c-type biogenesis protein CcmF
gi|68057606	AAX87859.1	UTP--glucose-1-phosphate uridylyltransferase
gi|68057085	AAX87338.1	conserved hypothetical metabolite transport protein
gi|68057124	AAX87377.1	conserved hypothetical protein
gi|68058416	AAX88669.1	predicted plasmid maintenance system antidote protein
gi|68057979	AAX88232.1	uncharacterized membrane-associated protein
gi|68058160	AAX88413.1	putative carbonic anhydrase
gi|68057285	AAX87538.1	ATP synthase C chain
gi|68057708	AAX87961.1	DNA polymerase III, delta subunit
gi|68056763	AAX87016.1	GTP-binding protein era homolog
gi|68057224	AAX87477.1	CDP-diacylglycerol--serine O-phosphatidyltransferase
gi|68057026	AAX87279.1	aerobic respiration control sensor protein ArcB
gi|68057058	AAX87311.1	transport protein ExbD
gi|68057855	AAX88108.1	Cell division protein ZipA
gi|68057455	AAX87708.1	conserved hypothetical protein
gi|68057939	AAX88192.1	glycine cleavage system transcriptional activator
gi|68058351	AAX88604.1	tRNA pseudouridine synthase B
gi|68057240	AAX87493.1	conserved hypothetical protein
gi|68056938	AAX87191.1	conserved hypothetical protein
gi|68058139	AAX88392.1	predicted Na+/serine symporter
gi|68057893	AAX88146.1	P-protein
gi|68057062	AAX87315.1	conserved hypothetical lipoprotein
gi|68056762	AAX87015.1	ribosomal RNA small subunit methyltransferase C
gi|68057894	AAX88147.1	predicted P-loop-containing kinase
gi|68057369	AAX87622.1	conserved hypothetical transcriptional regulator
gi|68057624	AAX87877.1	Trp operon repressor
gi|68058177	AAX88430.1	hypothetical protein NTHI1631
gi|68057996	AAX88249.1	riboflavin synthase alpha chain
gi|68057992	AAX88245.1	phosphoribosylaminoimidazole carboxylase catalytic subunit
gi|68056980	AAX87233.1	ribosomal large subunit pseudouridine synthase D
gi|68057102	AAX87355.1	magnesium and cobalt efflux protein CorC
gi|68057296	AAX87549.1	spermidine/putrescine-binding periplasmic protein 2 precursor
gi|68057292	AAX87545.1	S-ribosylhomocysteinase
gi|68057035	AAX87288.1	conserved hypothetical protein
gi|68056826	AAX87079.1	Acyl-CoA thioesterase II
gi|68057817	AAX88070.1	ribonuclease HII
gi|68057957	AAX88210.1	peptide chain release factor 2
gi|68056788	AAX87041.1	rod shape-determining protein MreC
gi|68056782	AAX87035.1	penicillin-binding protein 2
gi|68057251	AAX87504.1	conserved hypothetical protein
gi|68057393	AAX87646.1	regulatory protein RecX
gi|68058472	AAX88725.1	molybdopterin converting factor subunit 2
gi|68057177	AAX87430.1	Co-chaperone protein HscB
gi|68057557	AAX87810.1	predicted diadenosine tetraphosphatase and related serine/threonine protein phosphatase
gi|68057042	AAX87295.1	conserved hypothetical protein
gi|68057889	AAX88142.1	cell division protein FtsQ
gi|68057787	AAX88040.1	predicted PE--lipooligosaccharide phosphorylethanolamine transferase
gi|68056951	AAX87204.1	putative N-acetylmannosamine kinase
gi|68057853	AAX88106.1	conserved hypothetical protein
gi|68057604	AAX87857.1	33 kDa chaperonin
gi|68057514	AAX87767.1	RNA polymerase associated protein homolog
gi|68056813	AAX87066.1	probable poly polymerase
gi|68057354	AAX87607.1	CysQ
gi|68058140	AAX88393.1	putative NAD(P)H oxidoreductase
gi|68057970	AAX88223.1	ABC-type transport system, permease protein, involved in antimicrobial peptide resistance
gi|68057826	AAX88079.1	cytochrome c552
gi|68057824	AAX88077.1	NrfC, Fe-S-cluster-containing hydrogenase component 1
gi|68058201	AAX88454.1	predicted RNA-binding protein containing KH domain, possibly ribosomal protein
gi|68057246	AAX87499.1	1-phosphofructokinase
gi|68057007	AAX87260.1	16S rRNA processing protein RimM
gi|68057491	AAX87744.1	preprotein translocase SecE
gi|68057729	AAX87982.1	predicted transcriptional regulator
gi|68057644	AAX87897.1	molybdopterin-guanine dinucleotide biosynthesis protein B
gi|68057641	AAX87894.1	tRNA (Uracil-5-)-methyltransferase
gi|68057869	AAX88122.1	D-xylose transport permease protein
gi|68058021	AAX88274.1	outer-membrane lipoproteins carrier protein precursor
gi|68057942	AAX88195.1	succinyl-CoA synthetase alpha chain
gi|68057944	AAX88197.1	ribosomal large subunit pseudouridine synthase B
gi|68056790	AAX87043.1	conserved hypothetical protein
gi|68056795	AAX87048.1	conserved hypothetical protein
gi|68058490	AAX88743.1	predicted NADH:ubiquinone oxidoreductase, subunit RnfG
gi|68057380	AAX87633.1	sigma-E factor regulatory protein RseB
gi|68057319	AAX87572.1	ADP-heptose--lipooligosaccharide heptosyltransferase III
gi|68058231	AAX88484.1	predicted thiamine biosynthesis ATP pyrophosphatase
gi|68058339	AAX88592.1	spermidine/putrescine transport system permease protein
gi|68057549	AAX87802.1	UDP-glucose--lipooligosaccharide glucosyltransferase
gi|68057689	AAX87942.1	prolipoprotein diacylglyceryl transferase
gi|68057141	AAX87394.1	nitrogen regulatory protein P-II
gi|68057045	AAX87298.1	putative permease PerM homolog
gi|68057044	AAX87297.1	putative arsenate reductase
gi|68058017	AAX88270.1	conserved hypothetical protein
gi|68058229	AAX88482.1	geranyltranstransferase
gi|68057221	AAX87474.1	putative protease
gi|68057225	AAX87478.1	fatty acid metabolism regulator protein
gi|68057881	AAX88134.1	UDP-N-acetylmuramoylalanyl-D-glutamate--2,6-diaminopimelate ligase
gi|68057904	AAX88157.1	transport ATP-binding protein CydC
gi|68057129	AAX87382.1	ribonuclease T
gi|68057879	AAX88132.1	cell division protein FtsL
gi|68058520	AAX88773.1	conserved hypothetical protein
gi|68057374	AAX87627.1	conserved hypothetical protein
gi|68058163	AAX88416.1	N utilization substance protein B
gi|68057730	AAX87983.1	riboflavin biosynthesis protein RibD
gi|68056974	AAX87227.1	Na(+)-translocating NADH-quinone reductase subunit E
gi|68056973	AAX87226.1	Na(+)-translocating NADH-quinone reductase subunit D
gi|68058227	AAX88480.1	stringent starvation protein B
gi|68057270	AAX87523.1	histidinol dehydrogenase
gi|68057274	AAX87527.1	1--5-[methylideneamino] imidazole-4-carboxamide isomerase
gi|68057753	AAX88006.1	conserved hypothetical protein
gi|68057027	AAX87280.1	predicted uracil-DNA glycosylase
gi|68056909	AAX87162.1	iron-utilization ATP-binding protein hFbpC
gi|68057052	AAX87305.1	S-adenosylmethionine:tRNA ribosyltransferase-isomerase
gi|68057241	AAX87494.1	conserved hypothetical protein
gi|68058131	AAX88384.1	8-amino-7-oxononanoate synthase
gi|68057892	AAX88145.1	UDP-3-O-[3-hydroxymyristoyl] N-acetylglucosamine deacetylase
gi|68057336	AAX87589.1	urease beta subunit
gi|68057066	AAX87319.1	3-deoxy-D-manno-octulosonic acid kinase
gi|68057796	AAX88049.1	phosphoserine phosphatase
gi|68057144	AAX87397.1	tRNA (guanine-N(7)-)-methyltransferase
gi|68057525	AAX87778.1	diaminopimelate decarboxylase
gi|68058401	AAX88654.1	probable hydroxyacylglutathione hydrolase
gi|68057083	AAX87336.1	conserved hypothetical protein
gi|68057966	AAX88219.1	predicted membrane protein
gi|68057965	AAX88218.1	tRNA pseudouridine synthase A
gi|68058479	AAX88732.1	3-deoxy-D-manno-octulosonate 8-phosphate phosphatase
gi|68057088	AAX87341.1	menaquinone-specific isochorismate synthase
gi|68057368	AAX87621.1	transcription elongation factor GreB
gi|68058176	AAX88429.1	NAD-dependent deacetylase
gi|68057994	AAX88247.1	HicB
gi|68057297	AAX87550.1	probable oxidoreductase OrdL
gi|68057290	AAX87543.1	predicted phosphatase/phosphohexomutase
gi|68057298	AAX87551.1	DNA recombination protein RmuC
gi|68057199	AAX87452.1	exodeoxyribonuclease VII large subunit
gi|68057565	AAX87818.1	cell division protein FtsX
gi|68058373	AAX88626.1	hypothetical protein NTHI1864
gi|68057733	AAX87986.1	L-2,4-diaminobutyrate decarboxylase
gi|68057737	AAX87990.1	50S ribosomal protein L33
gi|68056817	AAX87070.1	DNA mismatch repair protein MutL
gi|68057954	AAX88207.1	arginine repressor
gi|68057441	AAX87694.1	probable ABC transporter, ATP-binding protein
gi|68058540	AAX88793.1	DNA-directed RNA polymerase omega chain
gi|68058211	AAX88464.1	probable RNA polymerase sigma factor 24
gi|68057326	AAX87579.1	probable O-sialoglycoprotein endopeptidase
