# Supplementary material for: Comparative analyses of proteins from Haemophilus influenzae biofilm and planktonic populations using metabolic labeling and mass spectrometry
Source: BMC Microbiol. 2014 Dec 31;14:329. doi: 10.1186/s12866-014-0329-9 (PMC4302520; doi:10.1186/s12866-014-0329-9)
Supplement: Additional file 2: — Proteins identified with at least 99% confidence and at least two peptides with 95% confidence in Replicate #1. [file 12866_2014_329_MOESM2_ESM.xlsx]

## Sheet: Sheet1
Additional Table 2. Proteins identified with at least 99% confidence and at least two peptides with 95% confidence in Replicate #1 .
N	Unused	Total	%Cov	%Cov(50)	%Cov(95)	gi #	Accession #	Name	Peptides(95%)	H:L ratio	PVal H:L	EF H:L
1	192.97	192.97	90.25	77.61	70.62	gi|68057310	AAX87563.1	DNA-directed RNA polymerase beta' chain	239	1.11083	0.574592	1.45967
2	156.78	156.78	93.79	84.88	79.35	gi|68058433	AAX88686.1	pyruvate dehydrogenase E1 component	279	1.0454	0.454207	1.13545
3	156.13	156.13	86.3	73.64	71.03	gi|68057311	AAX87564.1	DNA-directed RNA polymerase beta chain	187	1.17217	0.00334434	1.10771
4	102.3	102.3	80.07	48.01	41.06	gi|68058308	AAX88561.1	cell division protein MukB	77	1.1773	0.017254	1.13915
5	93.54	93.54	95.72	87.73	83.27	gi|68057603	AAX87856.1	phosphoenolpyruvate carboxykinase	166	0.744108	0.0999949	1.43811
6	91.53	91.53	83.29	72.02	67.1	gi|68056984	AAX87237.1	formate acetyltransferase	121	1.10507	0.0613102	1.1113
7	83.63	83.63	83.62	71.02	69.13	gi|68058430	AAX88683.1	chaperone protein DnaK	94	0.971556	0.89184	1.54249
8	81.97	81.97	89.71	82.57	80.29	gi|68057408	AAX87661.1	elongation factor G	111	0.611793	8.57e-07	1.13977
9	78.28	78.28	91.27	64.46	56.89	gi|68057214	AAX87467.1	ribonuclease E	62	1.32742	0.459653	2.1894
10	76.53	76.53	96.06	92.13	86.09	gi|68058536	AAX88789.1	L-lactate dehydrogenase	117	1.17374	0.17449	1.27862
11	75.14	75.25	97.46	91.12	88.32	gi|68057409	AAX87662.1	elongation factor Tu	160	0.877858	0.638059	1.79356
12	74.32	74.81	95.9	90.78	84.64	gi|68057164	AAX87417.1	putative periplasmic chelated iron binding protein	158	1.3091	0.00455255	1.17934
13	73.54	73.54	80.78	58.35	56.18	gi|68057608	AAX87861.1	alanyl-tRNA synthetase	58	0.950361	0.625762	1.24241
14	71.24	71.24	73.69	45.91	40.78	gi|68058290	AAX88543.1	valyl-tRNA synthetase	50	0.89952	0.728303	1.88703
15	70.66	70.66	75.66	58.86	53.17	gi|68058460	AAX88713.1	ribonucleoside-diphosphate reductase alpha chain	60	1.07719	0.234138	1.13805
16	68.71	68.71	99.45	91.51	90.14	gi|68056946	AAX87199.1	Outer membrane protein P2 precursor	225	0.866365	0.262235	1.31557
17	67.7	67.7	97.06	88.81	84.04	gi|68057339	AAX87592.1	60 kDa chaperonin	87	1.16208	0.142396	1.23389
18	65.58	65.58	68.24	53.74	46.95	gi|68057995	AAX88248.1	aminopeptidase N	46	0.919117	0.889126	3.78227
19	65.4	65.4	84.92	64.68	61.11	gi|68058422	AAX88675.1	NADP-dependent malic enzyme	73	1.55866	0.000456878	1.21963
20	64.66	64.66	89.14	69.92	69.08	gi|68057911	AAX88164.1	Outer membrane protein P5	114	0.833065	0.50253	1.87141
21	63.78	63.78	91.38	66.33	63.68	gi|68057010	AAX87263.1	NAD nucleotidase	67	2.46853	3.79e-09	1.16253
22	63.45	63.58	86.73	57.82	53.91	gi|68058357	AAX88610.1	translation initiation factor IF-2	58	1.008	0.921641	1.18863
23	63.1	63.27	73.17	48.43	42.62	gi|68057706	AAX87959.1	Leucyl-tRNA synthetase	47	0.685385	0.0762567	1.52858
24	62.91	62.91	76.14	48.86	41.93	gi|68058405	AAX88658.1	DNA gyrase subunit A	49	1.40264	0.340019	2.06181
25	62.06	62.06	88.28	68.34	66.36	gi|68057402	AAX87655.1	2',3'-cyclic-nucleotide 2'-phosphodiesterase	55	0.775355	0.000640651	1.13609
26	61.64	61.64	95.75	83.16	79.76	gi|68057123	AAX87376.1	aspartyl-tRNA synthetase	62	1.03025	0.513935	1.10137
27	60.57	60.57	89.4	79.52	73.86	gi|68057539	AAX87792.1	phosphoglucomutase	49	1.34589	0.67063	4.41426
28	59.26	59.26	83.53	61.68	54.09	gi|68057652	AAX87905.1	ClpB	43	0.965282	0.928886	2.26539
29	59.23	59.23	75.76	50.06	39.71	gi|68058323	AAX88576.1	glycogen phosphorylase	45	1.02569	0.811382	1.25661
30	58.57	58.57	76.61	49.54	38.94	gi|68058319	AAX88572.1	DNA topoisomerase I	33	1.38433	1.06e-05	1.09881
31	57.7	57.7	74.82	51.05	46.55	gi|68057948	AAX88201.1	phosphate acetyltransferase	48	0.793565	0.74472	4.86342
32	57.16	57.16	67.16	46.11	42.74	gi|68058463	AAX88716.1	2-oxoglutarate dehydrogenase E1 component	49	0.978441	0.846099	1.29163
33	57.03	57.03	89.42	62.2	57.4	gi|68057037	AAX87290.1	polyribonucleotide nucleotidyltransferase	64	1.16803	0.0265066	1.14351
34	56.85	56.85	81.86	65.82	62.45	gi|68058435	AAX88688.1	dihydrolipoamide dehydrogenase	59	1.30991	0.125302	1.42747
35	56.66	56.66	64.17	39.62	35.61	gi|68057548	AAX87801.1	phosphoribosylformylglycinamidine synthase	42	0.87715	0.0659823	1.15202
36	55.93	55.93	77.39	59.06	56.14	gi|68057282	AAX87535.1	ATP synthase alpha chain	57	0.830103	0.721036	2.97583
37	54.19	54.19	69.35	40.02	34.5	gi|68057148	AAX87401.1	periplasmic nitrate reductase	34	0.856051	0.513994	1.95448
38	53.89	53.89	84.31	80.39	77.12	gi|68057183	AAX87436.1	outer membrane protein P6 precursor	76	0.895145	0.840621	245.643
39	53.78	53.78	72.42	58.8	50.87	gi|68056913	AAX87166.1	chaperone protein HtpG	41	0.953775	0.765054	1.47042
40	53.48	53.48	91.34	77.95	73.62	gi|68057714	AAX87967.1	catalase	44	0.756651	0.0211824	1.23403
41	52.62	52.62	90.81	84.03	74.18	gi|68057280	AAX87533.1	ATP synthase beta chain	62	0.927343	0.881208	2.9609
42	52.01	52.01	70.56	46.97	37.41	gi|68057749	AAX88002.1	isoleucyl-tRNA synthetase	42	1.00527	0.995274	6.79963
43	51.57	51.57	88.74	84.34	78.85	gi|68057465	AAX87718.1	glycerophosphoryl diester phosphodiesterase precursor	62	1.50961	0.0192531	1.37389
44	51.21	51.21	82.77	70.85	65.96	gi|68057659	AAX87912.1	glutamine synthetase	46	1.70887	0.00691704	1.40862
45	50.58	50.58	86.29	57.62	49.86	gi|68057709	AAX87962.1	Glycyl-tRNA synthetase beta chain	42	0.748971	0.285588	1.91857
46	50.5	50.5	89.66	75.15	71.77	gi|68057467	AAX87720.1	glycerol kinase	61	1.0903	0.542258	1.36173
47	50.44	50.44	87.96	72.45	61.34	gi|68057488	AAX87741.1	trigger factor	60	0.689236	0.241374	1.94606
48	50.41	50.41	85.31	68.32	59.65	gi|68058434	AAX88687.1	dihydrolipoamide acetyltransferase component of pyruvate dehydrogenase complex	60	1.13345	0.788923	2.75919
49	49.97	49.97	67.4	53.19	49.54	gi|68058447	AAX88700.1	30S ribosomal protein S1	49	0.706953	0.374353	2.26818
50	48.7	48.7	53.78	31.29	28.87	gi|68056999	AAX87252.1	putative small-conductance mechanosensitive channel	36	1.33975	0.0854017	1.41279
51	48.45	48.45	78.13	49.25	46.13	gi|68057702	AAX87955.1	protective surface antigen D15	44	1.43956	0.00371011	1.22371
52	47.8	47.8	77.12	66.1	63.56	gi|68057480	AAX87733.1	tryptophanase	58	0.809095	0.124825	1.34404
53	46.87	46.87	79.9	61.89	59.09	gi|68057529	AAX87782.1	prolyl-tRNA synthetase	32	1.01409	0.875611	1.21432
54	45.97	45.97	76.39	61.65	56.84	gi|68057795	AAX88048.1	transketolase	50	1.01094	0.89327	1.19265
55	45.55	45.55	85.26	62.53	60.63	gi|68057330	AAX87583.1	aspartate ammonia-lyase	72	1.08571	0.8825	3.39858
56	45.46	45.46	91.14	84.81	83.86	gi|68057857	AAX88110.1	cysteine synthase	46	0.719775	0.337265	2.02317
57	45.22	45.22	86.34	58.33	56.71	gi|68057976	AAX88229.1	adenylosuccinate synthetase	41	0.830416	0.322838	1.50188
58	45.11	45.11	91.63	71.55	66.32	gi|68058040	AAX88293.1	pyruvate kinase	44	0.927227	0.872255	2.74676
59	44.82	44.82	73.49	61.64	60.34	gi|68058282	AAX88535.1	fumarate hydratase class II	37	1.12127	0.35205	1.33228
60	44.47	44.47	63.06	34.1	32.46	gi|68057962	AAX88215.1	heme utilization protein	34	1.37333	0.0135139	1.26641
61	44.27	44.27	90.39	66.36	61.92	gi|68057874	AAX88127.1	periplasmic oligopeptide-binding protein	32	0.708426	0.0110806	1.27363
62	43.87	43.87	93.45	76.42	68.56	gi|68057203	AAX87456.1	Outer membrane protein P1 precursor	66	0.955682	0.770558	4.61031
63	43.53	43.53	80.24	64.6	61.36	gi|68056751	AAX87004.1	glyceraldehyde 3-phosphate dehydrogenase	60	0.757672	0.117543	1.45029
64	43.14	43.14	87.26	62.63	60.91	gi|68058410	AAX88663.1	probable periplasmic serine protease do/HhoA-like precursor	28	1.2732	0.101179	1.34885
65	42.98	43.02	74.97	40.62	30.65	gi|68057055	AAX87308.1	UvrABC system protein A	25	1.14443	0.115574	1.18921
66	42.72	42.72	75.31	45.12	42.98	gi|68058037	AAX88290.1	glucose-6-phosphate isomerase	35	0.908301	0.368818	1.27412
67	42.42	42.42	73.22	59.74	50.27	gi|68057646	AAX87899.1	heme-binding protein A	30	1.72689	0.000189681	1.1794
68	42.03	42.08	87.74	81.89	76.04	gi|68057320	AAX87573.1	fructose-bisphosphate aldolase	46	0.731087	0.00915117	1.23551
69	41.99	41.99	85.04	73.82	70.57	gi|68057949	AAX88202.1	acetate kinase	38	0.702423	0.00827605	1.26768
70	41.66	41.66	68.02	36.17	31.36	gi|68057544	AAX87797.1	glycerol-3-phosphate acyltransferase	30	1.50341	0.000212911	1.18038
71	41.1	41.1	84.53	81.09	72.21	gi|68057616	AAX87869.1	D-galactose-binding periplasmic protein precursor	48	0.639217	0.000832995	1.22001
72	40.91	40.91	78.83	41.72	33.87	gi|68057263	AAX87516.1	ATP-dependent protease La	49	0.976977	0.976103	5.53396
73	40.24	40.24	78.25	64.84	60.16	gi|68057460	AAX87713.1	ketol-acid reductoisomerase	39	1.08109	0.908681	4.71435
74	39.72	39.72	70.38	44.87	40.32	gi|68058399	AAX88652.1	methionyl-tRNA synthetase	27	0.951304	0.941512	4.57491
75	39.34	39.34	99.56	89.96	82.97	gi|68057312	AAX87565.1	50S ribosomal protein L1	50	0.781679	0.939906	14375
76	39.2	39.2	69.41	54.88	44.93	gi|68057030	AAX87283.1	glutamine-hydrolyzing GMP synthase	28	0.600009	0.762783	61.547
77	38.94	38.94	93.58	77.29	66.97	gi|68057718	AAX87971.1	enolase	73	0.774243	0.0161943	1.21668
78	38.87	38.87	90.81	70.32	64.31	gi|68057699	AAX87952.1	elongation factor Ts	35	0.592479	6.59e-05	1.20372
79	38.53	38.53	68.44	44.15	42.73	gi|68058451	AAX88704.1	D-lactate dehydrogenase	27	1.25918	0.00732738	1.16067
80	38.22	38.22	83.16	70.21	69.69	gi|68057321	AAX87574.1	phosphoglycerate kinase	46	0.746659	0.0401936	1.31527
81	38.14	38.14	94.67	61.68	60.25	gi|68057029	AAX87282.1	inosine-5'-monophosphate dehydrogenase	40	1.06808	0.354881	1.17028
82	38.01	38.01	71.73	27.49	22.25	gi|68058411	AAX88664.1	transcription-repair coupling factor	23	1.48417	0.0263807	1.39107
83	37.73	37.73	58.77	48.62	40.92	gi|68058014	AAX88267.1	HMW2C, putative glycosyltransferase involved in glycosylation of HMW1A and HMW2A	28	1.22486	0.668942	2.76268
84	37.59	37.59	70.19	52.42	39.21	gi|68057019	AAX87272.1	oligopeptidase A	31	1.37054	0.00226448	1.18442
85	37.4	37.4	82.67	62.15	58.96	gi|68057956	AAX88209.1	lysyl-tRNA synthetase	33	1	1	4.20267
86	37.33	37.33	90.56	75.81	72.57	gi|68058299	AAX88552.1	phosphate-binding periplasmic protein precursor PstS	53	0.715458	0.0127322	1.26325
87	37.25	37.77	81.82	53.36	50.2	gi|68057617	AAX87870.1	galactoside transport ATP-binding protein MglA	38	1.14354	0.616433	1.76535
88	37.2	37.2	67.55	58.78	53.99	gi|68058461	AAX88714.1	ribonucleoside-diphosphate reductase beta chain	31	0.918466	0.391966	1.26297
89	37.09	37.09	73.79	43.57	39.55	gi|68057786	AAX88039.1	peptidyl-prolyl cis-trans isomerase D	27	1.04799	0.95299	6.46559
90	36.72	36.72	67.37	36.85	32.26	gi|68057366	AAX87619.1	DNA gyrase subunit B	32	1.62149	0.092159	1.8179
91	36.49	36.49	80.78	62.46	62.46	gi|68056931	AAX87184.1	high-affinity zinc uptake system protein ZnuA	29	0.766482	0.0145028	1.2205
92	36.2	36.2	70.6	33.1	29.17	gi|68057239	AAX87492.1	penicillin-binding protein 1A	25	1.24146	0.109147	1.32513
93	36.19	36.19	84.38	68.55	55.86	gi|68058322	AAX88575.1	NAD(P) transhydrogenase subunit alpha	36	1.42521	0.00493856	1.22179
94	35.99	35.99	93.25	84.57	67.85	gi|68057955	AAX88208.1	malate dehydrogenase	45	0.662665	0.00625444	1.28719
95	35.74	35.74	87.89	71.5	68.17	gi|68057675	AAX87928.1	Serine hydroxymethyltransferase	28	0.75169	0.0115026	1.2199
96	35.62	35.62	84.23	49.91	45.41	gi|68058032	AAX88285.1	arginyl-tRNA synthetase	31	0.739738	0.00787074	1.20749
97	35.05	35.05	91.87	64.16	58.73	gi|68056907	AAX87160.1	iron-utilization periplasmic protein hFbpA	28	0.753047	0.450982	2.84102
98	34.71	34.71	71.07	43.14	33.21	gi|68058171	AAX88424.1	phenylalanyl-tRNA synthetase beta chain	32	1.09873	0.58227	1.48648
99	34.06	34.06	88.55	75.77	75.77	gi|68057552	AAX87805.1	2,3-bisphosphoglycerate-dependent phosphoglycerate mutase	44	0.883429	0.175661	1.22396
100	33.85	33.85	68.61	46.91	37.73	gi|68057629	AAX87882.1	fumarate reductase flavoprotein subunit	21	0.837424	0.474146	1.99703
101	33.45	33.45	74.25	31.63	23.64	gi|68057694	AAX87947.1	preprotein translocase SecA subunit	22	0.987988	0.98851	7.17157
102	33.09	33.09	68.34	39.94	36.53	gi|68057657	AAX87910.1	GTP-binding protein TypA/ BipA	22	0.710904	0.600543	4.07957
103	32.93	32.93	67.36	26.69	19.74	gi|68056918	AAX87171.1	putative type I site-specific restriction-modification system, R subunit	18	1.07523	0.947176	12.1622
104	32.85	32.85	85.8	76.34	74.45	gi|68057875	AAX88128.1	transaldolase	39	0.814901	0.162499	1.35573
105	32.45	32.45	87.02	47.11	38.22	gi|68057068	AAX87321.1	heme/hemopexin-binding protein C	31	1.57445	0.104949	1.82791
106	32.28	32.28	81.21	51.01	40.49	gi|68056970	AAX87223.1	Na(+)-translocating NADH-quinone reductase subunit A	22	1.40704	0.659786	6.08247
107	31.67	31.67	81.76	57.21	50.23	gi|68058524	AAX88777.1	argininosuccinate synthase	28	1.16253	0.632985	2.24784
108	31.57	31.57	96.79	83.97	78.21	gi|68057407	AAX87660.1	30S ribosomal protein S7	37	1.0613	0.733743	1.66046
109	31.5	31.5	94.17	74.76	65.53	gi|68057596	AAX87849.1	30S ribosomal protein S4	41	0.987259	0.963721	2.92927
110	31.26	31.27	65.13	18.05	15.05	gi|68057827	AAX88080.1	ATP-dependent helicase HrpA homolog	17	1.07699	0.611715	1.40366
111	31.01	31.01	96.32	61.03	61.03	gi|68057229	AAX87482.1	DNA-binding protein HU	73	0.933022	0.6908	1.48497
112	30.5	30.5	98.9	74.36	61.9	gi|68057575	AAX87828.1	50S ribosomal protein L2	34	0.990168	0.966356	1.70676
113	30.46	30.46	71.51	49.6	42.83	gi|68058161	AAX88414.1	asparaginyl-tRNA synthetase	23	0.859943	0.884109	12.5475
114	30.33	30.33	67.38	55	43.81	gi|68057096	AAX87349.1	transcription termination factor rho	19	0.660469	0.00508877	1.30261
115	30.32	30.32	48.54	40	36.04	gi|68057464	AAX87717.1	glycerol-3-phosphate transporter	26	1.44952	0.0133444	1.25146
116	30.15	30.15	68.8	59.92	52.27	gi|68057453	AAX87706.1	aminoacyl-histidine dipeptidase	27	1.32236	0.00229784	1.14451
117	29.68	29.68	71.62	42.12	39.64	gi|68057295	AAX87548.1	HslU, ATP-dependent chaperone of the HslUV protease	18	0.833515	0.459645	1.7579
118	29.28	29.28	71.48	49.39	47.65	gi|68058456	AAX88709.1	putative lipoprotein	27	1.36954	0.0732238	1.47373
119	29.25	29.25	74.46	43.17	38.67	gi|68058415	AAX88668.1	ABC transporter ATP-binding protein	18	0.681999	0.631641	6.39125
120	29.21	29.21	73.2	51.55	50.52	gi|68058340	AAX88593.1	spermidine/putrescine-binding periplasmic protein 1 precursor	23	1.27888	0.0818655	1.3342
121	29.12	29.12	95.53	93.85	83.24	gi|68057585	AAX87838.1	50S ribosomal protein L5	43	0.738668	0.0380181	1.31741
122	29.02	29.02	94.04	82.55	71.06	gi|68057578	AAX87831.1	30S ribosomal protein S3	34	0.663094	0.0591537	1.5469
123	28.91	28.91	65.17	46.23	42.16	gi|68058507	AAX88760.1	cytosol aminopeptidase	23	1.35132	0.0764058	1.40268
124	28.76	28.76	76.33	47.34	41.28	gi|68057832	AAX88085.1	CTP synthase	25	0.608649	0.48707	5.16138
125	28.72	28.72	80.79	69.21	62.5	gi|68057597	AAX87850.1	DNA-directed RNA polymerase alpha chain	26	0.988908	0.980649	2.68903
126	28.67	28.67	74.5	53.03	41.1	gi|68058481	AAX88734.1	HMW1B, OMP-85-like protein required for secretion of HMW1A and HMW2A	32	1.22414	0.424211	2.0086
127	28.5	28.5	66.98	49.21	47.62	gi|68058000	AAX88253.1	Ribose-phosphate pyrophosphokinase	29	0.572928	0.00162275	1.22621
128	28.39	28.39	99.6	85.26	79.68	gi|68057698	AAX87951.1	30S ribosomal protein S2	36	0.640107	0.153045	4.0131
129	27.69	27.69	81.71	60.57	55.82	gi|68057891	AAX88144.1	cell division protein FtsZ	28	0.932374	0.620902	1.36878
130	27.65	27.65	79.64	55.32	53.19	gi|68058170	AAX88423.1	phenylalanyl-tRNA synthetase alpha chain	23	1.35088	0.203703	3.54757
131	27.58	27.58	87.97	67.01	67.01	gi|68058449	AAX88702.1	conserved hypothetical pyridoxine biosynthesis enzyme	35	0.882626	0.180748	1.25696
132	27.49	27.49	76.46	47.29	38.12	gi|68057079	AAX87332.1	glutamyl-tRNA synthetase	19	0.493625	0.0925861	2.51195
133	27.27	27.27	65.32	34.53	28.46	gi|68058317	AAX88570.1	threonyl-tRNA synthetase	25	1.17876	0.434851	1.57645
134	27.18	27.18	69.9	34.14	33.13	gi|68058358	AAX88611.1	transcription elongation protein NusA	20	0.811251	0.142873	1.35484
135	27.1	27.1	82.37	44.07	40.43	gi|68056953	AAX87206.1	putative sialic acid transporter, TRAP-type C4-dicarboxylate transport system, periplasmic component	17	0.668483	0.0119916	1.26383
136	26.94	26.94	61.16	36.12	29.7	gi|68057329	AAX87582.1	RNA polymerase sigma factor RpoD	27	1.1423	0.479492	1.69152
137	26.67	26.67	82.41	49.01	46.14	gi|68058330	AAX88583.1	glutaminyl-tRNA synthetase	25	0.730963	0.243295	1.88933
138	26.63	26.63	94.9	89.81	89.81	gi|68058162	AAX88415.1	6,7-dimethyl-8-ribityllumazine synthase	29	0.903916	0.373185	1.29298
139	26.58	26.58	71.37	26.47	22.3	gi|68058468	AAX88721.1	tail-specific protease precursor	14	0.856954	0.833474	5.14896
140	25.82	25.82	90.51	52.54	49.83	gi|68056957	AAX87210.1	HflC	25	1.21714	0.0206163	1.16345
141	25.8	25.8	88.8	78.84	72.61	gi|68057371	AAX87624.1	peroxiredoxin/glutaredoxin	28	0.751118	0.119807	1.52501
142	25.72	25.72	49.45	23.15	19.45	gi|68058327	AAX88580.1	1,4-alpha-glucan branching enzyme	14	1.07424	0.578696	1.36374
143	25.63	25.63	88.19	69.69	57.87	gi|68058496	AAX88749.1	molybdate-binding periplasmic protein	21	0.458232	0.00170884	1.42687
144	25.37	25.37	62.5	25.55	19.41	gi|68057778	AAX88031.1	transferrin-binding protein 1	16	1.8587	0.0265555	1.62126
145	25.31	25.31	78.33	53.2	50	gi|68057180	AAX87433.1	cysteine desulfurase	21	1.21295	0.126476	1.32093
146	25.16	25.16	62.66	30.19	26.46	gi|68057047	AAX87300.1	protein-export membrane protein SecD	21	1.28634	0.331182	1.88253
147	24.9	24.9	71.89	49.77	47	gi|68057661	AAX87914.1	peptidase B	21	1.2315	0.150591	1.3625
148	24.85	24.85	73.74	68.71	67.99	gi|68058243	AAX88496.1	predicted ABC-type transport system protein, periplasmic component	48	1.12809	0.550401	2.07212
149	24.71	24.71	73.15	54.43	53.2	gi|68058149	AAX88402.1	3-oxoacyl-[acyl-carrier-protein] synthase I	23	1.17401	0.676072	2.5355
150	24.69	24.69	67.34	40.51	40.51	gi|68057999	AAX88252.1	tyrosyl-tRNA synthetase	16	0.79241	0.0570668	1.27322
151	24.22	24.22	67.7	13.68	9.468	gi|68058016	AAX88269.1	HMW2A, high molecular weight adhesin 2	28	1.01078	0.973041	2.06269
152	24.05	24.05	87.5	73.5	69	gi|68057573	AAX87826.1	50S ribosomal protein L4	28	0.844273	0.89136	25.2767
153	23.98	23.98	64.64	42.12	34.68	gi|68058325	AAX88578.1	glucose-1-phosphate adenylyltransferase	17	0.964265	0.781714	1.46551
154	23.79	23.79	80.34	62.37	55.59	gi|68058530	AAX88783.1	enoyl-[acyl-carrier-protein] reductase (NADH)	29	1.04874	0.812295	1.79386
155	23.76	23.76	76.99	33.27	33.1	gi|68057069	AAX87322.1	heme/hemopexin-binding protein B	15	1.45232	0.0149135	1.31674
156	23.49	23.49	73.14	41.74	33.47	gi|68057349	AAX87602.1	6-phosphogluconate dehydrogenase, decarboxylating	15	0.898161	0.935948	32.6522
157	23.47	23.47	61.1	22.7	17.91	gi|68056899	AAX87152.1	aspartokinase/homoserine dehydrogenase	17	1.21146	0.322432	1.67616
158	23.21	23.21	93.08	68.17	64.01	gi|68057281	AAX87534.1	ATP synthase gamma chain	22	1.07204	0.359607	1.18273
159	23.16	23.16	97.78	60.74	59.63	gi|68057723	AAX87976.1	inositol-1-monophosphatase	23	1.15545	0.892375	13.5978
160	22.98	25.27	61.89	45.59	38.99	gi|68057736	AAX87989.1	diaminobutyrate--2-oxoglutarate aminotransferase	22	0.814102	0.638803	60.3853
161	22.88	22.88	86.67	53.33	52.7	gi|68057207	AAX87460.1	acetyl-coenzyme A carboxylase carboxyl transferase subunit alpha	21
162	22.76	22.76	64.87	42.15	42.15	gi|68057184	AAX87437.1	TolB	21	1.20844	0.961588	1.97e+17
163	22.74	22.74	94.32	82.95	82.95	gi|68056937	AAX87190.1	inorganic pyrophosphatase	17	1.00462	0.996893	22.0671
164	22.7	23.54	80.95	51.06	42.06	gi|68056787	AAX87040.1	rod shape-determining protein MreB	21	1.41365	0.0014695	1.16545
165	22.22	22.22	72.32	70.62	57.06	gi|68057588	AAX87841.1	50S ribosomal protein L6	37	0.648271	0.0617863	1.60525
166	22.05	22.05	66.67	41.45	39.69	gi|68056968	AAX87221.1	glutathione reductase	17	1.03102	0.977703	13.0118
167	21.66	21.66	53.72	40.47	34.88	gi|68057610	AAX87863.1	Xaa-Pro aminopeptidase	16	1.22057	0.502895	1.98278
168	21.59	21.59	85.1	69.71	66.35	gi|68058439	AAX88692.1	Uracil phosphoribosyltransferase	19	0.779361	0.515127	2.49808
169	21.55	21.55	54.09	22.25	20.33	gi|68057530	AAX87783.1	organic solvent tolerance protein	15	1.36502	0.187173	1.722
170	21.42	21.42	71.56	58.08	51.5	gi|68057396	AAX87649.1	ornithine carbamoyltransferase, catabolic	32	1.382	0.196508	3.70915
171	21.37	21.37	93.37	86.75	77.71	gi|68057590	AAX87843.1	30S ribosomal protein S5	41	0.767562
172	21.23	21.23	98.72	74.36	74.36	gi|68057284	AAX87537.1	ATP synthase B chain	23	1.15878	0.862165	7.31523
173	21.17	21.17	65.27	41.32	41.32	gi|68057964	AAX88217.1	fructose-1,6-bisphosphatase	14	0.583256	0.0750352	1.85572
174	20.95	20.95	49	29.26	22.41	gi|68056766	AAX87019.1	GTP-binding protein LepA	14	1.09635	0.468058	1.42361
175	20.91	20.91	64.39	32.75	28.78	gi|68057405	AAX87658.1	glucose inhibited division protein A	17	0.210529
176	20.86	20.86	60.31	32.34	28.85	gi|68057335	AAX87588.1	Urease alpha subunit	13	1.8039	0.698377	40.2107
177	20.8	20.8	60.6	36.6	31.2	gi|68056772	AAX87025.1	citrate lyase alpha chain	15	1.38174	0.00162507	1.15702
178	20.76	20.76	76.68	54.63	48.56	gi|68057259	AAX87512.1	survival protein SurA homolog	16	0.713475	0.305466	2.22151
179	20.72	20.72	46.77	30.19	27.05	gi|68058030	AAX88283.1	acetolactate synthase large subunit	15	0.795126	0.85709	27.5093
180	20.54	20.54	96.63	67.79	67.79	gi|68057572	AAX87825.1	50S ribosomal protein L3	28	0.913167	0.793047	30.7063
181	20.43	20.43	96.77	74.84	73.55	gi|68057060	AAX87313.1	bacterioferritin comigratory protein	14	1.44658	0.747122	19.422
182	20.3	20.3	71.22	45.85	39.02	gi|68057266	AAX87519.1	D-3-phosphoglycerate dehydrogenase	14	0.747954	0.826494	22.2777
183	20.24	20.24	66.07	31.97	25.41	gi|68057228	AAX87481.1	glucosamine--fructose-6-phosphate aminotransferase, isomerizing	11	0.643035	0.0610192	1.60677
184	20.22	20.22	77.28	38.98	33.85	gi|68056993	AAX87246.1	NADP-specific glutamate dehydrogenase	10	1.75578	0.812494	477.303
185	20.19	20.19	55.56	35.32	28.17	gi|68056943	AAX87196.1	GTP-binding protein EngA	14	1.35626	0.118	1.53106
186	20.17	20.17	87.88	73.33	66.06	gi|68058297	AAX88550.1	ferritin like protein 2	14	0.872864	0.0817352	1.17268
187	20.12	20.12	100	63.64	60.91	gi|68057577	AAX87830.1	50S ribosomal protein L22	25	0.802087	0.141034	1.36937
188	20.11	20.11	62.48	18.11	16.15	gi|68057039	AAX87292.1	Cold-shock DEAD-box protein A homolog	12	0.411777	0.185139	6.82395
189	20.03	20.03	69.53	42.19	35.42	gi|68057919	AAX88172.1	S-adenosylmethionine synthetase	15	0.737617	0.68425	5.71938
190	20.01	20.01	56.44	21.36	16.83	gi|68056825	AAX87078.1	anaerobic ribonucleoside-triphosphate reductase	15	2.23205	0.0406576	2.12899
191	19.77	19.77	71.76	30.73	25.4	gi|68057463	AAX87716.1	anaerobic glycerol-3-phosphate dehydrogenase subunit A	14	1.28319	0.228955	1.5966
192	19.68	19.68	93.75	77.5	77.5	gi|68058335	AAX88588.1	conserved hypothetical DNA-binding ferritin-like protein	26	0.658294	0.107709	1.79593
193	19.24	19.24	90.19	47.2	42.99	gi|68057153	AAX87406.1	adenylate kinase	14	0.54694	0.0087741	1.41966
194	19.21	19.21	66.23	32.19	24.27	gi|68056955	AAX87208.1	conserved hypothetical protein	11	0.949303	0.716046	3.98472
195	19.14	19.14	93.29	80.54	75.17	gi|68057340	AAX87593.1	50S ribosomal protein L9	18	0.717945	0.408854	2.71291
196	19.05	19.05	73.05	42.53	40.26	gi|68057864	AAX88117.1	ADP-L-glycero-D-manno-heptose-6-epimerase	16	1.0764	0.909643	6.68306
197	18.97	18.97	93.25	91.41	80.37	gi|68058031	AAX88284.1	acetolactate synthase small subunit	14	1.24834	0.695109	3.45436
198	18.67	18.67	70.7	49.82	43.96	gi|68057518	AAX87771.1	probable D-methionine-binding lipoprotein MetQ	12	1.33203	0.778069	11.9164
199	18.47	18.47	64.37	30.97	23.68	gi|68057353	AAX87606.1	glucose-6-phosphate 1-dehydrogenase	11	0.554576	0.145121	2.60661
200	18.46	18.46	57.02	35.24	35.24	gi|68057614	AAX87867.1	galactose-1-phosphate uridylyltransferase	13	0.298624	0.327592	26.9989
201	18.41	18.41	94.53	55.11	51.46	gi|68057469	AAX87722.1	Outer membrane protein P4, NADP phosphatase	23
202	18.3	18.3	92.13	65.17	65.17	gi|68058196	AAX88449.1	30S ribosomal protein S15	14	0.82246	0.102201	1.30603
203	18.25	18.25	95.13	54.31	51.31	gi|68056791	AAX87044.1	exodeoxyribonuclease III	15	0.803094	0.895073	129.828
204	18.24	18.25	76.06	73.94	54.93	gi|68058224	AAX88477.1	50S ribosomal protein L13	18	0.798414	0.160897	1.43869
205	18.16	18.16	76.56	33.71	27.9	gi|68057758	AAX88011.1	biotin carboxylase	15	0.80106	0.17677	1.45635
206	18.15	18.15	84.18	40.4	40.4	gi|68057392	AAX87645.1	RecA	19	1.00158	0.995142	1.97152
207	18.1	18.1	70.63	38.93	36.36	gi|68056924	AAX87177.1	Seryl-tRNA synthetase	16	0.876204	0.512872	5.74594
208	18.05	18.05	46.4	25.44	18.88	gi|68058228	AAX88481.1	1-deoxy-D-xylulose 5-phosphate synthase	11	1.02775	0.839794	1.39162
209	18.04	18.04	29.7	23.12	21.43	gi|68057963	AAX88216.1	putative L-lactate permease	25	1.95687	0.0148473	1.42757
210	18.02	18.02	78.53	53.67	53.67	gi|68057283	AAX87536.1	ATP synthase delta chain	10	0.892618	0.0924953	1.14915
211	17.86	17.86	75.1	47.43	43.87	gi|68057647	AAX87900.1	putative heme iron utilization protein	14	0.812669	0.33325	4.57779
212	17.82	17.82	76.59	55.12	55.12	gi|68057639	AAX87892.1	thiol:disulfide interchange protein DsbA	18	0.752855
213	17.78	17.78	100	69.53	56.25	gi|68057598	AAX87851.1	50S ribosomal protein L17	19	0.654957	0.0377281	1.4392
214	17.7	17.71	93.39	76.03	70.25	gi|68056962	AAX87215.1	3-oxoacyl-[acyl-carrier protein] reductase	20	0.867218	0.338591	1.41382
215	17.67	17.67	57.63	41.43	38.94	gi|68057766	AAX88019.1	6-phosphofructokinase	13	1.36848	0.210581	1.79431
216	17.6	17.6	73.3	54.97	48.17	gi|68058207	AAX88460.1	conserved hypothetical protein	21
217	17.57	17.57	90.77	83.85	83.85	gi|68057587	AAX87840.1	30S ribosomal protein S8	26	0.865682	0.549687	1.84718
218	17.55	17.55	43.66	21.65	21.65	gi|68057087	AAX87340.1	menaquinone biosynthesis protein MenD	11	1.00614	0.947213	1.4226
219	17.49	17.49	94.07	69.49	69.49	gi|68057594	AAX87847.1	30S ribosomal protein S13	17	0.841016	0.278434	1.41697
220	17.26	17.26	63.25	36.75	31.5	gi|68056835	AAX87088.1	cystathionine gamma-synthase	11	1.1619	0.928358	132.812
221	17.2	17.2	100	84.72	69.44	gi|68057592	AAX87845.1	50S ribosomal protein L15	24	0.690184	0.166094	3.51788
222	17.13	17.13	81.21	53.9	46.1	gi|68057507	AAX87760.1	FolD bifunctional protein	10	0.859456	0.0587786	1.17316
223	17.02	17.02	49.4	23.02	18.94	gi|68057315	AAX87568.1	predicted nucleoside permease	13	0.953264
224	16.84	16.84	82.76	76.72	73.28	gi|68057005	AAX87258.1	50S ribosomal protein L19	25	0.709565
225	16.75	16.75	42.47	15.16	13.66	gi|68057649	AAX87902.1	DNA polymerase I	12	1.2333	0.14072	1.39842
226	16.73	16.73	84.87	66.81	65.97	gi|68057314	AAX87567.1	Purine nucleoside phosphorylase	23	0.802826	0.8872	92.7798
227	16.57	16.57	63.62	24.57	22.68	gi|68058203	AAX88456.1	cell division protein FtsH homolog 1	16	1.43442	0.311682	11.502
228	16.26	16.26	61.8	31.87	29.68	gi|68057490	AAX87743.1	ATP-dependent Clp protease ATP-binding subunit ClpX	11	0.668695
229	16.25	16.25	56.99	26.94	23.32	gi|68058398	AAX88651.1	Mrp	9	0.831451	0.535806	2.32177
230	16.24	16.24	98.92	68.11	65.41	gi|68057602	AAX87855.1	ribosome recycling factor	14	0.67749	0.00430182	1.22436
231	16.24	16.24	65.48	42.86	35.12	gi|68057414	AAX87667.1	tryptophanyl-tRNA synthetase	9	0.765309	0.252102	4.14079
232	16.2	16.2	63.42	22.57	18.68	gi|68057317	AAX87570.1	conserved hypothetical glycly radical protein	12	0.852021	0.214428	1.38343
233	16.14	16.14	78.35	41.24	41.24	gi|68056773	AAX87026.1	citrate lyase beta chain	10	1.21825	0.841576	11.145
234	16.13	16.13	59.06	35.91	35.91	gi|68057061	AAX87314.1	dihydrodipicolinate synthase	10	0.65967	0.00966436	1.28194
236	16.08	16.08	45.36	27	25.11	gi|68058321	AAX88574.1	NAD(P) transhydrogenase subunit beta	15	1.39763	0.392379	3.78655
235	16.08	16.08	59.91	29.41	22.88	gi|68056827	AAX87080.1	cysteinyl-tRNA synthetase	8	0.620104	0.0345033	1.4802
237	16.06	16.47	40.88	28.98	20.73	gi|68057831	AAX88084.1	probable cytochrome oxidase subunit I	15	1.40743	0.801332	52.3489
239	15.96	15.96	83.03	46.79	40.37	gi|68057742	AAX87995.1	Ttk	13	1.54169	0.399627	54.1173
238	15.96	15.96	73.62	37.17	27.1	gi|68058428	AAX88681.1	Gamma-glutamyl phosphate reductase	12	0.765452	0.072635	1.35394
240	15.79	16.01	78.35	63.4	52.58	gi|68058318	AAX88571.1	probable acyl carrier protein phosphodiesterase	15	1.49502	0.00345238	1.19746
241	15.79	15.79	62.18	53.37	47.15	gi|68058459	AAX88712.1	predicted periplasmic or secreted lipoprotein	9	1.56561	0.00308967	1.21523
242	15.75	15.75	73.28	42.42	28.93	gi|68057195	AAX87448.1	predicted GTPase, probable translation factor	11	0.742263	0.306483	2.02663
244	15.58	15.58	59.12	35.08	32.87	gi|68057914	AAX88167.1	phosphoserine aminotransferase	11	1.52893	0.507441	250.18
243	15.58	15.58	47.77	31.68	29.46	gi|68057198	AAX87451.1	conserved hypothetical cupin superfamily metalloenzyme	10	1.01475	0.997143	1.03e+18
245	15.55	17.03	55.82	34.59	31.51	gi|68058223	AAX88476.1	5,10-methylenetetrahydrofolate reductase	11	1.95499	0.428544	890.885
246	15.54	15.54	100	88.62	88.62	gi|68057418	AAX87671.1	50S ribosomal protein L7/L12	19	0.836378
247	15.52	15.54	66.07	25.53	18.58	gi|68057175	AAX87428.1	chaperone protein HscA	10	1.32725	0.156851	1.73209
248	15.5	17.81	73.02	49.21	41.9	gi|68058128	AAX88381.1	putative 2-hydroxyacid dehydrogenase	13	0.650316	0.11592	1.86699
249	15.42	15.42	81.86	68.84	64.19	gi|68057844	AAX88097.1	[Mn] superoxide dismutase	19
250	15.37	15.37	66.89	31.36	24.12	gi|68057416	AAX87669.1	adenylosuccinate lyase	12	1.21121	0.894936	69.8788
251	15.18	15.22	92.02	59.51	53.99	gi|68057417	AAX87670.1	50S ribosomal protein L10	15	0.673965	0.0137502	1.29836
252	14.98	14.98	93.69	73.87	73.87	gi|68057640	AAX87893.1	conserved hypothetical protein	11
253	14.84	14.84	62.25	60.29	53.43	gi|68057172	AAX87425.1	conserved hypothetical protein	11	1.40377	0.648338	6.77123
254	14.77	14.77	36.78	19.59	17.38	gi|68057784	AAX88037.1	preprotein translocase subunit YidC	13	1.22913	0.270398	1.62739
255	14.76	14.76	85.71	57.14	57.14	gi|68058298	AAX88551.1	ferritin like protein 1	19	0.765973	0.0477493	1.29902
256	14.67	14.67	75.41	59.43	51.23	gi|68058309	AAX88562.1	cell division protein MukE	13	0.870599	0.556923	2.34691
257	14.59	14.59	78.6	52.28	43.51	gi|68057754	AAX88007.1	naphthoate synthase	12	1.05365	0.576724	1.30524
258	14.52	14.53	64.06	41.08	35.7	gi|68058462	AAX88715.1	dihydrolipoamide succinyltransferase component of 2-oxoglutarate dehydrogenase complex	15	1.36807	0.0591311	1.39478
260	14.51	14.51	83.58	68.66	60.2	gi|68056997	AAX87250.1	SeqA	11	1.07242	0.672788	1.61145
259	14.51	14.52	46.8	21.8	15.79	gi|68057673	AAX87926.1	bifunctional purine biosynthesis protein PurH	8	1.41131
261	14.41	14.41	95.28	62.74	54.25	gi|68058469	AAX88722.1	predicted activator of osmoprotectant transporter ProP	20	0.748928	0.316689	2.55984
262	14.34	14.34	52.02	31.06	23.23	gi|68057990	AAX88243.1	aspartate aminotransferase	9	0.809115	0.924508	4977.81
263	14.29	14.29	69.77	62.02	62.02	gi|68057595	AAX87848.1	30S ribosomal protein S11	23	100
264	14.12	14.12	69.58	41.83	39.92	gi|68057456	AAX87709.1	triosephosphate isomerase	13	0.776441	0.172891	1.49229
265	14.08	14.08	69.62	37.54	37.54	gi|68056949	AAX87202.1	N-acetylneuraminate lyase	13	0.807982	0.353185	1.85713
266	14.02	14.02	52.1	17.4	13.56	gi|68057728	AAX87981.1	exodeoxyribonuclease V gamma chain	13	0.82832	0.32245	1.86284
267	14.01	14.01	62.58	42.33	42.33	gi|68057797	AAX88050.1	conserved hypothetical protein	8	0.798318	0.0285643	1.2052
268	13.85	13.85	40.41	12.42	10.78	gi|68058020	AAX88273.1	DNA translocase FtsK	9	1.55528	0.120496	2.06912
269	13.82	13.82	74.32	64.86	57.43	gi|68057541	AAX87794.1	predicted rhodanese-related sulfurtransferase	15	1.23289	0.3739	5.87548
270	13.68	13.68	94.85	82.35	58.82	gi|68057579	AAX87832.1	50S ribosomal protein L16	21	1.17179	0.422943	1.72464
271	13.62	13.62	56.71	28.24	25.65	gi|68056897	AAX87150.1	threonine synthase	8	0.693278	0.309038	11.6516
272	13.58	13.58	96.12	62.14	54.37	gi|68057571	AAX87824.1	30S ribosomal protein S10	15	0.800812	0.172952	1.43251
273	13.55	13.55	78.59	27.33	18.68	gi|68057222	AAX87475.1	ATP-dependent RNA helicase SrmB	10	1.38313
274	13.52	13.52	64.97	44.59	44.59	gi|68058476	AAX88729.1	predicted regulator of cell morphogenesis and NO signaling	9	0.765957	0.0268247	1.24177
275	13.49	13.49	51.32	40.4	40.4	gi|68057713	AAX87966.1	glycyl-tRNA synthetase alpha chain	13
276	13.47	13.47	98.98	57.36	49.75	gi|68057701	AAX87954.1	Outer membrane protein 26	15	1.24557	0.272954	1.87944
277	13.47	13.47	78.17	51.97	41.92	gi|68057958	AAX88211.1	thiol:disulfide interchange protein DsbC	9	0.575159	0.0222227	1.43453
278	13.39	13.39	50.97	28.71	28.71	gi|68057397	AAX87650.1	carbamate kinase	10	0.727162	0.100451	1.51536
279	13.36	13.36	79.87	52.2	52.2	gi|68057906	AAX88159.1	thioredoxin reductase	13	0.888004	0.161961	1.21233
280	13.27	13.27	35.11	21.3	17.47	gi|68058192	AAX88445.1	putative protease La homolog, predicted ATP-dependent protease	8	1.05064	0.973905	83.6665
281	13.26	13.26	60.85	43.4	38.68	gi|68058226	AAX88479.1	stringent starvation protein A	12	0.745542
282	13.23	13.23	53.77	31.14	25.06	gi|68056975	AAX87228.1	Na(+)-translocating NADH-quinone reductase subunit F	11	1.25897	0.0623878	1.28723
283	13.13	13.17	60.31	16.01	14.99	gi|68056810	AAX87063.1	lipid A export ATP-binding protein MsbA	11	1.31347	0.843831	56.9914
284	13.13	13.13	75.96	24.72	20.22	gi|68058205	AAX88458.1	predicted phosphomannomutase	7	1.33695
285	13.11	13.11	69.61	41.7	36.4	gi|68057768	AAX88021.1	conserved hypothetical protein	9	1.46668	0.780201	54.2643
286	12.99	12.99	58.23	22.36	20.46	gi|68056769	AAX87022.1	conserved hypothetical protein	8	0.601429	0.665412	68791.7
287	12.99	12.99	55.98	30.32	27.11	gi|68057938	AAX88191.1	branched-chain amino acid aminotransferase	7	0.703195	0.0626276	1.46493
288	12.95	12.95	69.6	41.85	37.89	gi|68057985	AAX88238.1	putative ABC-type Co2+ transport system, periplasmic component	8	0.892731	0.900907	9775.28
289	12.9	12.9	74.21	53.85	50.23	gi|68058484	AAX88737.1	conserved hypothetical protein	14
290	12.82	12.82	97.64	58.27	58.27	gi|68056767	AAX87020.1	conserved hypothetical acid-induced glycyl radical enzyme	10	0.856657	0.229977	1.47706
291	12.74	12.77	63.04	29.95	23.67	gi|68057563	AAX87816.1	cell division protein FtsY	9	0.987336	0.976218	3.50178
292	12.7	12.7	92.97	68.11	56.76	gi|68057492	AAX87745.1	transcription antitermination protein NusG	13	0.726717	0.841353	8348000
293	12.61	12.61	69.54	35.04	33.42	gi|68057422	AAX87675.1	aspartate-semialdehyde dehydrogenase	11	1.1072	0.946333	84.2164
294	12.57	12.57	57.42	44.02	44.02	gi|68057025	AAX87278.1	conserved hypothetical protein	11	0.586926	0.624461	24691.1
296	12.46	12.46	93.2	67.96	59.22	gi|68057584	AAX87837.1	50S ribosomal protein L24	20	0.554074	0.0116278	1.47865
295	12.46	12.46	61.03	28.4	22.05	gi|68056834	AAX87087.1	2-hydroxyacid dehydrogenase homolog	8	1.20925	0.494224	2.01775
297	12.36	12.36	61.11	33.33	33.33	gi|68057365	AAX87618.1	ribulose-phosphate 3-epimerase	12	1.13536	0.49583	1.60142
298	12.3	12.3	65.65	56.11	46.95	gi|68056981	AAX87234.1	conserved hypothetical lipoprotein	12	1.31156
300	12.26	12.26	68.09	37.45	34.04	gi|68057293	AAX87546.1	Class B acid phosphatase	8	0.691083	0.396987	29.287
299	12.26	12.26	44.65	7.358	4.571	gi|68057774	AAX88027.1	IgA-specific serine endopeptidase	8	1.82575
301	12.23	12.23	80.97	38.94	38.94	gi|68058006	AAX88259.1	conserved hypothetical phosphate transport regulator	10	0.898499
302	12.17	12.17	45.71	13.26	12.01	gi|68058421	AAX88674.1	predicted phosphoglycerol transferase-like protein	6	1.60569	0.0606612	1.69236
303	12.13	12.13	75.68	41.22	34.12	gi|68058409	AAX88662.1	Acetyl-coenzyme A carboxylase carboxyl transferase subunit beta	11	4.3046
304	12.08	12.08	53.58	18.54	12.74	gi|68057973	AAX88226.1	phosphoenolpyruvate carboxylase	8	1.25766
305	12.06	12.06	60.62	16.6	14.06	gi|68056928	AAX87181.1	possible SAM-dependent methyltransferase	9	1.50579	0.408716	48.838
306	12.06	12.06	66.2	40.85	38.38	gi|68058127	AAX88380.1	2-dehydro-3-deoxyphosphooctonate aldolase	8	0.965067	0.827081	5.06448
307	12.03	12.03	60.81	43.92	43.92	gi|68057820	AAX88073.1	(3R)-hydroxymyristoyl-[acyl carrier protein] dehydratase	10	1.06951
308	12.02	12.02	50.37	39.63	39.63	gi|68056948	AAX87201.1	glucosamine-6-phosphate deaminase	8	0.869628	0.782716	6.74884
309	11.99	11.99	46.94	10.61	8.887	gi|68057538	AAX87791.1	DNA polymerase III alpha subunit	9	0.657916	0.843997	3184.13
310	11.93	11.93	71.97	38.49	33.89	gi|68057925	AAX88178.1	arginine-binding periplasmic protein	8	1.19905	0.0855086	1.2566
311	11.83	11.83	60.33	40.22	40.22	gi|68058141	AAX88394.1	predicted component of anaerobic dehydrogenases	8	0.920907	0.779864	18.2834
312	11.81	11.81	60.46	32.38	21.49	gi|68056765	AAX87018.1	Signal peptidase I	8	7.74546
313	11.81	11.81	51.47	20.88	20.88	gi|68058244	AAX88497.1	universal stress protein E	6	0.790934	0.0269873	1.21506
314	11.8	11.8	53.67	39.38	34.36	gi|68057084	AAX87337.1	uridine phosphorylase	16	0.863527	0.379697	3.54564
315	11.78	11.78	78.52	43.7	43.7	gi|68058186	AAX88439.1	translation initiation factor IF-3	11	1.28805	0.248899	3.76477
316	11.75	11.75	66.33	34.01	22.9	gi|68057975	AAX88228.1	2,3,4,5-tetrahydropyridine-2,6-dicarboxylate N-succinyltransferase	10	0.744037	0.854591	111.564
317	11.62	12.48	71.21	42.41	35.8	gi|68057836	AAX88089.1	probable amino-acid ABC transporter binding protein	9	0.981982	0.843936	1.41926
318	11.61	11.61	70.07	27.55	19.73	gi|68057800	AAX88053.1	predicted glutamine amidotransferase	6	0.783121	0.355435	1.85427
319	11.58	11.72	59.6	15.84	15.03	gi|68056927	AAX87180.1	hemin receptor	9	1.0783
320	11.48	11.48	46.22	23.95	23.95	gi|68058324	AAX88577.1	glycogen synthase	8	0.814714	0.127067	1.41686
321	11.45	11.45	56.95	16.51	7.703	gi|68057933	AAX88186.1	DNA helicase II	8	1.54177	0.63208	8.17457
322	11.39	11.39	50.36	21.15	16.85	gi|68056820	AAX87073.1	DNA repair protein RecN	6	1.61086	0.360725	47.1868
323	11.37	11.37	59.27	38.78	33.41	gi|68056958	AAX87211.1	HflK	15	1.36018	0.0283913	1.27887
324	11.29	11.29	57.53	15.84	13.12	gi|68057367	AAX87620.1	predicted transcriptional accessory protein	9	1.51314
325	11.28	11.28	56.49	24.17	20.61	gi|68056779	AAX87032.1	penicillin-binding protein 5 precursor	7
326	11.23	11.23	72.54	48.19	48.19	gi|68057489	AAX87742.1	ATP-dependent Clp protease proteolytic subunit	8	0.925201	0.620532	4.28936
327	11.2	11.2	38.02	38.02	38.02	gi|68057425	AAX87678.1	putative NADPH-quinone reductase, modulator of drug activity B	8	0.523238
328	11.19	11.19	68.27	49.04	31.25	gi|68057524	AAX87777.1	nitrate/nitrite response regulator protein	5	0.736314	0.0707367	1.4481
329	11.18	11.18	87.5	61.46	58.33	gi|68058172	AAX88425.1	integration host factor alpha-subunit	7	1.33467	0.09	1.49212
330	11.16	11.16	86.81	47.25	47.25	gi|68057212	AAX87465.1	host factor-I protein Hfq	19	1.03911	0.88721	2.79623
331	11.09	11.09	95.02	46.06	31.12	gi|68057896	AAX88149.1	probable ABC transporter ATP-binding protein	7	1.20048	0.660609	4.66871
332	11.07	11.07	92.68	82.11	80.49	gi|68057583	AAX87836.1	50S ribosomal protein L14	21	0.878257	0.366575	1.47603
333	11.03	11.03	53.57	26.68	26.68	gi|68058156	AAX88409.1	ADP-heptose synthase	10	0.79011	0.0881359	1.33818
334	10.99	10.99	61.68	23.37	14.74	gi|68058312	AAX88565.1	MukF homolog	6	0.954711	0.6248	1.41678
335	10.91	10.91	57.76	12.8	9.375	gi|68057439	AAX87692.1	hemoglobin-haptoglobin binding protein B	11	0.242137
336	10.84	10.84	51.32	14.26	13.85	gi|68058331	AAX88584.1	ribonuclease G	8	1.78554	0.508012	22.6764
337	10.83	12.18	64.3	35.96	29.92	gi|68058337	AAX88590.1	spermidine/putrescine transport ATP-binding protein	16	2.11447
338	10.8	10.8	65.47	31.23	31.23	gi|68057445	AAX87698.1	fructose-1,6-bisphosphatase class II GlpX	7	0.985717	0.974302	5.48929
339	10.79	10.79	86.06	36.24	25.09	gi|68057268	AAX87521.1	conserved hypothetical stress-induced protein	8
340	10.76	10.83	50.35	28.37	21.04	gi|68057171	AAX87424.1	histidyl-tRNA synthetase	10	0.807166	0.290103	3.79626
341	10.63	10.63	59.52	33.63	22.32	gi|68057974	AAX88227.1	HTH-type transcriptional repressor PurR	13	0.772858	0.0857599	1.41544
342	10.55	10.55	47.23	10.57	6.358	gi|68058189	AAX88442.1	exodeoxyribonuclease V beta chain	9	1.43671	0.923969	4.6e+16
343	10.4	10.41	50.55	20.22	17.14	gi|68057091	AAX87344.1	L-serine dehydratase	7	0.337836	0.688976	24093
344	10.37	10.37	56.63	39.76	39.76	gi|68058512	AAX88765.1	PTS system, glucose-specific IIA component	9	0.654329	0.189393	2.54034
345	10.25	10.25	47.6	22.8	22.8	gi|68057493	AAX87746.1	VacJ lipoprotein	8	1.57576	0.033995	1.44815
346	10.17	10.18	49.49	11.58	6.81	gi|68058471	AAX88724.1	paraquat-inducible protein B-like protein	6	1.19741	0.937527	6358.84
347	10.14	10.14	56.46	27.75	22.97	gi|68056925	AAX87178.1	glutathione S-transferase	7	0.814331	0.69321	146.859
348	10.13	10.13	57.05	26.87	19.16	gi|68058208	AAX88461.1	conserved hypothetical protein	9	1.28031	0.128855	1.52774
349	10.12	10.12	83.43	49.7	47.34	gi|68056828	AAX87081.1	peptidyl-prolyl cis-trans isomerase B	9	0.800686	0.958798	8.43e+18
350	10.1	10.1	89.74	70.51	56.41	gi|68057738	AAX87991.1	50S ribosomal protein L28	16	0.727429
351	10.07	10.07	72.03	14.69	14.69	gi|68057674	AAX87927.1	phosphoribosylamine--glycine ligase	7	1.05488
352	10.05	10.05	63.28	26.8	25.06	gi|68057501	AAX87754.1	putative uroporphyrin-III C-methyltransferase	7
353	10.05	10.05	68.05	31.54	24.07	gi|68057373	AAX87626.1	probable FKBP-type peptidyl-prolyl cis-trans isomerase	5	0.736662	0.122538	1.6625
354	10.05	10.05	69.85	24.63	22.43	gi|68056821	AAX87074.1	probable inorganic polyphosphate/ATP-NAD kinase	5	0.981322	0.953981	3.47412
355	10.04	10.04	68.91	41.45	36.79	gi|68057325	AAX87578.1	thymidine kinase	7	0.853934	0.365574	3.66203
356	10	10	59.21	12.15	7.928	gi|68057654	AAX87907.1	ribonuclease R	6	1.08118	0.531089	1.42161
357	9.81	9.81	72.27	32.27	21.82	gi|68058397	AAX88650.1	putative NAD(P)H nitroreductase	6
358	9.79	9.79	57.4	57.4	53.25	gi|68057540	AAX87793.1	protein-export protein SecB	10	0.994682	0.954147	1.42398
359	9.71	9.71	61.39	27.22	25.63	gi|68056964	AAX87217.1	3-oxoacyl-[acyl-carrier-protein] synthase III	7	1.17348
360	9.62	9.62	62.5	20.11	20.11	gi|68057686	AAX87939.1	glutamate 5-kinase	8	0.6825	0.776215	49.8698
361	9.54	9.54	48.78	19.51	17.52	gi|68057900	AAX88153.1	PmbA	7	2.4538	0.355094	1230.75
362	9.48	9.48	46.75	32.54	25.15	gi|68057155	AAX87408.1	UDP-glucose 4-epimerase	8	0.857056	0.283192	1.45693
363	9.46	9.46	40.98	26.64	26.64	gi|68056972	AAX87225.1	Na(+)-translocating NADH-quinone reductase subunit C	7	0.868839	0.753074	5.35928
364	9.45	9.45	67.43	34.29	34.29	gi|68057294	AAX87547.1	ATP-dependent protease HslV	6
366	9.35	9.35	93.9	62.2	62.2	gi|68057008	AAX87261.1	30S ribosomal protein S16	19	0.823124	0.355392	2.01864
365	9.35	9.35	57.19	27.72	21.75	gi|68057907	AAX88160.1	thioredoxin domain-containing protein	5	0.838721	0.285568	1.68895
367	9.33	9.33	30.4	17.79	10.88	gi|68057671	AAX87924.1	Thiol:disulfide interchange protein DsbD	8	1.48547	0.163996	3.76113
368	9.3	9.3	66.15	41.03	30.77	gi|68056940	AAX87193.1	deoxycytidine triphosphate deaminase	5	0.838552	0.0874267	1.25081
369	9.29	9.3	63.69	37.43	37.43	gi|68057260	AAX87513.1	PyrR bifunctional protein	7	0.877869	0.655008	2.93964
370	9.21	9.21	67.29	50.47	40.19	gi|68057840	AAX88093.1	conserved ABC-type transport system protein	7	0.915493	0.559804	3.87767
371	9.12	9.12	41.88	11.02	9.218	gi|68057247	AAX87500.1	PTS system, fructose-specific IIA/FPr component	6
372	9.1	9.1	38.15	10.61	10.61	gi|68056960	AAX87213.1	anaerobic C4-dicarboxylate transporter DcuB	8	1.34514
373	9.07	9.07	41.3	25.65	25.65	gi|68058443	AAX88696.1	orotidine 5'-phosphate decarboxylase	8	0.906851	0.559696	1.83429
374	8.98	8.98	70.64	35.32	31.19	gi|68058220	AAX88473.1	GTP cyclohydrolase I	6	0.706654	0.54194	153.69
375	8.95	8.95	83.56	65.07	50.68	gi|68056994	AAX87247.1	Ferric uptake regulation protein	10	0.817941	0.340002	2.00577
376	8.94	8.94	61.16	30.43	26.67	gi|68057520	AAX87773.1	probable D-methionine transport ATP-binding protein	7	1.33846	0.290627	2.4141
377	8.94	8.94	59.54	29.61	29.61	gi|68056986	AAX87239.1	conserved hypothetical protein	7	1.0014
378	8.93	8.93	50.22	17.7	15.49	gi|68056933	AAX87186.1	UDP-N-acetylmuramate:L-alanyl-gamma-D-glutamyl-meso-diaminopimelate ligase	6	0.335307	0.571427	36392752
379	8.92	8.92	77.5	44.37	44.37	gi|68057561	AAX87814.1	conserved hypothetical tRNA/rRNA methyltransferase	9	1.21976	0.963281	13936570
381	8.9	8.91	60.11	14.59	10.84	gi|68058153	AAX88406.1	topoisomerase IV subunit A	8	1.07276	0.962227	77.2375
382	8.9	8.9	65.63	28.13	28.13	gi|68057628	AAX87881.1	fumarate reductase iron-sulfur protein	8	0.221959
380	8.9	8.93	53.82	20.11	19.55	gi|68058485	AAX88738.1	possible protease SohB	6	1.1858
383	8.88	8.88	63.08	43.85	37.69	gi|68057494	AAX87747.1	putative translation initiation inhibitor, YjgF family	5	0.74603	0.416998	17.4551
384	8.87	8.87	42.59	27.78	15.74	gi|68057462	AAX87715.1	anaerobic glycerol-3-phosphate dehydrogenase subunit B	6	0.14781	0.35794	1038.89
385	8.86	8.86	81.34	42.11	42.11	gi|68057545	AAX87798.1	LexA repressor	8	0.596978
386	8.74	8.74	90.6	52.99	42.74	gi|68058188	AAX88441.1	50S ribosomal protein L20	11	0.839385	0.915129	122.877
388	8.71	8.71	82.47	55.15	30.93	gi|68057927	AAX88180.1	phosphoheptose isomerase	9	1.01608	0.937894	2.18137
387	8.71	8.71	63.1	18.56	15.28	gi|68058018	AAX88271.1	DNA repair protein RadA homolog	7
389	8.7	8.7	42.77	15.64	13.47	gi|68057952	AAX88205.1	amidophosphoribosyltransferase	9	1.55446	0.17539	2.51126
390	8.64	8.64	80.79	38.41	38.41	gi|68057877	AAX88130.1	MraZ	7	1.52389
391	8.63	8.79	67.84	33.73	22.75	gi|68058302	AAX88555.1	phosphate import ATP-binding protein PstB	6	0.652467	0.533747	11.7643
392	8.62	8.62	78.02	78.02	78.02	gi|68057576	AAX87829.1	30S ribosomal protein S19	14
393	8.59	8.59	74.65	46.48	46.48	gi|68057327	AAX87580.1	30S ribosomal protein S21	5	0.493958	0.0238505	1.61169
394	8.54	9	55.32	32.45	28.72	gi|68057132	AAX87385.1	elongation factor P	5
395	8.53	8.53	49.4	28.31	28.31	gi|68057841	AAX88094.1	conserved ABC-type transport system protein, periplasmic component	8	1.33961	0.0863074	1.48542
396	8.51	8.51	44.3	11.39	8.101	gi|68056915	AAX87168.1	putative type I restriction-modification system, methyltransferase subunit	6	0.925159	0.576181	3.52037
397	8.49	8.49	64.45	32.89	23.92	gi|68057370	AAX87623.1	hydrogen peroxide-inducible genes activator	5	0.98727	0.985041	1019.03
398	8.48	8.48	54.52	41.57	28.92	gi|68057791	AAX88044.1	thiamine-binding periplasmic protein	6	0.72533	0.0675149	1.46007
399	8.46	8.46	56.04	37.91	25.27	gi|68057707	AAX87960.1	conserved predicted lipoprotein	6	1.45749	0.765051	26.2837
400	8.43	8.43	67.23	29.94	25.42	gi|68058193	AAX88446.1	3-hydroxydecanoyl-[acyl-carrier-protein] dehydratase	6	0.971947	0.823098	3.55158
401	8.39	8.39	59.48	25.16	17.32	gi|68057888	AAX88141.1	D-alanine--D-alanine ligase	4	0.864397	0.848	17.8702
402	8.36	8.36	47.95	30.91	26.18	gi|68058237	AAX88490.1	predicted aspartate-semialdehyde dehydrogenase	7	0.550373	0.537572	32.5846
403	8.29	8.29	93.08	55.38	40	gi|68058225	AAX88478.1	30S ribosomal protein S9	10	0.812218
404	8.25	8.25	28.64	16.26	14.56	gi|68057092	AAX87345.1	Serine transporter	6	0.891732	0.453587	3.5176
405	8.22	8.22	79.49	65.81	60.68	gi|68057589	AAX87842.1	50S ribosomal protein L18	15	0.644617
406	8.2	8.2	49.09	39.39	39.39	gi|68057547	AAX87800.1	probable thiol peroxidase	5	0.890908	0.316258	1.45515
407	8.13	8.13	36.59	16.32	12.95	gi|68057876	AAX88129.1	carbon starvation protein, predicted membrane protein	9	1.3316	0.0738274	1.42587
408	8.11	8.11	44.64	21.73	12.8	gi|68057618	AAX87871.1	galactoside transport system permease protein MglC	9	1.12325
410	8.09	8.09	57.6	27.19	22.12	gi|68057200	AAX87453.1	ADP-ribose pyrophosphatase	5	1.13763	0.782742	100.812
409	8.09	8.09	53.26	21.2	13.04	gi|68057170	AAX87423.1	4-hydroxy-3-methylbut-2-en-1-yl diphosphate synthase	5	1.00316	0.989729	12.0068
411	8.08	8.08	53.59	14.87	14.87	gi|68057663	AAX87916.1	conserved hypothetical GTP-binding protein	6
412	8.05	8.05	72.22	31.11	26.67	gi|68057011	AAX87264.1	shikimate kinase	7	0.506284
413	8.02	8.02	62.43	32.95	32.95	gi|68057849	AAX88102.1	cytochrome c-type biogenesis protein CcmE	9	1.18016	0.344928	3.5497
414	8.01	8.01	45.67	19.95	14.96	gi|68056947	AAX87200.1	N-acetylglucosamine-6-phosphate deacetylase	5	1.06403	0.650696	3.63249
415	8	8.03	72.54	65.49	52.82	gi|68057279	AAX87532.1	ATP synthase epsilon chain	6	0.888897	0.783615	5.03715
416	7.86	7.86	53.16	24.56	19.24	gi|68056934	AAX87187.1	cystathionine beta-lyase	5	0.723545	0.191781	3.58762
417	7.86	7.86	56.34	17.16	17.16	gi|68058519	AAX88772.1	methionine aminopeptidase	5
418	7.86	7.86	44.65	21.4	21.4	gi|68057559	AAX87812.1	3,4-dihydroxy-2-butanone 4-phosphate synthase	4	0.899128	0.511796	4.06353
419	7.82	7.82	51.96	27.12	17.32	gi|68057163	AAX87416.1	putative ABC-type chelated iron transport system, ATPase component	5	1.45104	0.170638	3.66608
420	7.81	7.81	71.39	22.25	17.63	gi|68056976	AAX87229.1	thiamine biosynthesis lipoprotein ApbE	6	2.48709	0.297287	16.5567
421	7.78	7.78	75.32	35.44	29.75	gi|68056815	AAX87068.1	conserved hypothetical protein	5	0.726732	0.415226	3.84691
422	7.75	7.75	70.89	36.29	32.91	gi|68057822	AAX88075.1	uridylate kinase	12	0.702367
423	7.68	7.68	55.66	23.11	23.11	gi|68057845	AAX88098.1	heme exporter protein A	4	1.4235	0.925944	4.73e+16
424	7.67	7.67	54.74	51.82	51.82	gi|68057632	AAX87885.1	small protein A	6	1.28141	0.250655	3.70175
425	7.65	7.65	55.76	34.17	28.42	gi|68058026	AAX88279.1	formyltetrahydrofolate deformylase	6	0.769943	0.547534	4.79621
426	7.58	7.58	29.34	17.15	12.6	gi|68057760	AAX88013.1	sodium/pantothenate symporter	6	1.44825
427	7.54	7.54	77.17	39.13	31.52	gi|68058142	AAX88395.1	predicted nitroreductase	8
428	7.52	7.54	42.47	26.71	26.71	gi|68058334	AAX88587.1	cytidine deaminase	6	1.34436	0.351484	10.1369
429	7.5	7.5	61.8	42.7	32.02	gi|68057248	AAX87501.1	conserved hypothetical protein	4	1.22202	0.292528	3.52765
430	7.42	7.43	68.52	25.56	21.85	gi|68058167	AAX88420.1	dihydrodipicolinate reductase	8	1.02279	0.965943	210.172
431	7.42	7.42	39.95	9.119	4.096	gi|68057471	AAX87724.1	conserved hypothetical protein	5	3.58583	0.503065	884.589
432	7.42	7.42	44.08	12.06	10.31	gi|68057419	AAX87672.1	bifunctional GlmU protein	5	1.02955	0.940853	53.0255
433	7.41	7.41	68.75	52.08	52.08	gi|68057338	AAX87591.1	10 kDa chaperonin	9	0.422282	0.0146635	1.57493
434	7.39	7.39	64.32	29.58	29.58	gi|68056939	AAX87192.1	uridine kinase	7	0.962303	0.74603	1.35981
435	7.38	7.38	94.78	38.06	32.84	gi|68058027	AAX88280.1	DNA-binding protein H-NS homolog	11	1.39828	0.039317	1.35565
437	7.36	7.36	81.18	58.82	54.71	gi|68057921	AAX88174.1	opacity protein	9	1.32091
436	7.36	7.36	36.93	12.01	7.143	gi|68058326	AAX88579.1	glycogen operon protein GlgX	4
438	7.31	7.31	44.83	10.1	8.246	gi|68057482	AAX87735.1	DNA mismatch repair protein MutS	6	2.91266	0.00943818	1.56847
439	7.3	7.3	51.96	36.31	30.73	gi|68057901	AAX88154.1	hypoxanthine phosphoribosyltransferase	7	0.589486	0.131504	2.26231
440	7.29	7.29	89.47	50.88	39.47	gi|68057915	AAX88168.1	conserved hypothetical protein	11	1.21872
441	7.28	7.28	31.35	11.75	6.985	gi|68058404	AAX88657.1	conserved hypothetical protein	4	100
442	7.26	7.26	72.41	26.89	16.75	gi|68057837	AAX88090.1	UDP-N-acetylglucosamine 1-carboxyvinyltransferase	6	0.904623	0.847812	7.24769
443	7.24	7.24	54.1	21.58	21.58	gi|68057667	AAX87920.1	octaprenyl-diphosphate synthase	5	0.66329	0.150986	3.52854
445	7.23	7.23	63.82	62.5	50.66	gi|68058432	AAX88685.1	methylglyoxal synthase	8	1.28293	0.900026	481375904
444	7.23	7.23	84.81	51.27	32.28	gi|68058236	AAX88489.1	conserved hypothetical protein	5	1.03022	0.944857	5.1568
446	7.19	7.19	74.22	47.66	38.28	gi|68058352	AAX88605.1	ribosome-binding factor A	6	0.58255
448	7.18	7.18	77.3	34.04	31.91	gi|68057935	AAX88188.1	predicted 6-pyruvoyl-tetrahydropterin synthase	6	12.3547
447	7.18	7.18	39.75	11.8	10.53	gi|68056785	AAX87038.1	conserved hypothetical membrane protein	4	1.55033	0.211618	2.41444
449	7.16	7.16	85.19	47.41	47.41	gi|68057403	AAX87656.1	HTH-type transcriptional regulator	5	4.49826	0.62247	2051180000000
450	7.13	7.13	65.07	24.66	16.44	gi|68057302	AAX87555.1	Ribose-binding periplasmic protein	4
451	7.12	7.13	75.25	49.5	35.64	gi|68057586	AAX87839.1	30S ribosomal protein S14	7	0.465904	0.0171008	1.54556
452	7.11	7.11	96	60	41.6	gi|68057343	AAX87596.1	30S ribosomal protein S6	6	0.566246	0.701599	1576668
453	7.05	7.05	61.68	48.6	48.6	gi|68056833	AAX87086.1	thioredoxin	8	0.548028	0.107699	3.68864
454	7.02	7.02	39.62	23.22	13.93	gi|68057776	AAX88029.1	DNA polymerase III, beta chain	8	0.990385	0.998103	7.65e+17
455	7.02	7.02	68.75	30.8	25	gi|68057744	AAX87997.1	catabolite gene activator	7
456	6.98	6.98	77.01	34.48	34.48	gi|68058150	AAX88403.1	glutaredoxin	5	0.536225
457	6.94	6.94	56.93	29.21	20.6	gi|68057504	AAX87757.1	serine acetyltransferase	4	0.764384
458	6.91	6.91	61.46	28.29	22.93	gi|68057868	AAX88121.1	probable GTP-binding protein EngB	5
459	6.89	6.89	41.21	10.59	8.143	gi|68057812	AAX88065.1	conserved hypothetical ABC transporter ATP-binding protein	4	1.17296	0.612957	3.17846
460	6.85	6.85	45.55	16.92	12.58	gi|68057483	AAX87736.1	L-seryl-tRNA selenium transferase	6	6.72106
461	6.84	6.84	41.88	22.59	19.54	gi|68056805	AAX87058.1	mannonate dehydratase	9
462	6.73	6.73	53.19	33.33	28.37	gi|68057662	AAX87915.1	nucleoside diphosphate kinase	5	0.859764	0.749943	5.93071
463	6.68	6.68	62.66	29.11	29.11	gi|68058200	AAX88453.1	transcription elongation factor GreA	4	1.59818	0.033605	1.46152
464	6.66	6.66	60.12	47.02	33.33	gi|68057056	AAX87309.1	Single-strand binding protein	10	1.47437	0.807771	104.758
465	6.65	6.65	42.32	11.59	11.59	gi|68057601	AAX87854.1	1-deoxy-D-xylulose 5-phosphate reductoisomerase	5	0.539879
466	6.61	6.61	55.78	39.7	30.15	gi|68056969	AAX87222.1	conserved hypothetical lipoprotein	6	1.34783	0.588038	151.282
467	6.52	6.52	92.25	66.2	38.73	gi|68057313	AAX87566.1	50S ribosomal protein L11	10	0.778191
468	6.52	6.52	66.67	31.03	31.03	gi|68056995	AAX87248.1	flavodoxin	5	0.678222	0.03839	1.4178
469	6.47	6.47	78.87	23.75	14.81	gi|68056919	AAX87172.1	Signal recognition particle protein	6	0.648389	0.316412	19.8092
470	6.45	6.45	45.79	16.12	9.346	gi|68057500	AAX87753.1	HemY	5
471	6.33	6.98	90.91	77.78	66.67	gi|68057574	AAX87827.1	50S ribosomal protein L23	8	0.598474	0.125113	3.66448
472	6.27	6.27	94.67	65.33	57.33	gi|68057341	AAX87594.1	30S ribosomal protein S18	9	0.576896	0.213106	11.3724
473	6.25	6.25	50.59	22.59	12.71	gi|68057890	AAX88143.1	cell division protein FtsA	6	1.99412
474	6.24	6.24	54.15	37.56	19.51	gi|68057415	AAX87668.1	predicted protein involved in purine metabolism	4	1.49478	0.190904	2.4312
476	6.23	6.23	59.22	46.6	46.6	gi|68057666	AAX87919.1	50S ribosomal protein L21	14	0.988088	0.996004	34108569600
475	6.23	6.23	30.91	19.32	14.55	gi|68057902	AAX88155.1	predicted Na+/dicarboxylate symporter	4	1.70733	0.119239	3.62605
477	6.21	6.21	57.75	15.75	11.5	gi|68057740	AAX87993.1	phosphopantothenoylcysteine synthetase/decarboxylase	4	1.318	0.268811	4.83642
478	6.21	6.21	55.12	21.65	18.9	gi|68056808	AAX87061.1	3-deoxy-D-manno-octulosonic acid cytidylyltransferase	4	0.558402	0.32688	65.0341
480	6.2	6.2	52.52	41.73	28.78	gi|68057186	AAX87439.1	TolR	4	1.04039	0.614643	1.25233
479	6.2	6.2	51.14	18.56	14.02	gi|68057843	AAX88096.1	conserved ABC-type transport system protein, ATPase component	3
481	6.18	6.18	48.1	11.75	10.32	gi|68057779	AAX88032.1	transferrin-binding protein 2	6	1.6927	0.198237	8.60579
482	6.18	6.18	49.5	14.57	14.57	gi|68057680	AAX87933.1	predicted membrane-fusion protein	5	1.37502
483	6.15	6.15	53.81	30.51	22.03	gi|68057670	AAX87923.1	aerobic respiration control protein ArcA	3	0.366545	0.0100424	1.54662
484	6.14	6.14	54.85	16.9	12.47	gi|68058123	AAX88376.1	peptide chain release factor 1	3	1.36573
485	6.13	6.13	45.3	25.21	22.22	gi|68056822	AAX87075.1	GrpE	4	1.49007	0.91561	3.2e+16
486	6.11	6.11	65.35	29.39	25.88	gi|68057187	AAX87440.1	TolQ	9	0.789817	0.381965	7.7758
487	6.11	6.11	39.43	20.73	20.73	gi|68057121	AAX87374.1	conserved hypothetical protein	5	1.38288	0.733989	10688.2
488	6.11	6.11	41.41	25.25	17.68	gi|68057232	AAX87485.1	conserved hypothetical 21.9 kD protein in locus involved in transformation	5	0.708525
489	6.09	6.09	46.22	12.05	7.914	gi|68057245	AAX87498.1	PTS system, fructose-specific IIBC component	4
490	6.06	6.06	50.28	12.71	10.77	gi|68058137	AAX88390.1	phospho-2-dehydro-3-deoxyheptonate aldolase	3	2.15568
491	6.05	6.05	40.41	10.66	6.589	gi|68057681	AAX87934.1	predicted cation/multidrug efflux pump	7	1.37805
492	6.05	6.05	57.33	36	26.67	gi|68057181	AAX87434.1	predicted transcriptional regulator	4	1.4494	0.055001	1.47826
494	6.04	6.04	52.77	19.93	14.02	gi|68057114	AAX87367.1	pyrroline-5-carboxylate reductase	4
493	6.04	6.04	38.89	12.42	12.42	gi|68058523	AAX88776.1	phosphoribosylaminoimidazole-succinocarboxamide synthase	3	0.971684
497	6.03	6.03	49.15	20.09	16.24	gi|68057399	AAX87652.1	peptidase E	3	0.520347	0.049622	1.91677
495	6.03	6.03	46.4	7.432	7.432	gi|68057543	AAX87796.1	NADH dehydrogenase	3	1.15894	0.495403	6.34315
496	6.03	6.03	66.67	22.22	22.22	gi|68057382	AAX87635.1	RNA polymerase sigma-E factor	3	0.0101424
498	6.02	6.02	53.9	31.91	31.91	gi|68057609	AAX87862.1	universal stress protein A	8	0.546041	0.140812	2.99321
500	6.02	6.02	78	34	34	gi|68057650	AAX87903.1	conserved hypothetical protein	3	0.88655	0.541415	2.03398
499	6.02	6.02	77.78	38.89	38.89	gi|68057446	AAX87699.1	conserved hypothetical protein	3	0.949794	0.848634	2.78292
501	6	6	30.68	8.696	8.696	gi|68058139	AAX88392.1	predicted Na+/serine symporter	3	1.41167
502	6	6	64.29	44.64	44.64	gi|68056965	AAX87218.1	50S ribosomal protein L32	3
503	5.88	5.88	34.24	15.93	13.22	gi|68057606	AAX87859.1	UTP--glucose-1-phosphate uridylyltransferase	3	0.618396
504	5.76	5.76	40.14	11.56	6.803	gi|68057593	AAX87846.1	preprotein translocase SecY subunit	6	1.59749	0.730753	51.7184
505	5.75	5.75	76.35	16.26	12.32	gi|68058004	AAX88257.1	conserved hypothetical protein	4	2.25112
506	5.72	5.72	25	15.82	15.82	gi|68057230	AAX87483.1	conserved hypothetical protein	3	0.641884	0.321922	22.6248
507	5.71	5.71	50.35	25.87	25.87	gi|68058400	AAX88653.1	tellurite resistance protein	12
508	5.69	5.69	72.79	56.62	24.26	gi|68057188	AAX87441.1	predicted thioesterase	3	0.997542	0.986574	4.40346
509	5.65	5.65	43.24	27.03	22.7	gi|68056936	AAX87189.1	CDP-diacylglycerol--glycerol-3-phosphate 3-phosphatidyltransferase	4	1.01043	0.965149	11.0767
510	5.61	5.61	46.85	18.18	10.14	gi|68056826	AAX87079.1	Acyl-CoA thioesterase II	3	0.850004	0.349734	3.54022
511	5.59	5.59	35.63	17.34	13.3	gi|68057558	AAX87811.1	bifunctional protein NadR	6	1.01486	0.974197	5.68874
512	5.55	5.55	65.63	37.95	29.91	gi|68058396	AAX88649.1	acylneuraminate cytidylyltransferase	6	0.640997
513	5.51	5.51	38.48	14.38	8.034	gi|68058305	AAX88558.1	exodeoxyribonuclease I	4	1.17173
514	5.49	5.49	49.46	9.217	5.991	gi|68056782	AAX87035.1	penicillin-binding protein 2	3	1.19793	0.319075	3.51541
515	5.45	5.45	61.14	28.38	24.02	gi|68057656	AAX87909.1	pyridoxamine 5'-phosphate oxidase	5
517	5.39	5.39	43.99	19.65	11.14	gi|68057633	AAX87886.1	nucleoid-associated protein NdpA	5	1.00138	0.991234	3.57286
516	5.39	5.39	40.32	13.02	6.032	gi|68057798	AAX88051.1	magnesium and cobalt transport protein CorA	3
518	5.36	5.36	59.38	41.15	36.98	gi|68058450	AAX88703.1	predicted glutamine amidotransferase involved in pyridoxine biosynthesis	5	0.828492	0.324665	3.80818
519	5.35	5.35	48.43	23	18.12	gi|68057345	AAX87598.1	dimethyladenosine transferase	4	0.856429	0.524598	8.39478
520	5.3	5.3	37.87	32.54	32.54	gi|68057388	AAX87641.1	peptide deformylase	4	0.764593	0.225313	3.5257
521	5.28	5.28	57.95	14.84	10.25	gi|68057495	AAX87748.1	probable protease HtpX	3	1.04263	0.776646	1.74088
522	5.27	5.27	92.94	75.29	55.29	gi|68057665	AAX87918.1	50S ribosomal protein L27	5	0.608633	0.572156	2778.99
523	5.26	5.26	43.42	32.89	32.89	gi|68056961	AAX87214.1	acyl carrier protein	6	0.800985	0.343852	5.42293
524	5.19	5.19	55.67	39.18	37.11	gi|68057048	AAX87301.1	conserved hypothetical preprotein translocase subunit YajC	6	0.948032	0.824929	11.0595
525	5.15	5.15	58.27	29.81	21.68	gi|68057809	AAX88062.1	conserved hypothetical protein	6
526	5.13	5.13	48.97	15.64	7.692	gi|68057684	AAX87937.1	multidrug resistance protein A	3	2.17758
527	5.12	5.12	91.13	68.55	54.03	gi|68057406	AAX87659.1	30S ribosomal protein S12	16	0.978608
528	5.06	5.06	86.9	40.48	40.48	gi|68057344	AAX87597.1	translation initiation factor IF-1	6	0.436936
529	4.94	4.94	45.99	28.27	24.47	gi|68056900	AAX87153.1	conserved hypothetical protein	5	0.722236	0.492988	57.0816
530	4.93	4.93	50.38	10.61	10.61	gi|68057057	AAX87310.1	TonB	3	1.54568	0.143434	2.22162
531	4.88	4.88	39.88	12.9	12.9	gi|68057700	AAX87953.1	UDP-3-O-[3-hydroxymyristoyl] glucosamine N-acyltransferase	3	1.08368	0.562393	1.65268
532	4.79	4.79	92.44	28.57	28.57	gi|68057782	AAX88035.1	ribonuclease P protein component	4	1.08878
533	4.78	4.78	36.09	13.75	5	gi|68058190	AAX88443.1	exodeoxyribonuclease V alpha chain	3	1.77713	0.369674	120.755
534	4.74	4.74	44.55	10.67	7.657	gi|68057134	AAX87387.1	opacity associated protein OapA	3	0.757893
535	4.71	4.71	59.3	18.38	12.69	gi|68057605	AAX87858.1	argininosuccinate lyase	5	1.24282
536	4.7	4.7	62.64	19.23	19.23	gi|68058516	AAX88769.1	oligoribonuclease	4
537	4.69	4.69	38.24	17.97	11.76	gi|68058351	AAX88604.1	tRNA pseudouridine synthase B	3
538	4.66	4.66	77.92	45.45	16.88	gi|68058035	AAX88288.1	Outer membrane lipoprotein PCP precursor	5	0.998566	0.996428	3.39978
539	4.64	4.64	37.91	11.89	6.148	gi|68057881	AAX88134.1	UDP-N-acetylmuramoylalanyl-D-glutamate--2,6-diaminopimelate ligase	2	0.855562
540	4.63	4.63	77.33	37.21	31.98	gi|68057897	AAX88150.1	conserved hypothetical protein	4	1.24153
541	4.61	4.61	40.56	10.41	6.941	gi|68058342	AAX88595.1	deoxyguanosinetriphosphate triphosphohydrolase-like protein	3
542	4.58	4.58	40.93	9.346	6.168	gi|68057821	AAX88074.1	predicted PE--lipooligosaccharide phosphorylethanolamine transferase	4	1.5691	0.137814	3.52139
543	4.55	4.55	47.25	10.55	9.231	gi|68057224	AAX87477.1	CDP-diacylglycerol--serine O-phosphatidyltransferase	3	2.19994	0.484258	13824.5
544	4.52	4.52	48.51	20.54	14.6	gi|68057089	AAX87342.1	probable aspartate aminotransferase	5	0.856858	0.380585	3.80608
545	4.49	4.49	68.77	17.59	14.96	gi|68058429	AAX88682.1	chaperone protein DnaJ	5	0.837145	0.710173	5.96588
547	4.47	4.47	50.67	25.33	25.33	gi|68057358	AAX87611.1	regulatory protein AsnC	5	1.05974
546	4.47	4.47	54.45	11.52	9.162	gi|68057051	AAX87304.1	queuine tRNA-ribosyltransferase	4	0.207954
548	4.45	4.45	45.6	9.119	6.182	gi|68058341	AAX88594.1	ABC transporter ATP-binding protein	5
549	4.43	4.43	19.54	7.471	4.406	gi|68057226	AAX87479.1	Na(+)/H(+) antiporter 2	3	1.74071
550	4.39	4.39	92.94	82.35	43.53	gi|68057581	AAX87834.1	30S ribosomal protein S17	4	0.513063	0.586418	70415.8
551	4.36	4.36	46.06	21.21	6.061	gi|68057359	AAX87612.1	aspartate--ammonia ligase	2	0.471779	0.296152	120.437
553	4.33	4.33	38.48	10.11	7.801	gi|68057971	AAX88224.1	ABC-type transport system, periplasmic component, involved in antimicrobial peptide resistance	5	0.651923
552	4.33	4.33	63.58	25.62	12.04	gi|68056980	AAX87233.1	ribosomal large subunit pseudouridine synthase D	3
554	4.3	4.3	39.06	9.375	2.841	gi|68058539	AAX88792.1	guanosine-3',5'-bis 3'-pyrophosphohydrolase	2	1.50904
555	4.29	4.29	47.06	23.53	19.12	gi|68057119	AAX87372.1	holliday junction DNA helicase RuvA	4	0.935589
556	4.29	4.29	35.33	17.37	13.17	gi|68057292	AAX87545.1	S-ribosylhomocysteinase	2	0.800447
557	4.26	4.26	42.86	11.95	7.532	gi|68057893	AAX88146.1	P-protein	3	0.625485	0.41876	100.087
558	4.26	4.26	51.62	20.65	10.91	gi|68057475	AAX87728.1	tRNA pseudouridine synthase D	3	0.911878
559	4.26	4.26	31.85	15.92	8.599	gi|68057796	AAX88049.1	phosphoserine phosphatase	2
560	4.25	4.25	59.09	23.38	14.94	gi|68057621	AAX87874.1	putative acyl-CoA thioester hydrolase	5	1.03447
561	4.23	4.23	32.17	8.741	6.294	gi|68058338	AAX88591.1	spermidine/putrescine transport system permease protein	2	1.30022
562	4.23	4.23	39.67	20.11	15.22	gi|68056795	AAX87048.1	conserved hypothetical protein	2
563	4.2	4.32	45.36	22.14	9.643	gi|68057267	AAX87520.1	predicted aminomethyltransferase related to GcvT	3
565	4.19	4.19	21.96	12.17	9.788	gi|68057830	AAX88083.1	probable cytochrome oxidase subunit II	5	1.30598	0.532898	43.0299
564	4.19	4.19	55.02	13.67	8.304	gi|68057472	AAX87725.1	conserved hypothetical protein	5	0.498816
566	4.16	4.24	37.35	17.26	8.511	gi|68057401	AAX87654.1	aminobenzoyl-glutamate utilization protein A	3	1.28474	0.404114	10.4287
567	4.12	4.12	38.11	17.96	6.796	gi|68058336	AAX88589.1	peptidase T	2	1.53947	0.445537	101.074
569	4.11	4.11	77.54	34.76	31.55	gi|68057679	AAX87932.1	hypothetical transcriptional regulator	6	0.0101424
568	4.11	4.11	39.01	3.017	1.796	gi|68057054	AAX87307.1	adhesion and penetration protein Hap	2
570	4.11	4.11	76.03	33.88	28.93	gi|68057241	AAX87494.1	conserved hypothetical protein	2
571	4.1	4.1	56.19	12.13	12.13	gi|68058219	AAX88472.1	molybdopterin biosynthesis protein MoeA	2	0.980545
572	4.1	4.1	41.47	10.85	10.85	gi|68056790	AAX87043.1	conserved hypothetical protein	2	0.72104
574	4.09	4.09	43.87	23.58	20.75	gi|68056797	AAX87050.1	KHG/KDPG aldolase	3	1.42404	0.2836	2.85052
575	4.09	4.09	35.24	6.636	5.034	gi|68058408	AAX88661.1	folylpolyglutamate synthase	3
573	4.09	4.1	47.68	16.56	7.616	gi|68058307	AAX88560.1	conserved hypothetical protein	2	0.805429	0.278409	3.61595
576	4.08	4.08	40.72	6.823	4.904	gi|68057531	AAX87784.1	SufI	2	1.08937
577	4.07	4.07	49.04	17.79	12.98	gi|68058541	AAX88794.1	guanylate kinase	2	1.36984	0.639811	11.9404
578	4.05	4.05	69.15	9.043	9.043	gi|68057753	AAX88006.1	conserved hypothetical protein	2	0.836614
582	4.04	4.04	56.9	33.33	28.74	gi|68057252	AAX87505.1	conserved hypothetical protein	6	1.17299
579	4.04	4.04	53.32	9.751	7.676	gi|68058454	AAX88707.1	TldD	3	0.476753
580	4.04	4.04	42.37	11.16	5.467	gi|68057199	AAX87452.1	exodeoxyribonuclease VII large subunit	2	1.2662
581	4.04	4.04	38.06	17.42	7.097	gi|68057565	AAX87818.1	cell division protein FtsX	2
583	4.03	4.03	81.36	62.71	62.71	gi|68057591	AAX87844.1	50S ribosomal protein L30	7	1.22888
584	4.02	4.02	53.98	14.6	10.18	gi|68057557	AAX87810.1	predicted diadenosine tetraphosphatase and related serine/threonine protein phosphatase	2	1.3292
585	4.02	4.02	46.63	14.61	14.61	gi|68057644	AAX87897.1	molybdopterin-guanine dinucleotide biosynthesis protein B	2	0.421167
592	4.01	4.01	55.79	25.26	25.26	gi|68056774	AAX87027.1	citrate lyase acyl carrier protein	4	1.01806	0.938169	2.40878
588	4.01	4.01	34.51	8.732	8.732	gi|68056987	AAX87240.1	putative Na+/alanine symporter	3
590	4.01	4.01	37.59	9.574	9.574	gi|68058301	AAX88554.1	phosphate transport system permease protein PstA	3	1.29305
591	4.01	4.01	66.67	38	23.33	gi|68058472	AAX88725.1	molybdopterin converting factor subunit 2	3	1.03879
586	4.01	4.01	51.71	6.571	6.571	gi|68057296	AAX87549.1	spermidine/putrescine-binding periplasmic protein 2 precursor	2	0.817196
587	4.01	4.01	53.52	12.68	12.68	gi|68057077	AAX87330.1	orotate phosphoribosyltransferase	2	0.575112
589	4.01	4.01	56.33	13.1	13.1	gi|68057129	AAX87382.1	ribonuclease T	2	1.17058
596	4	4	35.57	17.45	17.45	gi|68057756	AAX88009.1	3-dehydroquinate dehydratase	4	1.94089
593	4	4	40.54	26.35	19.59	gi|68057053	AAX87306.1	conserved hypothetical protein	3	1.25089
595	4	4	21.92	7.991	7.991	gi|68057085	AAX87338.1	conserved hypothetical metabolite transport protein	3	1.28743
594	4	4	38.6	24.56	24.56	gi|68057994	AAX88247.1	HicB	2	0.505099
597	3.99	3.99	62.33	16.44	12.33	gi|68057455	AAX87708.1	conserved hypothetical protein	2	0.549164
599	3.95	3.95	43.73	21.15	21.15	gi|68056914	AAX87167.1	conserved hypothetical NIF3-like protein	4	0.689031
598	3.95	3.95	48.15	6.481	3.935	gi|68058025	AAX88278.1	3-phosphoshikimate 1-carboxyvinyltransferase	2
600	3.92	3.92	35.89	21.53	14.35	gi|68057062	AAX87315.1	conserved hypothetical lipoprotein	3	1.24499	0.661812	114.277
601	3.91	3.91	40.65	29.68	24.52	gi|68057468	AAX87721.1	xanthine-guanine phosphoribosyltransferase	4	2.07298
602	3.89	3.89	39.18	13.4	13.4	gi|68058445	AAX88698.1	predicted membrane protein	3	1.47337	0.282496	3.1417
603	3.87	3.87	71.23	16.07	8.532	gi|68058039	AAX88292.1	replicative DNA helicase	4	1.20999
604	3.83	3.83	44.05	8.811	8.811	gi|68057777	AAX88030.1	chromosomal replication initiator protein DnaA	7	0.443254
605	3.8	3.8	43.26	7.211	5.693	gi|68058531	AAX88784.1	peptide chain release factor 3	3	0.984951
606	3.77	3.77	62.78	35.87	19.73	gi|68057866	AAX88119.1	deoxyribose-phosphate aldolase	7	0.736236
607	3.77	3.77	56.32	30	30	gi|68057473	AAX87726.1	FKBP-type peptidyl-prolyl cis-trans isomerase SlyD	4
608	3.76	3.76	57.97	37.68	29.71	gi|68057980	AAX88233.1	conserved hypothetical protein	7
609	3.72	3.72	54.97	9.552	9.552	gi|68057537	AAX87790.1	threonine dehydratase biosynthetic	4	0.0101424
610	3.7	3.7	61.95	19.02	16.1	gi|68057369	AAX87622.1	conserved hypothetical transcriptional regulator	3	1.52947	0.909661	2.59e+16
611	3.7	3.7	21.43	9.36	6.158	gi|68057324	AAX87577.1	tyrosine-specific transport protein 2	2	1.43029
612	3.66	3.66	30.48	7.302	7.302	gi|68057380	AAX87633.1	sigma-E factor regulatory protein RseB	2	0.702887
613	3.65	3.65	51.1	12.37	5.155	gi|68058420	AAX88673.1	UvrABC system protein B	3	1.83392
614	3.62	3.62	44.03	20.95	10.61	gi|68056911	AAX87164.1	succinyl-diaminopimelate desuccinylase	4
615	3.56	3.56	29.65	6.395	6.395	gi|68058241	AAX88494.1	phosphoribosylformylglycinamidine cyclo-ligase	2	0.766255
616	3.55	3.55	47.2	16.82	9.813	gi|68057027	AAX87280.1	predicted uracil-DNA glycosylase	2	1.4204	0.212458	4.69224
617	3.5	3.5	66.67	10.23	10.23	gi|68058448	AAX88701.1	cytidylate kinase	3
618	3.47	3.54	40.52	17.1	10.3	gi|68057429	AAX87682.1	3-deoxy-D-manno-octulosonic acid transferase	3	1.66133
619	3.46	3.47	49.69	15.95	11.35	gi|68057658	AAX87911.1	CMP-neu5Ac--lipooligosaccharide alpha 2-3 sialyltransferase	4	1.41737	0.0970406	1.65711
620	3.46	3.46	30.49	20.12	20.12	gi|68057992	AAX88245.1	phosphoribosylaminoimidazole carboxylase catalytic subunit	3
621	3.45	3.45	80	33.13	23.75	gi|68058474	AAX88727.1	molybdenum cofactor biosynthesis protein C	3	0.855101
622	3.45	3.45	61.33	12	12	gi|68057824	AAX88077.1	NrfC, Fe-S-cluster-containing hydrogenase component 1	2
623	3.44	3.44	45.91	12.46	4.27	gi|68057192	AAX87445.1	long-chain-fatty-acid--CoA ligase	2	1.59663	0.0456452	1.56135
624	3.4	3.4	62.25	13.24	10.29	gi|68057185	AAX87438.1	TolA	4	1.05298	0.807297	8.16858
625	3.37	3.37	25.37	7.353	7.353	gi|68057856	AAX88109.1	CysZ	3
626	3.36	3.36	26.67	10.79	8.254	gi|68058300	AAX88553.1	phosphate transport system permease protein PstC	3	1.23136
627	3.35	3.35	72.73	47.73	20.45	gi|68058540	AAX88793.1	DNA-directed RNA polymerase omega chain	2	0.903205
628	3.34	3.34	36.67	25.83	20	gi|68057912	AAX88165.1	conserved glutaredoxin-related protein	2	0.614515
629	3.3	3.3	51.02	27.55	27.55	gi|68057042	AAX87295.1	conserved hypothetical protein	2	0.579806
630	3.28	3.5	27.86	17.14	17.14	gi|68057474	AAX87727.1	conserved hypothetical protein	3	0.649741
631	3.25	3.25	49.74	8.696	4	gi|68058513	AAX88766.1	phosphoenolpyruvate-protein phosphotransferase	2	1.4916	0.18182	2.35127
632	3.25	3.25	38.21	6.114	4.585	gi|68057385	AAX87638.1	Trk system potassium uptake protein TrkA	2	1.25032
634	3.24	3.24	29.72	10.38	10.38	gi|68056777	AAX87030.1	lipoate-protein ligase B	3	2.3964
633	3.24	3.24	40.33	12.13	9.508	gi|68057892	AAX88145.1	UDP-3-O-[3-hydroxymyristoyl] N-acetylglucosamine deacetylase	2	0.654171
635	3.22	3.22	71.29	24.75	24.75	gi|68057624	AAX87877.1	Trp operon repressor	2	0.977225	0.910609	7.93301
636	3.22	3.22	38.61	21.78	11.39	gi|68058140	AAX88393.1	putative NAD(P)H oxidoreductase	2
637	3.19	3.19	49.11	18.75	9.821	gi|68057364	AAX87617.1	phosphoglycolate phosphatase	3
639	3.18	3.18	27.25	14.84	9.976	gi|68056971	AAX87224.1	Na(+)-translocating NADH-quinone reductase subunit B	5
638	3.18	3.19	40.24	15.06	10.59	gi|68058304	AAX88557.1	phosphate regulon sensor protein PhoR	4
640	3.18	3.18	30.91	12.05	8.182	gi|68057542	AAX87795.1	anaerobic C4-dicarboxylate transporter DcuB	3	1.3181
641	3.16	3.16	44.21	12.76	12.76	gi|68058478	AAX88731.1	probable phosphosugar isomerase HI1678	4	100
642	3.15	3.15	49.12	14.49	14.49	gi|68057690	AAX87943.1	thymidylate synthase	4	4.31097	0.337115	52384.8
643	3.11	3.11	30.25	16.88	8.28	gi|68057946	AAX88199.1	conserved hypothetical adenine-specific methylase	4	1.3775	0.45413	33.835
644	3.08	3.08	45.61	16.84	11.23	gi|68057894	AAX88147.1	predicted P-loop-containing kinase	3	0.184407
645	3.08	3.08	74.23	28.35	17.53	gi|68057196	AAX87449.1	peptidyl-tRNA hydrolase	3	1.8448
647	3.07	3.75	50.2	9.556	6.057	gi|68057138	AAX87391.1	GTP pyrophosphokinase	5
646	3.07	4.76	46.36	13.58	10.93	gi|68056763	AAX87016.1	GTP-binding protein era homolog	3	0.418643	0.360017	1120.56
648	3.06	3.06	48.89	25.19	18.52	gi|68057128	AAX87381.1	lactoylglutathione lyase	3	1.55569
649	3.05	3.05	41.14	10.86	10.86	gi|68057007	AAX87260.1	16S rRNA processing protein RimM	2	0.93695	0.822624	18.0411
650	3.05	3.05	20.7	8.984	6.641	gi|68058339	AAX88592.1	spermidine/putrescine transport system permease protein	2	1.41837
651	3.04	3.04	22.15	11.87	8.447	gi|68056938	AAX87191.1	conserved hypothetical protein	3	3.09938	0.554952	1018.04
652	3.03	3.03	52.85	15.59	9.886	gi|68057261	AAX87514.1	predicted pyrophosphatase MazG	2	1.57763	0.142565	3.74121
654	3	3	42.97	25	20.31	gi|68058294	AAX88547.1	conserved hypothetical protein	4
653	3	3	53.73	16.47	14.12	gi|68058497	AAX88750.1	transcriptional regulator ModE	3
655	2.98	2.98	45.02	3.426	3.426	gi|68057026	AAX87279.1	aerobic respiration control sensor protein ArcB	2
656	2.96	2.96	31.37	27.94	17.65	gi|68057996	AAX88249.1	riboflavin synthase alpha chain	3	0.628933
657	2.94	2.94	52.94	38.82	23.53	gi|68058514	AAX88767.1	phosphocarrier protein HPr	3	0.873276
658	2.93	2.93	65.56	30.56	20	gi|68058437	AAX88690.1	adenine phosphoribosyltransferase	3	0.771231	0.614512	117.654
659	2.91	2.91	71.71	27.63	11.84	gi|68057393	AAX87646.1	regulatory protein RecX	2
660	2.9	2.9	46.45	12.26	12.26	gi|68057757	AAX88010.1	biotin carboxyl carrier protein of acetyl-CoA carboxylase	2
661	2.86	2.86	47.78	8.374	8.374	gi|68057288	AAX87541.1	methyltransferase GidB	3
662	2.85	2.94	33.94	14.68	7.798	gi|68057979	AAX88232.1	uncharacterized membrane-associated protein	3
663	2.85	2.85	45	7.5	4.167	gi|68058038	AAX88291.1	alanine racemase	2	1.5788
664	2.84	2.84	49	11.33	8	gi|68056951	AAX87204.1	putative N-acetylmannosamine kinase	2	1.23197
665	2.83	2.83	91.49	40.43	40.43	gi|68058446	AAX88699.1	integration host factor beta-subunit	4
666	2.83	2.83	61.64	21	21	gi|68057265	AAX87518.1	ribose 5-phosphate isomerase A	3	0.684477
667	2.82	2.83	73.61	55.56	44.44	gi|68058235	AAX88488.1	cold shock-like protein CspD	4	0.332033
668	2.76	2.76	30.83	16.67	16.67	gi|68057532	AAX87785.1	1-acyl-sn-glycerol-3-phosphate acyltransferase	5	100
669	2.75	2.75	46.85	12.31	6.006	gi|68057630	AAX87883.1	putative lysyl-tRNA synthetase	2	0.606304
670	2.75	2.75	57.83	17.27	10.44	gi|68057274	AAX87527.1	1--5-[methylideneamino] imidazole-4-carboxamide isomerase	2	2.03992
671	2.7	2.7	56.03	19.83	14.66	gi|68057981	AAX88234.1	putative translation initiation inhibitor, YjgF family	2	0.869626	0.414684	3.86975
672	2.69	2.69	50	16.42	16.42	gi|68057127	AAX87380.1	predicted nucleic acid-binding protein, contains PIN domain	2	0.807216
673	2.65	2.65	53.51	14.05	14.05	gi|68058373	AAX88626.1	hypothetical protein NTHI1864	2
674	2.63	2.63	55.48	13.43	13.43	gi|68057957	AAX88210.1	peptide chain release factor 2	3
675	2.62	2.62	24.31	7.692	7.692	gi|68057046	AAX87299.1	protein-export membrane protein SecF	3	1.35847
676	2.61	2.61	52.22	11.95	9.215	gi|68057942	AAX88195.1	succinyl-CoA synthetase alpha chain	2
677	2.6	2.6	25.3	4.492	4.492	gi|68057088	AAX87341.1	menaquinone-specific isochorismate synthase	2	0.753435
679	2.56	2.56	54.3	9.502	9.502	gi|68057374	AAX87627.1	conserved hypothetical protein	2
680	2.56	2.56	17.24	10.73	8.046	gi|68057842	AAX88095.1	conserved ABC-type transport system protein, permease component	2	2.29078	0.809167	629407593005056
681	2.54	2.55	64.17	18.11	14.96	gi|68057430	AAX87683.1	UDP-glucose--lipooligosaccharide glucosyltransferase	4	1.04365
682	2.52	2.52	65.56	7.469	7.469	gi|68057066	AAX87319.1	3-deoxy-D-manno-octulosonic acid kinase	2
683	2.52	2.52	60.94	10.3	10.3	gi|68058401	AAX88654.1	probable hydroxyacylglutathione hydrolase	2
684	2.51	2.51	62.62	22.43	22.43	gi|68057879	AAX88132.1	cell division protein FtsL	2	0.0101424
685	2.48	2.52	38.89	27.78	15.28	gi|68058163	AAX88416.1	N utilization substance protein B	2	0.731364	0.613266	304.285
687	2.47	2.47	30.09	7.716	4.475	gi|68057850	AAX88103.1	cytochrome c-type biogenesis protein CcmF	3
688	2.42	2.42	17.76	6.231	6.231	gi|68057970	AAX88223.1	ABC-type transport system, permease protein, involved in antimicrobial peptide resistance	2	1.28398
689	2.42	2.42	30.77	13.94	8.173	gi|68056973	AAX87226.1	Na(+)-translocating NADH-quinone reductase subunit D	2	1.57369
691	2.4	2.4	92.39	66.3	66.3	gi|68057249	AAX87502.1	virulence-associated protein D	6	0.803817	0.189374	1.61606
690	2.4	2.4	46.92	9.589	6.849	gi|68057869	AAX88122.1	D-xylose transport permease protein	2	1.2409
693	2.36	2.36	48	6.392	2.059	gi|68057514	AAX87767.1	RNA polymerase associated protein homolog	2	0.305874	0.716657	50574129102848
694	2.36	2.36	25.38	21.83	17.26	gi|68057140	AAX87393.1	molybdopterin biosynthesis mog protein	2	0.0101424
695	2.34	2.34	69.69	7.965	3.982	gi|68056813	AAX87066.1	probable poly polymerase	2	1.27382
698	2.27	2.27	59.92	17.81	8.907	gi|68057549	AAX87802.1	UDP-glucose--lipooligosaccharide glucosyltransferase	2	1.05481
699	2.24	2.24	46.17	8.852	4.545	gi|68057678	AAX87931.1	ATP-dependent RNA helicase RhlB	3	1.68356
700	2.24	2.24	78.57	42.86	32.14	gi|68057737	AAX87990.1	50S ribosomal protein L33	2
701	2.23	2.23	38.96	24.1	20.88	gi|68057476	AAX87729.1	Acid phosphatase SurE	4
702	2.21	2.22	48.74	10.3	7.789	gi|68057613	AAX87866.1	galactokinase	3
703	2.21	2.21	73.1	22.76	22.76	gi|68056812	AAX87065.1	DnaK suppressor protein	3
704	2.2	2.2	37.35	5.336	5.336	gi|68057297	AAX87550.1	probable oxidoreductase OrdL	2	1.17949
708	2.16	2.16	40.65	8.837	7.364	gi|68057854	AAX88107.1	DNA ligase	4
710	2.15	2.15	14.53	8.026	4.989	gi|68057506	AAX87759.1	possible di- and tricarboxylate transporter	3	1.13607
711	2.14	2.14	46.64	19.33	16.81	gi|68057078	AAX87331.1	ribonuclease PH	3
712	2.14	2.14	70	16.36	13.18	gi|68057083	AAX87336.1	conserved hypothetical protein	2	2.53492
713	2.13	2.14	56.88	6.691	6.691	gi|68057965	AAX88218.1	tRNA pseudouridine synthase A	2
714	2.13	2.13	29.01	12.15	7.182	gi|68057012	AAX87265.1	3-dehydroquinate synthase	2	1.30082
715	2.11	2.11	43.57	5.956	3.605	gi|68057436	AAX87689.1	probable ABC transporter, ATP-binding protein	2
716	2.11	2.11	46.83	14.15	10.24	gi|68058021	AAX88274.1	outer-membrane lipoproteins carrier protein precursor	2	100
717	2.1	2.1	67.35	23.13	23.13	gi|68057058	AAX87311.1	transport protein ExbD	3	1.16624
718	2.09	2.09	98.88	43.82	12.36	gi|68057752	AAX88005.1	30S ribosomal protein S20	2
722	2.08	2.08	43.28	6.989	4.032	gi|68057730	AAX87983.1	riboflavin biosynthesis protein RibD	2
724	2.06	2.06	25.5	6.436	4.455	gi|68058152	AAX88405.1	Sodium/glutamate symport carrier protein	3
726	2.06	2.06	14.79	5.917	5.917	gi|68057966	AAX88219.1	predicted membrane protein	2	1.15889
728	2.05	3.72	43.33	10	10	gi|68058479	AAX88732.1	3-deoxy-D-manno-octulosonate 8-phosphate phosphatase	2
730	2.05	2.05	45.51	5.618	3.933	gi|68057319	AAX87572.1	ADP-heptose--lipooligosaccharide heptosyltransferase III	2
746	2.01	2.01	55.63	25.17	13.91	gi|68057954	AAX88207.1	arginine repressor	2	3.7015
747	2.01	2.01	47.34	14.98	11.59	gi|68058490	AAX88743.1	predicted NADH:ubiquinone oxidoreductase, subunit RnfG	2
755	2.01	2.01	41.21	11.18	11.18	gi|68057246	AAX87499.1	1-phosphofructokinase	2
759	2.01	2.01	47.52	18.81	18.81	gi|68057336	AAX87589.1	urease beta subunit	2
760	2.01	2.01	50.51	30.3	30.3	gi|68058201	AAX88454.1	predicted RNA-binding protein containing KH domain, possibly ribosomal protein	2	0.763843
770	2	2	23.81	13.1	13.1	gi|68057285	AAX87538.1	ATP synthase C chain	3
761	2	2.19	22	15.33	12	gi|68057059	AAX87312.1	transport protein ExbB	2	1.99329
