# Supplementary material for: Comparative analyses of proteins from Haemophilus influenzae biofilm and planktonic populations using metabolic labeling and mass spectrometry
Source: BMC Microbiol. 2014 Dec 31;14:329. doi: 10.1186/s12866-014-0329-9 (PMC4302520; doi:10.1186/s12866-014-0329-9)
Supplement: Additional file 3: — Proteins differentially expressed, with p-values ≤ 0.05 and EF <2, in Replicate #1. [file 12866_2014_329_MOESM3_ESM.xlsx]

## Sheet: Sheet1
Additional Table 3. Proteins differentially expressed, with p-values ≤0.05 and EF <2, in Replicate #1.
N (rank)	Unused ProtScore	Total ProtScore	% Cov	gi #	Accession #	Name	Peptides (95%)	H:L ratio	PVal H:L	EF H:L
21	63.78	63.78	91.4	gi|68057010	AAX87263.1	NAD nucleotidase	67	2.4685	0	1.1625			Proteins differentially expressed in at least 2 biological replicates
30	58.57	58.57	76.6	gi|68058319	AAX88572.1	DNA topoisomerase I	33	1.3843	0	1.0988			Proteins differentially expressed in all 3 biological replicates
8	81.97	81.97	89.7	gi|68057408	AAX87661.1	elongation factor G	111	0.6118	0	1.1398
78	38.87	38.87	90.8	gi|68057699	AAX87952.1	elongation factor Ts	35	0.5925	0.0001	1.2037
67	42.42	42.42	73.2	gi|68057646	AAX87899.1	heme-binding protein A	30	1.7269	0.0002	1.1794
70	41.66	41.66	68	gi|68057544	AAX87797.1	glycerol-3-phosphate acyltransferase	30	1.5034	0.0002	1.1804
19	65.4	65.4	84.9	gi|68058422	AAX88675.1	NADP-dependent malic enzyme	73	1.5587	0.0005	1.2196
25	62.06	62.06	88.3	gi|68057402	AAX87655.1	2',3'-cyclic-nucleotide 2'-phosphodiesterase	55	0.7754	0.0006	1.1361
71	41.1	41.1	84.5	gi|68057616	AAX87869.1	D-galactose-binding periplasmic protein precursor	48	0.6392	0.0008	1.22
164	22.7	23.54	81	gi|68056787	AAX87040.1	rod shape-determining protein MreB	21	1.4136	0.0015	1.1654
177	20.8	20.8	60.6	gi|68056772	AAX87025.1	citrate lyase alpha chain	15	1.3817	0.0016	1.157
127	28.5	28.5	67	gi|68058000	AAX88253.1	Ribose-phosphate pyrophosphokinase	29	0.5729	0.0016	1.2262
143	25.63	25.63	88.2	gi|68058496	AAX88749.1	molybdate-binding periplasmic protein	21	0.4582	0.0017	1.4269
84	37.59	37.59	70.2	gi|68057019	AAX87272.1	oligopeptidase A	31	1.3705	0.0023	1.1844
116	30.15	30.15	68.8	gi|68057453	AAX87706.1	aminoacyl-histidine dipeptidase	27	1.3224	0.0023	1.1445
241	15.79	15.79	62.2	gi|68058459	AAX88712.1	predicted periplasmic or secreted lipoprotein	9	1.5656	0.0031	1.2152
3	156.13	156.13	86.3	gi|68057311	AAX87564.1	DNA-directed RNA polymerase beta chain	187	1.1722	0.0033	1.1077
240	15.79	16.01	78.4	gi|68058318	AAX88571.1	probable acyl carrier protein phosphodiesterase	15	1.495	0.0035	1.1975
51	48.45	48.45	78.1	gi|68057702	AAX87955.1	protective surface antigen D15	44	1.4396	0.0037	1.2237
230	16.24	16.24	98.9	gi|68057602	AAX87855.1	ribosome recycling factor	14	0.6775	0.0043	1.2244
12	74.32	74.81	95.9	gi|68057164	AAX87417.1	putative periplasmic chelated iron binding protein	158	1.3091	0.0046	1.1793
93	36.19	36.19	84.4	gi|68058322	AAX88575.1	NAD(P) transhydrogenase subunit alpha	36	1.4252	0.0049	1.2218
94	35.99	35.99	93.3	gi|68057955	AAX88208.1	malate dehydrogenase	45	0.6627	0.0063	1.2872
44	51.21	51.21	82.8	gi|68057659	AAX87912.1	glutamine synthetase	46	1.7089	0.0069	1.4086
79	38.53	38.53	68.4	gi|68058451	AAX88704.1	D-lactate dehydrogenase	27	1.2592	0.0073	1.1607
96	35.62	35.62	84.2	gi|68058032	AAX88285.1	arginyl-tRNA synthetase	31	0.7397	0.0079	1.2075
69	41.99	41.99	85	gi|68057949	AAX88202.1	acetate kinase	38	0.7024	0.0083	1.2677
193	19.24	19.24	90.2	gi|68057153	AAX87406.1	adenylate kinase	14	0.5469	0.0088	1.4197
68	42.03	42.08	87.7	gi|68057320	AAX87573.1	fructose-bisphosphate aldolase	46	0.7311	0.0092	1.2355
438	7.31	7.31	44.8	gi|68057482	AAX87735.1	DNA mismatch repair protein MutS	6	2.9127	0.0094	1.5685
234	16.13	16.13	59.1	gi|68057061	AAX87314.1	dihydrodipicolinate synthase	10	0.6597	0.0097	1.2819
483	6.15	6.15	53.8	gi|68057670	AAX87923.1	aerobic respiration control protein ArcA	3	0.3665	0.01	1.5466
61	44.27	44.27	90.4	gi|68057874	AAX88127.1	periplasmic oligopeptide-binding protein	32	0.7084	0.0111	1.2736
95	35.74	35.74	87.9	gi|68057675	AAX87928.1	Serine hydroxymethyltransferase	28	0.7517	0.0115	1.2199
135	27.1	27.1	82.4	gi|68056953	AAX87206.1	putative sialic acid transporter, TRAP-type C4-dicarboxylate transport system, periplasmic component	17	0.6685	0.012	1.2638
86	37.33	37.33	90.6	gi|68058299	AAX88552.1	phosphate-binding periplasmic protein precursor PstS	53	0.7155	0.0127	1.2633
115	30.32	30.32	48.5	gi|68057464	AAX87717.1	glycerol-3-phosphate transporter	26	1.4495	0.0133	1.2515
60	44.47	44.47	63.1	gi|68057962	AAX88215.1	heme utilization protein	34	1.3733	0.0135	1.2664
251	15.18	15.22	92	gi|68057417	AAX87670.1	50S ribosomal protein L10	15	0.674	0.0138	1.2984
91	36.49	36.49	80.8	gi|68056931	AAX87184.1	high-affinity zinc uptake system protein ZnuA	29	0.7665	0.0145	1.2205
433	7.41	7.41	68.8	gi|68057338	AAX87591.1	10 kDa chaperonin	9	0.4223	0.0147	1.5749
209	18.04	18.04	29.7	gi|68057963	AAX88216.1	putative L-lactate permease	25	1.9569	0.0148	1.4276
155	23.76	23.76	77	gi|68057069	AAX87322.1	heme/hemopexin-binding protein B	15	1.4523	0.0149	1.3167
77	38.94	38.94	93.6	gi|68057718	AAX87971.1	enolase	73	0.7742	0.0162	1.2167
451	7.12	7.13	75.3	gi|68057586	AAX87839.1	30S ribosomal protein S14	7	0.4659	0.0171	1.5456
4	102.3	102.3	80.1	gi|68058308	AAX88561.1	cell division protein MukB	77	1.1773	0.0173	1.1391
43	51.57	51.57	88.7	gi|68057465	AAX87718.1	glycerophosphoryl diester phosphodiesterase precursor	62	1.5096	0.0193	1.3739
140	25.82	25.82	90.5	gi|68056957	AAX87210.1	HflC	25	1.2171	0.0206	1.1634
40	53.48	53.48	91.3	gi|68057714	AAX87967.1	catalase	44	0.7567	0.0212	1.234
277	13.47	13.47	78.2	gi|68057958	AAX88211.1	thiol:disulfide interchange protein DsbC	9	0.5752	0.0222	1.4345
393	8.59	8.59	74.7	gi|68057327	AAX87580.1	30S ribosomal protein S21	5	0.494	0.0239	1.6117
82	38.01	38.01	71.7	gi|68058411	AAX88664.1	transcription-repair coupling factor	23	1.4842	0.0264	1.3911
33	57.03	57.03	89.4	gi|68057037	AAX87290.1	polyribonucleotide nucleotidyltransferase	64	1.168	0.0265	1.1435
144	25.37	25.37	62.5	gi|68057778	AAX88031.1	transferrin-binding protein 1	16	1.8587	0.0266	1.6213
274	13.52	13.52	65	gi|68058476	AAX88729.1	predicted regulator of cell morphogenesis and NO signaling	9	0.766	0.0268	1.2418
323	11.37	11.37	59.3	gi|68056958	AAX87211.1	HflK	15	1.3602	0.0284	1.2789
267	14.01	14.01	62.6	gi|68057797	AAX88050.1	conserved hypothetical protein	8	0.7983	0.0286	1.2052
463	6.68	6.68	62.7	gi|68058200	AAX88453.1	transcription elongation factor GreA	4	1.5982	0.0336	1.4615
345	10.25	10.25	47.6	gi|68057493	AAX87746.1	VacJ lipoprotein	8	1.5758	0.034	1.4481
235	16.08	16.08	59.9	gi|68056827	AAX87080.1	cysteinyl-tRNA synthetase	8	0.6201	0.0345	1.4802
213	17.78	17.78	100	gi|68057598	AAX87851.1	50S ribosomal protein L17	19	0.655	0.0377	1.4392
121	29.12	29.12	95.5	gi|68057585	AAX87838.1	50S ribosomal protein L5	43	0.7387	0.038	1.3174
468	6.52	6.52	66.7	gi|68056995	AAX87248.1	flavodoxin	5	0.6782	0.0384	1.4178
435	7.38	7.38	94.8	gi|68058027	AAX88280.1	DNA-binding protein H-NS homolog	11	1.3983	0.0393	1.3556
80	38.22	38.22	83.2	gi|68057321	AAX87574.1	phosphoglycerate kinase	46	0.7467	0.0402	1.3153
623	3.44	3.44	45.9	gi|68057192	AAX87445.1	long-chain-fatty-acid--CoA ligase	2	1.5966	0.0456	1.5613
255	14.76	14.76	85.7	gi|68058298	AAX88551.1	ferritin like protein 1	19	0.766	0.0477	1.299
497	6.03	6.03	49.2	gi|68057399	AAX87652.1	peptidase E	3	0.5203	0.0496	1.9168
