# Supplementary material for: Comparative analyses of proteins from Haemophilus influenzae biofilm and planktonic populations using metabolic labeling and mass spectrometry
Source: BMC Microbiol. 2014 Dec 31;14:329. doi: 10.1186/s12866-014-0329-9 (PMC4302520; doi:10.1186/s12866-014-0329-9)
Supplement: Additional file 4: — Protein Pilot peptide summary of peptides used for quantitation of proteins whose p value for H:L ratio was ≤ 0.05 in Replicate #1. [file 12866_2014_329_MOESM4_ESM.xlsx]

## Sheet: Sheet1
Additional Table 4. Protein Pilot peptide summary of peptides used for quantitation of proteins whose p value for H:L ratio was ≤ 0.05 in Replicate #1.
N	Unused	Total	%Cov	%Cov(50)	%Cov(95)	gi #	Accession #	Names	Used	Annotation	Contrib	Conf	Sequence	Modifications	Cleavages	dMass	Prec MW	Prec m/z	Theor MW	Theor m/z	Theor z	Sc	Spectrum	Time	PrecursorSignal	PrecursorElution	H:L	%Err H:L	Area L	Err L	Area H	Err H
21	63.78	63.78	91.38	66.33	63.68	gi|68057010	AAX87263.1	NAD nucleotidase	1	auto	2	99	ADILPGNVTFNDAYTFLPFGNTLYTYK			-0.00708353	3054.49	1019.17	3054.5	1019.17	3	24	5.1.1.6699.4	92.168	787	92.2454	3.49391	3.45825	1079	32.85	3717	60.97
21	63.78	63.78	91.38	66.33	63.68	gi|68057010	AAX87263.1	NAD nucleotidase	1	auto	2	99	AVELSILHINDHHSYLEPHETR	Label:13C(6)(I)@6; Label:13C(6)(I)@9		0.0179792	2621.36	525.279	2621.34	525.275	5	14	18.1.1.6958.4	49.864	2210	49.8849	100		0	0	3137	56.01
21	63.78	63.78	91.38	66.33	63.68	gi|68057010	AAX87263.1	NAD nucleotidase	1	auto	2	99	FSPEGIASITR	Label:13C(6)(I)@6; Label:13C(6)(I)@9		-0.00676881	1188.65	595.331	1188.65	595.334	2	15	4.1.1.6355.2	51.245	1066	51.3323	3.83516	6.52372	297	17.23	1123.05	33.51
21	63.78	63.78	91.38	66.33	63.68	gi|68057010	AAX87263.1	NAD nucleotidase	1	auto	2	99	IAIIGLDTVNK	Label:13C(6)(I)@1; Label:13C(6)(I)@3; Label:13C(6)(I)@4		-0.0183805	1173.73	587.871	1173.75	587.881	2	14	2.1.1.6048.5	55.0671	1105	55.196	2.91594	6.18743	352	18.76	1012	31.81
21	63.78	63.78	91.38	66.33	63.68	gi|68057010	AAX87263.1	NAD nucleotidase	1	auto	2	99	IILLSHAGSEK	Label:13C(6)(I)@1; Label:13C(6)(I)@2		0.00703646	1178.71	393.912	1178.71	393.909	3	11	21.1.1.5680.5	34.1629	1185	33.9458	0.01		5849	76.48	0	0
21	63.78	63.78	91.38	66.33	63.68	gi|68057010	AAX87263.1	NAD nucleotidase	1	auto	2	99	IPVLSANVIPDK			-0.0222629	1264.72	633.366	1264.74	633.377	2	18	5.1.1.6030.4	55.6641	835	55.5271	4.8341	3.96394	770	27.75	3670	60.58
21	63.78	63.78	91.38	66.33	63.68	gi|68057010	AAX87263.1	NAD nucleotidase	1	auto	2	99	LLEPLKIPVLSANVIPDK	Label:13C(6)(I)@7; Label:13C(6)(I)@15	missed K-I@6	-0.00936128	1970.21	657.745	1970.22	657.748	3	17	5.1.1.6269.5	72.6467	2892	72.2904	3.76606	3.73515	910	30.17	3379	58.13
21	63.78	63.78	91.38	66.33	63.68	gi|68057010	AAX87263.1	NAD nucleotidase	1	auto	2	99	LPVIYEYPLEFK	Label:13C(6)(I)@4		-0.00185816	1515.83	758.922	1515.83	758.923	2	15	3.1.1.6399.2	72.5354	402	72.5986	2.72066	9.66807	146.88	12.12	394	19.85
21	63.78	63.78	91.38	66.33	63.68	gi|68057010	AAX87263.1	NAD nucleotidase	1	auto	2	99	QTQQWEPIDDNKR	Label:13C(6)(I)@8	missed K-R@12	0.00439322	1662.81	555.277	1662.81	555.276	3	15	5.1.1.5629.2	33.9732	2216	34.1245	3.26615	4.18316	749	27.37	2412	49.11
21	63.78	63.78	91.38	66.33	63.68	gi|68057010	AAX87263.1	NAD nucleotidase	1	auto	2	99	TVDLTIQNAGGVR	Label:13C(6)(I)@6		0.00205751	1348.74	675.379	1348.74	675.378	2	17	5.1.1.5835.2	44.9788	2838	45.0162	2.71948	3.61927	1048	32.37	2810	53.01
21	63.78	63.78	91.38	66.33	63.68	gi|68057010	AAX87263.1	NAD nucleotidase	1	auto	2	99	VDIGGFSAVNAK	Label:13C(6)(I)@3		0.0149912	1182.65	592.332	1182.63	592.324	2	19	3.1.1.6071.3	48.7334	517	48.6945	100		0	0	523.09	22.87
21	63.78	63.78	91.38	66.33	63.68	gi|68057010	AAX87263.1	NAD nucleotidase	1	auto	2	99	WKPYDIFTVDGEK			0.00812169	1596.79	533.271	1596.78	533.268	3	13	5.1.1.6146.2	63.3158	1678	63.543	3.19971	2.59809	1951	44.17	6155	78.45
21	63.78	63.78	91.38	66.33	63.68	gi|68057010	AAX87263.1	NAD nucleotidase	1	auto	0	99	ADILPGNVTFNDAYTFLPFGNTLYTYK	Label:13C(6)(I)@3		-0.00722434	3060.52	1021.18	3060.52	1021.18	3	16	5.1.1.6697.3	91.9889	2946	92.2454	3.49391	3.45825	1079	32.85	3717	60.97
21	63.78	63.78	91.38	66.33	63.68	gi|68057010	AAX87263.1	NAD nucleotidase	1	auto	0	99	ADILPGNVTFNDAYTFLPFGNTLYTYK			0.00898889	3054.51	1019.18	3054.5	1019.17	3	19	18.1.1.7431.4	91.7225	2537	91.7903	2.66293	2.00909	3421	58.49	8982	94.77
21	63.78	63.78	91.38	66.33	63.68	gi|68057010	AAX87263.1	NAD nucleotidase	1	auto	0	99	ADILPGNVTFNDAYTFLPFGNTLYTYK	Label:13C(6)(I)@3		-0.000831559	3060.52	1021.18	3060.52	1021.18	3	14	18.1.1.7437.4	92.5015	7005	91.7903	2.66293	2.00909	3421	58.49	8982	94.77
21	63.78	63.78	91.38	66.33	63.68	gi|68057010	AAX87263.1	NAD nucleotidase	1	auto	0	99	ADILPGNVTFNDAYTFLPFGNTLYTYK	Label:13C(6)(I)@3		-0.000831559	3060.52	1021.18	3060.52	1021.18	3	13	18.1.1.7430.4	91.61	7005	91.7903	2.66293	2.00909	3421	58.49	8982	94.77
21	63.78	63.78	91.38	66.33	63.68	gi|68057010	AAX87263.1	NAD nucleotidase	1	auto	0	99	AVELSILHINDHHSYLEPHETR	Label:13C(6)(I)@6; Label:13C(6)(I)@9		0.00866224	2621.35	656.344	2621.34	656.342	4	13	18.1.1.6969.6	50.3749	4463	50.0146	3.02725	2.56265	2033	45.09	6068	77.9
21	63.78	63.78	91.38	66.33	63.68	gi|68057010	AAX87263.1	NAD nucleotidase	1	auto	0	99	AVELSILHINDHHSYLEPHETR	Label:13C(6)(I)@6; Label:13C(6)(I)@9		-0.0124206	2621.33	525.273	2621.34	525.275	5	12	5.1.1.5938.3	50.4673	3871	50.7816	3.7914	3.21508	1226	35.01	4583	67.7
21	63.78	63.78	91.38	66.33	63.68	gi|68057010	AAX87263.1	NAD nucleotidase	1	auto	0	98.97	AVELSILHINDHHSYLEPHETR	Label:13C(6)(I)@6; Label:13C(6)(I)@9		-0.0265755	2621.31	525.27	2621.34	525.275	5	12	18.1.1.6968.3	50.3216	1957	50.1174	1.28915	2.86753	2173	46.62	2762	52.55
21	63.78	63.78	91.38	66.33	63.68	gi|68057010	AAX87263.1	NAD nucleotidase	1	auto	0	98.05	AVELSILHINDHHSYLEPHETR			0.0159512	2609.31	522.87	2609.3	522.867	5	8	18.1.1.6960.7	49.9607	1949	49.9666	1.22198	2.73542	2446	49.46	2947	54.29
21	63.78	63.78	91.38	66.33	63.68	gi|68057010	AAX87263.1	NAD nucleotidase	1	auto	0	95.31	AVELSILHINDHHSYLEPHETR	Label:13C(6)(I)@6; Label:13C(6)(I)@9		-0.00329036	2621.34	437.897	2621.34	437.897	6	11	5.1.1.5939.2	50.5212	2573	50.7242	5.15491	4.35852	630	25.1	3202	56.59
21	63.78	63.78	91.38	66.33	63.68	gi|68057010	AAX87263.1	NAD nucleotidase	1	auto	0	94.79	AVELSILHINDHHSYLEPHETR	Label:13C(6)(I)@6; Label:13C(6)(I)@9		0.00697721	2621.35	525.276	2621.34	525.275	5	11	22.1.1.6385.5	50.7276	651	50.702	100		0	0	780	27.93
21	63.78	63.78	91.38	66.33	63.68	gi|68057010	AAX87263.1	NAD nucleotidase	1	auto	0	92.19	AVELSILHINDHHSYLEPHETR			-0.00494295	2609.29	522.866	2609.3	522.867	5	11	5.1.1.5942.2	50.6803	960	50.7816	3.7914	3.21508	1226	35.01	4583	67.7
21	63.78	63.78	91.38	66.33	63.68	gi|68057010	AAX87263.1	NAD nucleotidase	1	auto	0	81.4	AVELSILHINDHHSYLEPHETR	Label:13C(6)(I)@6; Label:13C(6)(I)@9		0.0153382	2621.35	525.278	2621.34	525.275	5	6	23.1.1.5943.7	49.1417	720	49.0914	100		0	0	828	28.77
21	63.78	63.78	91.38	66.33	63.68	gi|68057010	AAX87263.1	NAD nucleotidase	1	auto	0	99	FSPEGIASITR	Label:13C(6)(I)@6; Label:13C(6)(I)@9		-0.0124359	1188.64	595.328	1188.65	595.334	2	13	5.1.1.5944.2	50.7879	5619	51.1043	2.06044	2.29138	2842	53.31	5773.57	75.98
21	63.78	63.78	91.38	66.33	63.68	gi|68057010	AAX87263.1	NAD nucleotidase	1	auto	0	99	FSPEGIASITR			-0.00708029	1176.61	589.311	1176.61	589.314	2	14	19.1.1.6425.4	52.1869	713	52.2659	4.97239	4.89287	503	22.43	2466	49.66
21	63.78	63.78	91.38	66.33	63.68	gi|68057010	AAX87263.1	NAD nucleotidase	1	auto	0	99	FSPEGIASITR	Label:13C(6)(I)@6; Label:13C(6)(I)@9		-0.00898732	1188.65	595.33	1188.65	595.334	2	13	2.1.1.5971.7	50.3668	640	50.5201	0.772957	4.93355	950	30.82	724	26.91
21	63.78	63.78	91.38	66.33	63.68	gi|68057010	AAX87263.1	NAD nucleotidase	1	auto	0	99	FSPEGIASITR	Label:13C(6)(I)@6; Label:13C(6)(I)@9		-0.00264532	1188.65	595.333	1188.65	595.334	2	13	20.1.1.6008.2	52.0866	2149	52.1454	3.68235	5.66083	398	19.95	1445	38.01
21	63.78	63.78	91.38	66.33	63.68	gi|68057010	AAX87263.1	NAD nucleotidase	1	auto	0	99	FSPEGIASITR	Label:13C(6)(I)@6; Label:13C(6)(I)@9		0.0110718	1188.67	595.34	1188.65	595.334	2	12	30.1.1.3863.4	32.1368	1263	32.1582	1.75241	5.58098	507	22.52	876	29.6
21	63.78	63.78	91.38	66.33	63.68	gi|68057010	AAX87263.1	NAD nucleotidase	1	auto	0	99	FSPEGIASITR	Label:13C(6)(I)@6; Label:13C(6)(I)@9		-0.0109709	1188.64	595.329	1188.65	595.334	2	12	18.1.1.6983.3	51.049	2739	51.1283	2.64325	3.4837	1140	33.76	2971	54.51
21	63.78	63.78	91.38	66.33	63.68	gi|68057010	AAX87263.1	NAD nucleotidase	1	auto	0	99	FSPEGIASITR			-0.00273643	1176.61	589.313	1176.61	589.314	2	11	23.1.1.5965.6	50.4443	805	50.3896	2.478	3.97699	891.04	29.85	2177	46.66
21	63.78	63.78	91.38	66.33	63.68	gi|68057010	AAX87263.1	NAD nucleotidase	1	auto	0	96.47	FSPEGIASITR	Label:13C(6)(I)@6; Label:13C(6)(I)@9		-0.0109709	1188.64	595.329	1188.65	595.334	2	10	18.1.1.6986.2	51.1855	2739	51.1283	2.64325	3.4837	1140	33.76	2971	54.51
21	63.78	63.78	91.38	66.33	63.68	gi|68057010	AAX87263.1	NAD nucleotidase	1	auto	0	99	IAIIGLDTVNK			-0.00875349	1155.68	578.846	1155.69	578.85	2	14	5.1.1.6027.5	55.4505	1960	55.7066	3.0638	2.53657	2069	45.49	6250	79.06
21	63.78	63.78	91.38	66.33	63.68	gi|68057010	AAX87263.1	NAD nucleotidase	1	auto	0	99	IAIIGLDTVNK	Label:13C(6)(I)@1; Label:13C(6)(I)@3; Label:13C(6)(I)@4		-0.0250693	1173.72	587.868	1173.75	587.881	2	15	3.1.1.6130.3	56.1931	400	56.2377	3.4136	9.84176	134	11.58	451	21.24
21	63.78	63.78	91.38	66.33	63.68	gi|68057010	AAX87263.1	NAD nucleotidase	1	auto	0	99	IAIIGLDTVNK			-0.00985662	1155.68	578.846	1155.69	578.85	2	14	18.1.1.7067.2	55.4692	3324	55.6443	0.73107	2.5855	3571	59.76	2574	50.73
21	63.78	63.78	91.38	66.33	63.68	gi|68057010	AAX87263.1	NAD nucleotidase	1	auto	0	99	IAIIGLDTVNK			-0.0204332	1155.67	578.84	1155.69	578.85	2	15	19.1.1.6513.6	56.424	742	56.44	4.03395	3.59136	970	31.14	3858	62.11
21	63.78	63.78	91.38	66.33	63.68	gi|68057010	AAX87263.1	NAD nucleotidase	1	auto	0	99	IAIIGLDTVNK	Label:13C(6)(I)@1; Label:13C(6)(I)@3; Label:13C(6)(I)@4		-0.0102673	1173.74	587.875	1173.75	587.881	2	12	5.1.1.6026.2	55.3761	6499	55.6423	3.42383	2.55879	1980	44.5	6684	81.76
21	63.78	63.78	91.38	66.33	63.68	gi|68057010	AAX87263.1	NAD nucleotidase	1	auto	0	99	IAIIGLDTVNK	Label:13C(6)(I)@1; Label:13C(6)(I)@3; Label:13C(6)(I)@4		-0.0118379	1173.73	587.875	1173.75	587.881	2	13	4.1.1.6406.2	55.9953	1267	55.9868	5.69206	7.42062	214	14.63	1201	34.66
21	63.78	63.78	91.38	66.33	63.68	gi|68057010	AAX87263.1	NAD nucleotidase	1	auto	0	99	IAIIGLDTVNK	Label:13C(6)(I)@1; Label:13C(6)(I)@3; Label:13C(6)(I)@4		-0.00581598	1173.74	587.878	1173.75	587.881	2	12	20.1.1.6071.2	56.3592	1767	56.4176	3.99943	5.13225	476	21.82	1877	43.32
21	63.78	63.78	91.38	66.33	63.68	gi|68057010	AAX87263.1	NAD nucleotidase	1	auto	0	99	IAIIGLDTVNK	Label:13C(6)(I)@1; Label:13C(6)(I)@3; Label:13C(6)(I)@4		-0.0504883	1173.7	587.855	1173.75	587.881	2	11	6.1.1.6244.3	55.8684	492	55.9119	2.98934	8.85158	171	13.08	504	22.45
21	63.78	63.78	91.38	66.33	63.68	gi|68057010	AAX87263.1	NAD nucleotidase	1	auto	0	99	IAIIGLDTVNK	Label:13C(6)(I)@1; Label:13C(6)(I)@3; Label:13C(6)(I)@4		-0.0102673	1173.74	587.875	1173.75	587.881	2	11	5.1.1.6037.2	56.1084	6306	55.6423	3.42383	2.55879	1980	44.5	6684	81.76
21	63.78	63.78	91.38	66.33	63.68	gi|68057010	AAX87263.1	NAD nucleotidase	1	auto	0	97.02	IAIIGLDTVNK	Label:13C(6)(I)@1; Label:13C(6)(I)@3; Label:13C(6)(I)@4		-0.0188818	1173.73	587.871	1173.75	587.881	2	11	19.1.1.6516.3	56.5723	2982	56.44	4.03395	3.59136	970	31.14	3858	62.11
21	63.78	63.78	91.38	66.33	63.68	gi|68057010	AAX87263.1	NAD nucleotidase	1	auto	0	89.5	IAIIGLDTVNK	Label:13C(6)(I)@1; Label:13C(6)(I)@3; Label:13C(6)(I)@4		-0.0243623	1173.72	587.869	1173.75	587.881	2	9	18.1.1.7066.3	55.4125	3113	55.4012	3.4687	3.78946	900	30	3078	55.48
21	63.78	63.78	91.38	66.33	63.68	gi|68057010	AAX87263.1	NAD nucleotidase	1	auto	0	99	IILLSHAGSEK	Label:13C(6)(I)@1; Label:13C(6)(I)@2		-0.0130479	1178.69	393.905	1178.71	393.909	3	10	4.1.1.6175.2	34.7093	372	34.7866	100		0	0	395.16	19.88
21	63.78	63.78	91.38	66.33	63.68	gi|68057010	AAX87263.1	NAD nucleotidase	1	auto	0	98.94	IILLSHAGSEK	Label:13C(6)(I)@1; Label:13C(6)(I)@2		-0.0136847	1178.69	590.354	1178.71	590.36	2	10	5.1.1.5654.4	35.3323	1013	34.947	2.37691	6.96727	294	17.15	689	26.25
21	63.78	63.78	91.38	66.33	63.68	gi|68057010	AAX87263.1	NAD nucleotidase	1	auto	0	97.8	IILLSHAGSEK			0.000416401	1166.67	389.896	1166.67	389.896	3	9	5.1.1.5636.4	34.3681	1533	34.6066	100		0	0	4091	63.96
21	63.78	63.78	91.38	66.33	63.68	gi|68057010	AAX87263.1	NAD nucleotidase	1	auto	0	96.63	IILLSHAGSEK	Label:13C(6)(I)@1; Label:13C(6)(I)@2		-0.000434978	1178.71	393.909	1178.71	393.909	3	10	20.1.1.5674.2	35.482	1582	35.5547	3.92065	5.35401	439	20.95	1697	41.19
21	63.78	63.78	91.38	66.33	63.68	gi|68057010	AAX87263.1	NAD nucleotidase	1	auto	0	96.22	IILLSHAGSEK			0.00241457	1166.67	389.897	1166.67	389.896	3	9	18.1.1.6566.3	35.4371	3948	35.6155	4.55138	1.82389	3676	60.63	16496	128.44
21	63.78	63.78	91.38	66.33	63.68	gi|68057010	AAX87263.1	NAD nucleotidase	1	auto	0	95.72	IILLSHAGSEK	Label:13C(6)(I)@1; Label:13C(6)(I)@2		-0.000222253	1178.71	393.909	1178.71	393.909	3	9	5.1.1.5645.3	34.8461	3698	34.8373	100		0	0	4094	63.98
21	63.78	63.78	91.38	66.33	63.68	gi|68057010	AAX87263.1	NAD nucleotidase	1	auto	0	94.66	IILLSHAGSEK	Label:13C(6)(I)@1; Label:13C(6)(I)@2		-0.00296877	1178.7	393.908	1178.71	393.909	3	8	5.1.1.5675.7	36.5236	658	36.3329	100		0	0	705	26.55
21	63.78	63.78	91.38	66.33	63.68	gi|68057010	AAX87263.1	NAD nucleotidase	1	auto	0	94.03	IILLSHAGSEK	Label:13C(6)(I)@1; Label:13C(6)(I)@2		-0.00586529	1178.7	393.907	1178.71	393.909	3	9	23.1.1.5558.3	33.6124	3823	33.7279	2.63909	2.97133	1568	39.6	4080	63.87
21	63.78	63.78	91.38	66.33	63.68	gi|68057010	AAX87263.1	NAD nucleotidase	1	auto	0	82.1	IILLSHAGSEK			-0.0143082	1166.65	389.891	1166.67	389.896	3	8	19.1.1.6012.4	35.5501	606	35.6093	4.21165	4.22495	695	26.36	2886	53.72
21	63.78	63.78	91.38	66.33	63.68	gi|68057010	AAX87263.1	NAD nucleotidase	1	auto	0	59.31	IILLSHAGSEK	Label:13C(6)(I)@1; Label:13C(6)(I)@2		0.000967904	1178.71	393.91	1178.71	393.909	3	8	5.1.1.5635.2	34.3012	3856	34.5497	3.26905	3.16978	1304	36.11	4203	64.83
21	63.78	63.78	91.38	66.33	63.68	gi|68057010	AAX87263.1	NAD nucleotidase	1	auto	0	56.07	IILLSHAGSEK	Label:13C(6)(I)@1; Label:13C(6)(I)@2		0.00462725	1178.71	393.911	1178.71	393.909	3	7	19.1.1.6019.3	35.8005	2838	35.5701	4.53644	4.24536	679	26.06	3037	55.11
21	63.78	63.78	91.38	66.33	63.68	gi|68057010	AAX87263.1	NAD nucleotidase	1	auto	0	99	IPVLSANVIPDK	Label:13C(6)(I)@1; Label:13C(6)(I)@9		-0.0126777	1276.77	639.391	1276.78	639.397	2	15	18.1.1.7064.4	55.2869	5060	55.6443	2.61237	2.74455	1843	42.93	4747	68.9
21	63.78	63.78	91.38	66.33	63.68	gi|68057010	AAX87263.1	NAD nucleotidase	1	auto	0	99	IPVLSANVIPDK			-0.0183061	1264.72	633.368	1264.74	633.377	2	15	18.1.1.7072.5	55.8118	2047	55.6443	2.61237	2.74455	1843	42.93	4747	68.9
21	63.78	63.78	91.38	66.33	63.68	gi|68057010	AAX87263.1	NAD nucleotidase	1	auto	0	95.24	IPVLSANVIPDK	Label:13C(6)(I)@1; Label:13C(6)(I)@9		-0.00399945	1276.78	639.395	1276.78	639.397	2	7	19.1.1.6510.7	56.2685	1593	56.2331	3.04875	6.29775	336	18.33	1010	31.78
21	63.78	63.78	91.38	66.33	63.68	gi|68057010	AAX87263.1	NAD nucleotidase	1	auto	0	99	LLEPLKIPVLSANVIPDK	Label:13C(6)(I)@7; Label:13C(6)(I)@15	missed K-I@6	-0.00277482	1970.22	657.747	1970.22	657.748	3	17	18.1.1.7269.3	71.8288	2959	72.0374	3.16546	3.46617	1099	33.15	3430	58.57
21	63.78	63.78	91.38	66.33	63.68	gi|68057010	AAX87263.1	NAD nucleotidase	1	auto	0	99	LLEPLKIPVLSANVIPDK	Label:13C(6)(I)@7; Label:13C(6)(I)@15	missed K-I@6	-0.00789648	1970.21	657.745	1970.22	657.748	3	14	5.1.1.6259.6	71.9038	3159	72.2904	3.76606	3.73515	910	30.17	3379	58.13
21	63.78	63.78	91.38	66.33	63.68	gi|68057010	AAX87263.1	NAD nucleotidase	1	auto	0	99	LLEPLKIPVLSANVIPDK		missed K-I@6	-0.00529044	1958.18	653.733	1958.18	653.734	3	9	18.1.1.7271.7	72.1303	951	72.1371	2.66729	3.33615	1240	35.21	3261	57.11
21	63.78	63.78	91.38	66.33	63.68	gi|68057010	AAX87263.1	NAD nucleotidase	1	auto	0	99	LLEPLKIPVLSANVIPDK		missed K-I@6	-0.00926646	1958.17	653.731	1958.18	653.734	3	13	5.1.1.6262.6	72.0763	729	72.2904	3.76606	3.73515	910	30.17	3379	58.13
21	63.78	63.78	91.38	66.33	63.68	gi|68057010	AAX87263.1	NAD nucleotidase	1	auto	0	99	LLEPLKIPVLSANVIPDK		missed K-I@6	-0.0109144	1958.17	653.731	1958.18	653.734	3	12	5.1.1.6263.3	72.1079	691	72.219	3.99122	3.83851	851.04	29.17	3349	57.87
21	63.78	63.78	91.38	66.33	63.68	gi|68057010	AAX87263.1	NAD nucleotidase	1	auto	0	99	LPVIYEYPLEFK	Label:13C(6)(I)@4		0.0057221	1515.84	758.926	1515.83	758.923	2	17	4.1.1.6595.2	72.3445	1184	72.4849	3.53028	6.19825	335	18.3	1166.04	34.15
21	63.78	63.78	91.38	66.33	63.68	gi|68057010	AAX87263.1	NAD nucleotidase	1	auto	0	99	LPVIYEYPLEFK	Label:13C(6)(I)@4		-0.0167553	1515.82	758.915	1515.83	758.923	2	16	18.1.1.7274.3	72.3562	5883	72.6266	1.62344	2.00564	4039	63.55	6465	80.41
21	63.78	63.78	91.38	66.33	63.68	gi|68057010	AAX87263.1	NAD nucleotidase	1	auto	0	99	LPVIYEYPLEFK			-0.00908186	1509.8	755.909	1509.81	755.913	2	16	19.1.1.6752.3	72.7055	1159	72.8039	3.16545	3.5752	1033	32.14	3224	56.78
21	63.78	63.78	91.38	66.33	63.68	gi|68057010	AAX87263.1	NAD nucleotidase	1	auto	0	99	LPVIYEYPLEFK	Label:13C(6)(I)@4		-0.00335953	1515.83	758.922	1515.83	758.923	2	16	20.1.1.6249.2	72.5368	1841	72.6047	3.46111	4.55581	623	24.96	2126	46.11
21	63.78	63.78	91.38	66.33	63.68	gi|68057010	AAX87263.1	NAD nucleotidase	1	auto	0	99	LPVIYEYPLEFK	Label:13C(6)(I)@4		-0.00217827	1515.83	758.922	1515.83	758.923	2	17	23.1.1.6216.3	71.2241	3364	71.3685	1.76346	2.66849	2212	47.03	3846	62.02
21	63.78	63.78	91.38	66.33	63.68	gi|68057010	AAX87263.1	NAD nucleotidase	1	auto	0	99	LPVIYEYPLEFK			-0.00479902	1509.81	755.911	1509.81	755.913	2	15	18.1.1.7273.2	72.2322	7396	72.4204	0.660295	1.76969	8098	89.99	5272	72.61
21	63.78	63.78	91.38	66.33	63.68	gi|68057010	AAX87263.1	NAD nucleotidase	1	auto	0	99	LPVIYEYPLEFK	Label:13C(6)(I)@4		-0.000993117	1515.83	758.923	1515.83	758.923	2	15	19.1.1.6750.5	72.5437	3299	72.6757	2.86596	3.38435	1182	34.38	3340	57.79
21	63.78	63.78	91.38	66.33	63.68	gi|68057010	AAX87263.1	NAD nucleotidase	1	auto	0	99	LPVIYEYPLEFK	Label:13C(6)(I)@4		-0.010348	1515.82	758.918	1515.83	758.923	2	14	5.1.1.6265.2	72.2253	14115	72.5208	2.56441	1.54779	5825	76.32	14728	121.36
21	63.78	63.78	91.38	66.33	63.68	gi|68057010	AAX87263.1	NAD nucleotidase	1	auto	0	99	LPVIYEYPLEFK	Label:13C(6)(I)@4		-0.0191966	1515.81	758.914	1515.83	758.923	2	14	18.1.1.7272.2	72.1484	6533	72.221	1.62833	1.90733	4461	66.79	7162	84.63
21	63.78	63.78	91.38	66.33	63.68	gi|68057010	AAX87263.1	NAD nucleotidase	1	auto	0	99	LPVIYEYPLEFK	Label:13C(6)(I)@4		-0.0463061	1515.79	758.9	1515.83	758.923	2	14	21.1.1.6333.4	71.7239	922	71.6546	0.419349	3.6263	2600	50.99	1075	32.79
21	63.78	63.78	91.38	66.33	63.68	gi|68057010	AAX87263.1	NAD nucleotidase	1	auto	0	99	LPVIYEYPLEFK	Label:13C(6)(I)@4		-0.0103653	1515.82	758.918	1515.83	758.923	2	13	6.1.1.6449.6	72.2528	524	72.2898	0.945032	6.98518	425	20.62	396	19.9
21	63.78	63.78	91.38	66.33	63.68	gi|68057010	AAX87263.1	NAD nucleotidase	1	auto	0	99	LPVIYEYPLEFK			-0.0137205	1509.8	755.906	1509.81	755.913	2	14	23.1.1.6217.4	71.3191	1851	71.3685	1.76346	2.66849	2212	47.03	3846	62.02
21	63.78	63.78	91.38	66.33	63.68	gi|68057010	AAX87263.1	NAD nucleotidase	1	auto	0	99	LPVIYEYPLEFK			-0.0111292	1509.8	755.908	1509.81	755.913	2	11	2.1.1.6292.4	71.6053	499	71.7018	2.51222	4.98919	564	23.75	1397	37.38
21	63.78	63.78	91.38	66.33	63.68	gi|68057010	AAX87263.1	NAD nucleotidase	1	auto	0	99	LPVIYEYPLEFK	Label:13C(6)(I)@4		-0.0336006	1515.8	758.907	1515.83	758.923	2	11	18.1.1.7551.3	108.276	209	108.225	2.61316	12.78	85	9.22	219	14.8
21	63.78	63.78	91.38	66.33	63.68	gi|68057010	AAX87263.1	NAD nucleotidase	1	auto	0	99	LPVIYEYPLEFK			-0.00434912	1509.81	755.911	1509.81	755.913	2	11	5.1.1.6266.2	72.2967	5178	72.5208	2.56441	1.54779	5825	76.32	14728	121.36
21	63.78	63.78	91.38	66.33	63.68	gi|68057010	AAX87263.1	NAD nucleotidase	1	auto	0	96.48	LPVIYEYPLEFK	Label:13C(6)(I)@4		0.00458294	1515.84	758.926	1515.83	758.923	2	10	2.1.1.6290.2	71.4028	1222	71.7018	2.51222	4.98919	564	23.75	1397	37.38
21	63.78	63.78	91.38	66.33	63.68	gi|68057010	AAX87263.1	NAD nucleotidase	1	auto	0	99	QTQQWEPIDDNKR	Gln->pyro-Glu@N-term; Label:13C(6)(I)@8	missed K-R@12	0.0111569	1645.79	823.903	1645.78	823.897	2	14	5.1.1.5808.7	43.7166	1476	43.8601	3.52674	5.28481	461	21.47	1603	40.04
21	63.78	63.78	91.38	66.33	63.68	gi|68057010	AAX87263.1	NAD nucleotidase	1	auto	0	99	QTQQWEPIDDNKR	Gln->pyro-Glu@N-term; Label:13C(6)(I)@8	missed K-R@12	0.00246171	1645.78	823.898	1645.78	823.897	2	14	18.1.1.6805.6	43.6384	4287	43.8366	2.84356	2.86739	1650	40.62	4626	68.01
21	63.78	63.78	91.38	66.33	63.68	gi|68057010	AAX87263.1	NAD nucleotidase	1	auto	0	99	QTQQWEPIDDNKR	Label:13C(6)(I)@8	missed K-R@12	0.00118616	1662.81	555.276	1662.81	555.276	3	13	18.1.1.6557.4	35.1561	3592	35.3958	2.48331	2.98464	1581	39.76	3871	62.22
21	63.78	63.78	91.38	66.33	63.68	gi|68057010	AAX87263.1	NAD nucleotidase	1	auto	0	99	QTQQWEPIDDNKR	Label:13C(6)(I)@8	missed K-R@12	-0.000650186	1662.8	555.276	1662.81	555.276	3	12	19.1.1.6002.6	35.1949	652	35.2751	3.04272	7.7502	222	14.9	666	25.81
21	63.78	63.78	91.38	66.33	63.68	gi|68057010	AAX87263.1	NAD nucleotidase	1	auto	0	99	QTQQWEPIDDNKR		missed K-R@12	0.00551268	1656.79	553.271	1656.79	553.269	3	11	18.1.1.6559.5	35.2197	1409	35.3327	2.27817	2.91032	1706	41.3	3832	61.9
21	63.78	63.78	91.38	66.33	63.68	gi|68057010	AAX87263.1	NAD nucleotidase	1	auto	0	99	QTQQWEPIDDNKR	Gln->pyro-Glu@N-term	missed K-R@12	0.00770433	1639.77	820.891	1639.76	820.887	2	12	18.1.1.6809.6	43.7896	1397	43.8366	2.84356	2.86739	1650	40.62	4626	68.01
21	63.78	63.78	91.38	66.33	63.68	gi|68057010	AAX87263.1	NAD nucleotidase	1	auto	0	98.37	QTQQWEPIDDNKR		missed K-R@12	0.0160667	1656.8	553.274	1656.79	553.269	3	11	5.1.1.5631.3	34.0905	733	34.1837	3.12999	4.15425	767	27.69	2367	48.65
21	63.78	63.78	91.38	66.33	63.68	gi|68057010	AAX87263.1	NAD nucleotidase	1	auto	0	99	TVDLTIQNAGGVR	Label:13C(6)(I)@6		-0.00141782	1348.74	675.377	1348.74	675.378	2	14	19.1.1.6275.7	45.7341	1687	45.874	2.46684	4.46477	708	26.61	1722	41.5
21	63.78	63.78	91.38	66.33	63.68	gi|68057010	AAX87263.1	NAD nucleotidase	1	auto	0	99	TVDLTIQNAGGVR	Label:13C(6)(I)@6		-0.00403131	1348.74	675.375	1348.74	675.378	2	16	20.1.1.5903.3	45.7008	962	45.7338	2.3633	5.86824	415	20.37	967	31.1
21	63.78	63.78	91.38	66.33	63.68	gi|68057010	AAX87263.1	NAD nucleotidase	1	auto	0	99	TVDLTIQNAGGVR			0.000975933	1342.72	672.368	1342.72	672.367	2	14	5.1.1.5839.5	45.2025	1018	45.0162	2.71948	3.61927	1048	32.37	2810	53.01
21	63.78	63.78	91.38	66.33	63.68	gi|68057010	AAX87263.1	NAD nucleotidase	1	auto	0	99	TVDLTIQNAGGVR	Label:13C(6)(I)@6		-0.0148676	1348.73	675.37	1348.74	675.378	2	13	6.1.1.6074.7	45.0378	457	44.9851	100		0	0	476.61	21.83
21	63.78	63.78	91.38	66.33	63.68	gi|68057010	AAX87263.1	NAD nucleotidase	1	auto	0	99	TVDLTIQNAGGVR			-0.0094109	1342.71	672.363	1342.72	672.367	2	13	18.1.1.6841.3	45.0306	1706	45.0212	2.11018	2.82611	1854	43.06	3857.34	62.11
21	63.78	63.78	91.38	66.33	63.68	gi|68057010	AAX87263.1	NAD nucleotidase	1	auto	0	99	TVDLTIQNAGGVR	Label:13C(6)(I)@6		-0.0112353	1348.73	675.372	1348.74	675.378	2	13	18.1.1.6836.6	44.8428	3837	45.0212	2.11018	2.82611	1854	43.06	3857.34	62.11
21	63.78	63.78	91.38	66.33	63.68	gi|68057010	AAX87263.1	NAD nucleotidase	1	auto	0	99	VDIGGFSAVNAK	Label:13C(6)(I)@3		0.00761344	1182.64	592.328	1182.63	592.324	2	14	4.1.1.6325.2	48.3033	1301	48.4666	3.04272	5.49144	442	21.02	1326	36.41
21	63.78	63.78	91.38	66.33	63.68	gi|68057010	AAX87263.1	NAD nucleotidase	1	auto	0	99	VDIGGFSAVNAK	Label:13C(6)(I)@3		0.00933729	1182.64	592.329	1182.63	592.324	2	16	7.1.1.6348.5	48.6465	738	48.6967	3.81595	7.91493	202	14.21	760	27.57
21	63.78	63.78	91.38	66.33	63.68	gi|68057010	AAX87263.1	NAD nucleotidase	1	auto	0	99	VDIGGFSAVNAK	Label:13C(6)(I)@3		0.00558596	1182.64	592.327	1182.63	592.324	2	15	20.1.1.5962.5	49.086	2107	49.1799	2.91811	4.38796	700	26.46	2014	44.88
21	63.78	63.78	91.38	66.33	63.68	gi|68057010	AAX87263.1	NAD nucleotidase	1	auto	0	99	VDIGGFSAVNAK	Label:13C(6)(I)@3		-0.00179964	1182.63	592.323	1182.63	592.324	2	13	5.1.1.5894.2	47.9901	7168	48.26	2.38583	2.14227	3105	55.72	7304	85.46
21	63.78	63.78	91.38	66.33	63.68	gi|68057010	AAX87263.1	NAD nucleotidase	1	auto	0	99	VDIGGFSAVNAK	Label:13C(6)(I)@3		-0.00645001	1182.63	592.321	1182.63	592.324	2	15	23.1.1.5911.3	47.3295	1620	47.4815	3.0143	4.83849	571	23.9	1697	41.19
21	63.78	63.78	91.38	66.33	63.68	gi|68057010	AAX87263.1	NAD nucleotidase	1	auto	0	99	VDIGGFSAVNAK			1.67454e-06	1176.61	589.314	1176.61	589.314	2	12	18.1.1.6924.4	48.3937	7342	48.5529	0.859599	1.64646	8041	89.67	6815	82.55
21	63.78	63.78	91.38	66.33	63.68	gi|68057010	AAX87263.1	NAD nucleotidase	1	auto	0	99	VDIGGFSAVNAK			1.67454e-06	1176.61	589.314	1176.61	589.314	2	11	18.1.1.6925.2	48.4247	7342	48.5529	0.859599	1.64646	8041	89.67	6815	82.55
21	63.78	63.78	91.38	66.33	63.68	gi|68057010	AAX87263.1	NAD nucleotidase	1	auto	0	99	VDIGGFSAVNAK	Label:13C(6)(I)@3		0.00695765	1182.64	592.328	1182.63	592.324	2	12	22.1.1.6342.6	48.667	1946	48.766	3.97278	5.04166	494	22.23	1935	43.99
21	63.78	63.78	91.38	66.33	63.68	gi|68057010	AAX87263.1	NAD nucleotidase	1	auto	0	99	VDIGGFSAVNAK	Label:13C(6)(I)@3		-0.0124425	1182.62	592.318	1182.63	592.324	2	12	18.1.1.6923.2	48.3394	7498	48.5063	1.2193	1.69043	6410	80.06	7706	87.78
21	63.78	63.78	91.38	66.33	63.68	gi|68057010	AAX87263.1	NAD nucleotidase	1	auto	0	99	VDIGGFSAVNAK	Label:13C(6)(I)@3		0.00698656	1182.64	592.328	1182.63	592.324	2	11	19.1.1.6360.6	49.1767	3100	49.3181	4.15112	4.06248	754	27.46	3086	55.55
21	63.78	63.78	91.38	66.33	63.68	gi|68057010	AAX87263.1	NAD nucleotidase	1	auto	0	97.87	VDIGGFSAVNAK	Label:13C(6)(I)@3		-0.0153491	1182.62	592.317	1182.63	592.324	2	10	5.1.1.5936.5	50.3903	539	50.4079	1.06877	5.90988	558	23.62	588	24.25
21	63.78	63.78	91.38	66.33	63.68	gi|68057010	AAX87263.1	NAD nucleotidase	1	auto	0	76.91	VDIGGFSAVNAK			-0.00379973	1176.61	589.312	1176.61	589.314	2	9	2.1.1.5922.3	47.7507	289	47.7311	1.77594	7.94333	249	15.78	436	20.88
21	63.78	63.78	91.38	66.33	63.68	gi|68057010	AAX87263.1	NAD nucleotidase	1	auto	0	99	VNDIDVIVTGDSHYLYGNDELR	Label:13C(6)(I)@4; Label:13C(6)(I)@7		-0.00816625	2518.23	840.417	2518.24	840.42	3	20	6.1.1.6386.5	66.711	553	66.726	3.92394	8.29392	183	13.53	708	26.61
21	63.78	63.78	91.38	66.33	63.68	gi|68057010	AAX87263.1	NAD nucleotidase	1	auto	0	99	WKPYDIFTVDGEK	Label:13C(6)(I)@6		-0.00135441	1602.8	535.274	1602.8	535.275	3	11	5.1.1.6145.3	63.2497	5613	63.543	3.19971	2.59809	1951	44.17	6155	78.45
21	63.78	63.78	91.38	66.33	63.68	gi|68057010	AAX87263.1	NAD nucleotidase	1	auto	0	99	WKPYDIFTVDGEK	Label:13C(6)(I)@6		0.0413081	1602.84	535.289	1602.8	535.275	3	11	5.1.1.6170.6	65.0647	552	65.0872	0.01		221.81	14.89	0	0
21	63.78	63.78	91.38	66.33	63.68	gi|68057010	AAX87263.1	NAD nucleotidase	1	auto	0	98.99	WKPYDIFTVDGEK	Label:13C(6)(I)@6		0.00598202	1602.81	535.277	1602.8	535.275	3	11	19.1.1.6642.3	63.9468	944	63.9252	2.64601	6.20567	359.16	18.95	937	30.61
21	63.78	63.78	91.38	66.33	63.68	gi|68057010	AAX87263.1	NAD nucleotidase	1	auto	0	98.83	WKPYDIFTVDGEK	Label:13C(6)(I)@6		0.000703194	1602.8	535.275	1602.8	535.275	3	11	18.1.1.7179.3	63.3004	2895	63.3386	3.24461	3.5191	1060	32.56	3391	58.23
21	63.78	63.78	91.38	66.33	63.68	gi|68057010	AAX87263.1	NAD nucleotidase	1	auto	0	95.55	WKPYDIFTVDGEK	Label:13C(6)(I)@6		0.00965664	1602.81	535.278	1602.8	535.275	3	11	4.1.1.6481.6	63.4732	408	63.4962	3.11777	9.8491	136.63	11.69	420	20.49
21	63.78	63.78	91.38	66.33	63.68	gi|68057010	AAX87263.1	NAD nucleotidase	1	auto	0	87.04	WKPYDIFTVDGEK			0.0152833	1596.8	533.273	1596.78	533.268	3	10	18.1.1.7181.4	63.4899	931	63.3386	3.24461	3.5191	1060	32.56	3391	58.23
21	63.78	63.78	91.38	66.33	63.68	gi|68057010	AAX87263.1	NAD nucleotidase	1	auto	0	99	YEGVDTYLPDAESFIK	Label:13C(6)(I)@15		-0.00297044	1851.88	926.949	1851.89	926.951	2	16	18.1.1.7267.2	71.6664	10222	71.8115	2.21804	1.66117	5281	72.67	11549	107.47
21	63.78	63.78	91.38	66.33	63.68	gi|68057010	AAX87263.1	NAD nucleotidase	1	auto	0	99	YEGVDTYLPDAESFIK			0.00466529	1845.87	923.943	1845.87	923.941	2	14	5.1.1.6258.2	71.7618	3157	71.9792	3.31068	1.94109	3467	58.88	11317	106.38
21	63.78	63.78	91.38	66.33	63.68	gi|68057010	AAX87263.1	NAD nucleotidase	1	auto	0	99	YEGVDTYLPDAESFIK	Label:13C(6)(I)@15		0.0109588	1851.9	926.956	1851.89	926.951	2	16	20.1.1.6245.4	72.1194	1146	72.0738	3.57895	6.22606	331	18.19	1168	34.18
21	63.78	63.78	91.38	66.33	63.68	gi|68057010	AAX87263.1	NAD nucleotidase	1	auto	0	99	YEGVDTYLPDAESFIK	Label:13C(6)(I)@15		0.00271482	1851.89	926.952	1851.89	926.951	2	15	19.1.1.6743.2	71.9859	1847	72.1479	3.02415	4.33733	710	26.65	2117	46.01
21	63.78	63.78	91.38	66.33	63.68	gi|68057010	AAX87263.1	NAD nucleotidase	1	auto	0	99	YEGVDTYLPDAESFIK	Label:13C(6)(I)@15		0.010455	1851.9	618.307	1851.89	618.303	3	13	5.1.1.6264.4	72.1898	2885	71.9792	3.92461	3.93716	812	28.5	3142.04	56.05
21	63.78	63.78	91.38	66.33	63.68	gi|68057010	AAX87263.1	NAD nucleotidase	1	auto	0	99	YEGVDTYLPDAESFIK			0.00654471	1845.87	923.944	1845.87	923.941	2	14	18.1.1.7268.4	71.785	5335	71.9177	1.81188	1.59213	6153	78.44	10992	104.84
21	63.78	63.78	91.38	66.33	63.68	gi|68057010	AAX87263.1	NAD nucleotidase	1	auto	0	99	YEGVDTYLPDAESFIK	Label:13C(6)(I)@15		-0.0019011	1851.89	926.95	1851.89	926.951	2	12	4.1.1.6577.3	71.7646	504	71.8359	4.59603	9.48835	135.54	11.64	614.2	24.78
8	81.97	81.97	89.71	82.57	80.29	gi|68057408	AAX87661.1	elongation factor G	1	auto	2	99	EFKVEANIGKPQVSYR	Label:13C(6)(I)@8	missed K-V@3	0.00719257	1870.01	624.345	1870	624.342	3	17	18.1.1.6789.4	43.0596	825	43.0799	0.917374	4.86353	890	29.83	805	28.37
8	81.97	81.97	89.71	82.57	80.29	gi|68057408	AAX87661.1	elongation factor G	1	auto	2	99	GGVIPGEYIPAVDK			-0.0127462	1413.74	707.876	1413.75	707.882	2	17	3.1.1.6127.4	55.8527	833	56.3564	1.39434	6.97508	355	18.84	488.04	22.09
8	81.97	81.97	89.71	82.57	80.29	gi|68057408	AAX87661.1	elongation factor G	1	auto	2	99	GINPDETEGER			0.0080033	1215.54	608.78	1215.54	608.776	2	14	4.1.1.6056.2	28.0698	133	28.0744	0.861138	12.6763	135.54	11.64	115.08	10.73
8	81.97	81.97	89.71	82.57	80.29	gi|68057408	AAX87661.1	elongation factor G	1	auto	2	99	GQYGHVVIDLYPLDPEGPGYEFVNEIK			-0.00195149	3047.49	1016.84	3047.49	1016.84	3	20	5.1.1.6356.5	80.0019	718	80.0254	0.647522	4.48651	1275	35.71	814	28.53
8	81.97	81.97	89.71	82.57	80.29	gi|68057408	AAX87661.1	elongation factor G	1	auto	2	99	IATDPFVGNLTFFR			-0.00423571	1596.83	799.42	1596.83	799.422	2	21	3.1.1.6647.2	77.3402	332	77.3127	1.65659	7.33124	300	17.32	490	22.14
8	81.97	81.97	89.71	82.57	80.29	gi|68057408	AAX87661.1	elongation factor G	1	auto	2	99	ILFYTGVSHK			0.0057862	1163.64	388.887	1163.63	388.885	3	13	5.1.1.5782.2	42.3858	8057	42.6481	0.794081	1.61502	8730	93.43	6835	82.67
8	81.97	81.97	89.71	82.57	80.29	gi|68057408	AAX87661.1	elongation factor G	1	auto	2	99	INVIDTPGHVDFTVEVER			-0.00288043	2039.03	680.684	2039.03	680.685	3	15	5.1.1.6106.4	60.503	438	60.5441	100		0	0	889	29.82
8	81.97	81.97	89.71	82.57	80.29	gi|68057408	AAX87661.1	elongation factor G	1	auto	2	99	LGANAVPLQLPIGAEENFTGVVDLIK	Label:13C(6)(I)@12; Label:13C(6)(I)@25		-0.00935785	2689.5	897.507	2689.51	897.51	3	16	5.1.1.6464.2	88.8307	2495	89.0377	0.730366	2.36633	4266	65.31	3072	55.43
8	81.97	81.97	89.71	82.57	80.29	gi|68057408	AAX87661.1	elongation factor G	1	auto	2	99	NIGISAHIDAGK	Label:13C(6)(I)@2; Label:13C(6)(I)@4; Label:13C(6)(I)@8		-0.0164213	1212.68	607.347	1212.7	607.355	2	15	18.1.1.6604.3	36.7537	1681	36.7782	0.306874	2.72293	5807	76.2	1757	41.92
8	81.97	81.97	89.71	82.57	80.29	gi|68057408	AAX87661.1	elongation factor G	1	auto	2	99	VEVETPPEYVGDVIGDLSR			-0.00222514	2073.02	692.015	2073.03	692.016	3	25	4.1.1.6912.3	79.5428	221	79.5473	0.841694	9.4865	245	15.65	203.32	14.26
8	81.97	81.97	89.71	82.57	80.29	gi|68057408	AAX87661.1	elongation factor G	1	auto	2	99	VYSGVINSGDTVLNSVR			-0.00714432	1778.91	593.977	1778.92	593.979	3	17	2.1.1.6083.7	57.2323	481	57.079	0.960312	6.48438	489	22.11	463	21.52
8	81.97	81.97	89.71	82.57	80.29	gi|68057408	AAX87661.1	elongation factor G	1	auto	2	99	YAEAPTSVAAAVIEAR			-0.00525141	1617.83	540.284	1617.84	540.286	3	17	3.1.1.6168.6	60.6761	492	60.7158	1.08243	5.78784	578.13	24.04	617	24.84
8	81.97	81.97	89.71	82.57	80.29	gi|68057408	AAX87661.1	elongation factor G	1	auto	2	99	YLGGEDLTEEEIK	Label:13C(6)(I)@12		0.0115355	1500.74	751.378	1500.73	751.372	2	19	3.1.1.6085.5	50.3708	801	50.4117	1.26315	5.31809	637.54	25.25	794	28.18
8	81.97	81.97	89.71	82.57	80.29	gi|68057408	AAX87661.1	elongation factor G	1	auto	0	99	AGDIAAAIGLK	Label:13C(6)(I)@4; Label:13C(6)(I)@8		-0.00353798	1010.61	506.314	1010.62	506.315	2	17	3.1.1.6109.4	53.687	1453	54.0465	100		0	0	1681	41
8	81.97	81.97	89.71	82.57	80.29	gi|68057408	AAX87661.1	elongation factor G	1	auto	0	99	AGDIAAAIGLK	Label:13C(6)(I)@4; Label:13C(6)(I)@8		-0.00496325	1010.61	506.313	1010.62	506.315	2	18	4.1.1.6376.2	53.2802	2876	53.4088	0.541235	2.30065	5429	73.68	2897.11	53.82
8	81.97	81.97	89.71	82.57	80.29	gi|68057408	AAX87661.1	elongation factor G	1	auto	0	99	AGDIAAAIGLK	Label:13C(6)(I)@4; Label:13C(6)(I)@8		-0.00496325	1010.61	506.313	1010.62	506.315	2	15	4.1.1.6381.3	53.7516	2876	53.4088	0.541235	2.30065	5429	73.68	2897.11	53.82
8	81.97	81.97	89.71	82.57	80.29	gi|68057408	AAX87661.1	elongation factor G	1	auto	0	99	AGDIAAAIGLK	Label:13C(6)(I)@4; Label:13C(6)(I)@8		-0.0379473	1010.58	506.296	1010.62	506.315	2	15	5.1.1.5984.5	53.0528	4424	53.2359	100		0	0	8926	94.48
8	81.97	81.97	89.71	82.57	80.29	gi|68057408	AAX87661.1	elongation factor G	1	auto	0	99	AGDIAAAIGLK	Label:13C(6)(I)@4; Label:13C(6)(I)@8		-0.0110994	1010.61	506.31	1010.62	506.315	2	15	18.1.1.7034.3	53.64	3044	53.5732	0.229812	1.9695	13955	118.13	3162	56.23
8	81.97	81.97	89.71	82.57	80.29	gi|68057408	AAX87661.1	elongation factor G	1	auto	0	99	AGDIAAAIGLK	Label:13C(6)(I)@4; Label:13C(6)(I)@8		-0.0080188	1010.61	506.311	1010.62	506.315	2	14	19.1.1.6465.4	54.0699	7695	54.2946	0.443138	1.31322	19070	138.09	8332	91.28
8	81.97	81.97	89.71	82.57	80.29	gi|68057408	AAX87661.1	elongation factor G	1	auto	0	99	AGDIAAAIGLK			-0.00746338	998.569	500.292	998.576	500.295	2	13	26.1.1.4152.2	33.727	2045	33.673	100		0	0	739	27.18
8	81.97	81.97	89.71	82.57	80.29	gi|68057408	AAX87661.1	elongation factor G	1	auto	0	99	AGDIAAAIGLK	Label:13C(6)(I)@4; Label:13C(6)(I)@8		-0.0193123	1010.6	506.306	1010.62	506.315	2	10	29.1.1.3937.7	33.3953	1583	33.4464	0.753498	3.57455	1836	42.85	1364	36.93
8	81.97	81.97	89.71	82.57	80.29	gi|68057408	AAX87661.1	elongation factor G	1	auto	0	99	AGDIAAAIGLK	Label:13C(6)(I)@4; Label:13C(6)(I)@8		-0.0110994	1010.61	506.31	1010.62	506.315	2	14	18.1.1.7032.3	53.5348	3044	53.5732	0.229812	1.9695	13955	118.13	3162	56.23
8	81.97	81.97	89.71	82.57	80.29	gi|68057408	AAX87661.1	elongation factor G	1	auto	0	99	AGDIAAAIGLK	Label:13C(6)(I)@4; Label:13C(6)(I)@8		-0.0239367	1010.59	506.303	1010.62	506.315	2	11	30.1.1.3895.4	33.5525	1037	33.6846	100		0	0	677	26.02
8	81.97	81.97	89.71	82.57	80.29	gi|68057408	AAX87661.1	elongation factor G	1	auto	0	99	AGDIAAAIGLK	Label:13C(6)(I)@4; Label:13C(6)(I)@8		-0.0078357	1010.61	506.312	1010.62	506.315	2	12	19.1.1.6464.2	54.0227	8273	54.2946	0.443138	1.31322	19070	138.09	8332	91.28
8	81.97	81.97	89.71	82.57	80.29	gi|68057408	AAX87661.1	elongation factor G	1	auto	0	99	AGDIAAAIGLK	Label:13C(6)(I)@4; Label:13C(6)(I)@8		-0.0149716	1010.6	506.308	1010.62	506.315	2	11	26.1.1.4150.2	33.6251	1331	33.7183	0.505397	4.12571	1766	42.02	880	29.66
8	81.97	81.97	89.71	82.57	80.29	gi|68057408	AAX87661.1	elongation factor G	1	auto	0	98.14	AGDIAAAIGLK	Label:13C(6)(I)@4; Label:13C(6)(I)@8		-0.0306753	1010.59	506.3	1010.62	506.315	2	6	27.1.1.4115.7	33.8026	462	33.6898	100		0	0	307	17.52
8	81.97	81.97	89.71	82.57	80.29	gi|68057408	AAX87661.1	elongation factor G	1	auto	0	63.04	EFKVEANIGKPQVSYR		missed K-V@3	0.0093483	1863.99	467.006	1863.98	467.003	4	9	18.1.1.6788.6	43.0341	1102	43.0799	0.93872	4.2447	1155	33.99	1069	32.7
8	81.97	81.97	89.71	82.57	80.29	gi|68057408	AAX87661.1	elongation factor G	1	auto	0	99	GGVIPGEYIPAVDK			-0.0128347	1413.74	707.876	1413.75	707.882	2	17	4.1.1.6399.2	55.449	3677	55.7633	0.657485	2.44594	4250	65.19	2755.08	52.49
8	81.97	81.97	89.71	82.57	80.29	gi|68057408	AAX87661.1	elongation factor G	1	auto	0	99	GGVIPGEYIPAVDK			-0.00337396	1413.75	707.881	1413.75	707.882	2	16	5.1.1.6021.2	55.118	6908	55.4689	0.523676	2.02377	7170	84.68	3702.04	60.84
8	81.97	81.97	89.71	82.57	80.29	gi|68057408	AAX87661.1	elongation factor G	1	auto	0	99	GGVIPGEYIPAVDK			-0.0188879	1413.73	707.873	1413.75	707.882	2	12	20.1.1.6065.7	56.0059	2381	56.1749	0.588161	3.05655	2916	54	1691	41.12
8	81.97	81.97	89.71	82.57	80.29	gi|68057408	AAX87661.1	elongation factor G	1	auto	0	99	GGVIPGEYIPAVDK	Label:13C(6)(I)@4; Label:13C(6)(I)@9		-0.0110553	1425.78	713.897	1425.79	713.903	2	14	20.1.1.6066.2	56.0197	1645	56.0902	0.778917	3.2683	2155	46.42	1655	40.68
8	81.97	81.97	89.71	82.57	80.29	gi|68057408	AAX87661.1	elongation factor G	1	auto	0	99	GGVIPGEYIPAVDK			-0.00835468	1413.74	707.878	1413.75	707.882	2	15	18.1.1.7060.5	55.0822	11656	55.5156	0.392498	1.69889	12419	111.44	4806	69.33
8	81.97	81.97	89.71	82.57	80.29	gi|68057408	AAX87661.1	elongation factor G	1	auto	0	99	GGVIPGEYIPAVDK	Label:13C(6)(I)@4; Label:13C(6)(I)@9		-0.00760825	1425.78	713.899	1425.79	713.903	2	14	19.1.1.6501.2	55.8374	2478	55.958	0.597201	2.46174	4453	66.73	2622	51.21
8	81.97	81.97	89.71	82.57	80.29	gi|68057408	AAX87661.1	elongation factor G	1	auto	0	99	GGVIPGEYIPAVDK	Label:13C(6)(I)@4; Label:13C(6)(I)@9		-0.0442989	1425.75	713.88	1425.79	713.903	2	13	3.1.1.6129.4	56.1054	525	56.1661	0.741955	5.80692	702	26.5	513.54	22.66
8	81.97	81.97	89.71	82.57	80.29	gi|68057408	AAX87661.1	elongation factor G	1	auto	0	99	GGVIPGEYIPAVDK			-0.00889183	1413.74	707.878	1413.75	707.882	2	13	19.1.1.6500.5	55.8065	4487	56.0015	0.467741	2.49872	5074	71.23	2340	48.37
8	81.97	81.97	89.71	82.57	80.29	gi|68057408	AAX87661.1	elongation factor G	1	auto	0	99	GGVIPGEYIPAVDK	Label:13C(6)(I)@4; Label:13C(6)(I)@9		-0.00968443	1425.78	713.898	1425.79	713.903	2	12	18.1.1.7061.3	55.1224	4415	55.5156	0.392498	1.69889	12419	111.44	4806	69.33
8	81.97	81.97	89.71	82.57	80.29	gi|68057408	AAX87661.1	elongation factor G	1	auto	0	99	GINPDETEGER			0.00930421	1215.55	608.78	1215.54	608.776	2	12	5.1.1.5560.3	27.7261	618	28.134	0.699563	6.19799	637.92	25.26	440	20.98
8	81.97	81.97	89.71	82.57	80.29	gi|68057408	AAX87661.1	elongation factor G	1	auto	0	99	GINPDETEGER	Label:13C(6)(I)@2		0.0101421	1221.57	611.791	1221.56	611.786	2	11	5.1.1.5561.3	27.8799	514	28.252	0.759681	6.08766	630	25.1	471.88	21.72
8	81.97	81.97	89.71	82.57	80.29	gi|68057408	AAX87661.1	elongation factor G	1	auto	0	99	GINPDETEGER	Label:13C(6)(I)@2		-0.00210695	1221.55	611.785	1221.56	611.786	2	12	4.1.1.6065.2	28.2305	206	28.235	1.06848	9.78648	203.46	14.26	214.34	14.64
8	81.97	81.97	89.71	82.57	80.29	gi|68057408	AAX87661.1	elongation factor G	1	auto	0	99	GQYGHVVIDLYPLDPEGPGYEFVNEIK	Label:13C(6)(I)@8; Label:13C(6)(I)@26		0.000696509	3059.53	1020.85	3059.53	1020.85	3	21	5.1.1.6355.7	79.944	566	80.0254	0.647522	4.48651	1275	35.71	814	28.53
8	81.97	81.97	89.71	82.57	80.29	gi|68057408	AAX87661.1	elongation factor G	1	auto	0	99	GQYGHVVIDLYPLDPEGPGYEFVNEIK			0.00566947	3047.5	1016.84	3047.49	1016.84	3	20	18.1.1.7342.4	79.6605	2808	79.7628	0.580147	2.40899	4736	68.82	2709	52.05
8	81.97	81.97	89.71	82.57	80.29	gi|68057408	AAX87661.1	elongation factor G	1	auto	0	99	IATDPFVGNLTFFR	Label:13C(6)(I)@1		-0.00426431	1602.85	802.43	1602.85	802.432	2	18	3.1.1.6646.3	77.3083	714	77.4365	0.915508	6.82902	452	21.26	408	20.2
8	81.97	81.97	89.71	82.57	80.29	gi|68057408	AAX87661.1	elongation factor G	1	auto	0	99	IATDPFVGNLTFFR	Label:13C(6)(I)@1		0.00358319	1602.85	802.434	1602.85	802.432	2	19	4.1.1.6756.2	76.8687	3411	77.1275	0.998203	2.36587	3602	60.02	3545.05	59.54
8	81.97	81.97	89.71	82.57	80.29	gi|68057408	AAX87661.1	elongation factor G	1	auto	0	99	IATDPFVGNLTFFR	Label:13C(6)(I)@1		-0.0137699	1602.84	802.426	1602.85	802.432	2	21	18.1.1.7318.2	77.0059	3961	77.1257	0.332461	1.74993	13228	115.01	4336.05	65.85
8	81.97	81.97	89.71	82.57	80.29	gi|68057408	AAX87661.1	elongation factor G	1	auto	0	99	IATDPFVGNLTFFR			-0.0123114	1596.82	799.416	1596.83	799.422	2	17	18.1.1.7323.2	77.6701	12688	77.254	0.237156	1.93071	14155	118.97	3309.81	57.53
8	81.97	81.97	89.71	82.57	80.29	gi|68057408	AAX87661.1	elongation factor G	1	auto	0	99	IATDPFVGNLTFFR	Label:13C(6)(I)@1		-0.00129054	1602.85	802.432	1602.85	802.432	2	20	19.1.1.6797.2	77.1168	9840	77.3062	0.76851	1.27893	14182	119.09	10746	103.66
8	81.97	81.97	89.71	82.57	80.29	gi|68057408	AAX87661.1	elongation factor G	1	auto	0	99	IATDPFVGNLTFFR	Label:13C(6)(I)@1		-0.00467411	1602.85	802.43	1602.85	802.432	2	19	20.1.1.6288.3	77.0989	4258	77.2442	1.25184	2.31816	3368	58.03	4157	64.47
8	81.97	81.97	89.71	82.57	80.29	gi|68057408	AAX87661.1	elongation factor G	1	auto	0	99	IATDPFVGNLTFFR	Label:13C(6)(I)@1		-0.0698148	1602.78	802.398	1602.85	802.432	2	17	26.1.1.4333.2	46.6102	702	46.5917	1.49505	5.47942	559	23.64	824	28.71
8	81.97	81.97	89.71	82.57	80.29	gi|68057408	AAX87661.1	elongation factor G	1	auto	0	99	IATDPFVGNLTFFR	Label:13C(6)(I)@1		-0.0165937	1602.83	802.424	1602.85	802.432	2	18	29.1.1.4122.2	46.3384	1283	46.4387	1.88654	4.5708	736	27.13	1369	37
8	81.97	81.97	89.71	82.57	80.29	gi|68057408	AAX87661.1	elongation factor G	1	auto	0	99	IATDPFVGNLTFFR	Label:13C(6)(I)@1		-0.0125591	1602.84	802.426	1602.85	802.432	2	13	2.1.1.6350.3	76.2031	952	76.36	0.570167	5.00364	1110	33.32	624	24.98
8	81.97	81.97	89.71	82.57	80.29	gi|68057408	AAX87661.1	elongation factor G	1	auto	0	99	IATDPFVGNLTFFR	Label:13C(6)(I)@1		-0.0710653	1602.78	802.397	1602.85	802.432	2	15	24.1.1.4342.2	46.7003	840	46.6852	1.15843	4.774	823	28.69	940	30.66
8	81.97	81.97	89.71	82.57	80.29	gi|68057408	AAX87661.1	elongation factor G	1	auto	0	99	IATDPFVGNLTFFR			0.00174498	1596.83	799.423	1596.83	799.422	2	15	23.1.1.6262.3	75.8503	3339	76.0257	0.712701	2.50616	3858	62.11	2711	52.07
8	81.97	81.97	89.71	82.57	80.29	gi|68057408	AAX87661.1	elongation factor G	1	auto	0	99	IATDPFVGNLTFFR	Label:13C(6)(I)@1		-0.044106	1602.81	802.41	1602.85	802.432	2	13	30.1.1.4070.5	46.7005	1164	46.6257	1.46705	4.84973	719	26.81	1040	32.25
8	81.97	81.97	89.71	82.57	80.29	gi|68057408	AAX87661.1	elongation factor G	1	auto	0	99	IATDPFVGNLTFFR			-0.0166631	1596.81	799.414	1596.83	799.422	2	13	6.1.1.6508.6	77.1725	341	77.086	0.659403	8.60102	343	18.52	223	14.93
8	81.97	81.97	89.71	82.57	80.29	gi|68057408	AAX87661.1	elongation factor G	1	auto	0	99	IATDPFVGNLTFFR	Label:13C(6)(I)@1		-0.013081	1602.84	802.426	1602.85	802.432	2	12	5.1.1.6324.6	76.9504	9959	77.4088	0.543801	1.53466	12166	110.3	6523	80.77
8	81.97	81.97	89.71	82.57	80.29	gi|68057408	AAX87661.1	elongation factor G	1	auto	0	99	IATDPFVGNLTFFR			-0.00126756	1596.83	799.422	1596.83	799.422	2	10	17.1.1.7340.2	74.6688	284	74.6321	1.33396	7.6081	304.13	17.44	400	20
8	81.97	81.97	89.71	82.57	80.29	gi|68057408	AAX87661.1	elongation factor G	1	auto	0	96.61	IATDPFVGNLTFFR	Label:13C(6)(I)@1		-0.0191585	1602.83	802.423	1602.85	802.432	2	9	17.1.1.7339.3	74.6277	412	74.6732	1.28885	7.67984	303	17.41	385.04	19.62
8	81.97	81.97	89.71	82.57	80.29	gi|68057408	AAX87661.1	elongation factor G	1	auto	0	83.59	IATDPFVGNLTFFR			-0.011457	1596.82	799.417	1596.83	799.422	2	9	18.1.1.7695.2	116.719	344	116.475	0.61168	11.7082	194	13.93	117	10.82
8	81.97	81.97	89.71	82.57	80.29	gi|68057408	AAX87661.1	elongation factor G	1	auto	0	99	ILFYTGVSHK			-0.00914121	1163.62	582.82	1163.63	582.824	2	7	21.1.1.5900.7	42.1887	861	42.1946	1.16269	4.28881	1018	31.91	1167	34.16
8	81.97	81.97	89.71	82.57	80.29	gi|68057408	AAX87661.1	elongation factor G	1	auto	0	99	ILFYTGVSHK			0.0131731	1163.65	388.89	1163.63	388.885	3	11	6.1.1.6033.6	42.8731	636	42.9447	0.64996	6.1776	671	25.9	430	20.74
8	81.97	81.97	89.71	82.57	80.29	gi|68057408	AAX87661.1	elongation factor G	1	auto	0	99	ILFYTGVSHK	Label:13C(6)(I)@1		0.0013695	1169.66	390.892	1169.65	390.892	3	11	4.1.1.6261.3	42.7613	2389	42.9386	0.743795	2.59914	3499	59.15	2566	50.66
8	81.97	81.97	89.71	82.57	80.29	gi|68057408	AAX87661.1	elongation factor G	1	auto	0	99	ILFYTGVSHK			0.00132449	1163.64	388.886	1163.63	388.885	3	10	2.1.1.5802.5	41.9333	63	41.9562	100		0	0	590	24.29
8	81.97	81.97	89.71	82.57	80.29	gi|68057408	AAX87661.1	elongation factor G	1	auto	0	99	ILFYTGVSHK			-0.00495925	1163.63	582.822	1163.63	582.824	2	11	18.1.1.6782.3	42.819	5123	42.4529	0.895864	1.93878	5672	75.31	5010	70.78
8	81.97	81.97	89.71	82.57	80.29	gi|68057408	AAX87661.1	elongation factor G	1	auto	0	99	ILFYTGVSHK			0.00125436	1163.64	388.886	1163.63	388.885	3	11	3.1.1.6027.7	43.5176	458	43.3829	1.09138	6.29419	487	22.07	524.04	22.89
8	81.97	81.97	89.71	82.57	80.29	gi|68057408	AAX87661.1	elongation factor G	1	auto	0	98.51	ILFYTGVSHK			0.000357865	1163.63	388.885	1163.63	388.885	3	9	18.1.1.6765.5	42.2243	19372	42.4895	0.731683	1.06361	21092	145.23	15216	123.35
8	81.97	81.97	89.71	82.57	80.29	gi|68057408	AAX87661.1	elongation factor G	1	auto	0	98.29	ILFYTGVSHK			0.00422648	1163.64	388.887	1163.63	388.885	3	9	19.1.1.6222.2	43.6337	8868	43.8131	0.708821	1.44804	11593	107.67	8102	90.01
8	81.97	81.97	89.71	82.57	80.29	gi|68057408	AAX87661.1	elongation factor G	1	auto	0	96.59	ILFYTGVSHK	Label:13C(6)(I)@1		-0.00852141	1169.65	390.889	1169.65	390.892	3	7	22.1.1.6206.7	43.0557	1194	43.1279	100		0	0	856	29.26
8	81.97	81.97	89.71	82.57	80.29	gi|68057408	AAX87661.1	elongation factor G	1	auto	0	95.23	ILFYTGVSHK			-0.0116635	1163.62	582.818	1163.63	582.824	2	10	4.1.1.6262.5	42.9111	785	42.9386	0.827974	5.20213	822	28.67	671.04	25.9
8	81.97	81.97	89.71	82.57	80.29	gi|68057408	AAX87661.1	elongation factor G	1	auto	0	94.36	ILFYTGVSHK	Label:13C(6)(I)@1		0.00256243	1169.66	390.893	1169.65	390.892	3	8	21.1.1.5897.6	42.0594	1437	42.1946	100		0	0	1598	39.97
8	81.97	81.97	89.71	82.57	80.29	gi|68057408	AAX87661.1	elongation factor G	1	auto	0	94.15	ILFYTGVSHK			0.00551155	1163.64	388.887	1163.63	388.885	3	8	5.1.1.5814.3	43.9654	1142	43.772	0.870949	4.13267	1267	35.59	1088	32.98
8	81.97	81.97	89.71	82.57	80.29	gi|68057408	AAX87661.1	elongation factor G	1	auto	0	92.5	ILFYTGVSHK	Label:13C(6)(I)@1		0.0106824	1169.66	390.896	1169.65	390.892	3	9	6.1.1.6035.6	42.992	265	42.9447	0.64996	6.1776	671	25.9	430	20.74
8	81.97	81.97	89.71	82.57	80.29	gi|68057408	AAX87661.1	elongation factor G	1	auto	0	84.46	ILFYTGVSHK	Label:13C(6)(I)@1		0.00650893	1169.66	390.894	1169.65	390.892	3	8	20.1.1.5857.2	43.417	2400	43.5345	0.953039	2.7266	2776.54	52.69	2609	51.08
8	81.97	81.97	89.71	82.57	80.29	gi|68057408	AAX87661.1	elongation factor G	1	auto	0	84.23	ILFYTGVSHK			-0.00537513	1163.63	582.822	1163.63	582.824	2	9	19.1.1.6231.4	43.9974	3312	43.8552	0.688391	2.59391	3676	60.63	2495	49.95
8	81.97	81.97	89.71	82.57	80.29	gi|68057408	AAX87661.1	elongation factor G	1	auto	0	71.38	ILFYTGVSHK	Label:13C(6)(I)@1		-0.0251443	1169.63	585.822	1169.65	585.834	2	5	20.1.1.5861.7	43.6235	1063	43.5345	1.44935	5.04125	669	25.87	956	30.92
8	81.97	81.97	89.71	82.57	80.29	gi|68057408	AAX87661.1	elongation factor G	1	auto	0	64.75	ILFYTGVSHK			-0.00537513	1163.63	582.822	1163.63	582.824	2	8	19.1.1.6232.4	44.0301	3312	43.8552	0.688391	2.59391	3676	60.63	2495	49.95
8	81.97	81.97	89.71	82.57	80.29	gi|68057408	AAX87661.1	elongation factor G	1	auto	0	63.04	ILFYTGVSHK	Label:13C(6)(I)@1		0.000426435	1169.65	390.892	1169.65	390.892	3	7	18.1.1.6814.4	43.9695	498	43.9139	0.85221	5.79999	651	25.51	547	23.39
8	81.97	81.97	89.71	82.57	80.29	gi|68057408	AAX87661.1	elongation factor G	1	auto	0	99	INVIDTPGHVDFTVEVER			-0.0130937	2039.02	680.68	2039.03	680.685	3	18	19.1.1.6583.3	60.1566	2823	59.9392	0.169151	3.91847	4557	67.51	760	27.57
8	81.97	81.97	89.71	82.57	80.29	gi|68057408	AAX87661.1	elongation factor G	1	auto	0	99	INVIDTPGHVDFTVEVER			0.0349197	2039.07	680.696	2039.03	680.685	3	13	18.1.1.7134.2	59.8186	3980	60.006	100		0	0	2480	49.8
8	81.97	81.97	89.71	82.57	80.29	gi|68057408	AAX87661.1	elongation factor G	1	auto	0	99	LGANAVPLQLPIGAEENFTGVVDLIK			-0.00626212	2677.46	893.495	2677.47	893.497	3	15	19.1.1.6915.3	88.6789	257	88.7129	0.767788	8.50443	321	17.92	243	15.59
8	81.97	81.97	89.71	82.57	80.29	gi|68057408	AAX87661.1	elongation factor G	1	auto	0	99	LGANAVPLQLPIGAEENFTGVVDLIK			0.00978216	2677.48	893.5	2677.47	893.497	3	12	5.1.1.6583.2	91.0251	162	90.9887	0.01		292	17.09	0	0
8	81.97	81.97	89.71	82.57	80.29	gi|68057408	AAX87661.1	elongation factor G	1	auto	0	99	LGANAVPLQLPIGAEENFTGVVDLIK			-0.00218824	2677.47	893.496	2677.47	893.497	3	12	6.1.1.6846.2	88.7121	350	88.7166	0.668894	7.53629	443	21.05	292.16	17.09
8	81.97	81.97	89.71	82.57	80.29	gi|68057408	AAX87661.1	elongation factor G	1	auto	0	99	LGANAVPLQLPIGAEENFTGVVDLIK			-0.002784	2677.47	893.496	2677.47	893.497	3	14	18.1.1.7411.2	88.7392	11216	88.8212	0.422532	1.579	13639	116.79	5682	75.38
8	81.97	81.97	89.71	82.57	80.29	gi|68057408	AAX87661.1	elongation factor G	1	auto	0	99	LGANAVPLQLPIGAEENFTGVVDLIK			-0.0331789	2677.44	893.486	2677.47	893.497	3	13	18.1.1.7422.5	90.4247	1333	90.7436	100		0	0	1781	42.2
8	81.97	81.97	89.71	82.57	80.29	gi|68057408	AAX87661.1	elongation factor G	1	auto	0	96.79	LGANAVPLQLPIGAEENFTGVVDLIK	Label:13C(6)(I)@12; Label:13C(6)(I)@25		0.00252241	2689.51	897.511	2689.51	897.51	3	10	6.1.1.6848.3	88.7928	250	88.7218	0.664698	7.64735	431.82	20.78	283	16.82
8	81.97	81.97	89.71	82.57	80.29	gi|68057408	AAX87661.1	elongation factor G	1	auto	0	89.23	LGANAVPLQLPIGAEENFTGVVDLIK	Label:13C(6)(I)@12; Label:13C(6)(I)@25		-0.0222415	2689.49	897.503	2689.51	897.51	3	6	18.1.1.7425.7	90.8634	1205	90.7436	100		0	0	1781	42.2
8	81.97	81.97	89.71	82.57	80.29	gi|68057408	AAX87661.1	elongation factor G	1	auto	0	99	NIGISAHIDAGK	Label:13C(6)(I)@2; Label:13C(6)(I)@4; Label:13C(6)(I)@8		0.0018992	1212.7	607.356	1212.7	607.355	2	13	19.1.1.6043.3	36.7512	1846	36.7738	0.511086	2.8871	3580	59.83	1804	42.47
8	81.97	81.97	89.71	82.57	80.29	gi|68057408	AAX87661.1	elongation factor G	1	auto	0	99	NIGISAHIDAGK			0.017901	1194.65	399.225	1194.64	399.219	3	10	18.1.1.6648.2	38.2147	736	38.1382	0.560925	6.1027	754	27.46	417	20.42
8	81.97	81.97	89.71	82.57	80.29	gi|68057408	AAX87661.1	elongation factor G	1	auto	0	99	NIGISAHIDAGK			-0.0193535	1194.62	399.213	1194.64	399.219	3	10	5.1.1.5738.6	40.0306	551	40.0063	0.01		592	24.33	0	0
8	81.97	81.97	89.71	82.57	80.29	gi|68057408	AAX87661.1	elongation factor G	1	auto	0	99	NIGISAHIDAGK	Label:13C(6)(I)@2; Label:13C(6)(I)@4; Label:13C(6)(I)@8		-0.00225164	1212.69	405.239	1212.7	405.239	3	10	19.1.1.6049.2	36.9792	2718	36.6975	0.559434	2.36464	5031	70.93	2775	52.68
8	81.97	81.97	89.71	82.57	80.29	gi|68057408	AAX87661.1	elongation factor G	1	auto	0	98.48	NIGISAHIDAGK	Label:13C(6)(I)@2; Label:13C(6)(I)@4; Label:13C(6)(I)@8		-0.00252629	1212.69	405.238	1212.7	405.239	3	10	19.1.1.6047.6	36.9251	2718	36.6975	0.559434	2.36464	5031	70.93	2775	52.68
8	81.97	81.97	89.71	82.57	80.29	gi|68057408	AAX87661.1	elongation factor G	1	auto	0	98.46	NIGISAHIDAGK			0.00554162	1194.64	399.221	1194.64	399.219	3	10	18.1.1.6652.3	38.3666	709	38.3544	0.483325	6.7413	682	26.12	325	18.03
8	81.97	81.97	89.71	82.57	80.29	gi|68057408	AAX87661.1	elongation factor G	1	auto	0	97.52	NIGISAHIDAGK	Label:13C(6)(I)@2; Label:13C(6)(I)@4; Label:13C(6)(I)@8		-0.00252629	1212.69	405.238	1212.7	405.239	3	10	19.1.1.6038.3	36.5598	2775	36.6975	0.559434	2.36464	5031	70.93	2775	52.68
8	81.97	81.97	89.71	82.57	80.29	gi|68057408	AAX87661.1	elongation factor G	1	auto	0	90.84	NIGISAHIDAGK	Label:13C(6)(I)@2; Label:13C(6)(I)@4; Label:13C(6)(I)@8		-0.0270867	1212.67	405.23	1212.7	405.239	3	9	5.1.1.5668.5	36.1402	639	36.1632	0.01		1594	39.92	0	0
8	81.97	81.97	89.71	82.57	80.29	gi|68057408	AAX87661.1	elongation factor G	1	auto	0	78.58	NIGISAHIDAGK			-0.00526861	1194.63	598.322	1194.64	598.325	2	8	19.1.1.6050.4	37.0297	3423	36.7406	0.482854	2.93878	3590	59.92	1709.11	41.34
8	81.97	81.97	89.71	82.57	80.29	gi|68057408	AAX87661.1	elongation factor G	1	auto	0	61.48	NIGISAHIDAGK	Label:13C(6)(I)@2; Label:13C(6)(I)@4; Label:13C(6)(I)@8		-0.0291923	1212.67	405.23	1212.7	405.239	3	8	5.1.1.5684.7	37.0281	477	36.9753	0.530756	5.55338	944	30.72	494	22.23
8	81.97	81.97	89.71	82.57	80.29	gi|68057408	AAX87661.1	elongation factor G	1	auto	0	99	VEANIGKPQVSYR			-0.0043036	1459.77	487.599	1459.78	487.6	3	15	5.1.1.5626.2	33.8089	6351	34.0108	0.546312	1.98903	7220	84.97	3889	62.36
8	81.97	81.97	89.71	82.57	80.29	gi|68057408	AAX87661.1	elongation factor G	1	auto	0	99	VEANIGKPQVSYR	Label:13C(6)(I)@5		-0.00710851	1465.79	733.903	1465.8	733.906	2	15	5.1.1.5627.3	33.8664	2115	34.0108	0.76569	2.76694	3036	55.1	2292	47.87
8	81.97	81.97	89.71	82.57	80.29	gi|68057408	AAX87661.1	elongation factor G	1	auto	0	99	VEANIGKPQVSYR			-0.00559501	1459.77	487.598	1459.78	487.6	3	13	4.1.1.6167.2	33.8825	3486	33.9461	0.952914	2.31941	3837	61.94	3605	60.04
8	81.97	81.97	89.71	82.57	80.29	gi|68057408	AAX87661.1	elongation factor G	1	auto	0	99	VEANIGKPQVSYR	Label:13C(6)(I)@5		-0.0135046	1465.79	489.602	1465.8	489.607	3	13	5.1.1.5627.2	33.8617	3575	34.0108	0.546312	1.98903	7220	84.97	3889	62.36
8	81.97	81.97	89.71	82.57	80.29	gi|68057408	AAX87661.1	elongation factor G	1	auto	0	99	VEANIGKPQVSYR	Label:13C(6)(I)@5		-0.0154424	1465.78	489.602	1465.8	489.607	3	15	18.1.1.6553.7	35.0249	1052	35.0297	0.232932	3.29362	4936	70.26	1133.61	33.67
8	81.97	81.97	89.71	82.57	80.29	gi|68057408	AAX87661.1	elongation factor G	1	auto	0	99	VEANIGKPQVSYR			0.00319838	1459.78	487.601	1459.78	487.6	3	14	20.1.1.5660.5	34.9197	3330	35.0604	1.15558	2.24978	3710	60.91	4227	65.02
8	81.97	81.97	89.71	82.57	80.29	gi|68057408	AAX87661.1	elongation factor G	1	auto	0	99	VEANIGKPQVSYR			0.00238708	1459.78	487.601	1459.78	487.6	3	14	19.1.1.5993.2	34.8157	10983	35.0079	0.431175	1.65951	12173	110.33	5175	71.94
8	81.97	81.97	89.71	82.57	80.29	gi|68057408	AAX87661.1	elongation factor G	1	auto	0	99	VEANIGKPQVSYR			-0.0288573	1459.75	730.882	1459.78	730.896	2	13	18.1.1.6562.3	35.3102	15795	35.0297	0.383519	1.59702	14290	119.54	5403.54	73.51
8	81.97	81.97	89.71	82.57	80.29	gi|68057408	AAX87661.1	elongation factor G	1	auto	0	99	VEANIGKPQVSYR	Label:13C(6)(I)@5		-0.0117804	1465.79	489.603	1465.8	489.607	3	13	18.1.1.6549.2	34.8682	1871	34.8939	0.570023	2.72344	3747	61.21	2105.89	45.89
8	81.97	81.97	89.71	82.57	80.29	gi|68057408	AAX87661.1	elongation factor G	1	auto	0	83.08	VEANIGKPQVSYR	Label:13C(6)(I)@5		-0.0537886	1465.74	489.589	1465.8	489.607	3	10	16.1.1.6591.6	33.4865	483	33.526	0.345273	9.64842	423	20.57	144	12
8	81.97	81.97	89.71	82.57	80.29	gi|68057408	AAX87661.1	elongation factor G	1	auto	0	99	VEVETPPEYVGDVIGDLSR	Label:13C(6)(I)@14		0.013114	2079.06	694.027	2079.05	694.023	3	23	4.1.1.6919.3	79.6837	226	79.6882	0.946842	8.35382	296.76	17.23	277.04	16.64
8	81.97	81.97	89.71	82.57	80.29	gi|68057408	AAX87661.1	elongation factor G	1	auto	0	99	VEVETPPEYVGDVIGDLSR	Label:13C(6)(I)@14		0.00840808	2079.05	694.026	2079.05	694.023	3	18	5.1.1.6348.6	79.2979	713	80.0254	0.933056	4.78415	912	30.2	839	28.97
8	81.97	81.97	89.71	82.57	80.29	gi|68057408	AAX87661.1	elongation factor G	1	auto	0	99	VEVETPPEYVGDVIGDLSR			-0.00518526	2073.02	692.014	2073.03	692.016	3	21	5.1.1.6350.5	79.4658	477	79.4189	0.695385	6.81008	530	23.02	363.38	19.06
8	81.97	81.97	89.71	82.57	80.29	gi|68057408	AAX87661.1	elongation factor G	1	auto	0	99	VEVETPPEYVGDVIGDLSR	Label:13C(6)(I)@14		-0.00569069	2079.04	694.021	2079.05	694.023	3	17	5.1.1.6370.2	81.2764	3195	80.8322	0.732978	2.15461	5135	71.66	3711	60.92
8	81.97	81.97	89.71	82.57	80.29	gi|68057408	AAX87661.1	elongation factor G	1	auto	0	99	VEVETPPEYVGDVIGDLSR			-0.00518526	2073.02	692.014	2073.03	692.016	3	18	5.1.1.6372.3	81.4497	4381	80.8322	0.732978	2.15461	5135	71.66	3711	60.92
8	81.97	81.97	89.71	82.57	80.29	gi|68057408	AAX87661.1	elongation factor G	1	auto	0	99	VEVETPPEYVGDVIGDLSR			-0.00121108	2073.03	692.016	2073.03	692.016	3	20	19.1.1.6824.6	80.264	3031	81.3789	0.914566	2.42297	3592	59.93	3239	56.91
8	81.97	81.97	89.71	82.57	80.29	gi|68057408	AAX87661.1	elongation factor G	1	auto	0	99	VEVETPPEYVGDVIGDLSR	Label:13C(6)(I)@14		0.0141907	2079.06	694.028	2079.05	694.023	3	21	20.1.1.6315.2	80.4282	1220	81.1089	1.3828	3.99357	1087	32.97	1482	38.5
8	81.97	81.97	89.71	82.57	80.29	gi|68057408	AAX87661.1	elongation factor G	1	auto	0	99	VEVETPPEYVGDVIGDLSR	Label:13C(6)(I)@14		-0.00660619	2079.04	694.021	2079.05	694.023	3	13	5.1.1.6358.2	80.0926	3195	80.8322	0.732978	2.15461	5135	71.66	3711	60.92
8	81.97	81.97	89.71	82.57	80.29	gi|68057408	AAX87661.1	elongation factor G	1	auto	0	99	VEVETPPEYVGDVIGDLSR	Label:13C(6)(I)@14		0.00663249	2079.05	694.025	2079.05	694.023	3	8	18.1.1.7346.7	80.198	4251	81.2094	0.540555	1.8775	8160	90.33	4349	65.95
8	81.97	81.97	89.71	82.57	80.29	gi|68057408	AAX87661.1	elongation factor G	1	auto	0	97.62	VEVETPPEYVGDVIGDLSR			0.0103735	2073.04	1037.53	2073.03	1037.52	2	7	20.1.1.6315.7	80.5706	827	81.1089	1.18783	4.22211	1040	32.25	1218	34.9
8	81.97	81.97	89.71	82.57	80.29	gi|68057408	AAX87661.1	elongation factor G	1	auto	0	86.32	VEVETPPEYVGDVIGDLSR			0.00290289	2073.03	692.017	2073.03	692.016	3	6	18.1.1.7359.7	82.0018	7004	81.2094	0.540555	1.8775	8160	90.33	4349	65.95
8	81.97	81.97	89.71	82.57	80.29	gi|68057408	AAX87661.1	elongation factor G	1	auto	0	78.34	VEVETPPEYVGDVIGDLSR			0.0110399	2073.04	1037.53	2073.03	1037.52	2	10	18.1.1.7344.5	79.9118	5892	81.0671	0.62963	1.95096	6859	82.82	4258	65.25
8	81.97	81.97	89.71	82.57	80.29	gi|68057408	AAX87661.1	elongation factor G	1	auto	0	60.89	VEVETPPEYVGDVIGDLSR	Label:13C(6)(I)@14		-0.0101622	2079.04	1040.53	2079.05	1040.53	2	8	29.1.1.4137.6	48.6132	385	48.4692	2.20489	8.35581	209.1	14.46	454.57	21.32
8	81.97	81.97	89.71	82.57	80.29	gi|68057408	AAX87661.1	elongation factor G	1	auto	0	99	VLANEIILVTCGSAFK	Carbamidomethyl(C)@11		-0.0126574	1733.93	578.983	1733.94	578.987	3	17	6.1.1.6437.4	71.0544	587	70.985	0.01		644	25.38	0	0
8	81.97	81.97	89.71	82.57	80.29	gi|68057408	AAX87661.1	elongation factor G	1	auto	0	99	VLANEIILVTCGSAFK	Label:13C(6)(I)@6; Label:13C(6)(I)@7; Carbamidomethyl(C)@11		-0.00174749	1745.98	583	1745.98	583	3	17	5.1.1.6249.4	71.0682	2834	71.2249	0.874165	2.47757	3519	59.32	3033	55.07
8	81.97	81.97	89.71	82.57	80.29	gi|68057408	AAX87661.1	elongation factor G	1	auto	0	99	VLANEIILVTCGSAFK	Label:13C(6)(I)@6; Label:13C(6)(I)@7; Carbamidomethyl(C)@11		-0.00553231	1745.97	582.998	1745.98	583	3	15	20.1.1.6238.4	71.2744	996	71.3408	1.07214	4.23264	1086	32.95	1148	33.88
8	81.97	81.97	89.71	82.57	80.29	gi|68057408	AAX87661.1	elongation factor G	1	auto	0	99	VYSGVINSGDTVLNSVR	Label:13C(6)(I)@6		-0.0222786	1784.91	595.979	1784.94	595.986	3	20	3.1.1.6145.4	58.0838	641	58.2764	0.01		292.09	17.09	0	0
8	81.97	81.97	89.71	82.57	80.29	gi|68057408	AAX87661.1	elongation factor G	1	auto	0	99	VYSGVINSGDTVLNSVR	Label:13C(6)(I)@6		-0.00433781	1784.93	893.473	1784.94	893.475	2	17	5.1.1.6059.3	57.4203	5209	57.6229	0.630284	1.7755	8276	90.97	5143	71.71
8	81.97	81.97	89.71	82.57	80.29	gi|68057408	AAX87661.1	elongation factor G	1	auto	0	99	VYSGVINSGDTVLNSVR	Label:13C(6)(I)@6		-0.0102703	1784.93	893.47	1784.94	893.475	2	16	11.1.1.8451.3	58.2349	1051	58.38	1.3674	4.41601	893.04	29.88	1204	34.7
8	81.97	81.97	89.71	82.57	80.29	gi|68057408	AAX87661.1	elongation factor G	1	auto	0	99	VYSGVINSGDTVLNSVR	Label:13C(6)(I)@6		-0.00392659	1784.93	893.473	1784.94	893.475	2	17	18.1.1.7101.2	57.4998	6432	57.6904	0.381201	1.42206	18103	134.55	6804	82.49
8	81.97	81.97	89.71	82.57	80.29	gi|68057408	AAX87661.1	elongation factor G	1	auto	0	99	VYSGVINSGDTVLNSVR	Label:13C(6)(I)@6		-0.00319384	1784.93	893.474	1784.94	893.475	2	18	19.1.1.6545.3	58.1457	5461	58.282	0.534319	1.55729	11951	109.32	6296	79.35
8	81.97	81.97	89.71	82.57	80.29	gi|68057408	AAX87661.1	elongation factor G	1	auto	0	99	VYSGVINSGDTVLNSVR			-0.0166963	1778.9	890.457	1778.92	890.465	2	19	20.1.1.6098.4	58.3929	2451	58.4335	1.10534	2.55912	2928	54.11	3191	56.49
8	81.97	81.97	89.71	82.57	80.29	gi|68057408	AAX87661.1	elongation factor G	1	auto	0	99	VYSGVINSGDTVLNSVR			-0.00147716	1778.91	890.465	1778.92	890.465	2	20	23.1.1.6057.2	56.7658	1993	56.8307	0.663966	3.53382	2024	44.99	1325	36.4
8	81.97	81.97	89.71	82.57	80.29	gi|68057408	AAX87661.1	elongation factor G	1	auto	0	99	VYSGVINSGDTVLNSVR	Label:13C(6)(I)@6		-0.00557026	1784.93	893.473	1784.94	893.475	2	19	24.1.1.4184.3	35.4864	2510	35.5595	0.962954	2.61353	3006	54.83	2854	53.42
8	81.97	81.97	89.71	82.57	80.29	gi|68057408	AAX87661.1	elongation factor G	1	auto	0	99	VYSGVINSGDTVLNSVR	Label:13C(6)(I)@6		0.00116621	1784.94	893.476	1784.94	893.475	2	16	26.1.1.4186.4	35.4476	3316	35.5211	1.06339	2.35492	3523	59.35	3693.74	60.78
8	81.97	81.97	89.71	82.57	80.29	gi|68057408	AAX87661.1	elongation factor G	1	auto	0	99	VYSGVINSGDTVLNSVR			0.00177476	1778.92	890.466	1778.92	890.465	2	18	26.1.1.4189.2	35.5764	3275	35.5211	1.06339	2.35492	3523	59.35	3693.74	60.78
8	81.97	81.97	89.71	82.57	80.29	gi|68057408	AAX87661.1	elongation factor G	1	auto	0	99	VYSGVINSGDTVLNSVR	Label:13C(6)(I)@6		-0.00668586	1784.93	893.472	1784.94	893.475	2	21	27.1.1.4142.3	35.5414	504	35.5156	1.70631	6.84852	340	18.44	572	23.92
8	81.97	81.97	89.71	82.57	80.29	gi|68057408	AAX87661.1	elongation factor G	1	auto	0	99	VYSGVINSGDTVLNSVR	Label:13C(6)(I)@6		-0.00910148	1784.93	893.471	1784.94	893.475	2	17	29.1.1.3975.3	35.2181	1382	35.2061	1.5504	4.11262	978	31.27	1495	38.67
8	81.97	81.97	89.71	82.57	80.29	gi|68057408	AAX87661.1	elongation factor G	1	auto	0	99	VYSGVINSGDTVLNSVR	Label:13C(6)(I)@6		-0.0129638	1784.92	595.982	1784.94	595.986	3	15	4.1.1.6424.5	57.6971	1684	57.8203	0.858684	2.99502	2432	49.32	2059	45.38
8	81.97	81.97	89.71	82.57	80.29	gi|68057408	AAX87661.1	elongation factor G	1	auto	0	99	VYSGVINSGDTVLNSVR			-0.00187824	1778.91	890.465	1778.92	890.465	2	18	5.1.1.6058.5	57.3773	7657	57.6229	0.630284	1.7755	8276	90.97	5143	71.71
8	81.97	81.97	89.71	82.57	80.29	gi|68057408	AAX87661.1	elongation factor G	1	auto	0	99	VYSGVINSGDTVLNSVR	Label:13C(6)(I)@6		-0.00882832	1784.93	893.471	1784.94	893.475	2	18	8.1.1.7663.3	58.3725	1260	58.3164	1.19283	3.92027	1204	34.7	1416	37.63
8	81.97	81.97	89.71	82.57	80.29	gi|68057408	AAX87661.1	elongation factor G	1	auto	0	99	VYSGVINSGDTVLNSVR			-0.000392803	1778.92	890.465	1778.92	890.465	2	15	18.1.1.7100.3	57.4534	16716	57.6904	0.381201	1.42206	18103	134.55	6804	82.49
8	81.97	81.97	89.71	82.57	80.29	gi|68057408	AAX87661.1	elongation factor G	1	auto	0	99	YAEAPTSVAAAVIEAR			0.00943205	1617.85	540.289	1617.84	540.286	3	20	4.1.1.6451.7	60.2733	3562	60.5107	0.765973	2.46278	3832	61.9	2894	53.8
8	81.97	81.97	89.71	82.57	80.29	gi|68057408	AAX87661.1	elongation factor G	1	auto	0	99	YAEAPTSVAAAVIEAR	Label:13C(6)(I)@13		-0.00736748	1623.85	542.29	1623.86	542.293	3	15	5.1.1.6101.2	60.0976	7600	60.4104	0.67998	1.51918	10796	103.9	7238	85.08
8	81.97	81.97	89.71	82.57	80.29	gi|68057408	AAX87661.1	elongation factor G	1	auto	0	99	YAEAPTSVAAAVIEAR	Label:13C(6)(I)@13		-0.0048061	1623.85	812.933	1623.86	812.935	2	22	5.1.1.6111.5	60.9146	4027	60.4104	0.643857	1.90227	7117	84.36	4518	67.22
8	81.97	81.97	89.71	82.57	80.29	gi|68057408	AAX87661.1	elongation factor G	1	auto	0	99	YAEAPTSVAAAVIEAR			0.015292	1617.85	540.291	1617.84	540.286	3	16	5.1.1.6114.5	61.1136	1719	61.3495	0.100394	7.25285	2111.45	45.95	209	14.46
8	81.97	81.97	89.71	82.57	80.29	gi|68057408	AAX87661.1	elongation factor G	1	auto	0	99	YAEAPTSVAAAVIEAR	Label:13C(6)(I)@13		-0.0116362	1623.84	812.93	1623.86	812.935	2	14	18.1.1.7142.7	60.4873	4633	60.5636	0.443535	1.69704	11413	106.83	4991	70.65
8	81.97	81.97	89.71	82.57	80.29	gi|68057408	AAX87661.1	elongation factor G	1	auto	0	99	YAEAPTSVAAAVIEAR			-0.00920119	1617.83	809.921	1617.84	809.925	2	16	18.1.1.7145.2	60.6364	11854	60.6299	0.329793	1.78659	12769	113	4152	64.44
8	81.97	81.97	89.71	82.57	80.29	gi|68057408	AAX87661.1	elongation factor G	1	auto	0	99	YAEAPTSVAAAVIEAR			0.00589199	1617.84	540.288	1617.84	540.286	3	17	19.1.1.6593.3	60.7885	9959	61.0402	0.806008	1.4426	10852	104.17	8624	92.87
8	81.97	81.97	89.71	82.57	80.29	gi|68057408	AAX87661.1	elongation factor G	1	auto	0	99	YAEAPTSVAAAVIEAR	Label:13C(6)(I)@13		0.00508662	1623.86	812.938	1623.86	812.935	2	19	19.1.1.6602.2	61.3105	4077	60.9896	0.6149	1.8836	7467	86.41	4527	67.28
8	81.97	81.97	89.71	82.57	80.29	gi|68057408	AAX87661.1	elongation factor G	1	auto	0	99	YAEAPTSVAAAVIEAR	Label:13C(6)(I)@13		-0.00243216	1623.85	812.934	1623.86	812.935	2	19	20.1.1.6134.2	61.0406	1723	61.0935	1.03783	3.30901	1806	42.5	1848	42.99
8	81.97	81.97	89.71	82.57	80.29	gi|68057408	AAX87661.1	elongation factor G	1	auto	0	99	YAEAPTSVAAAVIEAR			-0.0100407	1617.83	540.283	1617.84	540.286	3	14	26.1.1.4220.2	37.2899	549	37.2731	0.984291	6.32174	508	22.54	493	22.2
8	81.97	81.97	89.71	82.57	80.29	gi|68057408	AAX87661.1	elongation factor G	1	auto	0	99	YAEAPTSVAAAVIEAR			-0.00850221	1617.83	540.283	1617.84	540.286	3	14	24.1.1.4219.2	37.259	686	37.2431	0.801451	5.89038	653	25.55	516	22.72
8	81.97	81.97	89.71	82.57	80.29	gi|68057408	AAX87661.1	elongation factor G	1	auto	0	92.75	YAEAPTSVAAAVIEAR			-0.0153506	1617.82	540.281	1617.84	540.286	3	10	26.1.1.4219.4	37.2235	632	37.2731	0.984291	6.32174	508	22.54	493	22.2
8	81.97	81.97	89.71	82.57	80.29	gi|68057408	AAX87661.1	elongation factor G	1	auto	0	82.09	YAEAPTSVAAAVIEAR			-0.00850221	1617.83	540.283	1617.84	540.286	3	8	24.1.1.4221.6	37.3985	686	37.2431	0.801451	5.89038	653	25.55	516	22.72
8	81.97	81.97	89.71	82.57	80.29	gi|68057408	AAX87661.1	elongation factor G	1	auto	0	99	YLGGEDLTEEEIK	Label:13C(6)(I)@12		0.00587507	1500.74	751.375	1500.73	751.372	2	19	20.1.1.5988.2	50.5961	2793	50.7034	1.06222	2.5887	2917	54.01	3055	55.27
8	81.97	81.97	89.71	82.57	80.29	gi|68057408	AAX87661.1	elongation factor G	1	auto	0	99	YLGGEDLTEEEIK	Label:13C(6)(I)@12		0.0027314	1500.73	751.373	1500.73	751.372	2	14	2.1.1.5956.3	49.5119	450	49.4597	0.868504	6.48745	515	22.69	441	21
8	81.97	81.97	89.71	82.57	80.29	gi|68057408	AAX87661.1	elongation factor G	1	auto	0	99	YLGGEDLTEEEIK	Label:13C(6)(I)@12		0.0102679	1500.74	751.377	1500.73	751.372	2	14	4.1.1.6342.2	49.9635	4164	50.122	0.841729	2.10666	4968	70.48	4123	64.21
8	81.97	81.97	89.71	82.57	80.29	gi|68057408	AAX87661.1	elongation factor G	1	auto	0	99	YLGGEDLTEEEIK			-0.00565437	1494.7	748.359	1494.71	748.362	2	13	18.1.1.6959.6	49.9166	17923	50.1174	0.301845	1.5283	18666	136.62	5555.13	74.53
8	81.97	81.97	89.71	82.57	80.29	gi|68057408	AAX87661.1	elongation factor G	1	auto	0	99	YLGGEDLTEEEIK	Label:13C(6)(I)@12		-0.000401319	1500.73	751.372	1500.73	751.372	2	13	5.1.1.5926.3	49.7795	7234	50.0014	0.511867	1.39703	15277	123.6	7710	87.81
8	81.97	81.97	89.71	82.57	80.29	gi|68057408	AAX87661.1	elongation factor G	1	auto	0	99	YLGGEDLTEEEIK	Label:13C(6)(I)@12		-0.00160073	1500.73	751.371	1500.73	751.372	2	14	23.1.1.5947.6	49.3471	1285	49.361	0.559826	3.41205	2415	49.14	1333	36.51
8	81.97	81.97	89.71	82.57	80.29	gi|68057408	AAX87661.1	elongation factor G	1	auto	0	99	YLGGEDLTEEEIK	Label:13C(6)(I)@12		0.00187095	1500.73	751.373	1500.73	751.372	2	13	19.1.1.6393.2	50.624	5899	50.7891	0.546931	1.55146	11859	108.9	6395	79.97
8	81.97	81.97	89.71	82.57	80.29	gi|68057408	AAX87661.1	elongation factor G	1	auto	0	99	YLGGEDLTEEEIK	Label:13C(6)(I)@12		-0.00992032	1500.72	751.367	1500.73	751.372	2	12	18.1.1.6960.3	49.9426	5771	50.0146	0.466061	1.53321	13512	116.24	6209	78.8
8	81.97	81.97	89.71	82.57	80.29	gi|68057408	AAX87661.1	elongation factor G	1	auto	0	94.47	YLGGEDLTEEEIK	Label:13C(6)(I)@12		0.000697286	1500.73	751.372	1500.73	751.372	2	10	5.1.1.5938.7	50.5078	7438	50.0014	0.511867	1.39703	15277	123.6	7710	87.81
30	58.57	58.57	76.61	49.54	38.94	gi|68058319	AAX88572.1	DNA topoisomerase I	1	auto	2	99	ADHIYLATDLDR	Label:13C(6)(I)@4		-0.00983988	1407.7	470.24	1407.71	470.244	3	14	20.1.1.5906.4	45.8704	505	45.9057	1.47562	6.99468	345.04	18.58	502	22.41
30	58.57	58.57	76.61	49.54	38.94	gi|68058319	AAX88572.1	DNA topoisomerase I	1	auto	2	99	ANYQILPGK	Label:13C(6)(I)@5		-0.00572025	1008.56	505.289	1008.57	505.292	2	13	4.1.1.6233.4	40.2071	449	40.1333	0.932665	7.48027	373	19.31	343	18.52
30	58.57	58.57	76.61	49.54	38.94	gi|68058319	AAX88572.1	DNA topoisomerase I	1	auto	2	99	APFITSTLQQTASTR	Label:13C(6)(I)@4		-0.00348711	1626.86	814.439	1626.87	814.441	2	17	4.1.1.6367.7	52.5087	744	52.5132	1.44221	5.7288	519	22.78	738	27.17
30	58.57	58.57	76.61	49.54	38.94	gi|68058319	AAX88572.1	DNA topoisomerase I	1	auto	2	99	ENAQEAHEAIRPSDIR	Label:13C(6)(I)@10; Label:13C(6)(I)@15		0.00849511	1846.94	616.654	1846.93	616.651	3	16	19.1.1.5916.6	30.9463	1788	31.0786	1.5932	3.70386	1193	34.54	1874	43.29
30	58.57	58.57	76.61	49.54	38.94	gi|68058319	AAX88572.1	DNA topoisomerase I	1	auto	2	99	IAELVQYR	Label:13C(6)(I)@1		-0.00182854	996.568	499.291	996.57	499.292	2	10	19.1.1.6195.7	42.6499	2012	42.7853	1.47104	3.61931	1290	35.92	1871	43.26
30	58.57	58.57	76.61	49.54	38.94	gi|68058319	AAX88572.1	DNA topoisomerase I	1	auto	2	99	KADHIYLATDLDR	Label:13C(6)(I)@5	missed K-A@1	-0.00171132	1535.8	512.941	1535.8	512.942	3	11	20.1.1.5775.7	39.7226	621	39.7277	100		0	0	763	27.62
30	58.57	58.57	76.61	49.54	38.94	gi|68058319	AAX88572.1	DNA topoisomerase I	1	auto	2	99	LYDLIWR	Label:13C(6)(I)@5		-0.00347269	983.55	492.782	983.554	492.784	2	10	29.1.1.4047.3	39.3547	855	39.3245	1.14134	4.91363	782	27.96	880	29.66
30	58.57	58.57	76.61	49.54	38.94	gi|68058319	AAX88572.1	DNA topoisomerase I	1	auto	2	99	PSTYAAIISTIQER		cleaved R-P@N-term	-0.0203039	1548.79	517.272	1548.81	517.279	3	15	19.1.1.6663.5	65.5013	661	65.5282	1.26486	5.46666	603	24.56	752	27.42
30	58.57	58.57	76.61	49.54	38.94	gi|68058319	AAX88572.1	DNA topoisomerase I	1	auto	2	99	TTINLIPEAELLNVLDESSETK			0.00182011	2428.26	810.427	2428.26	810.427	3	18	20.1.1.6366.4	87.6195	273	87.526	1.52279	6.60323	382	19.54	573.54	23.95
30	58.57	58.57	76.61	49.54	38.94	gi|68058319	AAX88572.1	DNA topoisomerase I	1	auto	0	99	ADHIYLATDLDR			-0.00598752	1401.68	468.235	1401.69	468.237	3	12	19.1.1.6281.5	45.9372	560	45.874	1.36763	5.50846	574	23.96	774	27.82
30	58.57	58.57	76.61	49.54	38.94	gi|68058319	AAX88572.1	DNA topoisomerase I	1	auto	0	99	ADHIYLATDLDR	Label:13C(6)(I)@4		-0.00397827	1407.71	470.242	1407.71	470.244	3	12	19.1.1.6280.4	45.8904	779	45.951	1.52323	5.54375	542	23.28	814	28.53
30	58.57	58.57	76.61	49.54	38.94	gi|68058319	AAX88572.1	DNA topoisomerase I	1	auto	0	99	ANYQILPGK	Label:13C(6)(I)@5		0.000508062	1008.57	505.293	1008.57	505.292	2	11	20.1.1.5804.2	41.0023	811	41.1976	1.13057	4.59666	898	29.97	1001	31.64
30	58.57	58.57	76.61	49.54	38.94	gi|68058319	AAX88572.1	DNA topoisomerase I	1	auto	0	99	ANYQILPGK	Label:13C(6)(I)@5		-0.00932118	1008.56	505.288	1008.57	505.292	2	12	4.1.1.6237.5	40.6432	433	40.5543	1.30784	7.20453	342	18.49	441	21
30	58.57	58.57	76.61	49.54	38.94	gi|68058319	AAX88572.1	DNA topoisomerase I	1	auto	0	99	ANYQILPGK	Label:13C(6)(I)@5		-0.00601095	1008.56	505.289	1008.57	505.292	2	11	19.1.1.6157.3	41.1494	1433	41.3257	1.21439	4.3316	978	31.27	1171	34.22
30	58.57	58.57	76.61	49.54	38.94	gi|68058319	AAX88572.1	DNA topoisomerase I	1	auto	0	99	APFITSTLQQTASTR	Label:13C(6)(I)@4		0.00219348	1626.87	814.442	1626.87	814.441	2	19	19.1.1.6444.3	53.1298	2347	53.2915	1.3821	3.15947	1737	41.68	2367	48.65
30	58.57	58.57	76.61	49.54	38.94	gi|68058319	AAX88572.1	DNA topoisomerase I	1	auto	0	99	APFITSTLQQTASTR	Label:13C(6)(I)@4		0.001164	1626.87	814.442	1626.87	814.441	2	21	20.1.1.6023.3	53.0921	1914	53.1919	1.32363	3.51928	1426	37.76	1861	43.14
30	58.57	58.57	76.61	49.54	38.94	gi|68058319	AAX88572.1	DNA topoisomerase I	1	auto	0	99	APFITSTLQQTASTR			-0.00501183	1620.84	811.428	1620.85	811.431	2	20	20.1.1.6024.5	53.1713	1275	53.1919	1.32363	3.51928	1426	37.76	1861	43.14
30	58.57	58.57	76.61	49.54	38.94	gi|68058319	AAX88572.1	DNA topoisomerase I	1	auto	0	99	APFITSTLQQTASTR	Label:13C(6)(I)@4		-0.0244655	1626.84	814.429	1626.87	814.441	2	18	26.1.1.4130.6	32.7392	752	32.794	1.40219	5.43747	583	24.15	806	28.39
30	58.57	58.57	76.61	49.54	38.94	gi|68058319	AAX88572.1	DNA topoisomerase I	1	auto	0	99	APFITSTLQQTASTR	Label:13C(6)(I)@4		-0.00724111	1626.86	814.437	1626.87	814.441	2	19	29.1.1.3915.5	32.4383	1043	32.4952	1.29373	4.38196	929	30.48	1185	34.42
30	58.57	58.57	76.61	49.54	38.94	gi|68058319	AAX88572.1	DNA topoisomerase I	1	auto	0	99	APFITSTLQQTASTR			-0.00962633	1620.84	811.426	1620.85	811.431	2	13	29.1.1.3917.7	32.5323	983	32.4544	1.0445	4.2218	1106	33.26	1139	33.75
30	58.57	58.57	76.61	49.54	38.94	gi|68058319	AAX88572.1	DNA topoisomerase I	1	auto	0	99	APFITSTLQQTASTR	Label:13C(6)(I)@4		-0.0145042	1626.85	814.434	1626.87	814.441	2	15	30.1.1.3876.4	32.6844	964	32.6654	1.15511	4.31636	1008	31.75	1148	33.88
30	58.57	58.57	76.61	49.54	38.94	gi|68058319	AAX88572.1	DNA topoisomerase I	1	auto	0	63.97	ENAQEAHEAIRPSDIR			0.0178277	1834.91	459.735	1834.89	459.73	4	9	29.1.1.3555.5	19.2854	616	19.2602	1.05834	5.24095	713	26.7	744	27.28
30	58.57	58.57	76.61	49.54	38.94	gi|68058319	AAX88572.1	DNA topoisomerase I	1	auto	0	50.76	ENAQEAHEAIRPSDIR	Label:13C(6)(I)@10; Label:13C(6)(I)@15		0.00800349	1846.94	462.742	1846.93	462.74	4	9	20.1.1.5579.3	30.7153	2120	30.8665	1.61296	3.332	1467	38.3	2333	48.3
30	58.57	58.57	76.61	49.54	38.94	gi|68058319	AAX88572.1	DNA topoisomerase I	1	auto	0	99	IAELVQYR	Label:13C(6)(I)@1		-0.0162099	996.554	499.284	996.57	499.292	2	10	29.1.1.3766.7	26.7878	856	26.7164	0.886344	5.60736	682	26.12	596	24.41
30	58.57	58.57	76.61	49.54	38.94	gi|68058319	AAX88572.1	DNA topoisomerase I	1	auto	0	99	IAELVQYR	Label:13C(6)(I)@1		-0.0176538	996.552	499.283	996.57	499.292	2	12	3.1.1.6016.5	42.3056	373	42.3456	1.40338	8.38425	245	15.65	339	18.41
30	58.57	58.57	76.61	49.54	38.94	gi|68058319	AAX88572.1	DNA topoisomerase I	1	auto	0	99	IAELVQYR	Label:13C(6)(I)@1		-0.0138606	996.556	499.285	996.57	499.292	2	11	4.1.1.6249.3	41.7333	634	41.8958	1.45199	6.3293	424	20.59	607	24.64
30	58.57	58.57	76.61	49.54	38.94	gi|68058319	AAX88572.1	DNA topoisomerase I	1	auto	0	99	IAELVQYR			-0.00430865	990.545	496.28	990.55	496.282	2	11	20.1.1.5836.6	42.515	908	42.6169	1.77882	4.91533	650	25.5	1140	33.76
30	58.57	58.57	76.61	49.54	38.94	gi|68058319	AAX88572.1	DNA topoisomerase I	1	auto	0	99	IAELVQYR			-0.00380817	990.546	496.28	990.55	496.282	2	11	19.1.1.6197.5	42.7047	2176	42.8268	1.21903	3.54077	1461	38.22	1756	41.9
30	58.57	58.57	76.61	49.54	38.94	gi|68058319	AAX88572.1	DNA topoisomerase I	1	auto	0	99	KADHIYLATDLDR	Label:13C(6)(I)@5	missed K-A@1	-0.00221595	1535.8	512.941	1535.8	512.942	3	12	19.1.1.6122.4	39.7993	977	39.9423	1.34069	4.65594	810.22	28.46	1071	32.73
30	58.57	58.57	76.61	49.54	38.94	gi|68058319	AAX88572.1	DNA topoisomerase I	1	auto	0	99	KADHIYLATDLDR		missed K-A@1	0.00456239	1529.79	510.937	1529.78	510.935	3	13	19.1.1.6124.5	39.8911	726	39.9423	1.34069	4.65594	810.22	28.46	1071	32.73
30	58.57	58.57	76.61	49.54	38.94	gi|68058319	AAX88572.1	DNA topoisomerase I	1	auto	0	99	KADHIYLATDLDR	Label:13C(6)(I)@5	missed K-A@1	-0.00221595	1535.8	512.941	1535.8	512.942	3	12	19.1.1.6123.3	39.8383	977	39.9423	1.34069	4.65594	810.22	28.46	1071	32.73
30	58.57	58.57	76.61	49.54	38.94	gi|68058319	AAX88572.1	DNA topoisomerase I	1	auto	0	99	LAYLADAPQKDPEENEAIVR	Label:13C(6)(I)@18		-0.00105176	2247.15	750.056	2247.15	750.057	3	19	4.1.1.6325.4	48.3185	787	48.3745	1.65463	5.13759	611.13	24.72	997	31.58
30	58.57	58.57	76.61	49.54	38.94	gi|68058319	AAX88572.1	DNA topoisomerase I	1	auto	0	99	LAYLADAPQKDPEENEAIVR			0.000637962	2241.13	748.05	2241.13	748.05	3	24	4.1.1.6326.6	48.4489	522	48.3745	1.65463	5.13759	611.13	24.72	997	31.58
30	58.57	58.57	76.61	49.54	38.94	gi|68058319	AAX88572.1	DNA topoisomerase I	1	auto	0	99	LAYLADAPQKDPEENEAIVR	Label:13C(6)(I)@18		0.0144618	2247.16	750.061	2247.15	750.057	3	22	19.1.1.6352.3	48.8286	2810	48.944	1.42366	2.6161	2502	50.02	3512	59.26
30	58.57	58.57	76.61	49.54	38.94	gi|68058319	AAX88572.1	DNA topoisomerase I	1	auto	0	99	LAYLADAPQKDPEENEAIVR	Label:13C(6)(I)@18		0.00304729	2247.15	750.058	2247.15	750.057	3	17	20.1.1.5958.2	48.7838	1793	48.8627	1.53253	3.49344	1362	36.91	2058	45.37
30	58.57	58.57	76.61	49.54	38.94	gi|68058319	AAX88572.1	DNA topoisomerase I	1	auto	0	99	LYDLIWR	Label:13C(6)(I)@5		0.0135639	983.567	492.791	983.554	492.784	2	10	20.1.1.6175.2	64.554	2103	64.499	1.30539	3.34107	1592	39.9	2049	45.27
30	58.57	58.57	76.61	49.54	38.94	gi|68058319	AAX88572.1	DNA topoisomerase I	1	auto	0	99	LYDLIWR			0.00757532	977.541	489.778	977.533	489.774	2	10	4.1.1.6486.3	64.0387	466	64.1901	1.33642	6.25082	450.04	21.21	593	24.35
30	58.57	58.57	76.61	49.54	38.94	gi|68058319	AAX88572.1	DNA topoisomerase I	1	auto	0	99	LYDLIWR	Label:13C(6)(I)@5		-0.00401104	983.55	492.782	983.554	492.784	2	8	30.1.1.3999.5	39.7087	944	39.7294	1.14813	4.552	909	30.15	1029	32.08
30	58.57	58.57	76.61	49.54	38.94	gi|68058319	AAX88572.1	DNA topoisomerase I	1	auto	0	98.78	LYDLIWR			0.0180131	977.551	489.783	977.533	489.774	2	9	20.1.1.6173.2	64.435	1578	64.499	1.30539	3.34107	1592	39.9	2049	45.27
30	58.57	58.57	76.61	49.54	38.94	gi|68058319	AAX88572.1	DNA topoisomerase I	1	auto	0	98.54	LYDLIWR			0.00123952	977.535	489.775	977.533	489.774	2	9	26.1.1.4258.4	39.6651	557	39.6325	1.13152	5.55731	614	24.78	685	26.17
30	58.57	58.57	76.61	49.54	38.94	gi|68058319	AAX88572.1	DNA topoisomerase I	1	auto	0	98.06	LYDLIWR			0.0036488	977.537	489.776	977.533	489.774	2	9	19.1.1.6647.6	64.3433	1784	64.6052	1.46443	3.10544	1755	41.89	2534	50.34
30	58.57	58.57	76.61	49.54	38.94	gi|68058319	AAX88572.1	DNA topoisomerase I	1	auto	0	99	PSTYAAIISTIQER	Label:13C(6)(I)@7; Label:13C(6)(I)@8; Label:13C(6)(I)@11	cleaved R-P@N-term	-0.0356029	1566.84	523.287	1566.88	523.299	3	13	19.1.1.6662.4	65.4114	744	65.5282	1.26486	5.46666	603	24.56	752	27.42
30	58.57	58.57	76.61	49.54	38.94	gi|68058319	AAX88572.1	DNA topoisomerase I	1	auto	0	99	SLVIVESPAK	Label:13C(6)(I)@4		-0.0200441	1047.61	524.811	1047.63	524.821	2	13	3.1.1.6009.6	41.4975	381	41.4175	100		0	0	361	19
30	58.57	58.57	76.61	49.54	38.94	gi|68058319	AAX88572.1	DNA topoisomerase I	1	auto	0	99	SLVIVESPAK	Label:13C(6)(I)@4		-0.00473718	1047.62	524.818	1047.63	524.821	2	12	20.1.1.5819.3	41.7214	1170	41.942	1.22669	4.28927	993	31.51	1201	34.66
30	58.57	58.57	76.61	49.54	38.94	gi|68058319	AAX88572.1	DNA topoisomerase I	1	auto	0	99	SLVIVESPAK	Label:13C(6)(I)@4		-0.0100344	1047.62	524.816	1047.63	524.821	2	11	4.1.1.6242.4	41.1425	702	41.2023	1.37751	6.34647	431	20.76	585.37	24.19
30	58.57	58.57	76.61	49.54	38.94	gi|68058319	AAX88572.1	DNA topoisomerase I	1	auto	0	99	SLVIVESPAK	Label:13C(6)(I)@4		-0.0059671	1047.62	524.818	1047.63	524.821	2	12	19.1.1.6174.4	41.7923	1768	42.085	1.42837	3.56282	1347	36.7	1897	43.55
30	58.57	58.57	76.61	49.54	38.94	gi|68058319	AAX88572.1	DNA topoisomerase I	1	auto	0	99	SLVIVESPAK			-0.00623851	1041.6	521.808	1041.61	521.811	2	8	19.1.1.6176.7	41.8813	1360	42.133	1.30914	3.47247	1472	38.37	1900	43.59
30	58.57	58.57	76.61	49.54	38.94	gi|68058319	AAX88572.1	DNA topoisomerase I	1	auto	0	99	TTINLIPEAELLNVLDESSETK	Label:13C(6)(I)@3; Label:13C(6)(I)@6		-0.000110327	2440.3	814.44	2440.3	814.44	3	19	20.1.1.6365.2	87.4176	497	87.526	1.52279	6.60323	382	19.54	573.54	23.95
30	58.57	58.57	76.61	49.54	38.94	gi|68058319	AAX88572.1	DNA topoisomerase I	1	auto	0	99	TTINLIPEAELLNVLDESSETK	Label:13C(6)(I)@3; Label:13C(6)(I)@6		-0.00186191	2440.3	814.44	2440.3	814.44	3	16	19.1.1.6901.2	87.8334	409	87.8136	2.00449	7.72945	252	15.87	498.04	22.32
30	58.57	58.57	76.61	49.54	38.94	gi|68058319	AAX88572.1	DNA topoisomerase I	1	auto	0	99	TTINLIPEAELLNVLDESSETK			-0.0113884	2428.25	810.423	2428.26	810.427	3	15	19.1.1.6900.2	87.7796	196	87.8136	2.00449	7.72945	252	15.87	498.04	22.32
30	58.57	58.57	76.61	49.54	38.94	gi|68058319	AAX88572.1	DNA topoisomerase I	1	auto	0	93.16	VVFNEITK	Label:13C(6)(I)@6		-0.0219139	954.526	478.27	954.548	478.281	2	8	30.1.1.3709.6	26.2832	1279	26.2926	1.13714	5.01897	751	27.4	842	29.02
78	38.87	38.87	90.81	70.32	64.31	gi|68057699	AAX87952.1	elongation factor Ts	1	auto	2	99	AEITASLVK		cleaved M-A@N-term	-0.00527645	930.533	466.274	930.539	466.277	2	13	6.1.1.6000.3	40.7814	1237	40.1706	1.39635	3.65833	1290	35.92	1776	42.14
78	38.87	38.87	90.81	70.32	64.31	gi|68057699	AAX87952.1	elongation factor Ts	1	auto	2	99	GTTIEALQAQFEEK	Label:13C(6)(I)@4		-0.000841694	1569.8	785.906	1569.8	785.906	2	18	6.1.1.6305.6	60.5313	2192	60.6826	0.669461	2.56064	3836	61.94	2532	50.32
78	38.87	38.87	90.81	70.32	64.31	gi|68057699	AAX87952.1	elongation factor Ts	1	auto	2	99	GTTIEALQAQFEEKR	Label:13C(6)(I)@4	missed K-R@14	-0.0153193	1725.88	576.302	1725.9	576.307	3	14	2.1.1.6042.7	54.6804	378	54.6849	0.910594	7.17115	411	20.27	369	19.21
78	38.87	38.87	90.81	70.32	64.31	gi|68057699	AAX87952.1	elongation factor Ts	1	auto	2	99	IGVLVAGEGSADELK			-0.00785349	1456.77	729.392	1456.78	729.396	2	16	6.1.1.6177.5	51.1969	352	51.1676	0.886959	7.09323	426	20.64	372.54	19.3
78	38.87	38.87	90.81	70.32	64.31	gi|68057699	AAX87952.1	elongation factor Ts	1	auto	2	99	IGVLVAGEGSADELKK	Label:13C(6)(I)@1	missed K-K@15	-0.0655591	1590.83	531.283	1590.89	531.305	3	17	2.1.1.5813.5	42.5034	841	42.7754	0.786035	3.73709	1640	40.5	1271	35.65
78	38.87	38.87	90.81	70.32	64.31	gi|68057699	AAX87952.1	elongation factor Ts	1	auto	2	99	LEVGEGIEK			-0.0141778	972.499	487.257	972.513	487.264	2	12	21.1.1.5726.6	35.769	203	35.7777	0.510079	3.74422	2131.56	46.17	1072	32.74
78	38.87	38.87	90.81	70.32	64.31	gi|68057699	AAX87952.1	elongation factor Ts	1	auto	2	99	LEVGEGIEKK		missed K-K@9	0.00566049	1100.61	367.878	1100.61	367.877	3	11	21.1.1.5550.5	29.4098	621	29.5816	0.84129	5.81634	652	25.53	540.82	23.26
78	38.87	38.87	90.81	70.32	64.31	gi|68057699	AAX87952.1	elongation factor Ts	1	auto	2	99	LEVGEGIEKKEEDFAAEVAK		missed K-K@9	0.0159746	2190.12	548.538	2190.11	548.534	4	13	6.1.1.6253.6	56.5724	680	56.5876	1.11101	4.86869	807	28.41	884	29.73
78	38.87	38.87	90.81	70.32	64.31	gi|68057699	AAX87952.1	elongation factor Ts	1	auto	2	99	RVAYLDGQVIAQYLHGAK	Label:13C(6)(I)@10	missed R-V@1	-0.00485621	2007.09	670.039	2007.1	670.041	3	14	6.1.1.6314.6	61.1857	387	61.195	0.610239	6.08852	718	26.8	432	20.78
78	38.87	38.87	90.81	70.32	64.31	gi|68057699	AAX87952.1	elongation factor Ts	1	auto	2	99	SVNTSVSNFIR			0.000196835	1222.63	612.323	1222.63	612.323	2	14	2.1.1.5912.3	47.2672	1572	47.4165	0.855764	3.52373	1760	41.95	1485	38.54
78	38.87	38.87	90.81	70.32	64.31	gi|68057699	AAX87952.1	elongation factor Ts	1	auto	2	99	VAAEGVILAR			-0.00308171	997.589	499.802	997.592	499.803	2	14	2.1.1.5762.3	40.025	1494	40.2808	0.79415	3.82922	1553	39.41	1216	34.87
78	38.87	38.87	90.81	70.32	64.31	gi|68057699	AAX87952.1	elongation factor Ts	1	auto	2	99	VAYLDGQVIAQYLHGAK			-0.00213493	1844.98	615.999	1844.98	616	3	18	2.1.1.6212.3	65.5262	3085	65.6664	0.835239	2.52894	3462	58.84	2851	53.39
78	38.87	38.87	90.81	70.32	64.31	gi|68057699	AAX87952.1	elongation factor Ts	1	auto	0	99	AEITASLVK		cleaved M-A@N-term	-0.00466611	930.534	466.274	930.539	466.277	2	11	6.1.1.5970.2	38.7566	2380	39.2319	0.730746	3.11238	2465	49.65	1776	42.14
78	38.87	38.87	90.81	70.32	64.31	gi|68057699	AAX87952.1	elongation factor Ts	1	auto	0	99	AEITASLVK		cleaved M-A@N-term	-0.0122238	930.526	466.271	930.539	466.277	2	11	21.1.1.5804.3	38.535	7427	38.8516	0.39183	2.0983	8150	90.28	3148.58	56.11
78	38.87	38.87	90.81	70.32	64.31	gi|68057699	AAX87952.1	elongation factor Ts	1	auto	0	99	AEITASLVK		cleaved M-A@N-term	-0.000566109	930.538	466.276	930.539	466.277	2	10	21.1.1.5858.3	40.5516	1220	40.5795	3.03815	3.87377	889	29.82	2663	51.6
78	38.87	38.87	90.81	70.32	64.31	gi|68057699	AAX87952.1	elongation factor Ts	1	auto	0	99	AEITASLVK	Label:13C(6)(I)@3	cleaved M-A@N-term	-0.00936935	936.549	469.282	936.559	469.287	2	10	21.1.1.5803.2	38.496	2990	38.7794	0.443948	2.12051	7304	85.46	3197.07	56.54
78	38.87	38.87	90.81	70.32	64.31	gi|68057699	AAX87952.1	elongation factor Ts	1	auto	0	99	AEITASLVK		cleaved M-A@N-term	-0.0126723	930.526	466.27	930.539	466.277	2	10	2.1.1.5732.4	38.5045	1197	38.489	0.876692	5.43584	730	27.02	631	25.12
78	38.87	38.87	90.81	70.32	64.31	gi|68057699	AAX87952.1	elongation factor Ts	1	auto	0	99	AEITASLVK		cleaved M-A@N-term	-0.0142413	930.524	466.269	930.539	466.277	2	11	23.1.1.5694.4	38.2269	2114	38.213	0.729366	4.24247	1328	36.44	955	30.9
78	38.87	38.87	90.81	70.32	64.31	gi|68057699	AAX87952.1	elongation factor Ts	1	auto	0	99	AEITASLVK	Label:13C(6)(I)@3	cleaved M-A@N-term	-0.00831801	936.55	469.283	936.559	469.287	2	11	6.1.1.5969.7	38.7436	1630	39.2319	0.724986	3.11984	2465	49.65	1762	41.98
78	38.87	38.87	90.81	70.32	64.31	gi|68057699	AAX87952.1	elongation factor Ts	1	auto	0	99	AEITASLVK	Label:13C(6)(I)@3	cleaved M-A@N-term	-0.0236281	936.535	469.275	936.559	469.287	2	10	23.1.1.5696.2	38.2938	918	38.3232	0.684881	4.33812	1318	36.3	890	29.83
78	38.87	38.87	90.81	70.32	64.31	gi|68057699	AAX87952.1	elongation factor Ts	1	auto	0	96.99	AEITASLVK	Label:13C(6)(I)@3	cleaved M-A@N-term	-0.0347536	936.524	469.269	936.559	469.287	2	9	22.1.1.6124.4	39.9458	723	39.9018	0.988736	6.26001	517	22.74	504	22.45
78	38.87	38.87	90.81	70.32	64.31	gi|68057699	AAX87952.1	elongation factor Ts	1	auto	0	86.72	AEITASLVK	Label:13C(6)(I)@3	cleaved M-A@N-term	-0.0531635	936.506	469.26	936.559	469.287	2	9	2.1.1.5722.7	37.9931	533	37.8843	0.845876	6.63161	500	22.36	417	20.42
78	38.87	38.87	90.81	70.32	64.31	gi|68057699	AAX87952.1	elongation factor Ts	1	auto	0	74.83	AEITASLVK		cleaved M-A@N-term	-0.0142413	930.524	466.269	930.539	466.277	2	9	23.1.1.5692.2	38.1439	2114	38.213	0.729366	4.24247	1328	36.44	955	30.9
78	38.87	38.87	90.81	70.32	64.31	gi|68057699	AAX87952.1	elongation factor Ts	1	auto	0	99	GTTIEALQAQFEEK			0.00831417	1563.79	782.9	1563.78	782.896	2	19	23.1.1.6093.3	59.5872	3643	59.6404	0.697625	2.54784	3780	61.48	2600	50.99
78	38.87	38.87	90.81	70.32	64.31	gi|68057699	AAX87952.1	elongation factor Ts	1	auto	0	99	GTTIEALQAQFEEK	Label:13C(6)(I)@4		-0.0052427	1569.79	785.904	1569.8	785.906	2	16	21.1.1.6207.6	59.9742	3874	59.9911	0.517801	1.97357	7596	87.16	3878	62.27
78	38.87	38.87	90.81	70.32	64.31	gi|68057699	AAX87952.1	elongation factor Ts	1	auto	0	99	GTTIEALQAQFEEK			-0.00510539	1563.77	782.894	1563.78	782.896	2	13	21.1.1.6208.2	60.0008	9868	60.074	0.346815	1.92388	10604	102.98	3626	60.22
78	38.87	38.87	90.81	70.32	64.31	gi|68057699	AAX87952.1	elongation factor Ts	1	auto	0	99	GTTIEALQAQFEEK			-0.00554412	1563.77	522.265	1563.78	522.267	3	13	6.1.1.6305.3	60.5015	2375	60.6826	0.686546	2.92405	2897	53.82	1961	44.28
78	38.87	38.87	90.81	70.32	64.31	gi|68057699	AAX87952.1	elongation factor Ts	1	auto	0	99	GTTIEALQAQFEEK			0.0058378	1563.78	782.899	1563.78	782.896	2	12	2.1.1.6125.4	59.7649	834	59.7893	1.08352	4.6562	893	29.88	954	30.89
78	38.87	38.87	90.81	70.32	64.31	gi|68057699	AAX87952.1	elongation factor Ts	1	auto	0	99	GTTIEALQAQFEEKR		missed K-R@14	0.00498179	1719.88	574.302	1719.88	574.3	3	13	21.1.1.6142.2	54.972	5832	55.1172	0.501104	2.1444	6576	81.09	3249	57
78	38.87	38.87	90.81	70.32	64.31	gi|68057699	AAX87952.1	elongation factor Ts	1	auto	0	99	GTTIEALQAQFEEKR		missed K-R@14	-0.00316578	1719.88	574.299	1719.88	574.3	3	13	6.1.1.6239.3	55.4975	1867	55.7068	0.81443	3.19266	2203	46.94	1769	42.06
78	38.87	38.87	90.81	70.32	64.31	gi|68057699	AAX87952.1	elongation factor Ts	1	auto	0	99	GTTIEALQAQFEEKR		missed K-R@14	-0.014435	1719.86	574.295	1719.88	574.3	3	11	2.1.1.6043.4	54.7321	409	54.6849	0.910594	7.17115	411	20.27	369	19.21
78	38.87	38.87	90.81	70.32	64.31	gi|68057699	AAX87952.1	elongation factor Ts	1	auto	0	99	IGVLVAGEGSADELK			-0.0104758	1456.77	729.391	1456.78	729.396	2	18	21.1.1.6077.6	50.6431	1236	50.6039	0.730459	4.1661	1376	37.09	991	31.48
78	38.87	38.87	90.81	70.32	64.31	gi|68057699	AAX87952.1	elongation factor Ts	1	auto	0	99	IGVLVAGEGSADELKK		missed K-K@15	-0.00866561	1584.86	529.295	1584.87	529.298	3	19	6.1.1.6040.2	43.2545	6565	43.4528	0.446267	2.11981	7282	85.33	3204.09	56.6
78	38.87	38.87	90.81	70.32	64.31	gi|68057699	AAX87952.1	elongation factor Ts	1	auto	0	99	IGVLVAGEGSADELKK		missed K-K@15	0.00119629	1584.87	529.298	1584.87	529.298	3	17	7.1.1.6291.3	43.8293	1259	43.8975	0.776418	4.2039	1305	36.12	999	31.61
78	38.87	38.87	90.81	70.32	64.31	gi|68057699	AAX87952.1	elongation factor Ts	1	auto	0	99	IGVLVAGEGSADELKK	Label:13C(6)(I)@1	missed K-K@15	-0.00513283	1590.89	531.303	1590.89	531.305	3	18	7.1.1.6292.3	43.9266	940	43.8975	0.776418	4.2039	1305	36.12	999	31.61
78	38.87	38.87	90.81	70.32	64.31	gi|68057699	AAX87952.1	elongation factor Ts	1	auto	0	99	IGVLVAGEGSADELKK	Label:13C(6)(I)@1	missed K-K@15	-0.0176934	1590.87	531.299	1590.89	531.305	3	17	18.1.1.6790.2	43.0876	945	43.1919	1.25484	4.86764	763	27.62	944	30.72
78	38.87	38.87	90.81	70.32	64.31	gi|68057699	AAX87952.1	elongation factor Ts	1	auto	0	99	IGVLVAGEGSADELKK		missed K-K@15	-0.00769085	1584.86	529.295	1584.87	529.298	3	17	18.1.1.6791.6	43.1455	764	43.1919	1.25484	4.86764	763	27.62	944	30.72
78	38.87	38.87	90.81	70.32	64.31	gi|68057699	AAX87952.1	elongation factor Ts	1	auto	0	99	IGVLVAGEGSADELKK		missed K-K@15	-0.00814949	1584.86	529.295	1584.87	529.298	3	16	19.1.1.6241.5	44.3984	835	44.4563	1.44261	4.47569	850	29.15	1209	34.77
78	38.87	38.87	90.81	70.32	64.31	gi|68057699	AAX87952.1	elongation factor Ts	1	auto	0	99	IGVLVAGEGSADELKK	Label:13C(6)(I)@1	missed K-K@15	-0.00185925	1590.89	531.304	1590.89	531.305	3	16	22.1.1.6224.3	43.7218	1035	43.7907	0.626657	3.81108	1803	42.46	1114	33.38
78	38.87	38.87	90.81	70.32	64.31	gi|68057699	AAX87952.1	elongation factor Ts	1	auto	0	99	IGVLVAGEGSADELKK		missed K-K@15	0.0122617	1584.88	529.302	1584.87	529.298	3	17	22.1.1.6226.3	43.8005	1810	43.7907	0.626657	3.81108	1803	42.46	1114	33.38
78	38.87	38.87	90.81	70.32	64.31	gi|68057699	AAX87952.1	elongation factor Ts	1	auto	0	99	IGVLVAGEGSADELKK		missed K-K@15	-0.0250699	1584.85	529.29	1584.87	529.298	3	18	21.1.1.5912.4	42.6677	5884	42.9827	0.248443	2.75901	6678	81.72	1635.81	40.45
78	38.87	38.87	90.81	70.32	64.31	gi|68057699	AAX87952.1	elongation factor Ts	1	auto	0	99	IGVLVAGEGSADELKK		missed K-K@15	-0.000716943	1584.87	529.298	1584.87	529.298	3	15	21.1.1.5962.4	44.6891	1226	44.6689	0.813488	4.22584	1258	35.47	1009	31.76
78	38.87	38.87	90.81	70.32	64.31	gi|68057699	AAX87952.1	elongation factor Ts	1	auto	0	99	IGVLVAGEGSADELKK		missed K-K@15	-0.00621008	1584.87	529.296	1584.87	529.298	3	17	21.1.1.6030.6	47.8924	671	48.0768	0.01		707	26.59	0	0
78	38.87	38.87	90.81	70.32	64.31	gi|68057699	AAX87952.1	elongation factor Ts	1	auto	0	99	IGVLVAGEGSADELKK	Label:13C(6)(I)@1	missed K-K@15	-0.00897649	1590.88	531.302	1590.89	531.305	3	13	19.1.1.6239.2	44.3004	1309	44.4134	1.6107	4.49673	806	28.39	1280	35.78
78	38.87	38.87	90.81	70.32	64.31	gi|68057699	AAX87952.1	elongation factor Ts	1	auto	0	98.91	IGVLVAGEGSADELKK		missed K-K@15	-0.000716943	1584.87	529.298	1584.87	529.298	3	10	21.1.1.5961.3	44.6403	1226	44.6689	0.813488	4.22584	1258	35.47	1009	31.76
78	38.87	38.87	90.81	70.32	64.31	gi|68057699	AAX87952.1	elongation factor Ts	1	auto	0	96.93	LEVGEGIEK			0.00710173	972.52	487.267	972.513	487.264	2	9	6.1.1.5932.2	36.4331	1374	36.4696	0.739992	4.57153	1134	33.67	827.37	28.76
78	38.87	38.87	90.81	70.32	64.31	gi|68057699	AAX87952.1	elongation factor Ts	1	auto	0	96.55	LEVGEGIEK	Label:13C(6)(I)@7		-0.006929	978.526	490.27	978.533	490.274	2	8	21.1.1.5719.3	35.5116	575	35.605	0.386227	4.32589	1938	44.02	738	27.17
78	38.87	38.87	90.81	70.32	64.31	gi|68057699	AAX87952.1	elongation factor Ts	1	auto	0	53.74	LEVGEGIEK	Label:13C(6)(I)@7		-0.0170534	978.516	490.265	978.533	490.274	2	7	2.1.1.5673.5	35.4385	490	35.4551	0.322073	5.81912	1225	35	389	19.72
78	38.87	38.87	90.81	70.32	64.31	gi|68057699	AAX87952.1	elongation factor Ts	1	auto	0	97.67	LEVGEGIEKK		missed K-K@9	0.00316733	1100.61	367.878	1100.61	367.877	3	10	6.1.1.5841.3	29.7638	545	30.4478	0.897619	6.09189	574	23.96	508	22.54
78	38.87	38.87	90.81	70.32	64.31	gi|68057699	AAX87952.1	elongation factor Ts	1	auto	0	99	RVAYLDGQVIAQYLHGAK		missed R-V@1	-0.00788512	2001.07	668.031	2001.08	668.034	3	17	21.1.1.6201.6	59.5315	2534	59.6181	0.588881	2.98076	3064	55.35	1779	42.18
78	38.87	38.87	90.81	70.32	64.31	gi|68057699	AAX87952.1	elongation factor Ts	1	auto	0	99	RVAYLDGQVIAQYLHGAK	Label:13C(6)(I)@10	missed R-V@1	-0.00918181	2007.09	670.038	2007.1	670.041	3	16	21.1.1.6202.4	59.5757	1689	59.5539	0.632135	2.9377	3018	54.94	1881	43.37
78	38.87	38.87	90.81	70.32	64.31	gi|68057699	AAX87952.1	elongation factor Ts	1	auto	0	99	SVNTSVSNFIR	Label:13C(6)(I)@10		-0.00465288	1228.65	615.33	1228.65	615.333	2	12	5.1.1.5894.5	48.021	557	48.0339	1.21904	7.66105	312	17.66	375	19.36
78	38.87	38.87	90.81	70.32	64.31	gi|68057699	AAX87952.1	elongation factor Ts	1	auto	0	99	SVNTSVSNFIR	Label:13C(6)(I)@10		-0.00143701	1228.65	615.332	1228.65	615.333	2	13	6.1.1.6123.2	47.8276	5221	48.0914	0.707498	1.71267	8296	91.08	5787	76.07
78	38.87	38.87	90.81	70.32	64.31	gi|68057699	AAX87952.1	elongation factor Ts	1	auto	0	99	SVNTSVSNFIR	Label:13C(6)(I)@10		-0.0100434	1228.64	615.328	1228.65	615.333	2	12	4.1.1.6325.7	48.3701	376	48.2893	2.05906	8.66185	199	14.11	404	20.1
78	38.87	38.87	90.81	70.32	64.31	gi|68057699	AAX87952.1	elongation factor Ts	1	auto	0	99	SVNTSVSNFIR			-0.0151474	1222.62	612.315	1222.63	612.323	2	12	21.1.1.6020.4	47.3916	5652	47.4661	0.506356	2.24065	5981	77.34	2986	54.64
78	38.87	38.87	90.81	70.32	64.31	gi|68057699	AAX87952.1	elongation factor Ts	1	auto	0	99	SVNTSVSNFIR			-4.29651e-05	1222.63	612.323	1222.63	612.323	2	12	23.1.1.5910.4	47.2798	721	47.1639	1.74806	4.66198	727	26.96	1253	35.4
78	38.87	38.87	90.81	70.32	64.31	gi|68057699	AAX87952.1	elongation factor Ts	1	auto	0	99	VAAEGVILAR	Label:13C(6)(I)@7		-0.0115927	1003.6	502.808	1003.61	502.813	2	14	2.1.1.5771.5	40.5026	1137	40.2808	0.79415	3.82922	1553	39.41	1216	34.87
78	38.87	38.87	90.81	70.32	64.31	gi|68057699	AAX87952.1	elongation factor Ts	1	auto	0	99	VAAEGVILAR			-0.000894633	997.591	499.803	997.592	499.803	2	16	6.1.1.5996.4	40.5307	7271	40.9748	0.477074	2.04459	7477	86.47	3517	59.3
78	38.87	38.87	90.81	70.32	64.31	gi|68057699	AAX87952.1	elongation factor Ts	1	auto	0	99	VAAEGVILAR			-0.00648606	997.585	499.8	997.592	499.803	2	13	25.1.1.3971.3	26.3887	2205	26.5246	0.619673	3.29782	2424	49.23	1481	38.48
78	38.87	38.87	90.81	70.32	64.31	gi|68057699	AAX87952.1	elongation factor Ts	1	auto	0	99	VAAEGVILAR	Label:13C(6)(I)@7		-0.00753776	1003.6	502.81	1003.61	502.813	2	14	6.1.1.5999.2	40.7088	3294	40.7654	0.5386	2.10481	6508	80.67	3456	58.79
78	38.87	38.87	90.81	70.32	64.31	gi|68057699	AAX87952.1	elongation factor Ts	1	auto	0	99	VAAEGVILAR	Label:13C(6)(I)@7		-0.00735466	1003.6	502.81	1003.61	502.813	2	14	6.1.1.6000.2	40.7707	3294	40.7654	0.5386	2.10481	6508	80.67	3456	58.79
78	38.87	38.87	90.81	70.32	64.31	gi|68057699	AAX87952.1	elongation factor Ts	1	auto	0	99	VAAEGVILAR			-0.0223152	997.57	499.792	997.592	499.803	2	15	21.1.1.5855.2	40.4295	9741	40.4575	0.164926	2.61209	10479	102.37	1704	41.28
78	38.87	38.87	90.81	70.32	64.31	gi|68057699	AAX87952.1	elongation factor Ts	1	auto	0	99	VAAEGVILAR			-0.0015677	997.59	499.803	997.592	499.803	2	14	22.1.1.6164.5	41.4408	1353	41.2344	0.01		1537	39.2	0	0
78	38.87	38.87	90.81	70.32	64.31	gi|68057699	AAX87952.1	elongation factor Ts	1	auto	0	99	VAAEGVILAR			-0.00677475	997.585	499.8	997.592	499.803	2	13	23.1.1.5736.5	39.7765	4600	40.0834	0.364746	2.83874	4691	68.49	1687	41.07
78	38.87	38.87	90.81	70.32	64.31	gi|68057699	AAX87952.1	elongation factor Ts	1	auto	0	99	VAAEGVILAR	Label:13C(6)(I)@7		-0.0137211	1003.6	502.807	1003.61	502.813	2	14	23.1.1.5744.3	40.061	2043	40.2392	0.521669	2.61003	4322	65.74	2223	47.15
78	38.87	38.87	90.81	70.32	64.31	gi|68057699	AAX87952.1	elongation factor Ts	1	auto	0	99	VAAEGVILAR			-0.00714606	997.585	499.8	997.592	499.803	2	12	28.1.1.4146.6	26.5929	629	26.6105	0.01		448	21.17	0	0
78	38.87	38.87	90.81	70.32	64.31	gi|68057699	AAX87952.1	elongation factor Ts	1	auto	0	99	VAAEGVILAR	Label:13C(6)(I)@7		-0.0107781	1003.6	502.808	1003.61	502.813	2	9	28.1.1.4147.7	26.6828	375	26.6105	0.01		448	21.17	0	0
78	38.87	38.87	90.81	70.32	64.31	gi|68057699	AAX87952.1	elongation factor Ts	1	auto	0	99	VAAEGVILAR			-0.00965961	997.582	499.798	997.592	499.803	2	13	9.1.1.8522.5	45.7957	719	45.7376	0.597797	5.97747	755	27.48	445	21.1
78	38.87	38.87	90.81	70.32	64.31	gi|68057699	AAX87952.1	elongation factor Ts	1	auto	0	99	VAAEGVILAR	Label:13C(6)(I)@7		-0.0363865	1003.58	502.795	1003.61	502.813	2	12	20.1.1.5817.4	41.6288	1212	41.6526	2.81708	5.52943	445	21.1	1236	35.16
78	38.87	38.87	90.81	70.32	64.31	gi|68057699	AAX87952.1	elongation factor Ts	1	auto	0	99	VAYLDGQVIAQYLHGAK	Label:13C(6)(I)@9		-0.0103164	1850.99	618.003	1851	618.007	3	16	6.1.1.6380.2	66.1168	8356	66.3275	0.701434	1.3435	13550	116.4	9371	96.8
78	38.87	38.87	90.81	70.32	64.31	gi|68057699	AAX87952.1	elongation factor Ts	1	auto	0	99	VAYLDGQVIAQYLHGAK			-0.00214324	1844.98	615.999	1844.98	616	3	18	7.1.1.6529.7	67.1878	502	67.1287	0.5873	7.23175	521.54	22.84	302	17.38
78	38.87	38.87	90.81	70.32	64.31	gi|68057699	AAX87952.1	elongation factor Ts	1	auto	0	99	VAYLDGQVIAQYLHGAK			0.00313246	1844.98	616.001	1844.98	616	3	17	22.1.1.6647.5	66.5612	924	66.5917	0.66857	5.06803	980	31.3	646	25.42
78	38.87	38.87	90.81	70.32	64.31	gi|68057699	AAX87952.1	elongation factor Ts	1	auto	0	99	VAYLDGQVIAQYLHGAK			-0.0117144	1844.97	615.996	1844.98	616	3	15	21.1.1.6266.4	65.091	14930	65.3654	0.237572	1.81118	16063	126.74	3762.54	61.34
78	38.87	38.87	90.81	70.32	64.31	gi|68057699	AAX87952.1	elongation factor Ts	1	auto	0	99	VAYLDGQVIAQYLHGAK			0.000803405	1844.98	616	1844.98	616	3	15	23.1.1.6155.4	65.0617	7609	65.1889	0.494249	1.90253	8432	91.83	4109	64.1
78	38.87	38.87	90.81	70.32	64.31	gi|68057699	AAX87952.1	elongation factor Ts	1	auto	0	99	VAYLDGQVIAQYLHGAK			-0.00837134	1844.97	615.997	1844.98	616	3	14	6.1.1.6379.4	66.0721	11463	66.3275	0.701434	1.3435	13550	116.4	9371	96.8
78	38.87	38.87	90.81	70.32	64.31	gi|68057699	AAX87952.1	elongation factor Ts	1	auto	0	99	VAYLDGQVIAQYLHGAK	Label:13C(6)(I)@9		-0.00971508	1850.99	618.004	1851	618.007	3	13	21.1.1.6286.3	67.0016	2187	66.9824	0.681766	2.62233	3618	60.15	2432	49.32
78	38.87	38.87	90.81	70.32	64.31	gi|68057699	AAX87952.1	elongation factor Ts	1	auto	0	99	VAYLDGQVIAQYLHGAK			-0.0065875	1844.97	615.998	1844.98	616	3	12	21.1.1.6288.6	67.2266	3223	66.9824	0.681766	2.62233	3618	60.15	2432	49.32
67	42.42	42.42	73.22	59.74	50.27	gi|68057646	AAX87899.1	heme-binding protein A	1	auto	2	99	APLGFSPALIIEGTSYNASSQQVYNR	Label:13C(6)(I)@10; Label:13C(6)(I)@11		-0.00441214	2794.43	932.483	2794.43	932.485	3	23	5.1.1.6310.6	75.9844	674	76.0739	1.74849	5.52282	518	22.76	893	29.88
67	42.42	42.42	73.22	59.74	50.27	gi|68057646	AAX87899.1	heme-binding protein A	1	auto	2	99	FNNSEFDALLNEAIGLTNK			0.000251189	2109.04	704.02	2109.04	704.02	3	20	5.1.1.6516.2	90.0396	233	90.044	1.79532	7.71513	263	16.22	465.54	21.58
67	42.42	42.42	73.22	59.74	50.27	gi|68057646	AAX87899.1	heme-binding protein A	1	auto	2	99	FNNSEFDALLNEAIGLTNKEER			0.0102044	2523.23	842.085	2523.22	842.082	3	16	5.1.1.6401.4	84.5879	432	84.6641	2.13503	5.35655	514	22.67	1082	32.89
67	42.42	42.42	73.22	59.74	50.27	gi|68057646	AAX87899.1	heme-binding protein A	1	auto	2	99	GLNVAYIAFNTEK			-0.00181721	1438.74	720.379	1438.75	720.38	2	14	5.1.1.6121.6	61.5877	424	61.6818	1.91184	5.75579	462.07	21.5	871	29.51
67	42.42	42.42	73.22	59.74	50.27	gi|68057646	AAX87899.1	heme-binding protein A	1	auto	2	99	LQAGTCDLILFPNVADLAK	Carbamidomethyl(C)@6; Label:13C(6)(I)@9		-0.0048136	2064.1	689.04	2064.1	689.041	3	15	5.1.1.6352.6	79.6493	718	79.665	1.85177	6.07789	419	20.47	765	27.66
67	42.42	42.42	73.22	59.74	50.27	gi|68057646	AAX87899.1	heme-binding protein A	1	auto	2	99	LVISIVPDATTR	Label:13C(6)(I)@3; Label:13C(6)(I)@5		-0.0367512	1295.75	648.881	1295.79	648.9	2	14	2.1.1.6078.5	56.8441	571	56.8091	1.75972	7.05042	317	17.8	550	23.45
67	42.42	42.42	73.22	59.74	50.27	gi|68057646	AAX87899.1	heme-binding protein A	1	auto	2	99	TDQAIQYVAHENYWK	Label:13C(6)(I)@5		0.00292281	1870.9	624.64	1870.89	624.639	3	16	18.1.1.6990.2	51.4242	1936	51.5298	2.39757	3.74591	1014	31.84	2397	48.96
67	42.42	42.42	73.22	59.74	50.27	gi|68057646	AAX87899.1	heme-binding protein A	1	auto	0	99	FNNSEFDALLNEAIGLTNK	Label:13C(6)(I)@14		0.000478094	2115.06	706.027	2115.06	706.027	3	21	5.1.1.6515.2	90.0136	392	90.0013	2.1757	9.08719	177.61	13.33	381	19.52
67	42.42	42.42	73.22	59.74	50.27	gi|68057646	AAX87899.1	heme-binding protein A	1	auto	0	99	FNNSEFDALLNEAIGLTNK	Label:13C(6)(I)@14		-0.00831075	2115.05	706.024	2115.06	706.027	3	20	5.1.1.6560.2	90.4416	54	90.3969	100		0	0	440	20.98
67	42.42	42.42	73.22	59.74	50.27	gi|68057646	AAX87899.1	heme-binding protein A	1	auto	0	99	FNNSEFDALLNEAIGLTNK	Label:13C(6)(I)@14		0.00580219	2115.06	706.029	2115.06	706.027	3	21	18.1.1.7419.2	89.9127	1149	89.8946	1.82312	4.6293	726	26.94	1305	36.12
67	42.42	42.42	73.22	59.74	50.27	gi|68057646	AAX87899.1	heme-binding protein A	1	auto	0	99	FNNSEFDALLNEAIGLTNK			0.00636122	2109.04	1055.53	2109.04	1055.53	2	17	18.1.1.7419.5	89.9935	604	90.0572	1.56639	4.8968	687	26.21	1061	32.57
67	42.42	42.42	73.22	59.74	50.27	gi|68057646	AAX87899.1	heme-binding protein A	1	auto	0	99	FNNSEFDALLNEAIGLTNK			-0.0213547	2109.02	704.013	2109.04	704.02	3	15	5.1.1.6532.2	90.1612	304	90.1488	1.19141	6.84508	395	19.87	464	21.54
67	42.42	42.42	73.22	59.74	50.27	gi|68057646	AAX87899.1	heme-binding protein A	1	auto	0	99	FNNSEFDALLNEAIGLTNKEER	Label:13C(6)(I)@14		0.00859954	2529.25	844.092	2529.24	844.089	3	20	5.1.1.6400.6	84.4951	911	84.6641	2.14827	5.38325	508	22.54	1076	32.8
67	42.42	42.42	73.22	59.74	50.27	gi|68057646	AAX87899.1	heme-binding protein A	1	auto	0	84.96	FNNSEFDALLNEAIGLTNKEER			0.015142	2523.24	842.087	2523.22	842.082	3	10	18.1.1.7381.2	84.6216	1012	84.7451	1.76947	3.60622	1210	34.79	2111	45.95
67	42.42	42.42	73.22	59.74	50.27	gi|68057646	AAX87899.1	heme-binding protein A	1	auto	0	99	GLNVAYIAFNTEK	Label:13C(6)(I)@7		-0.0118196	1444.75	723.384	1444.77	723.39	2	15	18.1.1.7160.5	61.7707	2376	61.7457	1.61646	3.18427	1605	40.06	2558	50.58
67	42.42	42.42	73.22	59.74	50.27	gi|68057646	AAX87899.1	heme-binding protein A	1	auto	0	99	GLNVAYIAFNTEK			0.000502784	1438.75	720.38	1438.75	720.38	2	14	18.1.1.7161.5	61.8857	1419	61.7457	1.61646	3.18427	1605	40.06	2558	50.58
67	42.42	42.42	73.22	59.74	50.27	gi|68057646	AAX87899.1	heme-binding protein A	1	auto	0	99	GLNVAYIAFNTEK	Label:13C(6)(I)@7		0.000215606	1444.77	482.596	1444.77	482.596	3	13	5.1.1.6121.5	61.5831	498	61.6818	2.03538	7.13982	294	17.15	590	24.29
67	42.42	42.42	73.22	59.74	50.27	gi|68057646	AAX87899.1	heme-binding protein A	1	auto	0	99	LVISIVPDATTR			-0.00523954	1283.74	642.877	1283.74	642.88	2	14	5.1.1.6056.4	57.2834	1253	57.4072	1.56935	3.60315	1268	35.61	1962	44.29
67	42.42	42.42	73.22	59.74	50.27	gi|68057646	AAX87899.1	heme-binding protein A	1	auto	0	99	LVISIVPDATTR	Label:13C(6)(I)@3; Label:13C(6)(I)@5		-0.0106551	1295.77	648.894	1295.79	648.9	2	14	9.1.1.8603.2	58.5023	1613	58.4829	1.87134	4.44374	781	27.95	1441	37.96
67	42.42	42.42	73.22	59.74	50.27	gi|68057646	AAX87899.1	heme-binding protein A	1	auto	0	99	LVISIVPDATTR			-0.0191527	1283.73	642.87	1283.74	642.88	2	15	18.1.1.7093.3	57.0576	2740	57.2015	1.1484	2.60153	2782	52.74	3150	56.12
67	42.42	42.42	73.22	59.74	50.27	gi|68057646	AAX87899.1	heme-binding protein A	1	auto	0	99	LVISIVPDATTR	Label:13C(6)(I)@3; Label:13C(6)(I)@5		-0.0143525	1295.77	648.893	1295.79	648.9	2	9	27.1.1.4146.7	35.8412	666	35.7285	1.93389	6.28511	386	19.65	736	27.13
67	42.42	42.42	73.22	59.74	50.27	gi|68057646	AAX87899.1	heme-binding protein A	1	auto	0	99	LVISIVPDATTR	Label:13C(6)(I)@3; Label:13C(6)(I)@5		-0.0136463	1295.77	648.893	1295.79	648.9	2	15	18.1.1.7092.4	57.0166	2958	57.2015	1.1484	2.60153	2782	52.74	3150	56.12
67	42.42	42.42	73.22	59.74	50.27	gi|68057646	AAX87899.1	heme-binding protein A	1	auto	0	99	LVISIVPDATTR	Label:13C(6)(I)@3; Label:13C(6)(I)@5		-0.00709657	1295.78	648.896	1295.79	648.9	2	14	25.1.1.4201.2	35.9377	2746	35.8317	1.56839	2.9541	1887	43.44	2918	54.02
67	42.42	42.42	73.22	59.74	50.27	gi|68057646	AAX87899.1	heme-binding protein A	1	auto	0	99	LVISIVPDATTR			-0.0220517	1283.72	642.869	1283.74	642.88	2	9	26.1.1.4190.7	35.6544	1054	35.7088	1.76493	4.0947	939	30.64	1634	40.42
67	42.42	42.42	73.22	59.74	50.27	gi|68057646	AAX87899.1	heme-binding protein A	1	auto	0	99	LVISIVPDATTR	Label:13C(6)(I)@3; Label:13C(6)(I)@5		-0.0421241	1295.74	648.879	1295.79	648.9	2	13	16.1.1.6756.3	55.5388	1302	55.5023	1.46557	5.27097	609	24.68	880	29.66
67	42.42	42.42	73.22	59.74	50.27	gi|68057646	AAX87899.1	heme-binding protein A	1	auto	0	99	LVISIVPDATTR	Label:13C(6)(I)@3; Label:13C(6)(I)@5		-0.0074552	1295.78	648.896	1295.79	648.9	2	15	8.1.1.7660.7	57.9282	2915	57.9326	1.9632	3.03433	1647	40.58	3188	56.46
67	42.42	42.42	73.22	59.74	50.27	gi|68057646	AAX87899.1	heme-binding protein A	1	auto	0	99	LVISIVPDATTR	Label:13C(6)(I)@3; Label:13C(6)(I)@5		-0.00454079	1295.78	648.898	1295.79	648.9	2	11	5.1.1.6054.5	57.1774	1861	57.4072	1.56935	3.60315	1268	35.61	1962	44.29
67	42.42	42.42	73.22	59.74	50.27	gi|68057646	AAX87899.1	heme-binding protein A	1	auto	0	99	LVISIVPDATTR			-0.017686	1283.73	642.871	1283.74	642.88	2	13	8.1.1.7661.4	58.0105	1772	58.0983	1.96412	3.10185	1576	39.7	3052	55.24
67	42.42	42.42	73.22	59.74	50.27	gi|68057646	AAX87899.1	heme-binding protein A	1	auto	0	99	LVISIVPDATTR	Label:13C(6)(I)@3; Label:13C(6)(I)@5		-0.00527908	1295.78	648.897	1295.79	648.9	2	13	24.1.1.4186.5	35.5831	4053	35.6873	1.3867	2.37948	3058	55.3	4181	64.66
67	42.42	42.42	73.22	59.74	50.27	gi|68057646	AAX87899.1	heme-binding protein A	1	auto	0	99	LVISIVPDATTR	Label:13C(6)(I)@3; Label:13C(6)(I)@5		-0.00527908	1295.78	648.897	1295.79	648.9	2	12	24.1.1.4193.2	35.8886	3970	35.6873	1.3867	2.37948	3058	55.3	4181	64.66
67	42.42	42.42	73.22	59.74	50.27	gi|68057646	AAX87899.1	heme-binding protein A	1	auto	0	99	LVISIVPDATTR	Label:13C(6)(I)@3; Label:13C(6)(I)@5		-0.0563941	1295.73	648.872	1295.79	648.9	2	12	11.1.1.8450.5	58.1226	623	58.0005	2.11405	6.05841	403	20.07	840	28.98
67	42.42	42.42	73.22	59.74	50.27	gi|68057646	AAX87899.1	heme-binding protein A	1	auto	0	98.3	LVISIVPDATTR			-0.0125044	1283.73	642.874	1283.74	642.88	2	11	27.1.1.4144.5	35.7045	590	35.6611	1.50446	5.90566	480	21.91	712	26.68
70	41.66	41.66	68.02	36.17	31.36	gi|68057544	AAX87797.1	glycerol-3-phosphate acyltransferase	1	auto	2	99	AVFSSFIANLK	Label:13C(6)(I)@7		-0.00540162	1201.67	601.845	1201.68	601.847	2	15	30.1.1.4031.3	42.3359	905	42.3158	1.16576	4.74686	830	28.81	954	30.89
70	41.66	41.66	68.02	36.17	31.36	gi|68057544	AAX87797.1	glycerol-3-phosphate acyltransferase	1	auto	2	99	DLLLDAIR	Label:13C(6)(I)@7		0.00239942	933.561	467.788	933.559	467.787	2	11	29.1.1.4043.4	39.0752	2346	39.1069	1.94267	3.40597	1312	36.22	2513	50.13
70	41.66	41.66	68.02	36.17	31.36	gi|68057544	AAX87797.1	glycerol-3-phosphate acyltransferase	1	auto	2	99	GYSVEYFIEGGR	Label:13C(6)(I)@8		0.00540638	1381.67	691.841	1381.66	691.838	2	15	16.1.1.6789.7	62.3972	669	62.4017	1.55743	5.87672	478	21.86	734	27.09
70	41.66	41.66	68.02	36.17	31.36	gi|68057544	AAX87797.1	glycerol-3-phosphate acyltransferase	1	auto	2	99	ILQLWSAGTR			-0.00834698	1143.63	572.823	1143.64	572.827	2	14	16.1.1.6749.5	54.2373	1195	54.3076	0.684513	4.37751	1295	35.99	874	29.56
70	41.66	41.66	68.02	36.17	31.36	gi|68057544	AAX87797.1	glycerol-3-phosphate acyltransferase	1	auto	2	99	LLQSEAIR			-0.0108734	928.523	465.269	928.534	465.274	2	7	29.1.1.3621.7	21.8305	1141	21.9454	2.04389	4.54644	724	26.91	1459	38.2
70	41.66	41.66	68.02	36.17	31.36	gi|68057544	AAX87797.1	glycerol-3-phosphate acyltransferase	1	auto	2	99	LSVLHGINAPEFFDK			0.00722273	1685.88	562.969	1685.88	562.966	3	15	19.1.1.6645.6	64.2022	681	64.1453	0.841635	5.27266	793.04	28.16	658.08	25.65
70	41.66	41.66	68.02	36.17	31.36	gi|68057544	AAX87797.1	glycerol-3-phosphate acyltransferase	1	auto	2	99	LYSGIDVQNSNR	Label:13C(6)(I)@5		-0.00134768	1370.69	686.351	1370.69	686.352	2	15	16.1.1.6623.7	38.1093	435	38.1137	0.890052	6.49655	507.09	22.52	445	21.1
70	41.66	41.66	68.02	36.17	31.36	gi|68057544	AAX87797.1	glycerol-3-phosphate acyltransferase	1	auto	2	99	SWGAFFIR			0.0135163	982.516	492.265	982.503	492.259	2	10	30.1.1.4024.4	41.7373	1089	41.6969	2.32083	4.43135	732	27.06	1675	40.93
70	41.66	41.66	68.02	36.17	31.36	gi|68057544	AAX87797.1	glycerol-3-phosphate acyltransferase	1	auto	2	99	TFAAIWFGR	Label:13C(6)(I)@5		-0.00307062	1073.57	537.793	1073.58	537.795	2	12	29.1.1.4085.4	42.4364	526	42.3919	1.77567	6.82867	337	18.36	590	24.29
70	41.66	41.66	68.02	36.17	31.36	gi|68057544	AAX87797.1	glycerol-3-phosphate acyltransferase	1	auto	1.55284	98.47	DNFGEIVR	Label:13C(6)(I)@6		0.0203999	954.507	478.261	954.487	478.251	2	6	27.1.1.4007.7	28.1592	802	28.2081	1.65579	6.50585	381	19.52	622	24.94
70	41.66	41.66	68.02	36.17	31.36	gi|68057544	AAX87797.1	glycerol-3-phosphate acyltransferase	1	auto	0	99	AVFSSFIANLK	Label:13C(6)(I)@7		-0.0290704	1201.65	601.833	1201.68	601.847	2	12	19.1.1.6716.5	69.5612	373	69.5089	100		0	0	470	21.68
70	41.66	41.66	68.02	36.17	31.36	gi|68057544	AAX87797.1	glycerol-3-phosphate acyltransferase	1	auto	0	99	DLLLDAIR	Label:13C(6)(I)@7		-0.00097316	933.558	467.786	933.559	467.787	2	11	16.1.1.6787.2	61.784	1041	61.7468	1.45831	4.7864	740	27.2	1064	32.62
70	41.66	41.66	68.02	36.17	31.36	gi|68057544	AAX87797.1	glycerol-3-phosphate acyltransferase	1	auto	0	99	DLLLDAIR	Label:13C(6)(I)@7		-0.0128322	933.546	467.78	933.559	467.787	2	10	18.1.1.7184.5	63.7266	815	63.6773	0.867494	4.62039	1016	31.87	869	29.48
70	41.66	41.66	68.02	36.17	31.36	gi|68057544	AAX87797.1	glycerol-3-phosphate acyltransferase	1	auto	0	99	DLLLDAIR	Label:13C(6)(I)@7		-0.00289199	933.556	467.785	933.559	467.787	2	11	17.1.1.7196.3	62.1034	516	62.0309	1.91701	7.62656	262.95	16.22	497	22.29
70	41.66	41.66	68.02	36.17	31.36	gi|68057544	AAX87797.1	glycerol-3-phosphate acyltransferase	1	auto	0	98.81	DLLLDAIR	Label:13C(6)(I)@7		-0.00277182	933.556	467.785	933.559	467.787	2	9	5.1.1.6155.6	63.8877	252	63.7959	0.839411	8.46561	308.11	17.55	255	15.97
70	41.66	41.66	68.02	36.17	31.36	gi|68057544	AAX87797.1	glycerol-3-phosphate acyltransferase	1	auto	0	92.11	DLLLDAIR	Label:13C(6)(I)@7		-0.00455458	933.554	467.784	933.559	467.787	2	7	27.1.1.4193.4	39.4719	725	39.5395	1.66361	5.87119	467	21.61	766	27.68
70	41.66	41.66	68.02	36.17	31.36	gi|68057544	AAX87797.1	glycerol-3-phosphate acyltransferase	1	auto	0	81.58	DLLLDAIR	Label:13C(6)(I)@7		-0.00452737	933.554	467.784	933.559	467.787	2	7	12.1.1.8585.2	63.8048	182	63.8093	1.46083	11.7308	123.16	11.1	177.39	13.32
70	41.66	41.66	68.02	36.17	31.36	gi|68057544	AAX87797.1	glycerol-3-phosphate acyltransferase	1	auto	0	50.21	DNFGEIVR	Label:13C(6)(I)@6		0.0152195	954.502	478.258	954.487	478.251	2	7	29.1.1.3803.4	28.0631	1502	28.0834	1.31951	4.98678	711	26.66	925	30.41
70	41.66	41.66	68.02	36.17	31.36	gi|68057544	AAX87797.1	glycerol-3-phosphate acyltransferase	1	auto	0	99	GYSVEYFIEGGR	Label:13C(6)(I)@8		0.00348334	1381.66	691.84	1381.66	691.838	2	16	29.1.1.4046.5	39.3048	1401	39.3245	1.79452	4.3475	828	28.77	1465	38.28
70	41.66	41.66	68.02	36.17	31.36	gi|68057544	AAX87797.1	glycerol-3-phosphate acyltransferase	1	auto	0	99	GYSVEYFIEGGR	Label:13C(6)(I)@8		0.00743999	1381.67	691.841	1381.66	691.838	2	16	30.1.1.3999.3	39.6834	1786	39.7294	1.7526	3.74596	1125	33.54	1944	44.09
70	41.66	41.66	68.02	36.17	31.36	gi|68057544	AAX87797.1	glycerol-3-phosphate acyltransferase	1	auto	0	99	GYSVEYFIEGGR	Label:13C(6)(I)@8		0.0065814	1381.67	691.841	1381.66	691.838	2	14	17.1.1.7199.4	62.79	480	62.6823	3.26959	9.28534	152	12.33	490	22.14
70	41.66	41.66	68.02	36.17	31.36	gi|68057544	AAX87797.1	glycerol-3-phosphate acyltransferase	1	auto	0	97.12	IGVLIEK			-0.0188583	770.471	386.243	770.49	386.252	2	6	27.1.1.3961.7	26.1032	470	26.0095	1.39458	7.00466	352	18.76	484	22
70	41.66	41.66	68.02	36.17	31.36	gi|68057544	AAX87797.1	glycerol-3-phosphate acyltransferase	1	auto	0	99	ILDEIAADVSHSSLR	Label:13C(6)(I)@1; Label:13C(6)(I)@5		0.00180159	1636.88	546.635	1636.88	546.635	3	10	29.1.1.3963.7	34.6665	1187	34.6728	2.67923	5.15367	519	22.78	1371	37.03
70	41.66	41.66	68.02	36.17	31.36	gi|68057544	AAX87797.1	glycerol-3-phosphate acyltransferase	1	auto	0	99	ILDEIAADVSHSSLR	Label:13C(6)(I)@1; Label:13C(6)(I)@5		-0.00402244	1636.88	546.633	1636.88	546.635	3	13	30.1.1.3921.6	34.9382	1539	34.8324	0.937732	3.25703	1962	44.29	1814	42.59
70	41.66	41.66	68.02	36.17	31.36	gi|68057544	AAX87797.1	glycerol-3-phosphate acyltransferase	1	auto	0	99	ILQLWSAGTR	Label:13C(6)(I)@1		-0.015526	1149.64	575.83	1149.66	575.837	2	13	27.1.1.4139.5	35.367	1093	35.399	1.22424	4.48747	908	30.13	1096	33.11
70	41.66	41.66	68.02	36.17	31.36	gi|68057544	AAX87797.1	glycerol-3-phosphate acyltransferase	1	auto	0	99	ILQLWSAGTR	Label:13C(6)(I)@1		-0.0230264	1149.64	575.826	1149.66	575.837	2	13	16.1.1.6750.3	54.3605	1287	54.3076	0.684513	4.37751	1295	35.99	874	29.56
70	41.66	41.66	68.02	36.17	31.36	gi|68057544	AAX87797.1	glycerol-3-phosphate acyltransferase	1	auto	0	99	ILQLWSAGTR	Label:13C(6)(I)@1		-0.015526	1149.64	575.83	1149.66	575.837	2	12	27.1.1.4140.3	35.4111	1093	35.399	1.22424	4.48747	908	30.13	1096	33.11
70	41.66	41.66	68.02	36.17	31.36	gi|68057544	AAX87797.1	glycerol-3-phosphate acyltransferase	1	auto	0	99	ILQLWSAGTR	Label:13C(6)(I)@1		-0.00428135	1149.66	575.835	1149.66	575.837	2	11	30.1.1.3925.2	35.1252	2414	35.2218	1.32034	3.1095	1829	42.77	2381	48.8
70	41.66	41.66	68.02	36.17	31.36	gi|68057544	AAX87797.1	glycerol-3-phosphate acyltransferase	1	auto	0	99	ILQLWSAGTR	Label:13C(6)(I)@1		-0.012902	1149.65	575.831	1149.66	575.837	2	11	29.1.1.3970.3	34.9901	1662	35.0249	1.54711	3.80737	1142	33.79	1742	41.74
70	41.66	41.66	68.02	36.17	31.36	gi|68057544	AAX87797.1	glycerol-3-phosphate acyltransferase	1	auto	0	95.63	ILQLWSAGTR	Label:13C(6)(I)@1		-0.0499298	1149.61	575.812	1149.66	575.837	2	9	26.1.1.4184.6	35.3698	543	35.335	1.72624	6.74394	349	18.68	594	24.37
70	41.66	41.66	68.02	36.17	31.36	gi|68057544	AAX87797.1	glycerol-3-phosphate acyltransferase	1	auto	0	96.94	LLQSEAIR			-0.00349	928.531	465.273	928.534	465.274	2	9	30.1.1.3586.2	22.0004	2310	21.9941	1.57362	3.68211	1213	34.83	1882	43.38
70	41.66	41.66	68.02	36.17	31.36	gi|68057544	AAX87797.1	glycerol-3-phosphate acyltransferase	1	auto	0	96.79	LLQSEAIR	Label:13C(6)(I)@7		-0.024855	934.529	468.272	934.554	468.284	2	6	19.1.1.5984.7	34.4942	523	34.4986	0.856469	7.78963	360	18.97	304	17.44
70	41.66	41.66	68.02	36.17	31.36	gi|68057544	AAX87797.1	glycerol-3-phosphate acyltransferase	1	auto	0	92.87	LLQSEAIR	Label:13C(6)(I)@7		-0.0333869	934.521	468.268	934.554	468.284	2	8	27.1.1.3872.5	22.057	923	22.1274	2.69098	6.8077	297	17.23	788	28.07
70	41.66	41.66	68.02	36.17	31.36	gi|68057544	AAX87797.1	glycerol-3-phosphate acyltransferase	1	auto	0	89.08	LLQSEAIR	Label:13C(6)(I)@7		-0.022096	934.532	468.273	934.554	468.284	2	8	29.1.1.3618.3	21.7034	1879	21.7643	2.43417	5.43281	480	21.91	1152	33.94
70	41.66	41.66	68.02	36.17	31.36	gi|68057544	AAX87797.1	glycerol-3-phosphate acyltransferase	1	auto	0	88.63	LLQSEAIR	Label:13C(6)(I)@7		-0.00843247	934.546	468.28	934.554	468.284	2	8	30.1.1.3595.2	22.3134	3147	21.9595	1.70954	4.0139	989	31.45	1667	40.83
70	41.66	41.66	68.02	36.17	31.36	gi|68057544	AAX87797.1	glycerol-3-phosphate acyltransferase	1	auto	0	85.88	LLQSEAIR			-0.0114011	928.523	465.269	928.534	465.274	2	8	27.1.1.3871.6	22.0066	494	22.0206	2.30419	6.82777	309	17.58	702	26.5
70	41.66	41.66	68.02	36.17	31.36	gi|68057544	AAX87797.1	glycerol-3-phosphate acyltransferase	1	auto	0	78.44	LLQSEAIR	Label:13C(6)(I)@7		-0.0116063	934.543	468.279	934.554	468.284	2	8	30.1.1.3585.2	21.9648	3065	21.9595	1.70954	4.0139	989	31.45	1667	40.83
70	41.66	41.66	68.02	36.17	31.36	gi|68057544	AAX87797.1	glycerol-3-phosphate acyltransferase	1	auto	0	99	LSVLHGINAPEFFDK	Label:13C(6)(I)@7		0.00098241	1691.9	564.974	1691.9	564.973	3	17	29.1.1.4031.3	38.2622	1668	38.2972	1.66958	3.73427	1153	33.96	1898	43.57
70	41.66	41.66	68.02	36.17	31.36	gi|68057544	AAX87797.1	glycerol-3-phosphate acyltransferase	1	auto	0	99	LSVLHGINAPEFFDK			-0.00610427	1685.87	562.965	1685.88	562.966	3	16	29.1.1.4032.6	38.3435	938	38.2972	1.66958	3.73427	1153	33.96	1898	43.57
70	41.66	41.66	68.02	36.17	31.36	gi|68057544	AAX87797.1	glycerol-3-phosphate acyltransferase	1	auto	0	99	LSVLHGINAPEFFDK	Label:13C(6)(I)@7		0.000616203	1691.9	564.973	1691.9	564.973	3	17	29.1.1.4034.5	38.4556	1668	38.2972	1.66958	3.73427	1153	33.96	1898	43.57
70	41.66	41.66	68.02	36.17	31.36	gi|68057544	AAX87797.1	glycerol-3-phosphate acyltransferase	1	auto	0	99	LSVLHGINAPEFFDK	Label:13C(6)(I)@7		0.00152646	1691.9	564.974	1691.9	564.973	3	18	30.1.1.3984.5	38.606	2156	38.6289	1.38142	3.05447	1859	43.12	2532	50.32
70	41.66	41.66	68.02	36.17	31.36	gi|68057544	AAX87797.1	glycerol-3-phosphate acyltransferase	1	auto	0	99	LSVLHGINAPEFFDK			0.00293483	1685.88	562.967	1685.88	562.966	3	14	18.1.1.7182.6	63.5875	1186	63.5301	0.936165	3.8539	1403	37.46	1295	35.99
70	41.66	41.66	68.02	36.17	31.36	gi|68057544	AAX87797.1	glycerol-3-phosphate acyltransferase	1	auto	0	95.3	LSVLHGINAPEFFDK	Label:13C(6)(I)@7		-0.000293106	1691.9	564.973	1691.9	564.973	3	10	18.1.1.7181.6	63.5075	1047	63.5301	0.936165	3.8539	1403	37.46	1295	35.99
70	41.66	41.66	68.02	36.17	31.36	gi|68057544	AAX87797.1	glycerol-3-phosphate acyltransferase	1	auto	0	99	LYSGIDVQNSNR	Label:13C(6)(I)@5		0.00194332	1370.69	686.352	1370.69	686.352	2	14	30.1.1.3659.3	24.4722	1447	24.5707	1.1806	3.83798	1262	35.52	1469	38.33
70	41.66	41.66	68.02	36.17	31.36	gi|68057544	AAX87797.1	glycerol-3-phosphate acyltransferase	1	auto	0	99	LYSGIDVQNSNR	Label:13C(6)(I)@5		0.015301	1370.7	686.359	1370.69	686.352	2	13	27.1.1.3925.5	24.4473	812	24.5586	2.52775	6.58577	323	17.97	805	28.37
70	41.66	41.66	68.02	36.17	31.36	gi|68057544	AAX87797.1	glycerol-3-phosphate acyltransferase	1	auto	0	95.53	SWGAFFIR			0.00881518	982.511	492.263	982.503	492.259	2	5	29.1.1.4074.7	41.5009	854	41.3595	3.46265	4.76182	570	23.87	1946	44.11
70	41.66	41.66	68.02	36.17	31.36	gi|68057544	AAX87797.1	glycerol-3-phosphate acyltransferase	1	auto	0	99	TFAAIWFGR	Label:13C(6)(I)@5		0.00484644	1073.58	537.797	1073.58	537.795	2	11	30.1.1.4035.4	42.7931	606	42.8396	1.25277	5.78953	540	23.24	667	25.83
19	65.4	65.4	84.92	64.68	61.11	gi|68058422	AAX88675.1	NADP-dependent malic enzyme	1	auto	2	99	AVRPDAIVCTGR	Label:13C(6)(I)@7; Carbamidomethyl(C)@9		0.00179907	1319.71	440.91	1319.71	440.91	3	11	5.1.1.5612.7	33.0252	2172	33.3491	1.20794	3.03671	1995	44.67	2376	48.74
19	65.4	65.4	84.92	64.68	61.11	gi|68058422	AAX88675.1	NADP-dependent malic enzyme	1	auto	2	99	DLALAYSPGVAEPCLEIEKDPAASYK	Carbamidomethyl(C)@14		0.00263622	2806.38	936.466	2806.37	936.465	3	16	5.1.1.6184.4	65.9906	1352	66.03	1.85138	2.92892	1804	42.47	3293	57.38
19	65.4	65.4	84.92	64.68	61.11	gi|68058422	AAX88675.1	NADP-dependent malic enzyme	1	auto	2	99	FGIEPAVALLSHSNFGSSDSLGAPK	Label:13C(6)(I)@3		-0.0177001	2506.26	836.428	2506.28	836.434	3	21	3.1.1.6459.5	74.3074	442	74.3327	0.794083	5.83925	668	25.85	523	22.87
19	65.4	65.4	84.92	64.68	61.11	gi|68058422	AAX88675.1	NADP-dependent malic enzyme	1	auto	2	99	IILAEGEENK	Label:13C(6)(I)@1; Label:13C(6)(I)@2		-0.00535979	1126.62	564.318	1126.63	564.321	2	12	5.1.1.5628.7	33.9596	2711	34.3976	2.85017	3.86855	906	30.1	2546	50.46
19	65.4	65.4	84.92	64.68	61.11	gi|68058422	AAX88675.1	NADP-dependent malic enzyme	1	auto	2	99	LVDIIASLEPTFGGVNLEDIK	Label:13C(6)(I)@4; Label:13C(6)(I)@5; Label:13C(6)(I)@20		-0.0235723	2260.25	754.423	2260.27	754.431	3	18	18.1.1.7408.2	88.4014	607	88.2143	1.85857	6.31182	388	19.7	711	26.66
19	65.4	65.4	84.92	64.68	61.11	gi|68058422	AAX88675.1	NADP-dependent malic enzyme	1	auto	2	99	QAALDFHEFPIPGK	Gln->pyro-Glu@N-term		-0.015475	1551.76	776.886	1551.77	776.893	2	16	5.1.1.6225.4	69.1584	754	69.3498	1.334	4.65641	812	28.5	1068	32.68
19	65.4	65.4	84.92	64.68	61.11	gi|68058422	AAX88675.1	NADP-dependent malic enzyme	1	auto	2	99	SAHILNPGASVR	Label:13C(6)(I)@4		-0.00438479	1226.68	409.9	1226.68	409.902	3	13	5.1.1.5588.3	30.9655	2028	31.5569	1.15617	3.2223	1808	42.52	2061	45.4
19	65.4	65.4	84.92	64.68	61.11	gi|68058422	AAX88675.1	NADP-dependent malic enzyme	1	auto	2	99	SDYPNQVNNVLCFPFIFR	Carbamidomethyl(C)@12		0.00379856	2229.07	744.031	2229.07	744.03	3	18	5.1.1.6435.3	87.0571	558	87.1214	1.44598	5.36073	592	24.33	844	29.05
19	65.4	65.4	84.92	64.68	61.11	gi|68058422	AAX88675.1	NADP-dependent malic enzyme	1	auto	1.95861	99	ISYSLLR			-0.00225889	850.489	426.252	850.491	426.253	2	10	11.1.1.8399.4	49.3028	1068	49.3664	3.50535	3.54487	1026	32.03	3546	59.55
19	65.4	65.4	84.92	64.68	61.11	gi|68058422	AAX88675.1	NADP-dependent malic enzyme	1	auto	1.56864	97.92	GITPAIAK			0.00686017	769.477	385.746	769.47	385.742	2	9	4.1.1.6158.6	32.7597	221	33.0464	1.01716	7.58589	347	18.63	348	18.65
19	65.4	65.4	84.92	64.68	61.11	gi|68058422	AAX88675.1	NADP-dependent malic enzyme	1	auto	0	99	APECFYIEQK	Carbamidomethyl(C)@4; Label:13C(6)(I)@7		0.0109587	1289.62	645.816	1289.61	645.81	2	16	5.1.1.5791.2	42.812	1696	43.0201	1.48645	3.8052	1162	34.09	1703	41.27
19	65.4	65.4	84.92	64.68	61.11	gi|68058422	AAX88675.1	NADP-dependent malic enzyme	1	auto	0	99	APECFYIEQK	Carbamidomethyl(C)@4; Label:13C(6)(I)@7		0.00730738	1289.61	645.814	1289.61	645.81	2	16	20.1.1.5866.4	43.8239	2137	43.9514	1.72586	3.35423	1411	37.56	2401	49
19	65.4	65.4	84.92	64.68	61.11	gi|68058422	AAX88675.1	NADP-dependent malic enzyme	1	auto	0	99	APECFYIEQK	Carbamidomethyl(C)@4		0.00650474	1283.59	642.803	1283.59	642.8	2	15	20.1.1.5867.2	43.8617	1449	43.9514	1.72586	3.35423	1411	37.56	2401	49
19	65.4	65.4	84.92	64.68	61.11	gi|68058422	AAX88675.1	NADP-dependent malic enzyme	1	auto	0	99	AVRPDAIVCTGR	Label:13C(6)(I)@7; Carbamidomethyl(C)@9		-0.0168324	1319.69	440.904	1319.71	440.91	3	12	3.1.1.5945.5	33.6853	410	33.4793	100		0	0	467	21.61
19	65.4	65.4	84.92	64.68	61.11	gi|68058422	AAX88675.1	NADP-dependent malic enzyme	1	auto	0	99	AVRPDAIVCTGR	Label:13C(6)(I)@7; Carbamidomethyl(C)@9		-0.0168324	1319.69	440.904	1319.71	440.91	3	12	3.1.1.5942.5	33.315	410	33.4793	100		0	0	467	21.61
19	65.4	65.4	84.92	64.68	61.11	gi|68058422	AAX88675.1	NADP-dependent malic enzyme	1	auto	0	99	AVRPDAIVCTGR	Label:13C(6)(I)@7; Carbamidomethyl(C)@9		0.00712187	1319.71	440.912	1319.71	440.91	3	10	20.1.1.5637.2	33.8938	4039	34.113	1.50964	2.36679	2985	54.64	4443	66.66
19	65.4	65.4	84.92	64.68	61.11	gi|68058422	AAX88675.1	NADP-dependent malic enzyme	1	auto	0	98.62	AVRPDAIVCTGR	Carbamidomethyl(C)@9		0.00193597	1313.69	438.904	1313.69	438.903	3	10	5.1.1.5613.3	33.0528	1783	33.3491	1.20794	3.03671	1995	44.67	2376	48.74
19	65.4	65.4	84.92	64.68	61.11	gi|68058422	AAX88675.1	NADP-dependent malic enzyme	1	auto	0	92.85	AVRPDAIVCTGR	Label:13C(6)(I)@7; Carbamidomethyl(C)@9		0.00878619	1319.72	440.913	1319.71	440.91	3	10	26.1.1.3848.2	21.5911	1424	21.6284	2.02028	4.49907	742	27.24	1478	38.44
19	65.4	65.4	84.92	64.68	61.11	gi|68058422	AAX88675.1	NADP-dependent malic enzyme	1	auto	0	99	DLALAYSPGVAEPCLEIEKDPAASYK	Carbamidomethyl(C)@14; Label:13C(6)(I)@17		-0.00959793	2812.38	704.103	2812.39	704.106	4	13	5.1.1.6184.5	65.996	330	66.122	1.85944	7.10642	306	17.49	561	23.69
19	65.4	65.4	84.92	64.68	61.11	gi|68058422	AAX88675.1	NADP-dependent malic enzyme	1	auto	0	99	DLALAYSPGVAEPCLEIEKDPAASYK	Carbamidomethyl(C)@14; Label:13C(6)(I)@17		-0.0160728	2812.38	938.466	2812.39	938.472	3	8	20.1.1.6188.7	65.9034	1394	65.7335	1.89067	3.87512	1023	31.98	1907	43.67
19	65.4	65.4	84.92	64.68	61.11	gi|68058422	AAX88675.1	NADP-dependent malic enzyme	1	auto	0	99	FGIEPAVALLSHSNFGSSDSLGAPK	Label:13C(6)(I)@3		-0.0099508	2506.27	836.431	2506.28	836.434	3	22	4.1.1.6633.2	74.0298	1430	74.1855	1.59021	3.87664	1090	33.02	1709	41.34
19	65.4	65.4	84.92	64.68	61.11	gi|68058422	AAX88675.1	NADP-dependent malic enzyme	1	auto	0	99	FGIEPAVALLSHSNFGSSDSLGAPK			-0.0120962	2500.25	626.069	2500.26	626.072	4	20	4.1.1.6634.2	74.0959	390	74.0838	1.6324	6.20601	421	20.52	677.59	26.03
19	65.4	65.4	84.92	64.68	61.11	gi|68058422	AAX88675.1	NADP-dependent malic enzyme	1	auto	0	99	FGIEPAVALLSHSNFGSSDSLGAPK	Label:13C(6)(I)@3		0.00276048	2506.28	836.435	2506.28	836.434	3	17	5.1.1.6286.2	74.0313	3037	74.1887	1.44319	2.47347	2783	52.75	3960	62.93
19	65.4	65.4	84.92	64.68	61.11	gi|68058422	AAX88675.1	NADP-dependent malic enzyme	1	auto	0	99	FGIEPAVALLSHSNFGSSDSLGAPK			0.00539063	2500.26	626.073	2500.26	626.072	4	15	5.1.1.6293.2	74.4605	1109	74.1887	1.47892	3.42886	1434	37.87	2091	45.73
19	65.4	65.4	84.92	64.68	61.11	gi|68058422	AAX88675.1	NADP-dependent malic enzyme	1	auto	0	99	FGIEPAVALLSHSNFGSSDSLGAPK	Label:13C(6)(I)@3		0.00959289	2506.29	836.437	2506.28	836.434	3	21	19.1.1.6766.2	74.0581	4416	74.2512	1.25944	2.0254	4401	66.34	5465	73.93
19	65.4	65.4	84.92	64.68	61.11	gi|68058422	AAX88675.1	NADP-dependent malic enzyme	1	auto	0	99	FGIEPAVALLSHSNFGSSDSLGAPK			0.0102309	2500.27	834.431	2500.26	834.427	3	18	19.1.1.6767.2	74.1218	3639	74.2512	1.25944	2.0254	4401	66.34	5465	73.93
19	65.4	65.4	84.92	64.68	61.11	gi|68058422	AAX88675.1	NADP-dependent malic enzyme	1	auto	0	99	FGIEPAVALLSHSNFGSSDSLGAPK	Label:13C(6)(I)@3		0.00571353	2506.29	627.579	2506.28	627.577	4	12	19.1.1.6769.7	74.3645	779	74.2512	1.56669	4.79706	716	26.76	1106	33.26
19	65.4	65.4	84.92	64.68	61.11	gi|68058422	AAX88675.1	NADP-dependent malic enzyme	1	auto	0	99	FGIEPAVALLSHSNFGSSDSLGAPK	Label:13C(6)(I)@3		0.010493	2506.29	836.437	2506.28	836.434	3	18	20.1.1.6263.3	74.1039	3272	74.2367	1.48807	2.48315	2727	52.22	4001	63.25
19	65.4	65.4	84.92	64.68	61.11	gi|68058422	AAX88675.1	NADP-dependent malic enzyme	1	auto	0	99	FGIEPAVALLSHSNFGSSDSLGAPK	Label:13C(6)(I)@3		-0.00445491	2506.28	836.432	2506.28	836.434	3	14	18.1.1.7287.6	73.8439	4688	74.0615	0.671344	1.71924	8495	92.17	5623	74.99
19	65.4	65.4	84.92	64.68	61.11	gi|68058422	AAX88675.1	NADP-dependent malic enzyme	1	auto	0	98.97	FGIEPAVALLSHSNFGSSDSLGAPK			-0.00122638	2500.26	834.427	2500.26	834.427	3	12	18.1.1.7288.2	73.8908	7124	74.0615	0.671344	1.71924	8495	92.17	5623	74.99
19	65.4	65.4	84.92	64.68	61.11	gi|68058422	AAX88675.1	NADP-dependent malic enzyme	1	auto	0	98.61	FGIEPAVALLSHSNFGSSDSLGAPK	Label:13C(6)(I)@3		-0.0137544	2506.27	836.429	2506.28	836.434	3	12	22.1.1.6730.3	74.0932	652	74.0682	0.883394	4.00261	1341	36.62	1168	34.18
19	65.4	65.4	84.92	64.68	61.11	gi|68058422	AAX88675.1	NADP-dependent malic enzyme	1	auto	0	73.09	GITPAIAK	Label:13C(6)(I)@2; Label:13C(6)(I)@6		-0.0188429	781.491	391.753	781.51	391.762	2	7	4.1.1.6156.4	32.5224	506	32.6829	100		0	0	362	19.03
19	65.4	65.4	84.92	64.68	61.11	gi|68058422	AAX88675.1	NADP-dependent malic enzyme	1	auto	0	99	IILAEGEENK	Label:13C(6)(I)@1; Label:13C(6)(I)@2		-0.00700539	1126.62	564.317	1126.63	564.321	2	12	4.1.1.6168.3	33.9744	1175	34.4805	1.81031	5.06191	609	24.68	1087	32.97
19	65.4	65.4	84.92	64.68	61.11	gi|68058422	AAX88675.1	NADP-dependent malic enzyme	1	auto	0	99	IILAEGEENK			-0.0106162	1114.58	558.295	1114.59	558.301	2	8	18.1.1.6567.7	35.4836	918	35.6155	7.91195	3.51308	914	30.23	7130	84.44
19	65.4	65.4	84.92	64.68	61.11	gi|68058422	AAX88675.1	NADP-dependent malic enzyme	1	auto	0	99	IILAEGEENK	Label:13C(6)(I)@1; Label:13C(6)(I)@2		0.0015429	1126.63	564.322	1126.63	564.321	2	11	19.1.1.5992.6	34.8021	3703	35.1397	1.23836	2.5258	2851	53.39	3481	59
19	65.4	65.4	84.92	64.68	61.11	gi|68058422	AAX88675.1	NADP-dependent malic enzyme	1	auto	0	99	IILAEGEENK			-0.00668334	1114.58	558.297	1114.59	558.301	2	11	4.1.1.6169.5	34.104	591	34.3338	1.43657	5.23705	622	24.94	881	29.68
19	65.4	65.4	84.92	64.68	61.11	gi|68058422	AAX88675.1	NADP-dependent malic enzyme	1	auto	0	98.57	IILAEGEENK	Label:13C(6)(I)@1; Label:13C(6)(I)@2		-0.000111719	1126.63	564.321	1126.63	564.321	2	10	20.1.1.5656.4	34.7425	1917	35.0234	1.44813	3.62381	1295	35.99	1849	43
19	65.4	65.4	84.92	64.68	61.11	gi|68058422	AAX88675.1	NADP-dependent malic enzyme	1	auto	0	98.3	IILAEGEENK			0.0014596	1114.59	558.302	1114.59	558.301	2	10	20.1.1.5662.2	34.9898	1275	35.0234	1.44813	3.62381	1295	35.99	1849	43
19	65.4	65.4	84.92	64.68	61.11	gi|68058422	AAX88675.1	NADP-dependent malic enzyme	1	auto	0	95.69	IILAEGEENK			-0.00221557	1114.58	558.3	1114.59	558.301	2	10	30.1.1.3598.5	22.432	1753	22.6471	100		0	0	1123	33.51
19	65.4	65.4	84.92	64.68	61.11	gi|68058422	AAX88675.1	NADP-dependent malic enzyme	1	auto	0	79.26	IILAEGEENK			-0.0221934	1114.56	558.29	1114.59	558.301	2	5	23.1.1.5564.7	33.8209	546	33.8257	2.61714	5.90464	398	19.95	1027	32.05
19	65.4	65.4	84.92	64.68	61.11	gi|68058422	AAX88675.1	NADP-dependent malic enzyme	1	auto	0	62.8	IILAEGEENK	Label:13C(6)(I)@1; Label:13C(6)(I)@2		-0.00654823	1126.62	564.318	1126.63	564.321	2	8	23.1.1.5555.6	33.5333	1430	33.5715	2.83741	5.24287	494	22.23	1382	37.18
19	65.4	65.4	84.92	64.68	61.11	gi|68058422	AAX88675.1	NADP-dependent malic enzyme	1	auto	0	98.85	ISYSLLR			-0.00587501	850.485	426.25	850.491	426.253	2	10	8.1.1.7603.5	48.5291	1358	48.7564	3.48503	3.21094	1252	35.38	4302	65.59
19	65.4	65.4	84.92	64.68	61.11	gi|68058422	AAX88675.1	NADP-dependent malic enzyme	1	auto	0	98.84	ISYSLLR			-0.00219374	850.489	426.252	850.491	426.253	2	9	20.1.1.5937.4	47.6354	2183	47.9077	1.72769	2.66247	2239	47.32	3814	61.76
19	65.4	65.4	84.92	64.68	61.11	gi|68058422	AAX88675.1	NADP-dependent malic enzyme	1	auto	0	98.83	ISYSLLR			-0.0023293	850.489	426.252	850.491	426.253	2	9	4.1.1.6308.4	46.9172	1437	47.1297	1.50676	3.30894	1528	39.09	2270	47.64
19	65.4	65.4	84.92	64.68	61.11	gi|68058422	AAX88675.1	NADP-dependent malic enzyme	1	auto	0	96.67	ISYSLLR			-0.00557617	850.486	426.25	850.491	426.253	2	8	7.1.1.6337.2	47.4626	255	47.5964	2.25328	8.64633	194	13.93	431	20.76
19	65.4	65.4	84.92	64.68	61.11	gi|68058422	AAX88675.1	NADP-dependent malic enzyme	1	auto	0	89.61	ISYSLLR	Label:13C(6)(I)@1		-0.0031668	856.508	429.261	856.511	429.263	2	8	5.1.1.5866.2	46.5479	3537	46.712	1.56398	2.6588	2332	48.29	3596	59.97
19	65.4	65.4	84.92	64.68	61.11	gi|68058422	AAX88675.1	NADP-dependent malic enzyme	1	auto	0	89.27	ISYSLLR	Label:13C(6)(I)@1		-0.0393395	856.472	429.243	856.511	429.263	2	8	6.1.1.6108.6	46.9733	554	46.8941	1.53171	8.23671	245	15.65	370	19.24
19	65.4	65.4	84.92	64.68	61.11	gi|68058422	AAX88675.1	NADP-dependent malic enzyme	1	auto	0	89.27	ISYSLLR			-0.00220255	850.489	426.252	850.491	426.253	2	8	22.1.1.6311.5	47.3078	885	47.4171	1.8438	4.73342	692	26.31	1258	35.47
19	65.4	65.4	84.92	64.68	61.11	gi|68058422	AAX88675.1	NADP-dependent malic enzyme	1	auto	0	88.14	ISYSLLR	Label:13C(6)(I)@1		-0.0106874	856.501	429.258	856.511	429.263	2	8	3.1.1.6059.3	47.2375	1007	47.4486	1.76465	5.79548	469	21.66	816	28.57
19	65.4	65.4	84.92	64.68	61.11	gi|68058422	AAX88675.1	NADP-dependent malic enzyme	1	auto	0	80.06	ISYSLLR			-0.0223069	850.469	426.242	850.491	426.253	2	8	12.1.1.8365.5	49.4403	343	49.5151	5.76559	6.98351	241	15.52	1370	37.01
19	65.4	65.4	84.92	64.68	61.11	gi|68058422	AAX88675.1	NADP-dependent malic enzyme	1	auto	0	74.22	ISYSLLR	Label:13C(6)(I)@1		-0.00247844	856.509	429.262	856.511	429.263	2	7	19.1.1.6327.2	47.7963	7521	47.9827	1.53593	1.8137	5047	71.04	7643	87.42
19	65.4	65.4	84.92	64.68	61.11	gi|68058422	AAX88675.1	NADP-dependent malic enzyme	1	auto	0	68.23	ISYSLLR			-0.00924836	850.482	426.248	850.491	426.253	2	7	3.1.1.6060.4	47.3872	531	47.4486	1.76465	5.79548	469	21.66	816	28.57
19	65.4	65.4	84.92	64.68	61.11	gi|68058422	AAX88675.1	NADP-dependent malic enzyme	1	auto	0	52.64	ISYSLLR	Label:13C(6)(I)@1		-0.00205998	856.509	429.262	856.511	429.263	2	7	4.1.1.6307.2	46.7873	2317	47.0425	1.67449	3.40977	1381	37.16	2280	47.75
19	65.4	65.4	84.92	64.68	61.11	gi|68058422	AAX88675.1	NADP-dependent malic enzyme	1	auto	0	51.63	ISYSLLR	Label:13C(6)(I)@1		-0.0313643	856.48	429.247	856.511	429.263	2	7	5.1.1.5907.5	48.7519	632	48.7107	0.01		169	13	0	0
19	65.4	65.4	84.92	64.68	61.11	gi|68058422	AAX88675.1	NADP-dependent malic enzyme	1	auto	0	99	LVDIIASLEPTFGGVNLEDIK			-0.0149858	2242.19	748.405	2242.21	748.411	3	14	18.1.1.7407.6	88.3441	458	88.3801	1.2678	6.42577	436	20.88	545	23.35
19	65.4	65.4	84.92	64.68	61.11	gi|68058422	AAX88675.1	NADP-dependent malic enzyme	1	auto	0	99	QAALDFHEFPIPGK	Gln->pyro-Glu@N-term; Label:13C(6)(I)@11		-0.0120748	1557.78	779.897	1557.79	779.903	2	15	5.1.1.6224.4	69.092	832	69.2807	1.30512	4.7281	795	28.2	1023	31.98
19	65.4	65.4	84.92	64.68	61.11	gi|68058422	AAX88675.1	NADP-dependent malic enzyme	1	auto	0	99	QAALDFHEFPIPGK	Gln->pyro-Glu@N-term; Label:13C(6)(I)@11		0.00146009	1557.79	779.904	1557.79	779.903	2	17	18.1.1.7240.5	68.9931	3307	69.3272	1.17773	2.41141	3201	56.58	3717	60.97
19	65.4	65.4	84.92	64.68	61.11	gi|68058422	AAX88675.1	NADP-dependent malic enzyme	1	auto	0	99	QAALDFHEFPIPGK	Gln->pyro-Glu@N-term		-0.00025522	1551.77	776.893	1551.77	776.893	2	15	18.1.1.7241.4	69.0728	2840	69.3272	1.17773	2.41141	3201	56.58	3717	60.97
19	65.4	65.4	84.92	64.68	61.11	gi|68058422	AAX88675.1	NADP-dependent malic enzyme	1	auto	0	99	QAALDFHEFPIPGK	Gln->pyro-Glu@N-term; Label:13C(6)(I)@11		-0.00151673	1557.79	779.903	1557.79	779.903	2	14	19.1.1.6709.7	69.0762	2141	69.2011	1.38335	3.06841	1841	42.91	2511	50.11
19	65.4	65.4	84.92	64.68	61.11	gi|68058422	AAX88675.1	NADP-dependent malic enzyme	1	auto	0	99	QAALDFHEFPIPGK	Gln->pyro-Glu@N-term		-0.0069203	1551.77	776.89	1551.77	776.893	2	17	19.1.1.6711.4	69.1614	1567	69.2011	1.38335	3.06841	1841	42.91	2511	50.11
19	65.4	65.4	84.92	64.68	61.11	gi|68058422	AAX88675.1	NADP-dependent malic enzyme	1	auto	0	99	QAALDFHEFPIPGK	Label:13C(6)(I)@11		0.00693797	1574.83	525.949	1574.82	525.947	3	14	4.1.1.6443.2	59.4548	2233	59.7918	1.59675	3.17607	1621	40.26	2552	50.52
19	65.4	65.4	84.92	64.68	61.11	gi|68058422	AAX88675.1	NADP-dependent malic enzyme	1	auto	0	99	QAALDFHEFPIPGK			0.00661	1568.81	523.942	1568.8	523.94	3	13	4.1.1.6444.4	59.5403	1489	59.7316	1.50583	3.13958	1698	41.21	2521	50.21
19	65.4	65.4	84.92	64.68	61.11	gi|68058422	AAX88675.1	NADP-dependent malic enzyme	1	auto	0	99	QAALDFHEFPIPGK	Gln->pyro-Glu@N-term		0.000104044	1551.77	776.893	1551.77	776.893	2	12	20.1.1.6220.6	69.1714	904	69.0667	1.52782	4.20258	942	30.69	1419	37.67
19	65.4	65.4	84.92	64.68	61.11	gi|68058422	AAX88675.1	NADP-dependent malic enzyme	1	auto	0	99	QAALDFHEFPIPGK	Label:13C(6)(I)@11		0.00600623	1574.82	525.949	1574.82	525.947	3	12	20.1.1.6127.4	60.5084	2276	60.1983	100		0	0	2724	52.19
19	65.4	65.4	84.92	64.68	61.11	gi|68058422	AAX88675.1	NADP-dependent malic enzyme	1	auto	0	98.8	QAALDFHEFPIPGK	Gln->pyro-Glu@N-term; Label:13C(6)(I)@11		-0.00604949	1557.79	779.9	1557.79	779.903	2	7	20.1.1.6222.7	69.4323	1029	69.1193	1.7767	4.2886	854	29.22	1496	38.68
19	65.4	65.4	84.92	64.68	61.11	gi|68058422	AAX88675.1	NADP-dependent malic enzyme	1	auto	0	92.19	QAALDFHEFPIPGK			0.00519773	1568.8	523.942	1568.8	523.94	3	10	5.1.1.6085.7	59.1183	0	59.0438	100		0	0	549	23.43
19	65.4	65.4	84.92	64.68	61.11	gi|68058422	AAX88675.1	NADP-dependent malic enzyme	1	auto	0	72.88	QAALDFHEFPIPGK	Label:13C(6)(I)@11		0.000566588	1574.82	525.947	1574.82	525.947	3	10	3.1.1.6161.2	59.8257	762	60.0169	100		0	0	872	29.53
19	65.4	65.4	84.92	64.68	61.11	gi|68058422	AAX88675.1	NADP-dependent malic enzyme	1	auto	0	72.83	QAALDFHEFPIPGK			-0.0033754	1568.8	523.939	1568.8	523.94	3	9	6.1.1.6296.5	59.758	578	59.7851	1.21989	5.30328	651	25.51	783	27.98
19	65.4	65.4	84.92	64.68	61.11	gi|68058422	AAX88675.1	NADP-dependent malic enzyme	1	auto	0	99	SAHILNPGASVR	Label:13C(6)(I)@4		-0.00238125	1226.68	409.901	1226.68	409.902	3	11	30.1.1.3538.7	20.1452	1281	20.2334	0.731336	3.76391	1685	41.05	1215	34.86
19	65.4	65.4	84.92	64.68	61.11	gi|68058422	AAX88675.1	NADP-dependent malic enzyme	1	auto	0	99	SAHILNPGASVR	Label:13C(6)(I)@4		0.000576872	1226.68	409.902	1226.68	409.902	3	12	18.1.1.6497.3	32.7163	492	32.8509	0.88021	5.87281	624	24.98	541.54	23.27
19	65.4	65.4	84.92	64.68	61.11	gi|68058422	AAX88675.1	NADP-dependent malic enzyme	1	auto	0	99	SAHILNPGASVR	Label:13C(6)(I)@4		-0.00577775	1226.68	409.9	1226.68	409.902	3	12	4.1.1.6144.2	30.9724	931	31.5757	1.37282	5.07175	676	26	915	30.25
19	65.4	65.4	84.92	64.68	61.11	gi|68058422	AAX88675.1	NADP-dependent malic enzyme	1	auto	0	99	SAHILNPGASVR			-0.0146851	1220.65	407.89	1220.66	407.895	3	11	5.1.1.5600.3	31.9898	1658	31.4727	1.05899	3.22622	1881	43.37	1964	44.32
19	65.4	65.4	84.92	64.68	61.11	gi|68058422	AAX88675.1	NADP-dependent malic enzyme	1	auto	0	99	SAHILNPGASVR	Label:13C(6)(I)@4		0.00537275	1226.69	409.903	1226.68	409.902	3	12	20.1.1.5595.3	31.7285	4725	31.9563	1.8287	2.39471	2711	52.07	4888	69.91
19	65.4	65.4	84.92	64.68	61.11	gi|68058422	AAX88675.1	NADP-dependent malic enzyme	1	auto	0	99	SAHILNPGASVR	Label:13C(6)(I)@4		-0.00294848	1226.68	409.901	1226.68	409.902	3	12	24.1.1.3779.5	20.3296	1165	20.4241	1.11534	4.24625	1059	32.54	1164.56	34.13
19	65.4	65.4	84.92	64.68	61.11	gi|68058422	AAX88675.1	NADP-dependent malic enzyme	1	auto	0	99	SAHILNPGASVR			-0.0156006	1220.65	407.89	1220.66	407.895	3	10	5.1.1.5601.2	32.0487	1658	31.4727	1.05899	3.22622	1881	43.37	1964	44.32
19	65.4	65.4	84.92	64.68	61.11	gi|68058422	AAX88675.1	NADP-dependent malic enzyme	1	auto	0	99	SAHILNPGASVR	Label:13C(6)(I)@4		0.003235	1226.69	409.903	1226.68	409.902	3	12	19.1.1.5931.3	31.8479	8087	32.1857	1.51132	1.76668	5354	73.17	7978	89.32
19	65.4	65.4	84.92	64.68	61.11	gi|68058422	AAX88675.1	NADP-dependent malic enzyme	1	auto	0	99	SAHILNPGASVR			-0.00727489	1220.66	407.892	1220.66	407.895	3	12	26.1.1.3821.3	20.3614	837	20.4432	0.906185	5.0656	826	28.74	738	27.17
19	65.4	65.4	84.92	64.68	61.11	gi|68058422	AAX88675.1	NADP-dependent malic enzyme	1	auto	0	99	SAHILNPGASVR	Label:13C(6)(I)@4		-0.00591661	1226.68	409.899	1226.68	409.902	3	11	29.1.1.3571.4	20.019	1107	20.1081	1.27452	4.34109	953	30.87	1197.56	34.61
19	65.4	65.4	84.92	64.68	61.11	gi|68058422	AAX88675.1	NADP-dependent malic enzyme	1	auto	0	99	SAHILNPGASVR	Label:13C(6)(I)@4		-0.0121673	1226.67	409.897	1226.68	409.902	3	12	3.1.1.5928.2	31.6739	344	31.7384	1.67619	8.78283	208.15	14.43	344	18.55
19	65.4	65.4	84.92	64.68	61.11	gi|68058422	AAX88675.1	NADP-dependent malic enzyme	1	auto	0	99	SAHILNPGASVR	Label:13C(6)(I)@4		-0.00237532	1226.68	409.901	1226.68	409.902	3	10	21.1.1.5587.2	30.9393	1839	30.9684	1.12196	3.32434	1723	41.51	1906	43.66
19	65.4	65.4	84.92	64.68	61.11	gi|68058422	AAX88675.1	NADP-dependent malic enzyme	1	auto	0	99	SAHILNPGASVR	Label:13C(6)(I)@4		0.00698527	1226.69	409.904	1226.68	409.902	3	11	23.1.1.5473.4	30.763	2336	30.937	1.33443	3.21663	1701	41.24	2238	47.31
19	65.4	65.4	84.92	64.68	61.11	gi|68058422	AAX88675.1	NADP-dependent malic enzyme	1	auto	0	99	SAHILNPGASVR	Label:13C(6)(I)@4		0.000576872	1226.68	409.902	1226.68	409.902	3	10	18.1.1.6496.5	32.6775	492	32.8509	0.88021	5.87281	624	24.98	541.54	23.27
19	65.4	65.4	84.92	64.68	61.11	gi|68058422	AAX88675.1	NADP-dependent malic enzyme	1	auto	0	99	SAHILNPGASVR	Label:13C(6)(I)@4		-0.00308261	1226.68	409.901	1226.68	409.902	3	10	22.1.1.5913.5	31.4855	1165	31.6314	0.622788	3.783	1837	42.86	1128	33.59
19	65.4	65.4	84.92	64.68	61.11	gi|68058422	AAX88675.1	NADP-dependent malic enzyme	1	auto	0	98.93	SAHILNPGASVR			-0.0181016	1220.64	407.889	1220.66	407.895	3	10	4.1.1.6155.7	32.4695	327	32.5748	0.01		359	18.95	0	0
19	65.4	65.4	84.92	64.68	61.11	gi|68058422	AAX88675.1	NADP-dependent malic enzyme	1	auto	0	70.99	SAHILNPGASVR	Label:13C(6)(I)@4		0.00698527	1226.69	409.904	1226.68	409.902	3	9	23.1.1.5484.4	31.1598	2146	30.937	1.33443	3.21663	1701	41.24	2238	47.31
19	65.4	65.4	84.92	64.68	61.11	gi|68058422	AAX88675.1	NADP-dependent malic enzyme	1	auto	0	99	SDYPNQVNNVLCFPFIFR	Carbamidomethyl(C)@12; Label:13C(6)(I)@16		0.0023773	2235.09	746.037	2235.09	746.037	3	20	5.1.1.6433.2	86.924	829	87.1214	1.44598	5.36073	592	24.33	844	29.05
19	65.4	65.4	84.92	64.68	61.11	gi|68058422	AAX88675.1	NADP-dependent malic enzyme	1	auto	0	99	SDYPNQVNNVLCFPFIFR	Carbamidomethyl(C)@12; Label:13C(6)(I)@16		0.00679425	2235.09	746.039	2235.09	746.037	3	20	20.1.1.6358.4	86.5486	377	86.6084	100		0	0	522	22.85
25	62.06	62.06	88.28	68.34	66.36	gi|68057402	AAX87655.1	2',3'-cyclic-nucleotide 2'-phosphodiesterase	1	auto	2	99	AEFLIATNNYR	Label:13C(6)(I)@5		-0.010054	1316.67	659.343	1316.68	659.348	2	10	20.1.1.6016.7	52.6737	976	52.5137	0.941214	4.55762	1000	31.62	928	30.46
25	62.06	62.06	88.28	68.34	66.36	gi|68057402	AAX87655.1	2',3'-cyclic-nucleotide 2'-phosphodiesterase	1	auto	2	99	AGTEEPYFTPYVIQEK			0.00462109	1870.9	936.459	1870.9	936.457	2	17	5.1.1.6110.4	60.8151	1024	60.8738	1.00333	4.24527	1116	33.41	1104	33.23
25	62.06	62.06	88.28	68.34	66.36	gi|68057402	AAX87655.1	2',3'-cyclic-nucleotide 2'-phosphodiesterase	1	auto	2	99	AVLRPIYDAK	Label:13C(6)(I)@6		-0.00114309	1150.68	384.567	1150.68	384.567	3	11	5.1.1.5660.2	35.6656	2517	35.9559	0.947494	2.68501	2872	53.59	2683	51.8
25	62.06	62.06	88.28	68.34	66.36	gi|68057402	AAX87655.1	2',3'-cyclic-nucleotide 2'-phosphodiesterase	1	auto	2	99	FETSPSEQAAQFIK			-0.00324208	1581.76	791.889	1581.77	791.891	2	16	5.1.1.5972.2	52.3852	3870	52.6448	0.816393	2.26727	4362	66.05	3511.11	59.25
25	62.06	62.06	88.28	68.34	66.36	gi|68057402	AAX87655.1	2',3'-cyclic-nucleotide 2'-phosphodiesterase	1	auto	2	99	FPGTGDQHIVYASPDENR			0.0168355	2001.93	668.319	2001.92	668.313	3	18	5.1.1.5793.2	42.8924	2009	43.1662	0.8146	3.141	2276	47.71	1828	42.76
25	62.06	62.06	88.28	68.34	66.36	gi|68057402	AAX87655.1	2',3'-cyclic-nucleotide 2'-phosphodiesterase	1	auto	2	99	KFVSQPIGK	Label:13C(6)(I)@7	missed K-F@1	-0.00730979	1008.6	505.307	1008.61	505.31	2	11	5.1.1.5562.2	27.9886	287	28.252	1.32897	9.03345	216.04	14.7	283.08	16.82
25	62.06	62.06	88.28	68.34	66.36	gi|68057402	AAX87655.1	2',3'-cyclic-nucleotide 2'-phosphodiesterase	1	auto	2	99	NSVLVDNGDLIQGNPIADYQAAQGYK			0.0090401	2762.36	921.794	2762.35	921.791	3	18	5.1.1.6238.7	70.2537	809	70.2585	0.946805	4.31351	1113	33.36	1039	32.23
25	62.06	62.06	88.28	68.34	66.36	gi|68057402	AAX87655.1	2',3'-cyclic-nucleotide 2'-phosphodiesterase	1	auto	2	99	QIDPTSDKPQSLIDWEGFR	Gln->pyro-Glu@N-term		0.00982761	2214.07	739.03	2214.06	739.027	3	18	5.1.1.6307.6	75.7028	551	75.7127	1.12661	5.69905	585.17	24.19	650	25.5
25	62.06	62.06	88.28	68.34	66.36	gi|68057402	AAX87655.1	2',3'-cyclic-nucleotide 2'-phosphodiesterase	1	auto	2	99	QILADYIK	Gln->pyro-Glu@N-term		-0.000571108	945.517	473.766	945.517	473.766	2	12	5.1.1.6225.5	69.1779	376	69.1982	0.960483	7.23512	392.82	19.82	372	19.29
25	62.06	62.06	88.28	68.34	66.36	gi|68057402	AAX87655.1	2',3'-cyclic-nucleotide 2'-phosphodiesterase	1	auto	2	99	QVGTDEVGFAVYQIDLSK	Label:13C(6)(I)@14		-0.00824158	1974	659.006	1974	659.009	3	16	5.1.1.6232.5	69.7406	596	69.7882	0.455527	4.47421	1612	40.15	724	26.91
25	62.06	62.06	88.28	68.34	66.36	gi|68057402	AAX87655.1	2',3'-cyclic-nucleotide 2'-phosphodiesterase	1	auto	2	99	VLAENDPEITALLKPVHEATR			-0.0135891	2315.23	579.816	2315.25	579.819	4	19	4.1.1.6446.5	59.6979	510	59.6529	0.874912	5.64808	677	26.02	584	24.17
25	62.06	62.06	88.28	68.34	66.36	gi|68057402	AAX87655.1	2',3'-cyclic-nucleotide 2'-phosphodiesterase	1	auto	0	99	AEFLIATNNYR	Label:13C(6)(I)@5		-0.00752709	1316.67	659.345	1316.68	659.348	2	15	5.1.1.5955.2	51.4582	2165	51.6015	0.722842	2.72761	3230	56.83	2302	47.98
25	62.06	62.06	88.28	68.34	66.36	gi|68057402	AAX87655.1	2',3'-cyclic-nucleotide 2'-phosphodiesterase	1	auto	0	99	AEFLIATNNYR	Label:13C(6)(I)@5		-0.00728296	1316.67	659.345	1316.68	659.348	2	13	5.1.1.5956.2	51.4931	2165	51.6015	0.722842	2.72761	3230	56.83	2302	47.98
25	62.06	62.06	88.28	68.34	66.36	gi|68057402	AAX87655.1	2',3'-cyclic-nucleotide 2'-phosphodiesterase	1	auto	0	99	AEFLIATNNYR	Label:13C(6)(I)@5		-0.00402241	1316.68	659.346	1316.68	659.348	2	13	4.1.1.6359.7	51.7121	619	51.8268	1.05846	5.33548	688	26.23	718	26.8
25	62.06	62.06	88.28	68.34	66.36	gi|68057402	AAX87655.1	2',3'-cyclic-nucleotide 2'-phosphodiesterase	1	auto	0	99	AEFLIATNNYR	Label:13C(6)(I)@5		-0.00402241	1316.68	659.346	1316.68	659.348	2	13	4.1.1.6360.7	51.8223	619	51.8268	1.05846	5.33548	688	26.23	718	26.8
25	62.06	62.06	88.28	68.34	66.36	gi|68057402	AAX87655.1	2',3'-cyclic-nucleotide 2'-phosphodiesterase	1	auto	0	99	AEFLIATNNYR			0.000231677	1310.66	437.895	1310.66	437.895	3	12	5.1.1.5956.7	51.534	622	51.4514	0.93445	5.6171	661	25.71	609	24.68
25	62.06	62.06	88.28	68.34	66.36	gi|68057402	AAX87655.1	2',3'-cyclic-nucleotide 2'-phosphodiesterase	1	auto	0	96.41	AEFLIATNNYR			-0.00343252	1310.66	656.337	1310.66	656.338	2	11	4.1.1.6361.5	51.8685	634	51.8268	1.05846	5.33548	688	26.23	718	26.8
25	62.06	62.06	88.28	68.34	66.36	gi|68057402	AAX87655.1	2',3'-cyclic-nucleotide 2'-phosphodiesterase	1	auto	0	99	AGTEEPYFTPYVIQEK	Label:13C(6)(I)@13		-0.00291273	1876.92	939.465	1876.92	939.467	2	16	18.1.1.7149.2	60.8937	2563	61.0343	0.760814	2.4915	3758	61.3	2819	53.09
25	62.06	62.06	88.28	68.34	66.36	gi|68057402	AAX87655.1	2',3'-cyclic-nucleotide 2'-phosphodiesterase	1	auto	0	99	AVLRPIYDAK			0.00365864	1144.66	382.562	1144.66	382.561	3	12	18.1.1.6596.2	36.4908	13529	36.7049	0.907441	1.20331	14625	120.93	13085	114.39
25	62.06	62.06	88.28	68.34	66.36	gi|68057402	AAX87655.1	2',3'-cyclic-nucleotide 2'-phosphodiesterase	1	auto	0	99	AVLRPIYDAK			0.00274314	1144.66	382.562	1144.66	382.561	3	11	18.1.1.6620.3	37.2677	7908	36.9346	0.89628	1.57607	8581	92.63	7583	87.08
25	62.06	62.06	88.28	68.34	66.36	gi|68057402	AAX87655.1	2',3'-cyclic-nucleotide 2'-phosphodiesterase	1	auto	0	91.03	AVLRPIYDAK			-0.00798447	1144.65	382.558	1144.66	382.561	3	8	23.1.1.5601.5	35.0368	2697	34.7603	0.975256	2.61122	2992	54.7	2877	53.64
25	62.06	62.06	88.28	68.34	66.36	gi|68057402	AAX87655.1	2',3'-cyclic-nucleotide 2'-phosphodiesterase	1	auto	0	99	FETSPSEQAAQFIK	Label:13C(6)(I)@13		-0.00913585	1587.78	794.896	1587.79	794.901	2	16	18.1.1.7010.4	52.3878	3800	52.4782	0.553202	1.93875	7539	86.83	4112.04	64.13
25	62.06	62.06	88.28	68.34	66.36	gi|68057402	AAX87655.1	2',3'-cyclic-nucleotide 2'-phosphodiesterase	1	auto	0	99	FETSPSEQAAQFIK			0.00688633	1581.77	791.894	1581.77	791.891	2	15	4.1.1.6372.6	52.9857	508	52.7958	0.730159	6.09826	642.54	25.35	462.57	21.51
25	62.06	62.06	88.28	68.34	66.36	gi|68057402	AAX87655.1	2',3'-cyclic-nucleotide 2'-phosphodiesterase	1	auto	0	99	FETSPSEQAAQFIK			0.00373262	1581.77	791.893	1581.77	791.891	2	15	19.1.1.6453.3	53.5147	1937	53.5906	0.874527	3.06831	2294	47.9	1978	44.47
25	62.06	62.06	88.28	68.34	66.36	gi|68057402	AAX87655.1	2',3'-cyclic-nucleotide 2'-phosphodiesterase	1	auto	0	99	FETSPSEQAAQFIK	Label:13C(6)(I)@13		0.00589861	1587.79	794.904	1587.79	794.901	2	15	20.1.1.6029.6	53.4956	1000	53.4495	0.914509	4.42322	1078	32.83	972	31.18
25	62.06	62.06	88.28	68.34	66.36	gi|68057402	AAX87655.1	2',3'-cyclic-nucleotide 2'-phosphodiesterase	1	auto	0	99	FETSPSEQAAQFIK			-0.00804357	1581.76	791.887	1581.77	791.891	2	14	18.1.1.7017.2	52.7005	7172	52.5194	0.477955	2.00196	7790	88.26	3671	60.59
25	62.06	62.06	88.28	68.34	66.36	gi|68057402	AAX87655.1	2',3'-cyclic-nucleotide 2'-phosphodiesterase	1	auto	0	99	FETSPSEQAAQFIK	Label:13C(6)(I)@13		-0.00411429	1587.78	794.899	1587.79	794.901	2	13	5.1.1.5980.2	52.8043	3344	52.6448	0.816393	2.26727	4362	66.05	3511.11	59.25
25	62.06	62.06	88.28	68.34	66.36	gi|68057402	AAX87655.1	2',3'-cyclic-nucleotide 2'-phosphodiesterase	1	auto	0	99	FPGTGDQHIVYASPDENR	Label:13C(6)(I)@9		0.00992172	2007.95	670.323	2007.94	670.32	3	15	5.1.1.5792.4	42.8653	1566	43.1126	0.83605	3.13341	2254	47.48	1858	43.1
25	62.06	62.06	88.28	68.34	66.36	gi|68057402	AAX87655.1	2',3'-cyclic-nucleotide 2'-phosphodiesterase	1	auto	0	99	FPGTGDQHIVYASPDENR			0.0114614	2001.93	668.317	2001.92	668.313	3	13	18.1.1.6774.4	42.5409	4736	42.771	0.830141	2.09245	5074	71.23	4153	64.44
25	62.06	62.06	88.28	68.34	66.36	gi|68057402	AAX87655.1	2',3'-cyclic-nucleotide 2'-phosphodiesterase	1	auto	0	98.45	FPGTGDQHIVYASPDENR			0.0557653	2001.97	668.332	2001.92	668.313	3	12	19.1.1.6226.5	43.7985	1233	43.8131	0.523563	4.3641	1542	39.27	796	28.21
25	62.06	62.06	88.28	68.34	66.36	gi|68057402	AAX87655.1	2',3'-cyclic-nucleotide 2'-phosphodiesterase	1	auto	0	99	FVPISGNDKLDVR	Label:13C(6)(I)@4	missed K-L@9	-0.0131534	1464.79	489.271	1464.8	489.275	3	12	18.1.1.6799.3	43.41	1028	43.4704	0.880173	4.20358	1218	34.9	1057	32.51
25	62.06	62.06	88.28	68.34	66.36	gi|68057402	AAX87655.1	2',3'-cyclic-nucleotide 2'-phosphodiesterase	1	auto	0	99	IVATTDVHSFLTDFDYYK			0.0101276	2134.04	712.353	2134.03	712.349	3	18	19.1.1.6756.5	73.1379	1077	73.1842	1.16911	3.64191	1408	37.52	1623	40.29
25	62.06	62.06	88.28	68.34	66.36	gi|68057402	AAX87655.1	2',3'-cyclic-nucleotide 2'-phosphodiesterase	1	auto	0	99	IVATTDVHSFLTDFDYYK			0.00190096	2134.03	712.35	2134.03	712.349	3	15	4.1.1.6597.4	72.6196	492	72.675	1.20162	5.64784	578.18	24.05	685	26.17
25	62.06	62.06	88.28	68.34	66.36	gi|68057402	AAX87655.1	2',3'-cyclic-nucleotide 2'-phosphodiesterase	1	auto	0	99	IVATTDVHSFLTDFDYYK	Label:13C(6)(I)@1		-0.00218138	2140.04	714.355	2140.05	714.356	3	15	6.1.1.6453.4	72.6862	368	72.6292	0.890971	6.12986	569.04	23.85	499.88	22.36
25	62.06	62.06	88.28	68.34	66.36	gi|68057402	AAX87655.1	2',3'-cyclic-nucleotide 2'-phosphodiesterase	1	auto	0	99	IVATTDVHSFLTDFDYYK	Label:13C(6)(I)@1		-0.00576928	2140.04	714.354	2140.05	714.356	3	13	2.1.1.6295.7	71.9756	354	71.8865	0.945256	6.17301	544	23.32	507	22.52
25	62.06	62.06	88.28	68.34	66.36	gi|68057402	AAX87655.1	2',3'-cyclic-nucleotide 2'-phosphodiesterase	1	auto	0	99	IVATTDVHSFLTDFDYYK			-0.0114606	2134.01	712.345	2134.03	712.349	3	14	18.1.1.7280.2	72.9143	7912	73.0142	0.362651	2.08452	8737	93.47	3124	55.89
25	62.06	62.06	88.28	68.34	66.36	gi|68057402	AAX87655.1	2',3'-cyclic-nucleotide 2'-phosphodiesterase	1	auto	0	99	IVATTDVHSFLTDFDYYK			-0.00440864	2134.02	712.348	2134.03	712.349	3	13	5.1.1.6269.2	72.6218	5042	72.8318	0.952597	1.87485	5874	76.64	5517	74.28
25	62.06	62.06	88.28	68.34	66.36	gi|68057402	AAX87655.1	2',3'-cyclic-nucleotide 2'-phosphodiesterase	1	auto	0	99	IVATTDVHSFLTDFDYYK			0.00306056	2134.03	712.35	2134.03	712.349	3	12	6.1.1.6452.4	72.535	429	72.6292	0.890971	6.12986	569.04	23.85	499.88	22.36
25	62.06	62.06	88.28	68.34	66.36	gi|68057402	AAX87655.1	2',3'-cyclic-nucleotide 2'-phosphodiesterase	1	auto	0	99	NSVLVDNGDLIQGNPIADYQAAQGYK			0.0283121	2762.38	921.8	2762.35	921.791	3	20	18.1.1.7253.5	70.2683	1560	70.1338	0.790273	3.26478	2142	46.28	1669	40.85
25	62.06	62.06	88.28	68.34	66.36	gi|68057402	AAX87655.1	2',3'-cyclic-nucleotide 2'-phosphodiesterase	1	auto	0	99	QIDPTSDKPQSLIDWEGFR			-6.15509e-05	2231.09	744.702	2231.09	744.703	3	14	5.1.1.6187.3	66.2061	3278	65.9621	0.79349	2.37642	4034	63.51	3156	56.18
25	62.06	62.06	88.28	68.34	66.36	gi|68057402	AAX87655.1	2',3'-cyclic-nucleotide 2'-phosphodiesterase	1	auto	0	99	QIDPTSDKPQSLIDWEGFR	Label:13C(6)(I)@2; Label:13C(6)(I)@13		0.00625499	2243.13	748.718	2243.13	748.716	3	13	4.1.1.6504.6	66.0498	380	65.8773	1.21237	6.53578	430	20.74	514	22.67
25	62.06	62.06	88.28	68.34	66.36	gi|68057402	AAX87655.1	2',3'-cyclic-nucleotide 2'-phosphodiesterase	1	auto	0	99	QIDPTSDKPQSLIDWEGFR			0.00846817	2231.09	744.705	2231.09	744.703	3	11	18.1.1.7205.4	65.6702	3117	65.838	0.891122	2.38055	3773	61.42	3315	57.58
25	62.06	62.06	88.28	68.34	66.36	gi|68057402	AAX87655.1	2',3'-cyclic-nucleotide 2'-phosphodiesterase	1	auto	0	99	QIDPTSDKPQSLIDWEGFR	Label:13C(6)(I)@2; Label:13C(6)(I)@13		0.0165046	2243.14	748.721	2243.13	748.716	3	12	5.1.1.6180.5	65.767	2358	65.9621	0.79349	2.37642	4034	63.51	3156	56.18
25	62.06	62.06	88.28	68.34	66.36	gi|68057402	AAX87655.1	2',3'-cyclic-nucleotide 2'-phosphodiesterase	1	auto	0	98.78	QIDPTSDKPQSLIDWEGFR	Gln->pyro-Glu@N-term; Label:13C(6)(I)@2; Label:13C(6)(I)@13		0.00927539	2226.11	1114.06	2226.1	1114.06	2	12	18.1.1.7302.6	75.4375	1592	75.3421	0.896315	3.12982	2176	46.65	1923	43.85
25	62.06	62.06	88.28	68.34	66.36	gi|68057402	AAX87655.1	2',3'-cyclic-nucleotide 2'-phosphodiesterase	1	auto	0	98.44	QILADYIK			-0.000139487	962.544	482.279	962.544	482.279	2	9	5.1.1.5928.2	49.8876	3477	50.0685	0.7294	2.50508	3810	61.73	2740	52.35
25	62.06	62.06	88.28	68.34	66.36	gi|68057402	AAX87655.1	2',3'-cyclic-nucleotide 2'-phosphodiesterase	1	auto	0	96.2	QILADYIK			-0.00270683	962.541	482.278	962.544	482.279	2	9	18.1.1.6965.2	50.1799	5623	50.3474	0.623354	2.10952	5903	76.83	3628	60.23
25	62.06	62.06	88.28	68.34	66.36	gi|68057402	AAX87655.1	2',3'-cyclic-nucleotide 2'-phosphodiesterase	1	auto	0	95.76	QILADYIK			-0.00991231	962.534	482.274	962.544	482.279	2	9	19.1.1.6403.2	51.0887	1158	51.1731	0.788349	4.5227	1118	33.44	869	29.48
25	62.06	62.06	88.28	68.34	66.36	gi|68057402	AAX87655.1	2',3'-cyclic-nucleotide 2'-phosphodiesterase	1	auto	0	87.55	QILADYIK	Label:13C(6)(I)@2; Label:13C(6)(I)@7		-0.00241385	974.581	488.298	974.584	488.299	2	8	19.1.1.6402.4	51.0497	2049	51.2625	0.736127	4.63876	1105	33.24	802	28.32
25	62.06	62.06	88.28	68.34	66.36	gi|68057402	AAX87655.1	2',3'-cyclic-nucleotide 2'-phosphodiesterase	1	auto	0	74.51	QILADYIK			0.0037237	962.547	482.281	962.544	482.279	2	8	4.1.1.6345.5	50.3091	533	50.3352	0.610625	6.81365	573.04	23.94	345	18.57
25	62.06	62.06	88.28	68.34	66.36	gi|68057402	AAX87655.1	2',3'-cyclic-nucleotide 2'-phosphodiesterase	1	auto	0	73.86	QILADYIK			0.0037237	962.547	482.281	962.544	482.279	2	9	4.1.1.6344.5	50.1896	515	50.3352	0.610625	6.81365	573.04	23.94	345	18.57
25	62.06	62.06	88.28	68.34	66.36	gi|68057402	AAX87655.1	2',3'-cyclic-nucleotide 2'-phosphodiesterase	1	auto	0	64.39	QILADYIK	Label:13C(6)(I)@2; Label:13C(6)(I)@7		-0.00580531	974.578	488.296	974.584	488.299	2	7	18.1.1.6964.2	50.1259	3790	50.2647	0.703445	2.13344	5365	73.25	3721	61
25	62.06	62.06	88.28	68.34	66.36	gi|68057402	AAX87655.1	2',3'-cyclic-nucleotide 2'-phosphodiesterase	1	auto	0	99	QVGTDEVGFAVYQIDLSK	Gln->pyro-Glu@N-term; Label:13C(6)(I)@14		0.00625803	1956.98	979.499	1956.98	979.496	2	21	18.1.1.7351.3	80.8159	750	80.9159	0.925378	4.59423	993	31.51	906	30.1
25	62.06	62.06	88.28	68.34	66.36	gi|68057402	AAX87655.1	2',3'-cyclic-nucleotide 2'-phosphodiesterase	1	auto	0	99	QVGTDEVGFAVYQIDLSK	Label:13C(6)(I)@14		-0.0142743	1973.99	659.004	1974	659.009	3	10	18.1.1.7247.7	69.728	836	69.7348	0.486738	3.84127	2090	45.72	1003	31.67
25	62.06	62.06	88.28	68.34	66.36	gi|68057402	AAX87655.1	2',3'-cyclic-nucleotide 2'-phosphodiesterase	1	auto	0	99	TYNFDVIDGVNYEYDLTKPAR	Label:13C(6)(I)@7		0.0106365	2498.22	833.746	2498.21	833.743	3	17	5.1.1.6215.6	68.446	1011	68.5431	0.966391	3.82734	1399	37.4	1333	36.51
25	62.06	62.06	88.28	68.34	66.36	gi|68057402	AAX87655.1	2',3'-cyclic-nucleotide 2'-phosphodiesterase	1	auto	0	99	TYNFDVIDGVNYEYDLTKPAR			0.00368753	2492.19	831.737	2492.19	831.736	3	13	18.1.1.7236.6	68.6129	2308	68.5318	0.693565	2.73078	3302	57.46	2258	47.52
25	62.06	62.06	88.28	68.34	66.36	gi|68057402	AAX87655.1	2',3'-cyclic-nucleotide 2'-phosphodiesterase	1	auto	0	99	VLAENDPEITALLKPVHEATR	Label:13C(6)(I)@9		-0.0157971	2321.25	581.321	2321.27	581.324	4	17	5.1.1.6083.4	58.9391	2690	59.3238	1.03133	2.46504	3264	57.13	3319	57.61
25	62.06	62.06	88.28	68.34	66.36	gi|68057402	AAX87655.1	2',3'-cyclic-nucleotide 2'-phosphodiesterase	1	auto	0	99	VLAENDPEITALLKPVHEATR			0.00325295	2315.25	772.758	2315.25	772.757	3	18	5.1.1.6085.6	59.1034	878	59.2534	0.92247	4.44782	1061	32.57	965	31.06
25	62.06	62.06	88.28	68.34	66.36	gi|68057402	AAX87655.1	2',3'-cyclic-nucleotide 2'-phosphodiesterase	1	auto	0	99	VLAENDPEITALLKPVHEATR			-0.0150484	2315.23	579.816	2315.25	579.819	4	18	5.1.1.6093.2	59.5204	2635	59.3757	0.949597	2.48765	3342	57.81	3129	55.94
25	62.06	62.06	88.28	68.34	66.36	gi|68057402	AAX87655.1	2',3'-cyclic-nucleotide 2'-phosphodiesterase	1	auto	0	99	VLAENDPEITALLKPVHEATR			-0.00796259	2315.24	579.817	2315.25	579.819	4	17	18.1.1.7127.2	59.2895	4237	59.5475	0.568743	2.34501	5061	71.14	2838	53.27
25	62.06	62.06	88.28	68.34	66.36	gi|68057402	AAX87655.1	2',3'-cyclic-nucleotide 2'-phosphodiesterase	1	auto	0	99	VLAENDPEITALLKPVHEATR			-0.00796259	2315.24	579.817	2315.25	579.819	4	16	18.1.1.7128.2	59.3427	4237	59.5475	0.568743	2.34501	5061	71.14	2838	53.27
25	62.06	62.06	88.28	68.34	66.36	gi|68057402	AAX87655.1	2',3'-cyclic-nucleotide 2'-phosphodiesterase	1	auto	0	99	VLAENDPEITALLKPVHEATR	Label:13C(6)(I)@9		-0.00368259	2321.26	581.323	2321.27	581.324	4	16	19.1.1.6581.3	60.0516	1392	60.0379	0.956283	3.53921	1645	40.56	1551	39.38
25	62.06	62.06	88.28	68.34	66.36	gi|68057402	AAX87655.1	2',3'-cyclic-nucleotide 2'-phosphodiesterase	1	auto	0	99	VLAENDPEITALLKPVHEATR	Label:13C(6)(I)@9		-0.0074675	2321.26	581.323	2321.27	581.324	4	14	18.1.1.7136.6	59.9889	2614	59.7135	0.658051	2.43269	4294	65.53	2786	52.78
25	62.06	62.06	88.28	68.34	66.36	gi|68057402	AAX87655.1	2',3'-cyclic-nucleotide 2'-phosphodiesterase	1	auto	0	99	VLAENDPEITALLKPVHEATR	Label:13C(6)(I)@9		-0.00819991	2321.26	581.322	2321.27	581.324	4	12	18.1.1.7130.2	59.5093	2568	59.5027	0.584194	2.35955	4915	70.11	2831	53.21
25	62.06	62.06	88.28	68.34	66.36	gi|68057402	AAX87655.1	2',3'-cyclic-nucleotide 2'-phosphodiesterase	1	auto	0	98.04	VLAENDPEITALLKPVHEATR	Label:13C(6)(I)@9		0.00311324	2321.27	774.764	2321.27	774.763	3	11	5.1.1.6094.4	59.6022	895	59.3757	0.983181	4.31628	1090.39	33.02	1057	32.51
25	62.06	62.06	88.28	68.34	66.36	gi|68057402	AAX87655.1	2',3'-cyclic-nucleotide 2'-phosphodiesterase	1	auto	0	89.02	VLAENDPEITALLKPVHEATR			0.00197124	2315.25	772.757	2315.25	772.757	3	10	5.1.1.6096.5	59.7321	879	59.3238	0.92142	4.47511	1049	32.39	953	30.87
25	62.06	62.06	88.28	68.34	66.36	gi|68057402	AAX87655.1	2',3'-cyclic-nucleotide 2'-phosphodiesterase	1	auto	0	88.22	VLAENDPEITALLKPVHEATR			-0.00395549	2315.24	579.818	2315.25	579.819	4	6	19.1.1.6580.7	60.0329	1217	60.0379	0.956283	3.53921	1645	40.56	1551	39.38
71	41.1	41.1	84.53	81.09	72.21	gi|68057616	AAX87869.1	D-galactose-binding periplasmic protein precursor	1	auto	2	99	AIGSYEQAYYVGTDPK			0.00268225	1760.83	881.422	1760.83	881.42	2	18	6.1.1.6144.3	49.1087	6395	49.2415	0.716083	1.94793	6368	79.8	4496	67.05
71	41.1	41.1	84.53	81.09	72.21	gi|68057616	AAX87869.1	D-galactose-binding periplasmic protein precursor	1	auto	2	99	AKSDNIPVVFFNK		missed K-S@2	-0.0166415	1477.78	739.895	1477.79	739.904	2	12	21.1.1.6097.3	51.9042	1031	51.6664	1.14902	3.95433	1204	34.7	1364	36.93
71	41.1	41.1	84.53	81.09	72.21	gi|68057616	AAX87869.1	D-galactose-binding periplasmic protein precursor	1	auto	2	99	ALAINLVDPAAAPTIIGK			-0.000534203	1747.02	583.349	1747.02	583.349	3	17	2.1.1.6274.4	70.1048	3185	70.3663	0.53904	2.70437	3940	62.77	2094	45.76
71	41.1	41.1	84.53	81.09	72.21	gi|68057616	AAX87869.1	D-galactose-binding periplasmic protein precursor	1	auto	2	99	IGVTIYK			-0.00554058	792.469	397.242	792.475	397.245	2	10	21.1.1.5844.2	40.0276	4677	39.8647	0.435155	2.54976	5123	71.58	2198	46.88
71	41.1	41.1	84.53	81.09	72.21	gi|68057616	AAX87869.1	D-galactose-binding periplasmic protein precursor	1	auto	2	99	IQFVLLK	Label:13C(6)(I)@1		0.0020026	865.575	433.795	865.573	433.794	2	11	2.1.1.6095.6	57.8837	5024	58.1606	0.722372	1.79795	7437	86.24	5296.86	72.78
71	41.1	41.1	84.53	81.09	72.21	gi|68057616	AAX87869.1	D-galactose-binding periplasmic protein precursor	1	auto	2	99	SDNIPVVFFNK			-0.0090188	1278.65	640.333	1278.66	640.338	2	11	21.1.1.6216.2	60.7052	11602	60.9609	0.378769	1.73118	12272	110.78	4583	67.7
71	41.1	41.1	84.53	81.09	72.21	gi|68057616	AAX87869.1	D-galactose-binding periplasmic protein precursor	1	auto	2	99	SDNIPVVFFNKDPGAK	Label:13C(6)(I)@4		0.0168096	1752.93	585.318	1752.91	585.312	3	15	2.1.1.6031.4	53.9776	925	54.056	1.00659	4.10001	1194	34.55	1185	34.42
71	41.1	41.1	84.53	81.09	72.21	gi|68057616	AAX87869.1	D-galactose-binding periplasmic protein precursor	1	auto	0	99	AIGSYEQAYYVGTDPK	Label:13C(6)(I)@2		0.00745421	1766.85	884.434	1766.85	884.43	2	19	19.1.1.6378.4	49.9362	1052	49.9588	1.41531	4.66444	789	28.09	1101	33.18
71	41.1	41.1	84.53	81.09	72.21	gi|68057616	AAX87869.1	D-galactose-binding periplasmic protein precursor	1	auto	0	99	AIGSYEQAYYVGTDPK			0.012425	1760.84	881.426	1760.83	881.42	2	19	19.1.1.6379.5	49.9935	745	49.9588	1.41788	4.66266	789	28.09	1103	33.21
71	41.1	41.1	84.53	81.09	72.21	gi|68057616	AAX87869.1	D-galactose-binding periplasmic protein precursor	1	auto	0	99	AIGSYEQAYYVGTDPK			0.0189372	1760.84	881.43	1760.83	881.42	2	17	22.1.1.6360.6	49.4888	1037	49.4995	0.835527	4.48441	1101	33.18	907	30.12
71	41.1	41.1	84.53	81.09	72.21	gi|68057616	AAX87869.1	D-galactose-binding periplasmic protein precursor	1	auto	0	99	AIGSYEQAYYVGTDPK			0.00897478	1760.83	881.425	1760.83	881.42	2	15	2.1.1.5936.4	48.5231	3238	48.6593	0.826579	2.52173	3502	59.18	2854.04	53.42
71	41.1	41.1	84.53	81.09	72.21	gi|68057616	AAX87869.1	D-galactose-binding periplasmic protein precursor	1	auto	0	99	AIGSYEQAYYVGTDPK			-0.00215572	1760.82	881.419	1760.83	881.42	2	16	23.1.1.5927.4	48.2433	4489	48.3801	0.554567	2.36256	5068	71.19	2771.09	52.64
71	41.1	41.1	84.53	81.09	72.21	gi|68057616	AAX87869.1	D-galactose-binding periplasmic protein precursor	1	auto	0	99	AIGSYEQAYYVGTDPK			-0.0104844	1760.82	881.415	1760.83	881.42	2	14	21.1.1.6044.7	48.7	6559	48.986	0.417751	2.27054	6650	81.55	2739.04	52.34
71	41.1	41.1	84.53	81.09	72.21	gi|68057616	AAX87869.1	D-galactose-binding periplasmic protein precursor	1	auto	0	99	AIGSYEQAYYVGTDPK	Label:13C(6)(I)@2		-0.00842464	1766.84	884.426	1766.85	884.43	2	18	21.1.1.6045.5	48.7307	2595	49.0443	0.542081	2.2823	5512	74.24	2946	54.28
71	41.1	41.1	84.53	81.09	72.21	gi|68057616	AAX87869.1	D-galactose-binding periplasmic protein precursor	1	auto	0	99	AIGSYEQAYYVGTDPK			0.0718067	1760.9	587.973	1760.83	587.949	3	12	6.1.1.6145.5	49.1605	974	49.1924	0.748023	4.50242	1162	34.09	857	29.27
71	41.1	41.1	84.53	81.09	72.21	gi|68057616	AAX87869.1	D-galactose-binding periplasmic protein precursor	1	auto	0	99	AKSDNIPVVFFNK	Label:13C(6)(I)@6	missed K-S@2	-0.00297124	1483.81	495.611	1483.81	495.612	3	12	21.1.1.6094.5	51.7353	1207	51.7619	0.714763	3.48836	1988	44.59	1401	37.43
71	41.1	41.1	84.53	81.09	72.21	gi|68057616	AAX87869.1	D-galactose-binding periplasmic protein precursor	1	auto	0	98.83	AKSDNIPVVFFNK	Label:13C(6)(I)@6	missed K-S@2	-0.00359427	1483.81	495.61	1483.81	495.612	3	11	6.1.1.6195.7	52.4809	615	52.6047	0.782745	5.05005	900	30	694.58	26.35
71	41.1	41.1	84.53	81.09	72.21	gi|68057616	AAX87869.1	D-galactose-binding periplasmic protein precursor	1	auto	0	99	ALAINLVDPAAAPTIIGK	Label:13C(6)(I)@4; Label:13C(6)(I)@15; Label:13C(6)(I)@16		-0.00593474	1765.08	589.367	1765.08	589.369	3	20	2.1.1.6275.2	70.1806	2029	70.2638	0.601455	2.68728	3720	60.99	2206	46.97
71	41.1	41.1	84.53	81.09	72.21	gi|68057616	AAX87869.1	D-galactose-binding periplasmic protein precursor	1	auto	0	99	ALAINLVDPAAAPTIIGK	Label:13C(6)(I)@4; Label:13C(6)(I)@15; Label:13C(6)(I)@16		0.00458704	1765.09	883.552	1765.08	883.55	2	19	2.1.1.6275.6	70.2007	2158	70.3663	0.506486	2.5	4804	69.31	2399	48.98
71	41.1	41.1	84.53	81.09	72.21	gi|68057616	AAX87869.1	D-galactose-binding periplasmic protein precursor	1	auto	0	99	ALAINLVDPAAAPTIIGK			-0.00959901	1747.01	583.346	1747.02	583.349	3	22	6.1.1.6433.2	70.6316	5456	70.8173	0.562087	2.12987	6182	78.63	3426.04	58.53
71	41.1	41.1	84.53	81.09	72.21	gi|68057616	AAX87869.1	D-galactose-binding periplasmic protein precursor	1	auto	0	99	ALAINLVDPAAAPTIIGK	Label:13C(6)(I)@4; Label:13C(6)(I)@15; Label:13C(6)(I)@16		-0.0128698	1765.07	589.365	1765.08	589.369	3	19	6.1.1.6436.2	70.9359	3106	70.8173	0.562087	2.12987	6182	78.63	3426.04	58.53
71	41.1	41.1	84.53	81.09	72.21	gi|68057616	AAX87869.1	D-galactose-binding periplasmic protein precursor	1	auto	0	99	ALAINLVDPAAAPTIIGK			-0.0105145	1747.01	583.345	1747.02	583.349	3	19	6.1.1.6440.3	71.2902	5548	70.9281	0.530144	2.16962	6189	78.67	3235	56.88
71	41.1	41.1	84.53	81.09	72.21	gi|68057616	AAX87869.1	D-galactose-binding periplasmic protein precursor	1	auto	0	99	ALAINLVDPAAAPTIIGK			-0.0641609	1746.96	874.487	1747.02	874.519	2	12	20.1.1.6236.7	71.0893	871	70.9714	0.425589	5.21536	1244	35.27	522	22.85
71	41.1	41.1	84.53	81.09	72.21	gi|68057616	AAX87869.1	D-galactose-binding periplasmic protein precursor	1	auto	0	99	ALAINLVDPAAAPTIIGK			-0.00493582	1747.02	874.517	1747.02	874.519	2	19	22.1.1.6693.6	70.6296	969	70.647	1.79559	3.94414	1006	31.72	1781	42.2
71	41.1	41.1	84.53	81.09	72.21	gi|68057616	AAX87869.1	D-galactose-binding periplasmic protein precursor	1	auto	0	99	ALAINLVDPAAAPTIIGK			-0.0028853	1747.02	874.518	1747.02	874.519	2	18	23.1.1.6201.2	69.6537	10940	69.822	0.343317	1.92091	10715	103.51	3627	60.22
71	41.1	41.1	84.53	81.09	72.21	gi|68057616	AAX87869.1	D-galactose-binding periplasmic protein precursor	1	auto	0	99	ALAINLVDPAAAPTIIGK	Label:13C(6)(I)@4; Label:13C(6)(I)@15; Label:13C(6)(I)@16		-0.015137	1765.07	883.542	1765.08	883.55	2	18	21.1.1.6314.5	69.6848	2411	69.7387	0.489322	2.32327	5693	75.45	2746.6	52.41
71	41.1	41.1	84.53	81.09	72.21	gi|68057616	AAX87869.1	D-galactose-binding periplasmic protein precursor	1	auto	0	99	ALAINLVDPAAAPTIIGK			-0.0282742	1747	874.505	1747.02	874.519	2	19	21.1.1.6315.2	69.7479	11601	69.9705	0.270447	2.02358	11601	107.71	3093.41	55.62
71	41.1	41.1	84.53	81.09	72.21	gi|68057616	AAX87869.1	D-galactose-binding periplasmic protein precursor	1	auto	0	99	ESGLIQGDLIAK			-0.00426163	1242.68	622.346	1242.68	622.348	2	15	23.1.1.5941.3	48.9918	8945	49.2515	0.513811	1.81582	9019	94.97	4569	67.59
71	41.1	41.1	84.53	81.09	72.21	gi|68057616	AAX87869.1	D-galactose-binding periplasmic protein precursor	1	auto	0	99	ESGLIQGDLIAK	Label:13C(6)(I)@5; Label:13C(6)(I)@10		-0.0205291	1254.7	628.358	1254.72	628.368	2	14	5.1.1.5932.4	50.1633	387	50.1444	0.703395	6.54009	571	23.9	396	19.9
71	41.1	41.1	84.53	81.09	72.21	gi|68057616	AAX87869.1	D-galactose-binding periplasmic protein precursor	1	auto	0	99	ESGLIQGDLIAK			-0.00379521	1242.68	622.346	1242.68	622.348	2	13	6.1.1.6157.2	49.8767	4821	50.0989	0.563655	2.41982	4781	69.14	2657	51.55
71	41.1	41.1	84.53	81.09	72.21	gi|68057616	AAX87869.1	D-galactose-binding periplasmic protein precursor	1	auto	0	99	ESGLIQGDLIAK			-0.0203408	1242.66	622.338	1242.68	622.348	2	16	21.1.1.6055.6	49.3294	6132	49.4383	0.521974	2.15297	6350	79.69	3268	57.17
71	41.1	41.1	84.53	81.09	72.21	gi|68057616	AAX87869.1	D-galactose-binding periplasmic protein precursor	1	auto	0	99	ESGLIQGDLIAK	Label:13C(6)(I)@5; Label:13C(6)(I)@10		-0.0170745	1254.71	628.36	1254.72	628.368	2	15	21.1.1.6056.2	49.3528	3117	49.4383	0.521974	2.15297	6350	79.69	3268	57.17
71	41.1	41.1	84.53	81.09	72.21	gi|68057616	AAX87869.1	D-galactose-binding periplasmic protein precursor	1	auto	0	99	ESGLIQGDLIAK	Label:13C(6)(I)@5; Label:13C(6)(I)@10		-0.0241262	1254.7	628.356	1254.72	628.368	2	13	7.1.1.6366.6	50.4653	341	50.4813	0.651894	6.91494	534.6	23.12	343.61	18.54
71	41.1	41.1	84.53	81.09	72.21	gi|68057616	AAX87869.1	D-galactose-binding periplasmic protein precursor	1	auto	0	99	ESGLIQGDLIAK			-0.00106284	1242.68	622.348	1242.68	622.348	2	12	2.1.1.5950.3	49.2165	2493	49.4981	0.70677	3.13725	2474	49.74	1724	41.52
71	41.1	41.1	84.53	81.09	72.21	gi|68057616	AAX87869.1	D-galactose-binding periplasmic protein precursor	1	auto	0	99	ESGLIQGDLIAK	Label:13C(6)(I)@5; Label:13C(6)(I)@10		-0.0227886	1254.7	628.357	1254.72	628.368	2	13	19.1.1.6400.2	50.9384	993	51.025	0.755422	4.32195	1254	35.41	934	30.56
71	41.1	41.1	84.53	81.09	72.21	gi|68057616	AAX87869.1	D-galactose-binding periplasmic protein precursor	1	auto	0	99	ESGLIQGDLIAK	Label:13C(6)(I)@5; Label:13C(6)(I)@10		-0.0086738	1254.71	628.364	1254.72	628.368	2	12	22.1.1.6379.4	50.4461	562	50.4284	0.832497	5.66189	692	26.31	568	23.83
71	41.1	41.1	84.53	81.09	72.21	gi|68057616	AAX87869.1	D-galactose-binding periplasmic protein precursor	1	auto	0	99	ESGLIQGDLIAK	Label:13C(6)(I)@5; Label:13C(6)(I)@10		-0.0172216	1254.71	628.36	1254.72	628.368	2	12	18.1.1.6966.3	50.2338	1393	50.3089	1.08657	3.95842	1234	35.13	1322	36.36
71	41.1	41.1	84.53	81.09	72.21	gi|68057616	AAX87869.1	D-galactose-binding periplasmic protein precursor	1	auto	0	99	ESGLIQGDLIAK			-0.0263285	1242.66	622.335	1242.68	622.348	2	12	22.1.1.6378.5	50.4055	726	50.4284	0.832497	5.66189	692	26.31	568	23.83
71	41.1	41.1	84.53	81.09	72.21	gi|68057616	AAX87869.1	D-galactose-binding periplasmic protein precursor	1	auto	0	98.89	IGVTIYK	Label:13C(6)(I)@1; Label:13C(6)(I)@5		-0.0092044	804.506	403.26	804.515	403.265	2	9	23.1.1.5707.5	38.6832	3688	38.5269	0.455602	2.01649	7934	89.07	3564	59.7
71	41.1	41.1	84.53	81.09	72.21	gi|68057616	AAX87869.1	D-galactose-binding periplasmic protein precursor	1	auto	0	98.79	IGVTIYK	Label:13C(6)(I)@1; Label:13C(6)(I)@5		-0.00647254	804.508	403.261	804.515	403.265	2	9	6.1.1.5992.4	40.2507	1684	39.5375	0.579614	3.04483	2966	54.46	1695	41.17
71	41.1	41.1	84.53	81.09	72.21	gi|68057616	AAX87869.1	D-galactose-binding periplasmic protein precursor	1	auto	0	98.47	IGVTIYK	Label:13C(6)(I)@1; Label:13C(6)(I)@5		-0.00445842	804.51	403.262	804.515	403.265	2	9	6.1.1.5973.2	38.9371	2145	39.3041	0.616583	3.05935	2826	53.16	1718	41.45
71	41.1	41.1	84.53	81.09	72.21	gi|68057616	AAX87869.1	D-galactose-binding periplasmic protein precursor	1	auto	0	98.43	IGVTIYK	Label:13C(6)(I)@1; Label:13C(6)(I)@5		-0.0106342	804.504	403.259	804.515	403.265	2	9	21.1.1.5826.2	39.3281	3021	39.3227	0.512904	2.14225	6488	80.55	3281	57.28
71	41.1	41.1	84.53	81.09	72.21	gi|68057616	AAX87869.1	D-galactose-binding periplasmic protein precursor	1	auto	0	97.58	IGVTIYK			-0.00338277	792.471	397.243	792.475	397.245	2	8	6.1.1.5997.2	40.5883	1066	40.4949	0.679592	5.02993	985	31.38	660	25.69
71	41.1	41.1	84.53	81.09	72.21	gi|68057616	AAX87869.1	D-galactose-binding periplasmic protein precursor	1	auto	0	90.96	IGVTIYK			0.0010727	792.476	397.245	792.475	397.245	2	8	6.1.1.5972.6	38.9163	2948	39.3987	0.677542	2.91725	2934	54.17	1960	44.27
71	41.1	41.1	84.53	81.09	72.21	gi|68057616	AAX87869.1	D-galactose-binding periplasmic protein precursor	1	auto	0	90.6	IGVTIYK			-0.000951605	792.474	397.244	792.475	397.245	2	8	18.1.1.6688.4	39.5899	870	39.7718	0.01		708	26.61	0	0
71	41.1	41.1	84.53	81.09	72.21	gi|68057616	AAX87869.1	D-galactose-binding periplasmic protein precursor	1	auto	0	79.71	IGVTIYK			-0.00300823	792.471	397.243	792.475	397.245	2	7	23.1.1.5725.2	39.3472	3107	39.1713	0.490194	3.1087	3176	56.36	1535	39.18
71	41.1	41.1	84.53	81.09	72.21	gi|68057616	AAX87869.1	D-galactose-binding periplasmic protein precursor	1	auto	0	75.5	IGVTIYK	Label:13C(6)(I)@1; Label:13C(6)(I)@5		-0.0287553	804.486	403.25	804.515	403.265	2	7	2.1.1.5754.5	39.6214	707	39.6014	0.221723	4.56459	2676	51.73	585	24.19
71	41.1	41.1	84.53	81.09	72.21	gi|68057616	AAX87869.1	D-galactose-binding periplasmic protein precursor	1	auto	0	73.53	IGVTIYK	Label:13C(6)(I)@1; Label:13C(6)(I)@5		-0.0360247	804.479	403.247	804.515	403.265	2	7	21.1.1.5854.3	40.3977	1422	40.4239	0.679586	3.74634	1776	42.14	1190	34.5
71	41.1	41.1	84.53	81.09	72.21	gi|68057616	AAX87869.1	D-galactose-binding periplasmic protein precursor	1	auto	0	65.27	IGVTIYK	Label:13C(6)(I)@1; Label:13C(6)(I)@5		-0.020943	804.494	403.254	804.515	403.265	2	7	2.1.1.5728.4	38.2806	1684	38.5318	0.308936	3.28059	3979	63.08	1212	34.81
71	41.1	41.1	84.53	81.09	72.21	gi|68057616	AAX87869.1	D-galactose-binding periplasmic protein precursor	1	auto	0	99	IPYVGVDKDNLGDFLK	Label:13C(6)(I)@1		-0.00906777	1797.95	600.324	1797.96	600.328	3	18	2.1.1.6194.2	64.3732	3831	64.5382	0.735962	2.01885	5835	76.39	4234.05	65.07
71	41.1	41.1	84.53	81.09	72.21	gi|68057616	AAX87869.1	D-galactose-binding periplasmic protein precursor	1	auto	0	99	IPYVGVDKDNLGDFLK	Label:13C(6)(I)@1		-0.0326572	1797.93	600.317	1797.96	600.328	3	16	3.1.1.6214.5	65.5922	218	65.5195	1.40389	9.86233	177	13.3	245	15.65
71	41.1	41.1	84.53	81.09	72.21	gi|68057616	AAX87869.1	D-galactose-binding periplasmic protein precursor	1	auto	0	99	IPYVGVDKDNLGDFLK	Label:13C(6)(I)@1		-0.0110413	1797.95	600.324	1797.96	600.328	3	18	4.1.1.6496.7	65.3469	354	65.3513	1.25067	7.81975	296	17.2	365	19.1
71	41.1	41.1	84.53	81.09	72.21	gi|68057616	AAX87869.1	D-galactose-binding periplasmic protein precursor	1	auto	0	99	IPYVGVDKDNLGDFLK	Label:13C(6)(I)@1		-0.0178676	1797.94	600.322	1797.96	600.328	3	15	5.1.1.6175.3	65.3978	889	65.3668	1.32031	4.57473	845	29.07	1100	33.17
71	41.1	41.1	84.53	81.09	72.21	gi|68057616	AAX87869.1	D-galactose-binding periplasmic protein precursor	1	auto	0	99	IPYVGVDKDNLGDFLK			-0.00395904	1791.94	598.319	1791.94	598.321	3	22	6.1.1.6364.2	65.0213	13986	65.2605	0.704188	1.23753	15934	126.23	11063	105.18
71	41.1	41.1	84.53	81.09	72.21	gi|68057616	AAX87869.1	D-galactose-binding periplasmic protein precursor	1	auto	0	99	IPYVGVDKDNLGDFLK			-0.00493109	1791.94	896.975	1791.94	896.978	2	18	23.1.1.6143.2	64.0178	3535	64.0082	0.519434	2.69091	4077	63.85	2088	45.69
71	41.1	41.1	84.53	81.09	72.21	gi|68057616	AAX87869.1	D-galactose-binding periplasmic protein precursor	1	auto	0	99	IPYVGVDKDNLGDFLK	Label:13C(6)(I)@1		-0.0178676	1797.94	600.322	1797.96	600.328	3	14	5.1.1.6174.5	65.3303	889	65.3668	1.32031	4.57473	845	29.07	1100	33.17
71	41.1	41.1	84.53	81.09	72.21	gi|68057616	AAX87869.1	D-galactose-binding periplasmic protein precursor	1	auto	0	99	IPYVGVDKDNLGDFLK			-0.0244723	1791.92	598.313	1791.94	598.321	3	20	21.1.1.6252.2	64.0087	9864	64.2575	0.213149	2.32276	10673	103.31	2243	47.36
71	41.1	41.1	84.53	81.09	72.21	gi|68057616	AAX87869.1	D-galactose-binding periplasmic protein precursor	1	auto	0	99	IPYVGVDKDNLGDFLK	Label:13C(6)(I)@1		-0.0189081	1797.94	600.321	1797.96	600.328	3	14	18.1.1.7198.4	65.0926	1847	65.1257	1.09358	3.0139	2122	46.07	2288	47.83
71	41.1	41.1	84.53	81.09	72.21	gi|68057616	AAX87869.1	D-galactose-binding periplasmic protein precursor	1	auto	0	99	IPYVGVDKDNLGDFLK			0.00877303	1791.95	598.324	1791.94	598.321	3	14	4.1.1.6497.5	65.4196	291	65.4241	1.38885	7.51893	306	17.49	419.02	20.47
71	41.1	41.1	84.53	81.09	72.21	gi|68057616	AAX87869.1	D-galactose-binding periplasmic protein precursor	1	auto	0	99	IPYVGVDKDNLGDFLK	Label:13C(6)(I)@1		-0.00688696	1797.95	600.325	1797.96	600.328	3	10	19.1.1.6665.7	65.6394	1270	65.6993	1.69004	4.11013	947	30.77	1578	39.72
71	41.1	41.1	84.53	81.09	72.21	gi|68057616	AAX87869.1	D-galactose-binding periplasmic protein precursor	1	auto	0	99	IPYVGVDKDNLGDFLK			-0.00111792	1791.94	598.321	1791.94	598.321	3	9	19.1.1.6666.7	65.6936	909	65.6993	1.69004	4.11013	947	30.77	1578	39.72
71	41.1	41.1	84.53	81.09	72.21	gi|68057616	AAX87869.1	D-galactose-binding periplasmic protein precursor	1	auto	0	99	IPYVGVDKDNLGDFLK	Label:13C(6)(I)@1		0.00187009	1797.96	600.328	1797.96	600.328	3	9	23.1.1.6141.7	63.9224	3245	64.1478	0.39289	2.02576	8728	93.42	3381	58.15
71	41.1	41.1	84.53	81.09	72.21	gi|68057616	AAX87869.1	D-galactose-binding periplasmic protein precursor	1	auto	0	99	IQFVLLK	Label:13C(6)(I)@1		0.002239	865.576	433.795	865.573	433.794	2	11	6.1.1.6284.2	58.7879	10179	59.0547	0.744079	1.287	14266	119.44	10466	102.3
71	41.1	41.1	84.53	81.09	72.21	gi|68057616	AAX87869.1	D-galactose-binding periplasmic protein precursor	1	auto	0	99	IQFVLLK			0.00420896	859.557	430.786	859.553	430.784	2	10	5.1.1.6077.4	58.5608	606	58.7237	1.34749	5.27446	630	25.1	837	28.93
71	41.1	41.1	84.53	81.09	72.21	gi|68057616	AAX87869.1	D-galactose-binding periplasmic protein precursor	1	auto	0	99	IQFVLLK	Label:13C(6)(I)@1		0.000156224	865.573	433.794	865.573	433.794	2	10	23.1.1.6066.3	57.3648	17066	57.4993	0.72072	1.02401	22958	151.52	16314	127.73
71	41.1	41.1	84.53	81.09	72.21	gi|68057616	AAX87869.1	D-galactose-binding periplasmic protein precursor	1	auto	0	99	IQFVLLK			-0.00197423	859.551	430.783	859.553	430.784	2	10	18.1.1.7118.6	58.7304	2225	58.8066	1.12569	2.83437	2366	48.64	2626	51.24
71	41.1	41.1	84.53	81.09	72.21	gi|68057616	AAX87869.1	D-galactose-binding periplasmic protein precursor	1	auto	0	98.56	IQFVLLK			-0.0052866	859.548	430.781	859.553	430.784	2	9	22.1.1.6543.3	59.2891	983	59.3304	2.49537	3.71124	1021	31.95	2512	50.12
71	41.1	41.1	84.53	81.09	72.21	gi|68057616	AAX87869.1	D-galactose-binding periplasmic protein precursor	1	auto	0	98.48	IQFVLLK	Label:13C(6)(I)@1		-0.0036148	865.57	433.792	865.573	433.794	2	6	18.1.1.7117.7	58.6768	2832	58.8066	1.12569	2.83437	2366	48.64	2626	51.24
71	41.1	41.1	84.53	81.09	72.21	gi|68057616	AAX87869.1	D-galactose-binding periplasmic protein precursor	1	auto	0	98.26	IQFVLLK	Label:13C(6)(I)@1		-0.000551673	865.573	433.794	865.573	433.794	2	9	19.1.1.6572.2	59.5522	1668	59.5937	1.41924	3.833	1167	34.16	1633	40.41
71	41.1	41.1	84.53	81.09	72.21	gi|68057616	AAX87869.1	D-galactose-binding periplasmic protein precursor	1	auto	0	93.58	IQFVLLK	Label:13C(6)(I)@1		-0.00093841	865.572	433.793	865.573	433.794	2	8	21.1.1.6180.3	57.8198	33206	58.1116	0.758589	0.729477	43918	209.57	32848	181.24
71	41.1	41.1	84.53	81.09	72.21	gi|68057616	AAX87869.1	D-galactose-binding periplasmic protein precursor	1	auto	0	83.53	IQFVLLK	Label:13C(6)(I)@1		-0.00215277	865.571	433.793	865.573	433.794	2	7	20.1.1.6116.4	59.6423	1135	59.6876	1.34211	4.43131	894	29.9	1183	34.39
71	41.1	41.1	84.53	81.09	72.21	gi|68057616	AAX87869.1	D-galactose-binding periplasmic protein precursor	1	auto	0	69.95	IQFVLLK	Label:13C(6)(I)@1		0.00432267	865.578	433.796	865.573	433.794	2	8	4.1.1.6438.5	58.9968	428	59.0224	1.47968	7.59798	292	17.09	426	20.64
71	41.1	41.1	84.53	81.09	72.21	gi|68057616	AAX87869.1	D-galactose-binding periplasmic protein precursor	1	auto	0	99	SDNIPVVFFNK	Label:13C(6)(I)@4		-0.010127	1284.67	643.343	1284.68	643.348	2	11	4.1.1.6465.7	61.881	383	61.7082	1.5017	8.05688	258	16.06	382	19.54
71	41.1	41.1	84.53	81.09	72.21	gi|68057616	AAX87869.1	D-galactose-binding periplasmic protein precursor	1	auto	0	99	SDNIPVVFFNK			-0.000487649	1278.66	640.337	1278.66	640.338	2	12	23.1.1.6102.4	60.3536	3354	60.5389	0.653426	2.66852	3584	59.87	2309	48.05
71	41.1	41.1	84.53	81.09	72.21	gi|68057616	AAX87869.1	D-galactose-binding periplasmic protein precursor	1	auto	0	99	SDNIPVVFFNK	Label:13C(6)(I)@4		0.00437676	1284.69	643.35	1284.68	643.348	2	11	6.1.1.6320.2	61.5344	4868	61.8199	0.720192	1.85048	7033	83.86	4994	70.67
71	41.1	41.1	84.53	81.09	72.21	gi|68057616	AAX87869.1	D-galactose-binding periplasmic protein precursor	1	auto	0	99	SDNIPVVFFNK	Label:13C(6)(I)@4		-0.00919291	1284.67	643.343	1284.68	643.348	2	7	18.1.1.7161.7	61.9037	1122	61.7457	0.945371	5.05894	810	28.46	755	27.48
71	41.1	41.1	84.53	81.09	72.21	gi|68057616	AAX87869.1	D-galactose-binding periplasmic protein precursor	1	auto	0	99	SDNIPVVFFNK			0.000396908	1278.66	640.338	1278.66	640.338	2	10	2.1.1.6139.5	60.6812	2861	60.9261	0.744812	2.746	3132	55.96	2300	47.96
71	41.1	41.1	84.53	81.09	72.21	gi|68057616	AAX87869.1	D-galactose-binding periplasmic protein precursor	1	auto	0	99	SDNIPVVFFNK	Label:13C(6)(I)@4		-0.00334772	1284.68	643.346	1284.68	643.348	2	11	23.1.1.6101.6	60.2971	2143	60.3337	0.75416	2.83517	2917	54.01	2169	46.57
71	41.1	41.1	84.53	81.09	72.21	gi|68057616	AAX87869.1	D-galactose-binding periplasmic protein precursor	1	auto	0	98.95	SDNIPVVFFNK			0.00740697	1278.67	640.341	1278.66	640.338	2	7	22.1.1.6582.7	61.8815	696	61.8297	0.5977	5.9293	767	27.69	452	21.26
71	41.1	41.1	84.53	81.09	72.21	gi|68057616	AAX87869.1	D-galactose-binding periplasmic protein precursor	1	auto	0	98.77	SDNIPVVFFNK	Label:13C(6)(I)@4		-0.0176955	1284.66	643.339	1284.68	643.348	2	11	19.1.1.6617.4	62.3481	674	62.3151	1.8537	6.35587	383	19.57	700	26.46
71	41.1	41.1	84.53	81.09	72.21	gi|68057616	AAX87869.1	D-galactose-binding periplasmic protein precursor	1	auto	0	96.51	SDNIPVVFFNK	Label:13C(6)(I)@4		0.00462089	1284.69	643.35	1284.68	643.348	2	11	6.1.1.6325.4	61.9202	4868	61.8199	0.720192	1.85048	7033	83.86	4994	70.67
71	41.1	41.1	84.53	81.09	72.21	gi|68057616	AAX87869.1	D-galactose-binding periplasmic protein precursor	1	auto	0	93.95	SDNIPVVFFNK	Label:13C(6)(I)@4		-0.0136499	1284.67	643.341	1284.68	643.348	2	10	3.1.1.6180.7	62.0349	197	61.8798	1.56546	13.3837	92	9.59	142	11.92
71	41.1	41.1	84.53	81.09	72.21	gi|68057616	AAX87869.1	D-galactose-binding periplasmic protein precursor	1	auto	0	99	SDNIPVVFFNKDPGAK			-6.65358e-05	1746.89	583.305	1746.89	583.305	3	13	2.1.1.6029.6	53.8723	1103	54.1117	0.851671	4.06897	1323.07	36.37	1111	33.33
71	41.1	41.1	84.53	81.09	72.21	gi|68057616	AAX87869.1	D-galactose-binding periplasmic protein precursor	1	auto	0	99	SDNIPVVFFNKDPGAK	Label:13C(6)(I)@4		-0.0047668	1752.91	585.31	1752.91	585.312	3	15	21.1.1.6125.2	53.7505	2877	53.7949	0.602149	2.17428	5678	75.35	3371	58.06
71	41.1	41.1	84.53	81.09	72.21	gi|68057616	AAX87869.1	D-galactose-binding periplasmic protein precursor	1	auto	0	99	SDNIPVVFFNKDPGAK	Label:13C(6)(I)@4		0.0107122	1752.93	585.316	1752.91	585.312	3	12	6.1.1.6226.2	54.5802	2244	54.8635	100		0	0	3316	57.58
71	41.1	41.1	84.53	81.09	72.21	gi|68057616	AAX87869.1	D-galactose-binding periplasmic protein precursor	1	auto	0	99	SDNIPVVFFNKDPGAK	Label:13C(6)(I)@4		0.0117951	1752.93	585.316	1752.91	585.312	3	8	23.1.1.6012.7	53.5215	1174	53.4843	0.609385	3.71618	1929	43.92	1159	34.04
71	41.1	41.1	84.53	81.09	72.21	gi|68057616	AAX87869.1	D-galactose-binding periplasmic protein precursor	1	auto	0	75.39	SDNIPVVFFNKDPGAK			0.00525477	1746.9	583.307	1746.89	583.305	3	6	23.1.1.6011.7	53.4789	1647	53.4843	0.609385	3.71618	1929	43.92	1159	34.04
164	22.7	23.54	80.95	51.06	42.06	gi|68056787	AAX87040.1	rod shape-determining protein MreB	1	auto	2	99	IGGDRFDEAIISYVR	Label:13C(6)(I)@1; Label:13C(6)(I)@10; Label:13C(6)(I)@11	missed R-F@5	-0.0140064	1727.92	576.981	1727.93	576.985	3	15	24.1.1.4239.4	38.3781	797	38.3497	1.32717	4.92895	726	26.94	950	30.82
164	22.7	23.54	80.95	51.06	42.06	gi|68056787	AAX87040.1	rod shape-determining protein MreB	1	auto	2	99	QGIVLDEPSVVAIR	Gln->pyro-Glu@N-term; Label:13C(6)(I)@3; Label:13C(6)(I)@13		0.00341218	1489.86	745.936	1489.85	745.934	2	13	9.1.1.8849.2	71.6014	272	71.6163	2.0685	9.96634	150.04	12.25	306	17.49
164	22.7	23.54	80.95	51.06	42.06	gi|68056787	AAX87040.1	rod shape-determining protein MreB	1	auto	2	99	TFGSVIGEPTAER			-0.000615574	1362.68	682.346	1362.68	682.346	2	15	9.1.1.8544.4	48.647	1414	48.6125	1.51212	3.42053	1428	37.79	2129	46.14
164	22.7	23.54	80.95	51.06	42.06	gi|68056787	AAX87040.1	rod shape-determining protein MreB	1	auto	1.16115	97.53	RTFGSVIGEPTAER	Label:13C(6)(I)@7	missed R-T@1	-0.0221796	1524.78	509.266	1524.8	509.274	3	9	31.1.1.3578.7	24.2399	273	24.2443	100		0	0	270	16.43
164	22.7	23.54	80.95	51.06	42.06	gi|68056787	AAX87040.1	rod shape-determining protein MreB	1	auto	0	99	FDEAIISYVR	Label:13C(6)(I)@5; Label:13C(6)(I)@6		-0.00309108	1223.66	612.835	1223.66	612.837	2	14	25.1.1.4215.3	36.6794	1651	36.7618	0.994221	3.32783	1824	42.71	1788	42.28
164	22.7	23.54	80.95	51.06	42.06	gi|68056787	AAX87040.1	rod shape-determining protein MreB	1	auto	0	99	FDEAIISYVR			-0.0234798	1211.6	606.805	1211.62	606.817	2	12	9.1.1.8612.5	60.2939	649	60.1775	1.42954	5.93131	486	22.05	685	26.17
164	22.7	23.54	80.95	51.06	42.06	gi|68056787	AAX87040.1	rod shape-determining protein MreB	1	auto	0	97.93	FDEAIISYVR	Label:13C(6)(I)@5; Label:13C(6)(I)@6		-0.0151156	1223.64	612.829	1223.66	612.837	2	10	9.1.1.8613.7	60.5497	706	60.1775	1.42954	5.93131	486	22.05	685	26.17
164	22.7	23.54	80.95	51.06	42.06	gi|68056787	AAX87040.1	rod shape-determining protein MreB	1	auto	0	85.53	FDEAIISYVR	Label:13C(6)(I)@5; Label:13C(6)(I)@6		-0.0186557	1223.64	612.827	1223.66	612.837	2	8	9.1.1.8614.6	60.7316	871	60.1775	1.42954	5.93131	486	22.05	685	26.17
164	22.7	23.54	80.95	51.06	42.06	gi|68056787	AAX87040.1	rod shape-determining protein MreB	1	auto	0	99	IGGDRFDEAIISYVR	Label:13C(6)(I)@1; Label:13C(6)(I)@10; Label:13C(6)(I)@11	missed R-F@5	-0.0018614	1727.93	576.985	1727.93	576.985	3	16	25.1.1.4244.2	38.4321	1772	38.517	1.40433	3.50234	1404	37.47	1944	44.09
164	22.7	23.54	80.95	51.06	42.06	gi|68056787	AAX87040.1	rod shape-determining protein MreB	1	auto	0	99	IGGDRFDEAIISYVR		missed R-F@5	0.00547184	1709.88	570.967	1709.87	570.965	3	14	25.1.1.4245.2	38.476	1267	38.517	1.40433	3.50234	1404	37.47	1944	44.09
164	22.7	23.54	80.95	51.06	42.06	gi|68056787	AAX87040.1	rod shape-determining protein MreB	1	auto	0	99	IGGDRFDEAIISYVR	Label:13C(6)(I)@1; Label:13C(6)(I)@10; Label:13C(6)(I)@11	missed R-F@5	-0.0123994	1727.92	576.981	1727.93	576.985	3	14	29.1.1.4027.6	38.0621	999	38.1406	1.80226	4.80442	677	26.02	1203	34.68
164	22.7	23.54	80.95	51.06	42.06	gi|68056787	AAX87040.1	rod shape-determining protein MreB	1	auto	0	99	QGIVLDEPSVVAIR	Label:13C(6)(I)@3; Label:13C(6)(I)@13		-0.0651664	1506.82	754.415	1506.88	754.448	2	15	24.1.1.4210.4	36.7768	849	36.7481	1.14262	4.88823	790	28.11	890	29.83
164	22.7	23.54	80.95	51.06	42.06	gi|68056787	AAX87040.1	rod shape-determining protein MreB	1	auto	0	99	QGIVLDEPSVVAIR	Label:13C(6)(I)@3; Label:13C(6)(I)@13		-0.0234736	1506.86	754.436	1506.88	754.448	2	15	25.1.1.4217.4	36.7818	1601	36.879	1.22327	3.64333	1378	37.12	1662	40.77
164	22.7	23.54	80.95	51.06	42.06	gi|68056787	AAX87040.1	rod shape-determining protein MreB	1	auto	0	99	QGIVLDEPSVVAIR	Gln->pyro-Glu@N-term; Label:13C(6)(I)@3; Label:13C(6)(I)@13		-0.0205868	1489.83	745.924	1489.85	745.934	2	15	25.1.1.4316.2	43.7121	1435	43.7967	1.63661	4.18689	924	30.4	1491	38.61
164	22.7	23.54	80.95	51.06	42.06	gi|68056787	AAX87040.1	rod shape-determining protein MreB	1	auto	0	99	QGIVLDEPSVVAIR	Gln->pyro-Glu@N-term		-0.0106958	1477.8	739.909	1477.81	739.914	2	17	25.1.1.4317.2	43.8109	1148	43.8788	1.57949	4.02812	1012	31.81	1576	39.7
164	22.7	23.54	80.95	51.06	42.06	gi|68056787	AAX87040.1	rod shape-determining protein MreB	1	auto	0	99	QGIVLDEPSVVAIR	Label:13C(6)(I)@3; Label:13C(6)(I)@13		-0.0399445	1506.84	754.428	1506.88	754.448	2	13	9.1.1.8613.3	60.4091	829	60.5542	1.47413	4.54875	816	28.57	1186	34.44
164	22.7	23.54	80.95	51.06	42.06	gi|68056787	AAX87040.1	rod shape-determining protein MreB	1	auto	0	99	QGIVLDEPSVVAIR			-0.0466041	1494.79	748.404	1494.84	748.428	2	12	9.1.1.8614.4	60.6611	739	60.5542	1.47413	4.54875	816	28.57	1186	34.44
164	22.7	23.54	80.95	51.06	42.06	gi|68056787	AAX87040.1	rod shape-determining protein MreB	1	auto	0	98.64	QGIVLDEPSVVAIR			-0.0179772	1494.82	748.419	1494.84	748.428	2	11	25.1.1.4219.2	36.8866	1289	36.879	1.22327	3.64333	1378	37.12	1662	40.77
164	22.7	23.54	80.95	51.06	42.06	gi|68056787	AAX87040.1	rod shape-determining protein MreB	1	auto	0	94.4	RTFGSVIGEPTAER		missed R-T@1	0.000966843	1518.78	507.267	1518.78	507.267	3	10	25.1.1.3936.5	24.9927	642	25.0432	1.51675	5.02841	660	25.69	987	31.42
164	22.7	23.54	80.95	51.06	42.06	gi|68056787	AAX87040.1	rod shape-determining protein MreB	1	auto	0	82.71	RTFGSVIGEPTAER	Label:13C(6)(I)@7	missed R-T@1	0.0189053	1524.82	509.28	1524.8	509.274	3	9	9.1.1.8508.7	44.2137	329	44.0863	1.51428	8.81239	215	14.66	321	17.92
164	22.7	23.54	80.95	51.06	42.06	gi|68056787	AAX87040.1	rod shape-determining protein MreB	1	auto	0	99	TALEECQPEHAADIFER	Carbamidomethyl(C)@6; Label:13C(6)(I)@14		0.00843015	2020.93	674.652	2020.93	674.649	3	17	25.1.1.4099.2	31.3431	1927	31.3758	1.31129	3.0592	1895	43.53	2450	49.5
164	22.7	23.54	80.95	51.06	42.06	gi|68056787	AAX87040.1	rod shape-determining protein MreB	1	auto	0	99	TALEECQPEHAADIFER	Carbamidomethyl(C)@6		0.0169771	2014.92	672.648	2014.91	672.642	3	13	25.1.1.4098.4	31.3151	1340	31.3758	1.31129	3.0592	1895	43.53	2450	49.5
164	22.7	23.54	80.95	51.06	42.06	gi|68056787	AAX87040.1	rod shape-determining protein MreB	1	auto	0	99	TFGSVIGEPTAER	Label:13C(6)(I)@6		-0.00278003	1368.7	685.355	1368.7	685.356	2	15	9.1.1.8543.5	48.5698	2031	48.6125	1.51212	3.42053	1428	37.79	2129	46.14
164	22.7	23.54	80.95	51.06	42.06	gi|68056787	AAX87040.1	rod shape-determining protein MreB	1	auto	0	99	TFGSVIGEPTAER	Label:13C(6)(I)@6		-0.017453	1368.68	685.348	1368.7	685.356	2	16	11.1.1.8390.4	48.1425	542	48.0692	1.5033	6.77261	365	19.1	541	23.26
164	22.7	23.54	80.95	51.06	42.06	gi|68056787	AAX87040.1	rod shape-determining protein MreB	1	auto	0	99	TFGSVIGEPTAER	Label:13C(6)(I)@6		-0.0118738	1368.69	685.35	1368.7	685.356	2	15	12.1.1.8356.5	47.9328	410	47.8588	1.41056	7.27239	325.04	18.03	452.05	21.26
164	22.7	23.54	80.95	51.06	42.06	gi|68056787	AAX87040.1	rod shape-determining protein MreB	1	auto	0	99	TFGSVIGEPTAER	Label:13C(6)(I)@6		0.000753706	1368.7	685.357	1368.7	685.356	2	15	24.1.1.4026.3	28.9637	2455	29.0628	1.3598	2.96426	1987	44.58	2664	51.61
164	22.7	23.54	80.95	51.06	42.06	gi|68056787	AAX87040.1	rod shape-determining protein MreB	1	auto	0	99	TFGSVIGEPTAER			0.00167334	1362.68	682.347	1362.68	682.346	2	15	25.1.1.4040.4	29.0133	5095	29.1557	1.12859	1.92783	5109	71.48	5685	75.4
164	22.7	23.54	80.95	51.06	42.06	gi|68056787	AAX87040.1	rod shape-determining protein MreB	1	auto	0	99	TFGSVIGEPTAER	Label:13C(6)(I)@6		0.0021639	1368.7	685.357	1368.7	685.356	2	16	27.1.1.4025.3	28.986	1119	29.0737	1.44193	4.31984	913	30.22	1298	36.03
164	22.7	23.54	80.95	51.06	42.06	gi|68056787	AAX87040.1	rod shape-determining protein MreB	1	auto	0	99	TFGSVIGEPTAER			0.00479616	1362.68	682.349	1362.68	682.346	2	15	27.1.1.4027.3	29.088	833	29.0737	1.44193	4.31984	913	30.22	1298	36.03
164	22.7	23.54	80.95	51.06	42.06	gi|68056787	AAX87040.1	rod shape-determining protein MreB	1	auto	0	99	TFGSVIGEPTAER	Label:13C(6)(I)@6		-0.00515118	1368.69	685.354	1368.7	685.356	2	15	28.1.1.4187.7	29.2375	484	29.242	1.6097	7.2521	310	17.61	492	22.18
164	22.7	23.54	80.95	51.06	42.06	gi|68056787	AAX87040.1	rod shape-determining protein MreB	1	auto	0	99	TFGSVIGEPTAER	Label:13C(6)(I)@6		0.00184438	1368.7	685.357	1368.7	685.356	2	13	30.1.1.3783.7	28.9193	1416	28.9635	1.14981	3.96554	1197	34.6	1357	36.84
164	22.7	23.54	80.95	51.06	42.06	gi|68056787	AAX87040.1	rod shape-determining protein MreB	1	auto	0	99	TFGSVIGEPTAER	Label:13C(6)(I)@6		-0.0043359	1368.69	685.354	1368.7	685.356	2	14	26.1.1.4040.3	28.9254	1617	28.9888	1.54408	3.74215	1183	34.39	1801	42.44
164	22.7	23.54	80.95	51.06	42.06	gi|68056787	AAX87040.1	rod shape-determining protein MreB	1	auto	0	99	TFGSVIGEPTAER	Label:13C(6)(I)@6		-0.00162374	1368.7	685.356	1368.7	685.356	2	13	29.1.1.3826.5	28.9144	1918	28.7835	1.51942	3.57449	1305	36.12	1955	44.22
164	22.7	23.54	80.95	51.06	42.06	gi|68056787	AAX87040.1	rod shape-determining protein MreB	1	auto	0	99	TFGSVIGEPTAER			0.00892953	1362.69	682.351	1362.68	682.346	2	8	29.1.1.3820.7	28.7023	240	28.7835	1.51942	3.57449	1305	36.12	1955	44.22
164	22.7	23.54	80.95	51.06	42.06	gi|68056787	AAX87040.1	rod shape-determining protein MreB	1	auto	0	99	TFGSVIGEPTAER	Label:13C(6)(I)@6		-0.00513734	1368.69	685.354	1368.7	685.356	2	15	31.1.1.3674.4	28.5295	967	28.4388	100		0	0	973	31.19
164	22.7	23.54	80.95	51.06	42.06	gi|68056787	AAX87040.1	rod shape-determining protein MreB	1	auto	0	99	TFGSVIGEPTAER	Label:13C(6)(I)@6		-0.00658713	1368.69	685.353	1368.7	685.356	2	14	8.1.1.7593.5	47.2544	786	47.3055	1.532	5.3906	572	23.92	864	29.39
164	22.7	23.54	80.95	51.06	42.06	gi|68056787	AAX87040.1	rod shape-determining protein MreB	1	auto	0	99	TFGSVIGEPTAER	Label:13C(6)(I)@6		-0.00929785	1368.69	685.352	1368.7	685.356	2	15	14.1.1.6340.5	44.3212	634	44.1795	2.35104	6.84951	305	17.46	707	26.59
164	22.7	23.54	80.95	51.06	42.06	gi|68056787	AAX87040.1	rod shape-determining protein MreB	1	auto	0	99	TFGSVIGEPTAER	Label:13C(6)(I)@6		-0.0062244	1368.69	685.353	1368.7	685.356	2	15	17.1.1.7098.2	44.8622	582	44.7083	3.21576	7.89772	211	14.53	669	25.87
164	22.7	23.54	80.95	51.06	42.06	gi|68056787	AAX87040.1	rod shape-determining protein MreB	1	auto	0	97.94	TFGSVIGEPTAER			-0.00186284	1362.68	682.345	1362.68	682.346	2	12	1.1.1.3692.3	28.5523	1468	28.5417	1.4533	3.24044	1617	40.21	2317	48.14
127	28.5	28.5	66.98	49.21	47.62	gi|68058000	AAX88253.1	Ribose-phosphate pyrophosphokinase	1	auto	2	99	ITAVIPYFGYAR	Label:13C(6)(I)@1; Label:13C(6)(I)@5		-0.00650244	1381.77	691.894	1381.78	691.897	2	13	25.1.1.4282.4	40.9105	1150	40.8771	1.61522	4.83293	697	26.4	1110	33.32
127	28.5	28.5	66.98	49.21	47.62	gi|68058000	AAX88253.1	Ribose-phosphate pyrophosphokinase	1	auto	2	99	LYISLGDATVAR			-0.021675	1277.68	639.845	1277.7	639.856	2	16	2.1.1.6071.7	56.4561	579	56.3116	0.663971	6.92486	527	22.96	345	18.57
127	28.5	28.5	66.98	49.21	47.62	gi|68058000	AAX88253.1	Ribose-phosphate pyrophosphokinase	1	auto	2	99	SDLENPIVVSPDIGGVVR			0.00336163	1864.99	933.504	1864.99	933.502	2	17	6.1.1.6358.4	64.491	1438	64.6232	0.725897	3.98569	1509	38.85	1080	32.86
127	28.5	28.5	66.98	49.21	47.62	gi|68058000	AAX88253.1	Ribose-phosphate pyrophosphokinase	1	auto	2	99	VVADLLSIVGIDR			-0.00074682	1368.8	685.406	1368.8	685.406	2	20	2.1.1.6378.2	78.9413	874	79.1664	0.538114	4.72656	1291.09	35.93	685	26.17
127	28.5	28.5	66.98	49.21	47.62	gi|68058000	AAX88253.1	Ribose-phosphate pyrophosphokinase	1	auto	0	99	ITAVIPYFGYAR			-0.00757521	1369.73	685.873	1369.74	685.877	2	14	21.1.1.6266.3	65.0835	6781	65.2408	0.488474	2.03917	7398	86.01	3563	59.69
127	28.5	28.5	66.98	49.21	47.62	gi|68058000	AAX88253.1	Ribose-phosphate pyrophosphokinase	1	auto	0	99	ITAVIPYFGYAR			-0.00704738	1369.73	685.874	1369.74	685.877	2	14	6.1.1.6380.6	66.1376	2573	66.3275	0.563795	3.10128	2910	53.94	1617.61	40.22
127	28.5	28.5	66.98	49.21	47.62	gi|68058000	AAX88253.1	Ribose-phosphate pyrophosphokinase	1	auto	0	99	ITAVIPYFGYAR			-0.0174806	1369.72	685.868	1369.74	685.877	2	12	2.1.1.6214.6	65.7266	638	65.7428	0.745278	5.91383	675	25.98	496	22.27
127	28.5	28.5	66.98	49.21	47.62	gi|68058000	AAX88253.1	Ribose-phosphate pyrophosphokinase	1	auto	0	99	ITAVIPYFGYAR			-0.0177606	1369.72	685.868	1369.74	685.877	2	8	22.1.1.6645.7	66.4419	721	66.447	1.02314	5.39548	684	26.15	690	26.27
127	28.5	28.5	66.98	49.21	47.62	gi|68058000	AAX88253.1	Ribose-phosphate pyrophosphokinase	1	auto	0	99	ITAVIPYFGYAR	Label:13C(6)(I)@1; Label:13C(6)(I)@5		-0.00715504	1381.77	691.894	1381.78	691.897	2	12	6.1.1.6381.2	66.162	1434	66.3275	0.563795	3.10128	2910	53.94	1617.61	40.22
127	28.5	28.5	66.98	49.21	47.62	gi|68058000	AAX88253.1	Ribose-phosphate pyrophosphokinase	1	auto	0	99	KSDLENPIVVSPDIGGVVR		missed K-S@1	0.00849982	1993.09	665.372	1993.08	665.369	3	16	6.1.1.6269.4	57.663	2577	57.9269	0.466019	3.14652	3208	56.64	1474	38.39
127	28.5	28.5	66.98	49.21	47.62	gi|68058000	AAX88253.1	Ribose-phosphate pyrophosphokinase	1	auto	0	99	KSDLENPIVVSPDIGGVVR		missed K-S@1	-0.0119878	1993.07	665.365	1993.08	665.369	3	18	21.1.1.6165.4	56.5965	4736	56.6993	0.513432	2.35101	5383	73.37	2725	52.2
127	28.5	28.5	66.98	49.21	47.62	gi|68058000	AAX88253.1	Ribose-phosphate pyrophosphokinase	1	auto	0	99	LYISLGDATVAR	Label:13C(6)(I)@3		-0.0163358	1283.7	642.858	1283.72	642.866	2	16	2.1.1.6070.5	56.388	378	56.4149	0.731766	6.98411	489	22.11	352.81	18.78
127	28.5	28.5	66.98	49.21	47.62	gi|68058000	AAX88253.1	Ribose-phosphate pyrophosphokinase	1	auto	0	99	LYISLGDATVAR			-0.0176207	1277.68	639.847	1277.7	639.856	2	14	25.1.1.4193.4	35.541	941	35.5658	1.70332	4.1151	942	30.69	1582	39.77
127	28.5	28.5	66.98	49.21	47.62	gi|68058000	AAX88253.1	Ribose-phosphate pyrophosphokinase	1	auto	0	99	LYISLGDATVAR			-0.00391566	1277.69	639.854	1277.7	639.856	2	12	6.1.1.6259.5	56.99	1578	57.134	0.831725	3.66071	1656	40.69	1358	36.85
127	28.5	28.5	66.98	49.21	47.62	gi|68058000	AAX88253.1	Ribose-phosphate pyrophosphokinase	1	auto	0	99	LYISLGDATVAR			-0.0109719	1277.69	639.851	1277.7	639.856	2	15	21.1.1.6159.3	56.1607	5074	56.2585	0.551623	2.25237	5595	74.8	3043	55.16
127	28.5	28.5	66.98	49.21	47.62	gi|68058000	AAX88253.1	Ribose-phosphate pyrophosphokinase	1	auto	0	99	SDLENPIVVSPDIGGVVR	Label:13C(6)(I)@7; Label:13C(6)(I)@13		-0.00527856	1877.02	939.519	1877.03	939.522	2	22	21.1.1.6247.4	63.5371	2732	63.5966	0.54126	2.2445	5704	75.52	3044	55.17
127	28.5	28.5	66.98	49.21	47.62	gi|68058000	AAX88253.1	Ribose-phosphate pyrophosphokinase	1	auto	0	99	VVADLLSIVGIDR	Label:13C(6)(I)@8; Label:13C(6)(I)@11		-0.0128973	1380.83	691.42	1380.84	691.426	2	16	2.1.1.6379.2	79.06	767	79.0984	0.863787	4.74891	964	31.05	821	28.65
127	28.5	28.5	66.98	49.21	47.62	gi|68058000	AAX88253.1	Ribose-phosphate pyrophosphokinase	1	auto	0	99	VVADLLSIVGIDR	Label:13C(6)(I)@8; Label:13C(6)(I)@11		-0.00263421	1380.84	691.425	1380.84	691.426	2	18	6.1.1.6551.2	79.6596	2491	79.8971	0.750643	2.68594	3259	57.09	2412	49.11
127	28.5	28.5	66.98	49.21	47.62	gi|68058000	AAX88253.1	Ribose-phosphate pyrophosphokinase	1	auto	0	99	VVADLLSIVGIDR	Label:13C(6)(I)@8; Label:13C(6)(I)@11		-0.00263421	1380.84	691.425	1380.84	691.426	2	19	6.1.1.6554.2	79.9728	2458	79.8971	0.750643	2.68594	3259	57.09	2412	49.11
127	28.5	28.5	66.98	49.21	47.62	gi|68058000	AAX88253.1	Ribose-phosphate pyrophosphokinase	1	auto	0	99	VVADLLSIVGIDR			-0.00805768	1368.79	685.402	1368.8	685.406	2	20	7.1.1.7281.2	80.288	167	80.2612	0.76147	12.3007	154.04	12.41	115.65	10.75
127	28.5	28.5	66.98	49.21	47.62	gi|68058000	AAX88253.1	Ribose-phosphate pyrophosphokinase	1	auto	0	99	VVADLLSIVGIDR	Label:13C(6)(I)@8; Label:13C(6)(I)@11		0.0320597	1380.87	691.442	1380.84	691.426	2	19	19.1.1.6822.3	79.9199	264	79.8781	1.36411	8.22028	258	16.06	347	18.63
127	28.5	28.5	66.98	49.21	47.62	gi|68058000	AAX88253.1	Ribose-phosphate pyrophosphokinase	1	auto	0	99	VVADLLSIVGIDR			0.00127227	1368.8	685.407	1368.8	685.406	2	21	22.1.1.6778.5	79.398	1070	79.4338	0.751015	4.61898	1102	33.2	816	28.57
127	28.5	28.5	66.98	49.21	47.62	gi|68058000	AAX88253.1	Ribose-phosphate pyrophosphokinase	1	auto	0	99	VVADLLSIVGIDR			0.00782329	1368.81	685.41	1368.8	685.406	2	22	23.1.1.6286.2	78.6184	2808	78.7248	0.634346	3.02603	2838	53.27	1775	42.13
127	28.5	28.5	66.98	49.21	47.62	gi|68058000	AAX88253.1	Ribose-phosphate pyrophosphokinase	1	auto	0	99	VVADLLSIVGIDR	Label:13C(6)(I)@8; Label:13C(6)(I)@11		-0.0101587	1380.83	691.421	1380.84	691.426	2	19	25.1.1.4358.4	48.4145	851	48.3803	2.38317	6.4184	346	18.6	813	28.51
127	28.5	28.5	66.98	49.21	47.62	gi|68058000	AAX88253.1	Ribose-phosphate pyrophosphokinase	1	auto	0	99	VVADLLSIVGIDR	Label:13C(6)(I)@8; Label:13C(6)(I)@11		-0.0192132	1380.82	691.417	1380.84	691.426	2	17	21.1.1.6399.4	78.9376	4181	79.2121	0.362049	1.76924	12144	110.2	4335	65.84
127	28.5	28.5	66.98	49.21	47.62	gi|68058000	AAX88253.1	Ribose-phosphate pyrophosphokinase	1	auto	0	99	VVADLLSIVGIDR	Label:13C(6)(I)@8; Label:13C(6)(I)@11		-0.0192132	1380.82	691.417	1380.84	691.426	2	11	21.1.1.6401.2	79.1218	4181	79.2121	0.362049	1.76924	12144	110.2	4335	65.84
127	28.5	28.5	66.98	49.21	47.62	gi|68058000	AAX88253.1	Ribose-phosphate pyrophosphokinase	1	auto	0	67.19	VVADLLSIVGIDR			0.00127227	1368.8	685.407	1368.8	685.406	2	6	22.1.1.6779.7	79.5186	1070	79.4338	0.751015	4.61898	1102	33.2	816	28.57
177	20.8	20.8	60.6	36.6	31.2	gi|68056772	AAX87025.1	citrate lyase alpha chain	1	auto	2	99	EIEFTNKPVAVVR	Label:13C(6)(I)@2		-0.023138	1506.83	503.283	1506.85	503.291	3	13	2.1.1.5823.6	43.0071	719	43.1246	1.84701	6.16223	408	20.2	743	27.26
177	20.8	20.8	60.6	36.6	31.2	gi|68056772	AAX87025.1	citrate lyase alpha chain	1	auto	2	99	FNVNVLTGSDGVIR	Label:13C(6)(I)@13		1.09235e-06	1495.81	748.912	1495.81	748.912	2	16	5.1.1.6130.2	62.2246	863	62.283	1.28694	5.30264	636	25.22	807	28.41
177	20.8	20.8	60.6	36.6	31.2	gi|68056772	AAX87025.1	citrate lyase alpha chain	1	auto	2	99	GELAEQISR			-0.0045203	1001.51	501.762	1001.51	501.764	2	9	23.1.1.5537.7	32.9679	770	33.0101	1.68335	4.30641	864	29.39	1434	37.87
177	20.8	20.8	60.6	36.6	31.2	gi|68056772	AAX87025.1	citrate lyase alpha chain	1	auto	2	99	GLLNEPVNIHSHGGR	Label:13C(6)(I)@9		0.000437275	1604.85	535.957	1604.85	535.957	3	14	18.1.1.6597.3	36.5246	3169	36.6124	1.20748	2.4692	3018	54.94	3593	59.94
177	20.8	20.8	60.6	36.6	31.2	gi|68056772	AAX87025.1	citrate lyase alpha chain	1	auto	2	99	NPNHIEVSANQYANYSSK	Label:13C(6)(I)@5		0.0254343	2040.98	681.336	2040.96	681.327	3	14	18.1.1.6672.4	39.0558	660	39.0726	1.33266	5.8428	516	22.72	678	26.04
177	20.8	20.8	60.6	36.6	31.2	gi|68056772	AAX87025.1	citrate lyase alpha chain	1	auto	2	99	RPDLIEALSK			-0.0166182	1140.63	571.324	1140.65	571.332	2	14	2.1.1.5871.7	45.2498	428	45.2542	1.94365	7.43849	275	16.58	527	22.96
177	20.8	20.8	60.6	36.6	31.2	gi|68056772	AAX87025.1	citrate lyase alpha chain	1	auto	2	99	TDIPLFTIEQLCER	Carbamidomethyl(C)@12		-0.00358796	1733.86	578.961	1733.87	578.963	3	15	5.1.1.6306.6	75.6252	488	75.5344	1.24667	5.86141	528	22.98	649	25.48
177	20.8	20.8	60.6	36.6	31.2	gi|68056772	AAX87025.1	citrate lyase alpha chain	1	auto	0	99	EIEFTNKPVAVVR			0.0111474	1500.84	501.288	1500.83	501.284	3	13	5.1.1.5806.3	43.5939	1155	43.6776	1.36467	3.80517	1204	34.7	1620	40.25
177	20.8	20.8	60.6	36.6	31.2	gi|68056772	AAX87025.1	citrate lyase alpha chain	1	auto	0	99	EIEFTNKPVAVVR	Label:13C(6)(I)@2		0.00457065	1506.85	503.292	1506.85	503.291	3	13	19.1.1.6250.6	44.7641	563	44.8139	1.13474	6.12353	505	22.47	565	23.77
177	20.8	20.8	60.6	36.6	31.2	gi|68056772	AAX87025.1	citrate lyase alpha chain	1	auto	0	99	EIEFTNKPVAVVR			-0.00705882	1500.82	501.282	1500.83	501.284	3	12	2.1.1.5825.5	43.0914	491	43.1605	1.40644	5.97809	481.72	21.95	668	25.85
177	20.8	20.8	60.6	36.6	31.2	gi|68056772	AAX87025.1	citrate lyase alpha chain	1	auto	0	99	EIEFTNKPVAVVR	Label:13C(6)(I)@2		-0.00697847	1506.84	503.288	1506.85	503.291	3	13	18.1.1.6796.5	43.3144	2586	43.4704	1.28747	2.79171	2294	47.9	2912	53.96
177	20.8	20.8	60.6	36.6	31.2	gi|68056772	AAX87025.1	citrate lyase alpha chain	1	auto	0	99	EIEFTNKPVAVVR	Label:13C(6)(I)@2		-0.000580883	1506.85	503.291	1506.85	503.291	3	13	23.1.1.5806.5	42.5171	878	42.5351	1.82814	5.65706	486	22.05	876	29.6
177	20.8	20.8	60.6	36.6	31.2	gi|68056772	AAX87025.1	citrate lyase alpha chain	1	auto	0	99	EIEFTNKPVAVVR			9.44039e-05	1500.83	501.284	1500.83	501.284	3	11	18.1.1.6805.5	43.6336	2166	43.4704	1.28747	2.79171	2294	47.9	2912	53.96
177	20.8	20.8	60.6	36.6	31.2	gi|68056772	AAX87025.1	citrate lyase alpha chain	1	auto	0	99	FNVNVLTGSDGVIR	Label:13C(6)(I)@13		-0.0131995	1495.8	748.905	1495.81	748.912	2	16	18.1.1.7166.3	62.2688	1862	62.314	1.2117	3.29209	1695	41.17	2025	45
177	20.8	20.8	60.6	36.6	31.2	gi|68056772	AAX87025.1	citrate lyase alpha chain	1	auto	0	99	GELAEQISR	Label:13C(6)(I)@7		-0.0077436	1007.53	504.771	1007.53	504.774	2	10	23.1.1.5532.6	32.8044	1825	33.0711	0.01		818	28.6	0	0
177	20.8	20.8	60.6	36.6	31.2	gi|68056772	AAX87025.1	citrate lyase alpha chain	1	auto	0	94.67	GELAEQISR	Label:13C(6)(I)@7		-0.027671	1007.51	504.761	1007.53	504.774	2	9	27.1.1.3869.6	21.9135	373	21.8717	100		0	0	370	19.24
177	20.8	20.8	60.6	36.6	31.2	gi|68056772	AAX87025.1	citrate lyase alpha chain	1	auto	0	71.42	GELAEQISR			0.0112533	1001.53	501.77	1001.51	501.764	2	8	2.1.1.5638.4	33.5797	465	33.5559	1.62899	5.56995	523	22.87	840	28.98
177	20.8	20.8	60.6	36.6	31.2	gi|68056772	AAX87025.1	citrate lyase alpha chain	1	auto	0	99	GLLNEPVNIHSHGGR	Label:13C(6)(I)@9		0.0171501	1604.86	402.224	1604.85	402.219	4	12	2.1.1.5673.3	35.4163	831	35.3553	100		0	0	840	28.98
177	20.8	20.8	60.6	36.6	31.2	gi|68056772	AAX87025.1	citrate lyase alpha chain	1	auto	0	99	GLLNEPVNIHSHGGR			-0.000481378	1598.83	400.714	1598.83	400.714	4	12	18.1.1.6597.2	36.521	3306	36.5792	1.67407	2.08167	3706	60.88	6117	78.21
177	20.8	20.8	60.6	36.6	31.2	gi|68056772	AAX87025.1	citrate lyase alpha chain	1	auto	0	99	GLLNEPVNIHSHGGR	Label:13C(6)(I)@9		-0.00669935	1604.84	402.218	1604.85	402.219	4	12	18.1.1.6598.2	36.5522	5955	36.6124	1.73134	2.06347	3724	61.02	6357	79.73
177	20.8	20.8	60.6	36.6	31.2	gi|68056772	AAX87025.1	citrate lyase alpha chain	1	auto	0	98.84	GLLNEPVNIHSHGGR	Label:13C(6)(I)@9		-0.00324889	1604.84	535.956	1604.85	535.957	3	12	19.1.1.6045.3	36.8266	408	36.8139	1.2685	7.08065	359	18.95	449	21.19
177	20.8	20.8	60.6	36.6	31.2	gi|68056772	AAX87025.1	citrate lyase alpha chain	1	auto	0	98.52	GLLNEPVNIHSHGGR			-0.00236205	1598.83	400.714	1598.83	400.714	4	11	23.1.1.5594.3	34.7992	1168	34.8848	1.67108	3.57133	1260	35.5	2076	45.56
177	20.8	20.8	60.6	36.6	31.2	gi|68056772	AAX87025.1	citrate lyase alpha chain	1	auto	0	97.57	GLLNEPVNIHSHGGR	Label:13C(6)(I)@9		-0.012174	1604.84	402.216	1604.85	402.219	4	11	23.1.1.5593.2	34.7657	2156	34.8557	1.81554	3.62542	1186	34.44	2123	46.08
177	20.8	20.8	60.6	36.6	31.2	gi|68056772	AAX87025.1	citrate lyase alpha chain	1	auto	0	91.31	GLLNEPVNIHSHGGR	Label:13C(6)(I)@9		-0.0060015	1604.84	402.218	1604.85	402.219	4	10	5.1.1.5665.2	35.9627	1176	36.055	2.25914	4.92197	598	24.45	1332	36.5
177	20.8	20.8	60.6	36.6	31.2	gi|68056772	AAX87025.1	citrate lyase alpha chain	1	auto	0	82.81	GLLNEPVNIHSHGGR			0.0124083	1598.84	400.717	1598.83	400.714	4	9	23.1.1.5601.4	35.0327	1934	34.8557	1.80613	3.62879	1186	34.44	2112	45.96
177	20.8	20.8	60.6	36.6	31.2	gi|68056772	AAX87025.1	citrate lyase alpha chain	1	auto	0	98.62	NPNHIEVSANQYANYSSK	Label:13C(6)(I)@5		0.0114013	2040.97	681.331	2040.96	681.327	3	11	23.1.1.5692.6	38.1679	500	38.213	1.18838	6.55734	431	20.76	505	22.47
177	20.8	20.8	60.6	36.6	31.2	gi|68056772	AAX87025.1	citrate lyase alpha chain	1	auto	0	99	RPDLIEALSK	Label:13C(6)(I)@5		-0.0044854	1146.67	574.34	1146.67	574.342	2	15	18.1.1.6851.3	45.4412	1940	45.6179	1.31245	3.75871	1255	35.43	1624	40.3
177	20.8	20.8	60.6	36.6	31.2	gi|68056772	AAX87025.1	citrate lyase alpha chain	1	auto	0	99	RPDLIEALSK			-0.0159132	1140.63	571.324	1140.65	571.332	2	15	23.1.1.5848.4	44.3677	1668	44.3883	1.01362	3.49346	1639	40.48	1638	40.47
177	20.8	20.8	60.6	36.6	31.2	gi|68056772	AAX87025.1	citrate lyase alpha chain	1	auto	0	99	RPDLIEALSK			-0.00327155	1140.65	571.331	1140.65	571.332	2	13	18.1.1.6852.4	45.4885	1895	45.6179	1.31245	3.75871	1255	35.43	1624	40.3
177	20.8	20.8	60.6	36.6	31.2	gi|68056772	AAX87025.1	citrate lyase alpha chain	1	auto	0	99	TDIPLFTIEQLCER	Label:13C(6)(I)@3; Label:13C(6)(I)@8; Carbamidomethyl(C)@12		0.00437481	1745.91	582.977	1745.91	582.976	3	18	5.1.1.6305.5	75.4931	628	75.5344	1.24667	5.86141	528	22.98	649	25.48
143	25.63	25.63	88.19	69.69	57.87	gi|68058496	AAX88749.1	molybdate-binding periplasmic protein	1	auto	2	99	AEAPYGIVYSTDAK	Label:13C(6)(I)@7		-0.000618821	1489.74	745.877	1489.74	745.877	2	15	6.1.1.6117.4	47.471	5313	47.7543	0.48575	1.65708	11246	106.05	5386.05	73.39
143	25.63	25.63	88.19	69.69	57.87	gi|68058496	AAX88749.1	molybdate-binding periplasmic protein	1	auto	2	99	GEWINALK	Label:13C(6)(I)@4		-0.00198343	935.515	468.765	935.517	468.766	2	11	6.1.1.6152.2	49.5166	2297	49.7825	0.601821	2.12553	5944	77.1	3527	59.39
143	25.63	25.63	88.19	69.69	57.87	gi|68058496	AAX88749.1	molybdate-binding periplasmic protein	1	auto	2	99	QVEEGAPADIFVSASNK	Gln->pyro-Glu@N-term; Label:13C(6)(I)@10		-0.00239531	1749.85	875.932	1749.85	875.933	2	16	6.1.1.6378.2	65.988	638	66.0266	0.665409	4.98191	1017	31.89	667.22	25.83
143	25.63	25.63	88.19	69.69	57.87	gi|68058496	AAX88749.1	molybdate-binding periplasmic protein	1	auto	2	99	SAVNSVDIAK			-0.00109815	1002.53	502.274	1002.53	502.275	2	13	6.1.1.5856.7	31.6857	1893	32.2647	0.706637	3.68105	1797	42.39	1252	35.38
143	25.63	25.63	88.19	69.69	57.87	gi|68058496	AAX88749.1	molybdate-binding periplasmic protein	1	auto	2	99	TVAVFPADSHKPVVYPVSIVK	Label:13C(6)(I)@19		-0.0177153	2258.26	565.572	2258.28	565.577	4	15	6.1.1.6217.4	53.9436	6264	54.221	0.54405	1.42099	14185	119.1	7609	87.23
143	25.63	25.63	88.19	69.69	57.87	gi|68058496	AAX88749.1	molybdate-binding periplasmic protein	1	auto	2	99	VLVGNDLVLIAPAK			0.00107252	1420.87	711.441	1420.87	711.44	2	16	6.1.1.6339.3	62.8802	13262	63.1042	0.474156	1.50216	13912	117.95	6503.85	80.65
143	25.63	25.63	88.19	69.69	57.87	gi|68058496	AAX88749.1	molybdate-binding periplasmic protein	1	auto	0	99	AEAPYGIVYSTDAK			0.00890129	1483.73	742.871	1483.72	742.867	2	17	7.1.1.6343.7	48.1079	501	48.1123	0.846852	6.69029	491.04	22.16	410	20.25
143	25.63	25.63	88.19	69.69	57.87	gi|68058496	AAX88749.1	molybdate-binding periplasmic protein	1	auto	0	99	AEAPYGIVYSTDAK	Label:13C(6)(I)@7		0.00171456	1489.74	745.878	1489.74	745.877	2	19	7.1.1.6345.6	48.3239	355	48.2293	0.753181	6.86333	498.11	22.32	369.9	19.23
143	25.63	25.63	88.19	69.69	57.87	gi|68058496	AAX88749.1	molybdate-binding periplasmic protein	1	auto	0	99	AEAPYGIVYSTDAK	Label:13C(6)(I)@7		0.00441297	1489.74	745.879	1489.74	745.877	2	16	22.1.1.6330.3	48.1301	1334	48.2113	0.809005	3.64076	1700	41.23	1356	36.82
143	25.63	25.63	88.19	69.69	57.87	gi|68058496	AAX88749.1	molybdate-binding periplasmic protein	1	auto	0	99	AEAPYGIVYSTDAK			-0.00572905	1483.71	742.864	1483.72	742.867	2	15	21.1.1.6014.3	47.1023	42897	47.3746	0.13704	1.39339	43274	208.02	5847	76.47
143	25.63	25.63	88.19	69.69	57.87	gi|68058496	AAX88749.1	molybdate-binding periplasmic protein	1	auto	0	99	GEWINALK	Label:13C(6)(I)@4		-0.00439434	935.513	468.764	935.517	468.766	2	9	21.1.1.6049.6	48.9692	1876	49.2281	0.541858	2.81082	3635	60.29	1942	44.07
143	25.63	25.63	88.19	69.69	57.87	gi|68058496	AAX88749.1	molybdate-binding periplasmic protein	1	auto	0	99	QVEEGAPADIFVSASNK	Label:13C(6)(I)@10		0.00181856	1766.88	884.447	1766.88	884.446	2	16	6.1.1.6200.2	52.7532	2359	53.1096	0.617297	2.54725	4074	63.83	2479.56	49.8
143	25.63	25.63	88.19	69.69	57.87	gi|68058496	AAX88749.1	molybdate-binding periplasmic protein	1	auto	0	99	QVEEGAPADIFVSASNK	Label:13C(6)(I)@10		-0.0008706	1766.88	884.446	1766.88	884.446	2	16	21.1.1.6102.4	52.28	2450	52.3281	0.58779	2.47277	4457	66.76	2583	50.82
143	25.63	25.63	88.19	69.69	57.87	gi|68058496	AAX88749.1	molybdate-binding periplasmic protein	1	auto	0	99	QVEEGAPADIFVSASNK	Gln->pyro-Glu@N-term		0.00392252	1743.84	872.925	1743.83	872.923	2	15	21.1.1.6267.2	65.1508	4263	65.469	0.585986	2.36709	4874	69.81	2816	53.07
143	25.63	25.63	88.19	69.69	57.87	gi|68058496	AAX88749.1	molybdate-binding periplasmic protein	1	auto	0	99	QVEEGAPADIFVSASNK	Gln->pyro-Glu@N-term		0.00858512	1743.84	872.927	1743.83	872.923	2	15	6.1.1.6377.4	65.8899	860	65.973	0.622522	4.99251	1055	32.48	647.54	25.45
143	25.63	25.63	88.19	69.69	57.87	gi|68058496	AAX88749.1	molybdate-binding periplasmic protein	1	auto	0	99	QVEEGAPADIFVSASNK			-0.000733085	1760.86	881.436	1760.86	881.436	2	12	21.1.1.6101.3	52.2153	8481	52.6172	0.445254	1.92974	8802	93.82	3864.1	62.16
143	25.63	25.63	88.19	69.69	57.87	gi|68058496	AAX88749.1	molybdate-binding periplasmic protein	1	auto	0	98.12	QVEEGAPADIFVSASNK			0.000958479	1760.86	881.437	1760.86	881.436	2	11	6.1.1.6199.6	52.7185	3745	53.1096	0.617297	2.54725	4074	63.83	2479.56	49.8
143	25.63	25.63	88.19	69.69	57.87	gi|68058496	AAX88749.1	molybdate-binding periplasmic protein	1	auto	0	99	SAVNSVDIAK	Label:13C(6)(I)@8		-0.00255343	1008.55	505.283	1008.55	505.285	2	13	6.1.1.5857.5	31.7447	1343	32.1916	0.728191	3.67055	1776	42.14	1275.11	35.71
143	25.63	25.63	88.19	69.69	57.87	gi|68058496	AAX88749.1	molybdate-binding periplasmic protein	1	auto	0	99	SAVNSVDIAK	Label:13C(6)(I)@8		-0.014394	1008.54	505.277	1008.55	505.285	2	13	6.1.1.5883.4	33.5534	1061	33.6958	1.04979	4.2588	1084	32.92	1122	33.5
143	25.63	25.63	88.19	69.69	57.87	gi|68058496	AAX88749.1	molybdate-binding periplasmic protein	1	auto	0	99	SAVNSVDIAK			-0.000282505	1002.53	502.274	1002.53	502.275	2	11	21.1.1.5606.3	31.6277	2148	31.8088	0.637535	3.40711	2232	47.24	1403	37.46
143	25.63	25.63	88.19	69.69	57.87	gi|68058496	AAX88749.1	molybdate-binding periplasmic protein	1	auto	0	99	SAVNSVDIAK	Label:13C(6)(I)@8		-0.0217791	1008.53	505.274	1008.55	505.285	2	11	6.1.1.5893.5	34.1708	684	34.0756	0.796585	5.75981	685	26.17	538	23.19
143	25.63	25.63	88.19	69.69	57.87	gi|68058496	AAX88749.1	molybdate-binding periplasmic protein	1	auto	0	99	TVAVFPADSHKPVVYPVSIVK	Label:13C(6)(I)@19		-0.0495089	2258.23	565.564	2258.28	565.577	4	16	7.1.1.6406.5	54.6695	462	54.6193	1.04588	5.23585	718.58	26.81	741	27.22
143	25.63	25.63	88.19	69.69	57.87	gi|68058496	AAX88749.1	molybdate-binding periplasmic protein	1	auto	0	99	TVAVFPADSHKPVVYPVSIVK			-0.0121713	2252.24	564.068	2252.26	564.071	4	14	21.1.1.6105.3	52.4577	11037	52.6172	0.300794	1.784	13737	117.2	4074	63.83
143	25.63	25.63	88.19	69.69	57.87	gi|68058496	AAX88749.1	molybdate-binding periplasmic protein	1	auto	0	99	TVAVFPADSHKPVVYPVSIVK			0.00203132	2252.26	564.072	2252.26	564.071	4	14	22.1.1.6448.5	53.9349	1685	54.0441	0.7162	3.46017	2018	44.92	1425	37.75
143	25.63	25.63	88.19	69.69	57.87	gi|68058496	AAX88749.1	molybdate-binding periplasmic protein	1	auto	0	99	TVAVFPADSHKPVVYPVSIVK	Label:13C(6)(I)@19		-0.00958749	2258.27	565.574	2258.28	565.577	4	14	22.1.1.6450.3	54.0158	1042	54.0035	0.717103	3.48319	1990	44.61	1407	37.51
143	25.63	25.63	88.19	69.69	57.87	gi|68058496	AAX88749.1	molybdate-binding periplasmic protein	1	auto	0	99	TVAVFPADSHKPVVYPVSIVK			-0.0187656	2252.24	564.067	2252.26	564.071	4	13	7.1.1.6407.5	54.7706	545	54.6193	1.04588	5.23585	718.58	26.81	741	27.22
143	25.63	25.63	88.19	69.69	57.87	gi|68058496	AAX88749.1	molybdate-binding periplasmic protein	1	auto	0	99	VLVGNDLVLIAPAK			0.00107252	1420.87	711.441	1420.87	711.44	2	17	6.1.1.6346.2	63.5112	13262	63.1042	0.474156	1.50216	13912	117.95	6503.85	80.65
143	25.63	25.63	88.19	69.69	57.87	gi|68058496	AAX88749.1	molybdate-binding periplasmic protein	1	auto	0	99	VLVGNDLVLIAPAK			-0.00495552	1420.86	711.438	1420.87	711.44	2	15	22.1.1.6596.3	62.8222	1699	63.0226	0.615865	3.74816	1884	43.41	1144	33.82
143	25.63	25.63	88.19	69.69	57.87	gi|68058496	AAX88749.1	molybdate-binding periplasmic protein	1	auto	0	99	VLVGNDLVLIAPAK			-0.00157563	1420.86	711.439	1420.87	711.44	2	15	7.1.1.6488.2	63.6417	661	63.7282	0.670617	6.10519	674	25.96	445.65	21.11
143	25.63	25.63	88.19	69.69	57.87	gi|68058496	AAX88749.1	molybdate-binding periplasmic protein	1	auto	0	99	VLVGNDLVLIAPAK			-0.0280254	1420.84	711.426	1420.87	711.44	2	18	21.1.1.6228.2	61.7331	10969	61.7757	0.322408	1.90971	11369	106.63	3614	60.12
143	25.63	25.63	88.19	69.69	57.87	gi|68058496	AAX88749.1	molybdate-binding periplasmic protein	1	auto	0	99	VLVGNDLVLIAPAK			-0.00251283	1420.86	711.439	1420.87	711.44	2	12	21.1.1.6591.5	106.299	322	106.027	0.01		229	15.13	0	0
143	25.63	25.63	88.19	69.69	57.87	gi|68058496	AAX88749.1	molybdate-binding periplasmic protein	1	auto	0	99	VLVGNDLVLIAPAK	Label:13C(6)(I)@10		-0.0194956	1426.87	714.44	1426.89	714.45	2	13	21.1.1.6230.3	61.8634	4213	62.0782	0.394417	1.75881	11546	107.45	4490	67.01
143	25.63	25.63	88.19	69.69	57.87	gi|68058496	AAX88749.1	molybdate-binding periplasmic protein	1	auto	0	97.27	VLVGNDLVLIAPAK			-0.00898252	1420.86	711.436	1420.87	711.44	2	5	21.1.1.6577.7	104.155	409	103.968	0.913254	9.55823	231	15.2	208	14.42
84	37.59	37.59	70.19	52.42	39.21	gi|68057019	AAX87272.1	oligopeptidase A	1	auto	2	99	DFELSGIGLSEEK	Label:13C(6)(I)@7		0.0050616	1428.71	715.364	1428.71	715.361	2	18	4.1.1.6482.4	63.5788	386	63.4962	1.69931	7.97567	251	15.84	420.54	20.51
84	37.59	37.59	70.19	52.42	39.21	gi|68057019	AAX87272.1	oligopeptidase A	1	auto	2	99	EFGVTELAPWDIGFYSEK			0.0106824	2087	1044.51	2086.99	1044.5	2	15	5.1.1.6397.3	84.0696	645	84.1527	1.38831	4.68321	789	28.09	1080	32.86
84	37.59	37.59	70.19	52.42	39.21	gi|68057019	AAX87272.1	oligopeptidase A	1	auto	2	99	FEEEGIFNPITGK	Label:13C(6)(I)@6; Label:13C(6)(I)@10		-0.00330148	1491.76	746.888	1491.76	746.89	2	15	5.1.1.6117.2	61.276	1364	61.4169	1.31059	3.84806	1198	34.61	1548.04	39.35
84	37.59	37.59	70.19	52.42	39.21	gi|68057019	AAX87272.1	oligopeptidase A	1	auto	2	99	LIENEAELAGLPESALQAAQQSAESK	Label:13C(6)(I)@2		-0.0134247	2702.36	901.793	2702.37	901.797	3	16	4.1.1.6631.3	73.9139	183	73.8424	1.34401	10.2795	166.11	12.89	220.12	14.84
84	37.59	37.59	70.19	52.42	39.21	gi|68057019	AAX87272.1	oligopeptidase A	1	auto	2	99	NSAEFADYSIAQK	Label:13C(6)(I)@10		0.0112252	1448.7	725.357	1448.69	725.351	2	16	5.1.1.5840.5	45.2525	1468	45.4482	1.36158	3.9918	1095	33.09	1470	38.34
84	37.59	37.59	70.19	52.42	39.21	gi|68057019	AAX87272.1	oligopeptidase A	1	auto	2	99	QLEFGIFDFR	Gln->pyro-Glu@N-term; Label:13C(6)(I)@6		0.00415534	1259.63	630.823	1259.63	630.821	2	14	5.1.1.7007.2	95.5688	245	95.5786	1.27774	9.37574	204	14.28	257	16.03
84	37.59	37.59	70.19	52.42	39.21	gi|68057019	AAX87272.1	oligopeptidase A	1	auto	2	99	QPHFTWENFILPLTETNDR	Gln->pyro-Glu@N-term; Label:13C(6)(I)@10		0.0199114	2346.16	783.06	2346.14	783.053	3	16	5.1.1.6615.2	91.2524	193	91.2569	1.29763	10.7253	154.86	12.44	198.13	14.08
84	37.59	37.59	70.19	52.42	39.21	gi|68057019	AAX87272.1	oligopeptidase A	1	auto	2	99	SFLDEILTR	Label:13C(6)(I)@6		-0.00310847	1098.6	550.307	1098.6	550.308	2	14	2.1.1.6297.6	72.142	197	72.1795	1.05481	11.4367	150	12.25	156	12.49
84	37.59	37.59	70.19	52.42	39.21	gi|68057019	AAX87272.1	oligopeptidase A	1	auto	0	99	DFELSGIGLSEEK	Label:13C(6)(I)@7		0.0113162	1428.72	715.367	1428.71	715.361	2	14	5.1.1.6151.3	63.5554	983	63.7138	1.07183	4.32807	1039	32.23	1098	33.14
84	37.59	37.59	70.19	52.42	39.21	gi|68057019	AAX87272.1	oligopeptidase A	1	auto	0	99	DFELSGIGLSEEK	Label:13C(6)(I)@7		0.0105448	1428.72	715.366	1428.71	715.361	2	15	18.1.1.7184.4	63.7048	1518	63.7964	0.940284	3.3758	1824	42.71	1691	41.12
84	37.59	37.59	70.19	52.42	39.21	gi|68057019	AAX87272.1	oligopeptidase A	1	auto	0	99	DFELSGIGLSEEK	Label:13C(6)(I)@7		0.00384432	1428.71	715.363	1428.71	715.361	2	17	19.1.1.6641.6	63.9141	998	63.9252	1.63578	4.75059	718	26.8	1158	34.03
84	37.59	37.59	70.19	52.42	39.21	gi|68057019	AAX87272.1	oligopeptidase A	1	auto	0	99	DFELSGIGLSEEK	Label:13C(6)(I)@7		-0.000193734	1428.71	715.361	1428.71	715.361	2	16	20.1.1.6166.4	63.7922	887	63.8528	1.57245	4.97395	665	25.79	1031	32.11
84	37.59	37.59	70.19	52.42	39.21	gi|68057019	AAX87272.1	oligopeptidase A	1	auto	0	99	DFELSGIGLSEEK	Label:13C(6)(I)@7		0.0157561	1428.72	715.369	1428.71	715.361	2	15	29.1.1.4039.5	38.7824	1128	38.743	1.94637	4.77604	667	25.83	1280	35.78
84	37.59	37.59	70.19	52.42	39.21	gi|68057019	AAX87272.1	oligopeptidase A	1	auto	0	99	EFGVTELAPWDIGFYSEK	Label:13C(6)(I)@12		0.00493754	2093.01	1047.51	2093.01	1047.51	2	16	20.1.1.6335.4	83.3284	373	83.2433	1.72687	8.39886	225	15	383.09	19.57
84	37.59	37.59	70.19	52.42	39.21	gi|68057019	AAX87272.1	oligopeptidase A	1	auto	0	99	EFGVTELAPWDIGFYSEK	Label:13C(6)(I)@12		0.0111518	2093.02	1047.52	2093.01	1047.51	2	13	5.1.1.6396.4	84.0267	1037	84.1527	1.38824	4.68307	789.04	28.09	1080	32.86
84	37.59	37.59	70.19	52.42	39.21	gi|68057019	AAX87272.1	oligopeptidase A	1	auto	0	99	EFGVTELAPWDIGFYSEK	Label:13C(6)(I)@12		0.0117243	2093.02	1047.52	2093.01	1047.51	2	14	18.1.1.7374.2	83.6752	1989	83.8049	1.21582	3.08521	1927	43.9	2310	48.06
84	37.59	37.59	70.19	52.42	39.21	gi|68057019	AAX87272.1	oligopeptidase A	1	auto	0	99	FEEEGIFNPITGK	Label:13C(6)(I)@6; Label:13C(6)(I)@10		-0.00663066	1491.76	746.886	1491.76	746.89	2	17	18.1.1.7155.3	61.3317	4111	61.5177	1.38171	2.29586	3290	57.36	4482	66.95
84	37.59	37.59	70.19	52.42	39.21	gi|68057019	AAX87272.1	oligopeptidase A	1	auto	0	99	FEEEGIFNPITGK	Label:13C(6)(I)@6; Label:13C(6)(I)@10		0.000850005	1491.77	746.89	1491.76	746.89	2	17	19.1.1.6607.3	61.6657	1193	61.8003	1.60659	4.44138	827	28.76	1310	36.19
84	37.59	37.59	70.19	52.42	39.21	gi|68057019	AAX87272.1	oligopeptidase A	1	auto	0	99	FEEEGIFNPITGK	Label:13C(6)(I)@6; Label:13C(6)(I)@10		-0.00262855	1491.76	746.888	1491.76	746.89	2	12	30.1.1.3971.2	37.7962	1033	37.7884	1.14696	4.2897	1024	32	1158	34.03
84	37.59	37.59	70.19	52.42	39.21	gi|68057019	AAX87272.1	oligopeptidase A	1	auto	0	98.43	FEEEGIFNPITGK	Label:13C(6)(I)@6; Label:13C(6)(I)@10		-0.00323301	1491.76	746.888	1491.76	746.89	2	11	29.1.1.4018.4	37.5016	1154	37.5329	1.45631	4.38817	881	29.68	1265	35.57
84	37.59	37.59	70.19	52.42	39.21	gi|68057019	AAX87272.1	oligopeptidase A	1	auto	0	97.77	FEEEGIFNPITGK	Label:13C(6)(I)@6; Label:13C(6)(I)@10		-0.00262855	1491.76	746.888	1491.76	746.89	2	7	30.1.1.3970.7	37.7823	1033	37.7884	1.14696	4.2897	1024	32	1158	34.03
84	37.59	37.59	70.19	52.42	39.21	gi|68057019	AAX87272.1	oligopeptidase A	1	auto	0	99	FFDLIDENDQLR	Label:13C(6)(I)@5		0.00540091	1529.75	765.883	1529.75	765.88	2	17	18.1.1.7231.3	68.1478	3883	68.2808	1.13407	2.27357	3665	60.54	4098	64.02
84	37.59	37.59	70.19	52.42	39.21	gi|68057019	AAX87272.1	oligopeptidase A	1	auto	0	99	FFDLIDENDQLR	Label:13C(6)(I)@5		0.00184588	1529.75	765.881	1529.75	765.88	2	15	24.1.1.4290.2	41.6261	1623	41.751	1.1384	3.66836	1405	37.48	1577	39.71
84	37.59	37.59	70.19	52.42	39.21	gi|68057019	AAX87272.1	oligopeptidase A	1	auto	0	99	FFDLIDENDQLR	Label:13C(6)(I)@5		0.0108172	1529.76	765.886	1529.75	765.88	2	16	26.1.1.4283.3	41.536	1383	41.5861	1.39171	4.31898	927	30.45	1272	35.67
84	37.59	37.59	70.19	52.42	39.21	gi|68057019	AAX87272.1	oligopeptidase A	1	auto	0	99	FFDLIDENDQLR			0.0148442	1523.74	762.878	1523.73	762.87	2	14	26.1.1.4284.4	41.6216	945	41.5861	1.39171	4.31898	927	30.45	1272	35.67
84	37.59	37.59	70.19	52.42	39.21	gi|68057019	AAX87272.1	oligopeptidase A	1	auto	0	99	FFDLIDENDQLR	Label:13C(6)(I)@5		0.00140135	1529.75	765.881	1529.75	765.88	2	15	27.1.1.4218.3	41.7079	270	41.6703	1.54314	10.0851	163	12.77	248	15.75
84	37.59	37.59	70.19	52.42	39.21	gi|68057019	AAX87272.1	oligopeptidase A	1	auto	0	99	FFDLIDENDQLR	Label:13C(6)(I)@5		0.01943	1529.77	765.89	1529.75	765.88	2	16	29.1.1.4074.3	41.4591	1551	41.4423	1.09496	3.768	1357	36.84	1465	38.28
84	37.59	37.59	70.19	52.42	39.21	gi|68057019	AAX87272.1	oligopeptidase A	1	auto	0	99	FFDLIDENDQLR			0.0173426	1523.74	762.879	1523.73	762.87	2	15	30.1.1.4024.2	41.7105	1240	41.6969	0.945348	3.95511	1325	36.4	1235	35.14
84	37.59	37.59	70.19	52.42	39.21	gi|68057019	AAX87272.1	oligopeptidase A	1	auto	0	99	FFDLIDENDQLR	Label:13C(6)(I)@5		0.0113847	1529.76	765.886	1529.75	765.88	2	12	11.1.1.8523.4	67.9705	381	67.8634	1.23553	8.13578	275	16.58	335	18.3
84	37.59	37.59	70.19	52.42	39.21	gi|68057019	AAX87272.1	oligopeptidase A	1	auto	0	99	FFDLIDENDQLR	Label:13C(6)(I)@5		0.00608659	1529.75	765.883	1529.75	765.88	2	16	19.1.1.6702.3	68.4773	1340	68.5195	1.8953	4.40233	792	28.14	1480	38.47
84	37.59	37.59	70.19	52.42	39.21	gi|68057019	AAX87272.1	oligopeptidase A	1	auto	0	99	FFDLIDENDQLR	Label:13C(6)(I)@5		-0.00107126	1529.74	765.88	1529.75	765.88	2	14	20.1.1.6212.3	68.3896	1268	68.4632	1.20771	4.21037	1038	32.22	1236	35.16
84	37.59	37.59	70.19	52.42	39.21	gi|68057019	AAX87272.1	oligopeptidase A	1	auto	0	99	FFDLIDENDQLR	Label:13C(6)(I)@5		-0.00460428	1529.74	765.878	1529.75	765.88	2	13	5.1.1.6215.4	68.4356	1601	68.5431	1.79261	3.97911	989	31.45	1748	41.81
84	37.59	37.59	70.19	52.42	39.21	gi|68057019	AAX87272.1	oligopeptidase A	1	auto	0	99	FFDLIDENDQLR	Label:13C(6)(I)@5		0.0185329	1529.76	765.889	1529.75	765.88	2	13	8.1.1.7711.5	68.2569	701	68.1143	0.970339	5.5248	670	25.88	641	25.32
84	37.59	37.59	70.19	52.42	39.21	gi|68057019	AAX87272.1	oligopeptidase A	1	auto	0	99	FFDLIDENDQLR	Label:13C(6)(I)@5		-0.000328036	1529.75	765.88	1529.75	765.88	2	13	4.1.1.6534.2	68.3563	371	68.4188	2.48703	10.0595	139.08	11.79	341.04	18.47
84	37.59	37.59	70.19	52.42	39.21	gi|68057019	AAX87272.1	oligopeptidase A	1	auto	0	99	FFDLIDENDQLR	Label:13C(6)(I)@5		0.0269913	1529.77	765.894	1529.75	765.88	2	13	17.1.1.7219.6	67.1005	553	66.9225	1.44098	7.0073	347	18.63	493	22.2
84	37.59	37.59	70.19	52.42	39.21	gi|68057019	AAX87272.1	oligopeptidase A	1	auto	0	99	NSAEFADYSIAQK	Label:13C(6)(I)@10		0.00415997	1448.69	725.353	1448.69	725.351	2	11	19.1.1.6294.7	46.4524	1073	46.4966	1.51867	4.70325	754	27.46	1129	33.6
84	37.59	37.59	70.19	52.42	39.21	gi|68057019	AAX87272.1	oligopeptidase A	1	auto	0	99	NSAEFADYSIAQK			0.0193868	1442.69	722.351	1442.67	722.341	2	17	19.1.1.6298.6	46.609	673	46.4966	1.51867	4.70325	754	27.46	1129	33.6
84	37.59	37.59	70.19	52.42	39.21	gi|68057019	AAX87272.1	oligopeptidase A	1	auto	0	99	NSAEFADYSIAQK			0.0113809	1442.68	722.347	1442.67	722.341	2	14	18.1.1.6855.4	45.5987	3152	45.7341	1.24645	2.29175	3453	58.76	4243.58	65.14
84	37.59	37.59	70.19	52.42	39.21	gi|68057019	AAX87272.1	oligopeptidase A	1	auto	0	99	NSAEFADYSIAQK	Label:13C(6)(I)@10		0.0103853	1448.7	725.356	1448.69	725.351	2	14	20.1.1.5914.5	46.3647	1150	46.4382	2.12603	4.94967	603	24.56	1264	35.55
84	37.59	37.59	70.19	52.42	39.21	gi|68057019	AAX87272.1	oligopeptidase A	1	auto	0	99	NSAEFADYSIAQK			0.0139281	1442.68	722.348	1442.67	722.341	2	12	5.1.1.5841.5	45.3026	1022	45.4482	1.36158	3.9918	1095	33.09	1470	38.34
84	37.59	37.59	70.19	52.42	39.21	gi|68057019	AAX87272.1	oligopeptidase A	1	auto	0	99	NSAEFADYSIAQK	Label:13C(6)(I)@10		0.00577227	1448.69	725.354	1448.69	725.351	2	12	18.1.1.6854.5	45.5687	4052	45.7341	1.24645	2.29175	3453	58.76	4243.58	65.14
84	37.59	37.59	70.19	52.42	39.21	gi|68057019	AAX87272.1	oligopeptidase A	1	auto	0	99	QLEFGIFDFR	Gln->pyro-Glu@N-term; Label:13C(6)(I)@6		-0.00274763	1259.63	630.82	1259.63	630.821	2	13	24.1.1.4471.2	57.3728	250	57.3485	1.14536	8.46707	263	16.22	297	17.23
84	37.59	37.59	70.19	52.42	39.21	gi|68057019	AAX87272.1	oligopeptidase A	1	auto	0	99	QLEFGIFDFR	Label:13C(6)(I)@6		0.00195843	1276.66	639.336	1276.65	639.335	2	13	5.1.1.6348.4	79.2753	1884	79.5643	1.364	3.50679	1418	37.66	1907	43.67
84	37.59	37.59	70.19	52.42	39.21	gi|68057019	AAX87272.1	oligopeptidase A	1	auto	0	99	QLEFGIFDFR			-0.00156476	1270.63	636.324	1270.63	636.325	2	13	5.1.1.6349.2	79.3263	1259	79.5643	1.364	3.50679	1418	37.66	1907	43.67
84	37.59	37.59	70.19	52.42	39.21	gi|68057019	AAX87272.1	oligopeptidase A	1	auto	0	99	QLEFGIFDFR	Gln->pyro-Glu@N-term; Label:13C(6)(I)@6		0.014684	1259.64	630.829	1259.63	630.821	2	13	18.1.1.7457.2	95.1935	1793	95.2925	1.54468	3.50589	1348	36.72	2053	45.31
84	37.59	37.59	70.19	52.42	39.21	gi|68057019	AAX87272.1	oligopeptidase A	1	auto	0	99	QLEFGIFDFR			0.0122174	1270.65	636.331	1270.63	636.325	2	14	24.1.1.4354.3	48.096	1146	48.0592	1.2985	3.88353	1181	34.37	1512	38.88
84	37.59	37.59	70.19	52.42	39.21	gi|68057019	AAX87272.1	oligopeptidase A	1	auto	0	99	QLEFGIFDFR	Gln->pyro-Glu@N-term		0.0129609	1253.62	627.818	1253.61	627.811	2	12	5.1.1.7013.2	95.622	254	95.6537	1.13734	8.16711	283.58	16.84	318	17.83
84	37.59	37.59	70.19	52.42	39.21	gi|68057019	AAX87272.1	oligopeptidase A	1	auto	0	99	QLEFGIFDFR	Label:13C(6)(I)@6		0.00937957	1276.66	639.339	1276.65	639.335	2	13	18.1.1.7339.4	79.3667	1320	79.4367	1.48592	3.2256	1617	40.21	2369	48.67
84	37.59	37.59	70.19	52.42	39.21	gi|68057019	AAX87272.1	oligopeptidase A	1	auto	0	99	QLEFGIFDFR			-0.0027118	1270.63	636.323	1270.63	636.325	2	13	18.1.1.7340.3	79.4596	1449	79.4367	1.48592	3.2256	1617	40.21	2369	48.67
84	37.59	37.59	70.19	52.42	39.21	gi|68057019	AAX87272.1	oligopeptidase A	1	auto	0	99	QLEFGIFDFR	Label:13C(6)(I)@6		-0.0123376	1276.64	639.328	1276.65	639.335	2	12	19.1.1.6820.4	79.7382	807	79.692	2.16878	6.50402	347	18.63	742	27.24
84	37.59	37.59	70.19	52.42	39.21	gi|68057019	AAX87272.1	oligopeptidase A	1	auto	0	99	QLEFGIFDFR	Label:13C(6)(I)@6		0.00643082	1276.66	639.338	1276.65	639.335	2	10	8.1.1.7963.3	78.5828	222	78.699	1.68816	10.3952	148.12	12.17	246.54	15.7
84	37.59	37.59	70.19	52.42	39.21	gi|68057019	AAX87272.1	oligopeptidase A	1	auto	0	99	QLEFGIFDFR	Label:13C(6)(I)@6		-0.00883809	1276.65	639.33	1276.65	639.335	2	10	20.1.1.6309.4	79.6093	685	79.4208	2.14995	7.20536	283.54	16.84	601.04	24.52
84	37.59	37.59	70.19	52.42	39.21	gi|68057019	AAX87272.1	oligopeptidase A	1	auto	0	97.52	QLEFGIFDFR			0.0198223	1270.65	636.335	1270.63	636.325	2	9	30.1.1.4080.3	48.1537	511	48.1046	0.685626	7.04054	500	22.36	338	18.38
84	37.59	37.59	70.19	52.42	39.21	gi|68057019	AAX87272.1	oligopeptidase A	1	auto	0	96.55	QLEFGIFDFR	Label:13C(6)(I)@6		0.00260794	1276.66	639.336	1276.65	639.335	2	10	4.1.1.6887.2	79.0984	171	79.1126	1.65996	12.1871	108.52	10.42	177.61	13.33
84	37.59	37.59	70.19	52.42	39.21	gi|68057019	AAX87272.1	oligopeptidase A	1	auto	0	80.29	QLEFGIFDFR	Label:13C(6)(I)@6		0.00195843	1276.66	639.336	1276.65	639.335	2	9	5.1.1.6356.7	80.021	1936	79.5643	1.364	3.50679	1418	37.66	1907	43.67
84	37.59	37.59	70.19	52.42	39.21	gi|68057019	AAX87272.1	oligopeptidase A	1	auto	0	68.12	QLEFGIFDFR			0.0105577	1270.65	636.33	1270.63	636.325	2	6	16.1.1.6892.2	76.5657	253	76.6056	1.19697	8.41956	260.59	16.14	307.54	17.54
84	37.59	37.59	70.19	52.42	39.21	gi|68057019	AAX87272.1	oligopeptidase A	1	auto	0	99	QPHFTWENFILPLTETNDR	Gln->pyro-Glu@N-term; Label:13C(6)(I)@10		0.031397	2346.17	1174.09	2346.14	1174.08	2	15	18.1.1.7425.6	90.8494	729	90.7436	3.24989	6.32459	328	18.11	1051	32.42
84	37.59	37.59	70.19	52.42	39.21	gi|68057019	AAX87272.1	oligopeptidase A	1	auto	0	99	SFLDEILTR	Label:13C(6)(I)@6		0.00365924	1098.61	550.31	1098.6	550.308	2	13	3.1.1.6426.3	73.1115	265	73.2715	2.56165	11.6989	102	10.1	257.62	16.05
84	37.59	37.59	70.19	52.42	39.21	gi|68057019	AAX87272.1	oligopeptidase A	1	auto	0	99	SFLDEILTR			-0.00302204	1092.58	547.297	1092.58	547.298	2	13	3.1.1.6432.2	73.3177	138	73.2818	1.57942	10.9272	137.57	11.73	214.23	14.64
84	37.59	37.59	70.19	52.42	39.21	gi|68057019	AAX87272.1	oligopeptidase A	1	auto	0	99	SFLDEILTR	Label:13C(6)(I)@6		0.000529526	1098.6	550.308	1098.6	550.308	2	13	4.1.1.6601.2	72.843	534	73.0071	1.82548	7.34381	288.38	16.98	519.04	22.78
84	37.59	37.59	70.19	52.42	39.21	gi|68057019	AAX87272.1	oligopeptidase A	1	auto	0	99	SFLDEILTR			0.00319265	1092.58	547.3	1092.58	547.298	2	14	4.1.1.6603.5	72.9798	286	73.0071	1.82548	7.34381	288.38	16.98	519.04	22.78
84	37.59	37.59	70.19	52.42	39.21	gi|68057019	AAX87272.1	oligopeptidase A	1	auto	0	99	SFLDEILTR	Label:13C(6)(I)@6		-0.000673698	1098.6	550.308	1098.6	550.308	2	9	24.1.1.4322.7	44.5937	722	44.5992	1.06118	6.2721	497	22.29	520	22.8
84	37.59	37.59	70.19	52.42	39.21	gi|68057019	AAX87272.1	oligopeptidase A	1	auto	0	99	SFLDEILTR	Label:13C(6)(I)@6		-0.00433555	1098.6	550.306	1098.6	550.308	2	13	19.1.1.6756.2	73.0966	2643	73.1842	1.80623	3.33853	1401	37.43	2495	49.95
84	37.59	37.59	70.19	52.42	39.21	gi|68057019	AAX87272.1	oligopeptidase A	1	auto	0	99	SFLDEILTR	Label:13C(6)(I)@6		-0.00890106	1098.59	550.304	1098.6	550.308	2	11	30.1.1.4052.2	44.6331	1317	44.6192	1.03376	3.98563	1247	35.31	1271	35.65
84	37.59	37.59	70.19	52.42	39.21	gi|68057019	AAX87272.1	oligopeptidase A	1	auto	0	99	SFLDEILTR	Label:13C(6)(I)@6		-0.0157354	1098.59	550.3	1098.6	550.308	2	12	22.1.1.6717.6	72.9185	745	72.8607	1.06817	6.31308	489	22.11	515	22.69
84	37.59	37.59	70.19	52.42	39.21	gi|68057019	AAX87272.1	oligopeptidase A	1	auto	0	99	SFLDEILTR	Label:13C(6)(I)@6		-0.000890885	1098.6	550.308	1098.6	550.308	2	11	26.1.1.4314.3	44.5364	545	44.5077	1.28668	8.79924	231	15.2	293.05	17.12
84	37.59	37.59	70.19	52.42	39.21	gi|68057019	AAX87272.1	oligopeptidase A	1	auto	0	99	SFLDEILTR			0.00628686	1092.59	547.301	1092.58	547.298	2	8	16.1.1.6830.3	70.6937	390	70.6216	0.689772	8.1639	370.54	19.25	252	15.87
84	37.59	37.59	70.19	52.42	39.21	gi|68057019	AAX87272.1	oligopeptidase A	1	auto	0	99	SFLDEILTR	Label:13C(6)(I)@6		0.00334749	1098.61	550.31	1098.6	550.308	2	9	17.1.1.7271.2	71.1095	306	71.073	1.25617	9.10336	218	14.76	270	16.43
84	37.59	37.59	70.19	52.42	39.21	gi|68057019	AAX87272.1	oligopeptidase A	1	auto	0	92.51	SFLDEILTR			-0.00149441	1092.58	547.297	1092.58	547.298	2	9	21.1.1.6339.5	72.4067	982	72.2182	1.10343	5.21687	705	26.55	767	27.69
116	30.15	30.15	68.8	59.92	52.27	gi|68057453	AAX87706.1	aminoacyl-histidine dipeptidase	1	auto	2	99	APTVFTAQSTQTVINALNVLPNGVIR			-0.0203094	2723.48	908.833	2723.5	908.84	3	21	2.1.1.6438.2	83.5968	497	83.5621	100		0	0	1217	34.89
116	30.15	30.15	68.8	59.92	52.27	gi|68057453	AAX87706.1	aminoacyl-histidine dipeptidase	1	auto	2	99	SEITTLQPSLLWK	Label:13C(6)(I)@3	cleaved M-S@N-term	-0.0154148	1520.84	761.427	1520.85	761.435	2	16	4.1.1.6530.4	68.119	221	68.0735	1.96799	11.3262	118.04	10.86	229.04	15.13
116	30.15	30.15	68.8	59.92	52.27	gi|68057453	AAX87706.1	aminoacyl-histidine dipeptidase	1	auto	2	99	VEIATVQTYWDLLTR	Label:13C(6)(I)@3		-0.0070124	1812.96	605.329	1812.97	605.331	3	17	2.1.1.6444.4	83.8517	297	83.9101	1.52488	8.47063	232.13	15.24	349	18.68
116	30.15	30.15	68.8	59.92	52.27	gi|68057453	AAX87706.1	aminoacyl-histidine dipeptidase	1	auto	2	99	VIHAGLECGLLK	Label:13C(6)(I)@2; Carbamidomethyl(C)@8		-0.010257	1314.73	439.251	1314.74	439.255	3	14	2.1.1.5844.3	43.8999	1835	44.073	1.17767	3.58806	1446	38.03	1679	40.98
116	30.15	30.15	68.8	59.92	52.27	gi|68057453	AAX87706.1	aminoacyl-histidine dipeptidase	1	auto	2	99	VLADIPAK			0.00310884	825.499	413.757	825.496	413.755	2	9	24.1.1.3843.3	22.6162	868	22.7873	100		0	0	407	20.17
116	30.15	30.15	68.8	59.92	52.27	gi|68057453	AAX87706.1	aminoacyl-histidine dipeptidase	1	auto	0	99	APTVFTAQSTQTVINALNVLPNGVIR	Label:13C(6)(I)@14; Label:13C(6)(I)@25		-0.0200786	2735.52	912.846	2735.54	912.853	3	16	2.1.1.6437.3	83.5244	876	83.5621	100		0	0	1208	34.76
116	30.15	30.15	68.8	59.92	52.27	gi|68057453	AAX87706.1	aminoacyl-histidine dipeptidase	1	auto	0	99	APTVFTAQSTQTVINALNVLPNGVIR			-0.0170136	2723.48	908.834	2723.5	908.84	3	20	2.1.1.6441.3	83.6711	491	83.6128	1.65618	4.66485	741	27.22	1210	34.79
116	30.15	30.15	68.8	59.92	52.27	gi|68057453	AAX87706.1	aminoacyl-histidine dipeptidase	1	auto	0	99	APTVFTAQSTQTVINALNVLPNGVIR	Label:13C(6)(I)@14; Label:13C(6)(I)@25		-0.0173321	2735.52	912.847	2735.54	912.853	3	19	2.1.1.6443.2	83.7495	875	83.6128	1.63976	4.67335	741	27.22	1198	34.61
116	30.15	30.15	68.8	59.92	52.27	gi|68057453	AAX87706.1	aminoacyl-histidine dipeptidase	1	auto	0	99	APTVFTAQSTQTVINALNVLPNGVIR	Label:13C(6)(I)@14; Label:13C(6)(I)@25		-0.0154627	2735.52	912.848	2735.54	912.853	3	20	5.1.1.6400.3	84.4525	1057	84.5347	1.67904	4.10447	952	30.85	1576	39.7
116	30.15	30.15	68.8	59.92	52.27	gi|68057453	AAX87706.1	aminoacyl-histidine dipeptidase	1	auto	0	99	APTVFTAQSTQTVINALNVLPNGVIR	Label:13C(6)(I)@14; Label:13C(6)(I)@25		-0.0354835	2735.5	912.841	2735.54	912.853	3	21	18.1.1.7378.5	84.2712	2510	84.4886	1.32799	2.55759	2696	51.92	3530	59.41
116	30.15	30.15	68.8	59.92	52.27	gi|68057453	AAX87706.1	aminoacyl-histidine dipeptidase	1	auto	0	99	APTVFTAQSTQTVINALNVLPNGVIR			-0.024998	2723.47	908.831	2723.5	908.84	3	19	18.1.1.7379.6	84.447	1682	84.4886	1.32799	2.55759	2696	51.92	3530	59.41
116	30.15	30.15	68.8	59.92	52.27	gi|68057453	AAX87706.1	aminoacyl-histidine dipeptidase	1	auto	0	99	APTVFTAQSTQTVINALNVLPNGVIR			-0.0251811	2723.47	908.831	2723.5	908.84	3	25	18.1.1.7380.2	84.4999	1695	84.4886	1.32799	2.55759	2696	51.92	3530	59.41
116	30.15	30.15	68.8	59.92	52.27	gi|68057453	AAX87706.1	aminoacyl-histidine dipeptidase	1	auto	0	99	APTVFTAQSTQTVINALNVLPNGVIR			-0.0110623	2723.49	908.836	2723.5	908.84	3	22	23.1.1.6321.2	83.0649	1756	83.2139	1.2963	2.53408	2776	52.69	3548	59.57
116	30.15	30.15	68.8	59.92	52.27	gi|68057453	AAX87706.1	aminoacyl-histidine dipeptidase	1	auto	0	99	APTVFTAQSTQTVINALNVLPNGVIR			-0.0110623	2723.49	908.836	2723.5	908.84	3	20	23.1.1.6322.2	83.2285	1756	83.2139	1.2963	2.53408	2776	52.69	3548	59.57
116	30.15	30.15	68.8	59.92	52.27	gi|68057453	AAX87706.1	aminoacyl-histidine dipeptidase	1	auto	0	99	SEITTLQPSLLWK	Label:13C(6)(I)@3	cleaved M-S@N-term	-0.00545329	1520.85	761.432	1520.85	761.435	2	15	18.1.1.7230.3	68.0227	4061	68.1274	1.32089	2.41422	3033	55.07	3950	62.85
116	30.15	30.15	68.8	59.92	52.27	gi|68057453	AAX87706.1	aminoacyl-histidine dipeptidase	1	auto	0	99	SEITTLQPSLLWK	Label:13C(6)(I)@3	cleaved M-S@N-term	-0.00285011	1520.85	761.433	1520.85	761.435	2	14	5.1.1.6211.2	68.0201	2466	68.1505	1.60482	3.05364	1750	41.83	2769	52.62
116	30.15	30.15	68.8	59.92	52.27	gi|68057453	AAX87706.1	aminoacyl-histidine dipeptidase	1	auto	0	99	SEITTLQPSLLWK		cleaved M-S@N-term	0.000765763	1514.84	758.425	1514.83	758.424	2	15	18.1.1.7231.4	68.1589	3103	68.1893	1.23973	2.3843	3198	56.55	3909	62.52
116	30.15	30.15	68.8	59.92	52.27	gi|68057453	AAX87706.1	aminoacyl-histidine dipeptidase	1	auto	0	99	SEITTLQPSLLWK	Label:13C(6)(I)@3	cleaved M-S@N-term	-0.043925	1520.81	761.413	1520.85	761.435	2	16	23.1.1.6175.4	66.9866	1399	66.8484	1.70463	4.04678	974	31.21	1637	40.46
116	30.15	30.15	68.8	59.92	52.27	gi|68057453	AAX87706.1	aminoacyl-histidine dipeptidase	1	auto	0	99	SEITTLQPSLLWK		cleaved M-S@N-term	-0.00791785	1514.83	758.42	1514.83	758.424	2	13	2.1.1.6236.7	67.1714	1225	67.3288	1.3834	3.62931	1316	36.28	1795	42.37
116	30.15	30.15	68.8	59.92	52.27	gi|68057453	AAX87706.1	aminoacyl-histidine dipeptidase	1	auto	0	99	SEITTLQPSLLWK	Label:13C(6)(I)@3	cleaved M-S@N-term	-0.0264121	1520.83	761.421	1520.85	761.435	2	13	19.1.1.6706.6	68.8324	698	68.6505	2.51432	7.00473	286	16.91	709	26.63
116	30.15	30.15	68.8	59.92	52.27	gi|68057453	AAX87706.1	aminoacyl-histidine dipeptidase	1	auto	0	89.91	SEITTLQPSLLWK		cleaved M-S@N-term	-0.02849	1514.81	758.41	1514.83	758.424	2	10	23.1.1.6176.5	67.1147	860	66.9225	1.77381	4.14257	916	30.27	1602	40.02
116	30.15	30.15	68.8	59.92	52.27	gi|68057453	AAX87706.1	aminoacyl-histidine dipeptidase	1	auto	0	99	TIESAVENLAVVLK	Label:13C(6)(I)@2		-0.0156232	1490.85	746.432	1490.87	746.44	2	20	18.1.1.7321.2	77.4516	4055	77.5228	1.13453	2.19545	3929	62.68	4395	66.29
116	30.15	30.15	68.8	59.92	52.27	gi|68057453	AAX87706.1	aminoacyl-histidine dipeptidase	1	auto	0	99	TIESAVENLAVVLK	Label:13C(6)(I)@2		-0.0158367	1490.85	746.432	1490.87	746.44	2	18	19.1.1.6800.5	77.5139	566	77.5643	1.29517	6.02647	491	22.16	627	25.04
116	30.15	30.15	68.8	59.92	52.27	gi|68057453	AAX87706.1	aminoacyl-histidine dipeptidase	1	auto	0	99	TIESAVENLAVVLK	Label:13C(6)(I)@2		-0.00593951	1490.86	746.437	1490.87	746.44	2	19	23.1.1.6263.4	75.9706	2688	76.2016	1.08404	2.74314	2572	50.71	2749	52.43
116	30.15	30.15	68.8	59.92	52.27	gi|68057453	AAX87706.1	aminoacyl-histidine dipeptidase	1	auto	0	99	TIESAVENLAVVLK	Label:13C(6)(I)@2		-0.00948283	1490.86	746.435	1490.87	746.44	2	14	5.1.1.6326.6	77.1267	1240	77.1377	1.36213	4.25156	965	31.06	1296	36
116	30.15	30.15	68.8	59.92	52.27	gi|68057453	AAX87706.1	aminoacyl-histidine dipeptidase	1	auto	0	99	TIESAVENLAVVLK			-0.00869296	1484.84	743.425	1484.84	743.43	2	15	23.1.1.6264.3	76.0496	2343	76.2016	1.08404	2.74314	2572	50.71	2749	52.43
116	30.15	30.15	68.8	59.92	52.27	gi|68057453	AAX87706.1	aminoacyl-histidine dipeptidase	1	auto	0	99	TIESAVENLAVVLK			-0.0144669	1484.83	743.423	1484.84	743.43	2	13	2.1.1.6348.4	76.077	807	76.1227	1.23936	4.60905	856	29.26	1046	32.34
116	30.15	30.15	68.8	59.92	52.27	gi|68057453	AAX87706.1	aminoacyl-histidine dipeptidase	1	auto	0	73.58	TIESAVENLAVVLK	Label:13C(6)(I)@2		-0.000816058	1490.86	746.439	1490.87	746.44	2	9	5.1.1.6333.3	77.7599	1135	77.1377	1.36213	4.25156	965	31.06	1296	36
116	30.15	30.15	68.8	59.92	52.27	gi|68057453	AAX87706.1	aminoacyl-histidine dipeptidase	1	auto	0	99	VEFSAPYPGWQPVNDSTILDVTR	Label:13C(6)(I)@18		-0.000172551	2596.29	866.437	2596.29	866.437	3	21	2.1.1.6345.2	75.8462	1510	75.8825	1.61193	3.74904	1159	34.04	1842	42.92
116	30.15	30.15	68.8	59.92	52.27	gi|68057453	AAX87706.1	aminoacyl-histidine dipeptidase	1	auto	0	99	VEFSAPYPGWQPVNDSTILDVTR	Label:13C(6)(I)@18		-0.00459353	2596.29	866.436	2596.29	866.437	3	18	5.1.1.6319.6	76.6801	1454	76.8105	1.54965	3.76837	1165	34.13	1780	42.19
116	30.15	30.15	68.8	59.92	52.27	gi|68057453	AAX87706.1	aminoacyl-histidine dipeptidase	1	auto	0	99	VEFSAPYPGWQPVNDSTILDVTR			-0.00060824	2590.27	864.431	2590.27	864.431	3	17	5.1.1.6320.5	76.7224	863	76.8105	1.54965	3.76837	1165	34.13	1780	42.19
116	30.15	30.15	68.8	59.92	52.27	gi|68057453	AAX87706.1	aminoacyl-histidine dipeptidase	1	auto	0	99	VEFSAPYPGWQPVNDSTILDVTR	Label:13C(6)(I)@18		0.00192045	2596.29	866.438	2596.29	866.437	3	17	18.1.1.7311.5	76.3407	1997	76.4401	1.45714	3.04253	1832	42.8	2632	51.3
116	30.15	30.15	68.8	59.92	52.27	gi|68057453	AAX87706.1	aminoacyl-histidine dipeptidase	1	auto	0	99	VEFSAPYPGWQPVNDSTILDVTR			0.00459972	2590.28	864.432	2590.27	864.431	3	20	18.1.1.7312.5	76.4056	1324	76.4401	1.45714	3.04253	1832	42.8	2632	51.3
116	30.15	30.15	68.8	59.92	52.27	gi|68057453	AAX87706.1	aminoacyl-histidine dipeptidase	1	auto	0	99	VEFSAPYPGWQPVNDSTILDVTR			0.00878569	2590.28	864.434	2590.27	864.431	3	12	23.1.1.6256.7	75.3201	830	75.3271	1.34238	3.78748	1224	34.99	1620	40.25
116	30.15	30.15	68.8	59.92	52.27	gi|68057453	AAX87706.1	aminoacyl-histidine dipeptidase	1	auto	0	99	VEIATVQTYWDLLTR	Label:13C(6)(I)@3		-0.00515696	1812.97	605.33	1812.97	605.331	3	17	5.1.1.6404.4	84.8683	452	84.9543	1.60754	7.29949	306	17.49	485	22.02
116	30.15	30.15	68.8	59.92	52.27	gi|68057453	AAX87706.1	aminoacyl-histidine dipeptidase	1	auto	0	99	VEIATVQTYWDLLTR			-0.00282118	1806.95	603.323	1806.95	603.324	3	15	5.1.1.6405.6	85.0427	302	84.9543	1.60754	7.29949	306	17.49	485	22.02
116	30.15	30.15	68.8	59.92	52.27	gi|68057453	AAX87706.1	aminoacyl-histidine dipeptidase	1	auto	0	99	VEIATVQTYWDLLTR			-0.00750517	1806.94	904.479	1806.95	904.483	2	19	18.1.1.7383.6	84.9832	805	84.8985	1.45149	4.34461	900	30	1288	35.89
116	30.15	30.15	68.8	59.92	52.27	gi|68057453	AAX87706.1	aminoacyl-histidine dipeptidase	1	auto	0	99	VEIATVQTYWDLLTR	Label:13C(6)(I)@3		-0.00613943	1812.97	605.329	1812.97	605.331	3	13	18.1.1.7382.6	84.8656	703	84.8985	1.41721	5.73902	521	22.83	728	26.98
116	30.15	30.15	68.8	59.92	52.27	gi|68057453	AAX87706.1	aminoacyl-histidine dipeptidase	1	auto	0	99	VIHAGLECGLLK	Carbamidomethyl(C)@8		-0.0033271	1308.72	437.247	1308.72	437.248	3	13	5.1.1.5826.2	44.5253	2245	44.6122	1.14531	2.85949	2306	48.02	2604	51.03
116	30.15	30.15	68.8	59.92	52.27	gi|68057453	AAX87706.1	aminoacyl-histidine dipeptidase	1	auto	0	99	VIHAGLECGLLK	Carbamidomethyl(C)@8		-0.0127652	1308.71	437.244	1308.72	437.248	3	12	2.1.1.5843.7	43.8852	1472	44.0309	1.14295	3.53199	1513	38.9	1705	41.29
116	30.15	30.15	68.8	59.92	52.27	gi|68057453	AAX87706.1	aminoacyl-histidine dipeptidase	1	auto	0	99	VLADIPAK	Label:13C(6)(I)@5		-0.00238212	831.514	416.764	831.516	416.765	2	10	23.1.1.5551.3	33.3995	6804	33.5715	1.26916	1.76172	5797	76.14	7254	85.17
116	30.15	30.15	68.8	59.92	52.27	gi|68057453	AAX87706.1	aminoacyl-histidine dipeptidase	1	auto	0	99	VLADIPAK			-0.00286115	825.493	413.754	825.496	413.755	2	5	25.1.1.3871.7	22.6041	569	22.6419	0.788135	6.96747	471	21.7	366	19.13
116	30.15	30.15	68.8	59.92	52.27	gi|68057453	AAX87706.1	aminoacyl-histidine dipeptidase	1	auto	0	98.96	VLADIPAK	Label:13C(6)(I)@5		0.000453198	831.517	416.766	831.516	416.765	2	9	5.1.1.5629.5	33.99	1205	34.2958	1.29283	4.37599	932	30.53	1188	34.47
116	30.15	30.15	68.8	59.92	52.27	gi|68057453	AAX87706.1	aminoacyl-histidine dipeptidase	1	auto	0	98.87	VLADIPAK			-0.0114881	825.484	413.75	825.496	413.755	2	8	2.1.1.5658.4	34.6188	1031	34.6053	0.01		1115	33.39	0	0
116	30.15	30.15	68.8	59.92	52.27	gi|68057453	AAX87706.1	aminoacyl-histidine dipeptidase	1	auto	0	98.63	VLADIPAK	Label:13C(6)(I)@5		-0.00616627	831.51	416.762	831.516	416.765	2	9	23.1.1.5589.6	34.6414	2091	34.2924	1.34521	3.24658	1664	40.79	2207	46.98
116	30.15	30.15	68.8	59.92	52.27	gi|68057453	AAX87706.1	aminoacyl-histidine dipeptidase	1	auto	0	93.66	VLADIPAK	Label:13C(6)(I)@5		0.00610082	831.522	416.768	831.516	416.765	2	8	21.1.1.5672.6	33.9009	80	33.9104	0.01		1481	38.48	0	0
116	30.15	30.15	68.8	59.92	52.27	gi|68057453	AAX87706.1	aminoacyl-histidine dipeptidase	1	auto	0	92.66	VLADIPAK	Label:13C(6)(I)@5		-0.0127301	831.503	416.759	831.516	416.765	2	8	5.1.1.5643.3	34.7346	1407	34.7177	1.41829	4.16455	989	31.45	1383	37.19
116	30.15	30.15	68.8	59.92	52.27	gi|68057453	AAX87706.1	aminoacyl-histidine dipeptidase	1	auto	0	92.21	VLADIPAK			-0.00221317	825.494	413.754	825.496	413.755	2	9	23.1.1.5552.4	33.4356	5582	33.5715	1.26916	1.76172	5797	76.14	7254	85.17
116	30.15	30.15	68.8	59.92	52.27	gi|68057453	AAX87706.1	aminoacyl-histidine dipeptidase	1	auto	0	83.19	VLADIPAK	Label:13C(6)(I)@5		0.000270097	831.516	416.765	831.516	416.765	2	8	5.1.1.5628.2	33.9173	1205	34.2958	1.29283	4.37599	932	30.53	1188	34.47
116	30.15	30.15	68.8	59.92	52.27	gi|68057453	AAX87706.1	aminoacyl-histidine dipeptidase	1	auto	0	52.59	VLADIPAK			-0.00764977	825.488	413.752	825.496	413.755	2	7	5.1.1.5630.3	34.0242	858	34.1245	1.17142	4.41979	955	30.9	1103	33.21
241	15.79	15.79	62.18	53.37	47.15	gi|68058459	AAX88712.1	predicted periplasmic or secreted lipoprotein	1	auto	2	99	ISFAQISK	Label:13C(6)(I)@1; Label:13C(6)(I)@6		-0.00838482	904.534	453.274	904.542	453.278	2	8	21.1.1.5916.7	42.8322	2341	42.9827	1.27379	3.03811	1946	44.11	2444	49.44
241	15.79	15.79	62.18	53.37	47.15	gi|68058459	AAX88712.1	predicted periplasmic or secreted lipoprotein	1	auto	2	99	TTGTQIDDETLEFK	Label:13C(6)(I)@6		0.00524108	1602.78	802.396	1602.77	802.393	2	15	10.1.1.8451.5	52.2999	436	52.19	1.07914	6.9359	403.2	20.08	429	20.71
241	15.79	15.79	62.18	53.37	47.15	gi|68058459	AAX88712.1	predicted periplasmic or secreted lipoprotein	1	auto	2	99	TTGTQIDDETLEFKVENAVEK	Label:13C(6)(I)@6	missed K-V@14	-0.00611821	2372.16	791.728	2372.17	791.73	3	17	22.1.1.6532.6	58.7102	1050	58.7245	1.53715	4.37503	867	29.44	1314	36.25
241	15.79	15.79	62.18	53.37	47.15	gi|68058459	AAX88712.1	predicted periplasmic or secreted lipoprotein	1	auto	2	99	VLLIGQVPNSDVK			-0.0321506	1380.77	691.39	1380.8	691.406	2	16	1.1.1.3777.4	32.5447	1751	32.5721	1.08335	3.11456	1996	44.68	2132	46.17
241	15.79	15.79	62.18	53.37	47.15	gi|68058459	AAX88712.1	predicted periplasmic or secreted lipoprotein	1	auto	2	99	VLLIGQVPNSDVKDTATALAK	Label:13C(6)(I)@4		-0.00777928	2158.22	720.415	2158.23	720.417	3	9	22.1.1.6535.7	58.8826	821	58.9451	1.778	5.63906	494	22.23	866	29.43
241	15.79	15.79	62.18	53.37	47.15	gi|68058459	AAX88712.1	predicted periplasmic or secreted lipoprotein	1	auto	0	99	ISFAQISK	Label:13C(6)(I)@1; Label:13C(6)(I)@6		-0.0266015	904.516	453.265	904.542	453.278	2	10	7.1.1.6290.4	43.7388	1911	44.2131	5.80882	5.96713	330	18.17	1890	43.47
241	15.79	15.79	62.18	53.37	47.15	gi|68058459	AAX88712.1	predicted periplasmic or secreted lipoprotein	1	auto	0	99	ISFAQISK	Label:13C(6)(I)@1; Label:13C(6)(I)@6		-0.00852999	904.533	453.274	904.542	453.278	2	7	32.1.1.3766.7	27.5824	6948	27.186	2.06269	7.5451	262.08	16.19	533	23.09
241	15.79	15.79	62.18	53.37	47.15	gi|68058459	AAX88712.1	predicted periplasmic or secreted lipoprotein	1	auto	0	95.63	ISFAQISK	Label:13C(6)(I)@1; Label:13C(6)(I)@6		-0.0040067	904.538	453.276	904.542	453.278	2	8	6.1.1.6038.6	43.1746	931	43.2949	0.913051	4.9488	862	29.36	776	27.86
241	15.79	15.79	62.18	53.37	47.15	gi|68058459	AAX88712.1	predicted periplasmic or secreted lipoprotein	1	auto	0	95.26	ISFAQISK			-0.00454742	892.497	447.256	892.502	447.258	2	9	7.1.1.6294.3	44.0699	475	44.1411	5.24703	5.88014	345	18.57	1784.81	42.25
241	15.79	15.79	62.18	53.37	47.15	gi|68058459	AAX88712.1	predicted periplasmic or secreted lipoprotein	1	auto	0	94.41	ISFAQISK	Label:13C(6)(I)@1; Label:13C(6)(I)@6		-0.0157984	904.526	453.27	904.542	453.278	2	9	7.1.1.6287.7	43.5277	9250	42.6831	0.230011	7.64257	926	30.43	210	14.49
241	15.79	15.79	62.18	53.37	47.15	gi|68058459	AAX88712.1	predicted periplasmic or secreted lipoprotein	1	auto	0	89.2	ISFAQISK			-0.00537034	892.496	447.255	892.502	447.258	2	8	22.1.1.6234.4	44.103	932	44.09	2.05823	4.36363	784	28	1591	39.89
241	15.79	15.79	62.18	53.37	47.15	gi|68058459	AAX88712.1	predicted periplasmic or secreted lipoprotein	1	auto	0	86.13	ISFAQISK			-0.00537034	892.496	447.255	892.502	447.258	2	8	22.1.1.6228.4	43.8752	1104	43.9643	1.49283	3.90389	1102	33.2	1622	40.27
241	15.79	15.79	62.18	53.37	47.15	gi|68058459	AAX88712.1	predicted periplasmic or secreted lipoprotein	1	auto	0	79.83	ISFAQISK	Label:13C(6)(I)@1; Label:13C(6)(I)@6		-0.00791464	904.534	453.274	904.542	453.278	2	8	22.1.1.6230.6	43.9536	1758	43.9643	1.49283	3.90389	1102	33.2	1622	40.27
241	15.79	15.79	62.18	53.37	47.15	gi|68058459	AAX88712.1	predicted periplasmic or secreted lipoprotein	1	auto	0	99	TTGTQIDDETLEFK			0.0140578	1596.77	799.39	1596.75	799.383	2	17	22.1.1.6391.5	51.0118	1377	51.0917	1.74969	3.17413	1568	39.6	2705	52.01
241	15.79	15.79	62.18	53.37	47.15	gi|68058459	AAX88712.1	predicted periplasmic or secreted lipoprotein	1	auto	0	99	TTGTQIDDETLEFK	Label:13C(6)(I)@6		0.0159205	1602.79	802.401	1602.77	802.393	2	16	25.1.1.4114.6	31.9703	1018	31.9816	1.43937	4.51841	835	28.9	1185	34.42
241	15.79	15.79	62.18	53.37	47.15	gi|68058459	AAX88712.1	predicted periplasmic or secreted lipoprotein	1	auto	0	99	TTGTQIDDETLEFK	Label:13C(6)(I)@6		0.0057081	1602.78	802.396	1602.77	802.393	2	19	28.1.1.4227.3	32.0063	1060	32.0761	1.52816	4.51557	816	28.57	1229.47	35.06
241	15.79	15.79	62.18	53.37	47.15	gi|68058459	AAX88712.1	predicted periplasmic or secreted lipoprotein	1	auto	0	99	TTGTQIDDETLEFK	Label:13C(6)(I)@6		0.0104939	1602.78	802.399	1602.77	802.393	2	16	22.1.1.6390.2	50.9432	2384	51.0917	1.74969	3.17413	1568	39.6	2705	52.01
241	15.79	15.79	62.18	53.37	47.15	gi|68058459	AAX88712.1	predicted periplasmic or secreted lipoprotein	1	auto	0	99	TTGTQIDDETLEFK	Label:13C(6)(I)@6		0.00415454	1602.78	802.395	1602.77	802.393	2	15	7.1.1.6371.6	50.9612	599	50.8927	1.90128	7.11454	303	17.41	568	23.83
241	15.79	15.79	62.18	53.37	47.15	gi|68058459	AAX88712.1	predicted periplasmic or secreted lipoprotein	1	auto	0	99	TTGTQIDDETLEFK	Label:13C(6)(I)@6		0.0062809	1602.78	802.396	1602.77	802.393	2	9	1.1.1.3756.7	31.4124	932	31.3262	1.32197	4.72629	791	28.12	1031	32.11
241	15.79	15.79	62.18	53.37	47.15	gi|68058459	AAX88712.1	predicted periplasmic or secreted lipoprotein	1	auto	0	99	TTGTQIDDETLEFK	Label:13C(6)(I)@6		0.0345538	1602.81	802.411	1602.77	802.393	2	7	21.1.1.6072.7	50.3252	1717	50.4089	2.02237	3.88262	996	31.56	1986	44.56
241	15.79	15.79	62.18	53.37	47.15	gi|68058459	AAX88712.1	predicted periplasmic or secreted lipoprotein	1	auto	0	99	VLLIGQVPNSDVK	Label:13C(6)(I)@4		-0.0126609	1386.81	694.41	1386.82	694.416	2	16	6.1.1.6199.3	52.6849	1757	52.9007	1.79709	3.85575	1052	32.43	1864	43.17
241	15.79	15.79	62.18	53.37	47.15	gi|68058459	AAX88712.1	predicted periplasmic or secreted lipoprotein	1	auto	0	99	VLLIGQVPNSDVK			-0.00548667	1380.79	691.403	1380.8	691.406	2	17	7.1.1.6393.2	53.1343	971	53.2836	1.84877	3.97144	982	31.34	1790	42.31
241	15.79	15.79	62.18	53.37	47.15	gi|68058459	AAX88712.1	predicted periplasmic or secreted lipoprotein	1	auto	0	99	VLLIGQVPNSDVK	Label:13C(6)(I)@4		-0.0186813	1386.8	694.407	1386.82	694.416	2	15	10.1.1.8461.2	54.0208	512	53.985	1.74697	7.195	305.38	17.48	526	22.93
241	15.79	15.79	62.18	53.37	47.15	gi|68058459	AAX88712.1	predicted periplasmic or secreted lipoprotein	1	auto	0	99	VLLIGQVPNSDVK	Label:13C(6)(I)@4		-0.000409109	1386.82	694.416	1386.82	694.416	2	16	22.1.1.6427.4	52.8712	3180	53.0973	1.39787	2.75673	2271	47.66	3130	55.95
241	15.79	15.79	62.18	53.37	47.15	gi|68058459	AAX88712.1	predicted periplasmic or secreted lipoprotein	1	auto	0	99	VLLIGQVPNSDVK	Label:13C(6)(I)@4		-0.00751845	1386.81	694.412	1386.82	694.416	2	17	28.1.1.4242.4	33.1621	1320	33.2814	1.43222	4.38808	887	29.78	1252.54	35.39
241	15.79	15.79	62.18	53.37	47.15	gi|68058459	AAX88712.1	predicted periplasmic or secreted lipoprotein	1	auto	0	99	VLLIGQVPNSDVK			-0.0125509	1380.79	691.4	1380.8	691.406	2	17	28.1.1.4243.4	33.2492	893	33.2814	1.43222	4.38808	887	29.78	1252.54	35.39
241	15.79	15.79	62.18	53.37	47.15	gi|68058459	AAX88712.1	predicted periplasmic or secreted lipoprotein	1	auto	0	99	VLLIGQVPNSDVK	Label:13C(6)(I)@4		-0.002297	1386.82	694.415	1386.82	694.416	2	15	7.1.1.6392.2	53.0171	1723	53.2836	1.84877	3.97144	982	31.34	1790	42.31
241	15.79	15.79	62.18	53.37	47.15	gi|68058459	AAX88712.1	predicted periplasmic or secreted lipoprotein	1	auto	0	99	VLLIGQVPNSDVK	Label:13C(6)(I)@4		-0.0191321	1386.8	694.407	1386.82	694.416	2	15	1.1.1.3776.3	32.479	2349	32.5721	1.08335	3.11456	1996	44.68	2132	46.17
241	15.79	15.79	62.18	53.37	47.15	gi|68058459	AAX88712.1	predicted periplasmic or secreted lipoprotein	1	auto	0	99	VLLIGQVPNSDVK	Label:13C(6)(I)@4		-0.0415564	1386.78	694.395	1386.82	694.416	2	7	25.1.1.4142.7	33.1703	848	33.2723	1.24969	4.80694	784	28	966	31.08
3	156.13	156.13	86.3	73.64	71.03	gi|68057311	AAX87564.1	DNA-directed RNA polymerase beta chain	1	auto	2	99	ALEKDNISQVVVPSEYILGK			-0.00208289	2201.19	734.738	2201.19	734.739	3	19	3.1.1.6193.4	63.3414	1526	63.489	1.57446	3.01823	1805	42.49	2802	52.93
3	156.13	156.13	86.3	73.64	71.03	gi|68057311	AAX87564.1	DNA-directed RNA polymerase beta chain	1	auto	2	99	ALGYTTEEILNLFFDK			0.000463327	1872.95	937.483	1872.95	937.483	2	18	3.1.1.9090.2	93.964	243	93.9283	1.45491	8.30485	246.11	15.69	353.04	18.79
3	156.13	156.13	86.3	73.64	71.03	gi|68057311	AAX87564.1	DNA-directed RNA polymerase beta chain	1	auto	2	99	GETASFDIEANGK			0.0108026	1337.62	669.818	1337.61	669.812	2	11	20.1.1.5819.7	41.7507	555	41.8069	1.5358	5.27351	597	24.43	904	30.07
3	156.13	156.13	86.3	73.64	71.03	gi|68057311	AAX87564.1	DNA-directed RNA polymerase beta chain	1	auto	2	99	GLPVATPVFDGADEAEIK			-0.00762872	1827.92	914.966	1827.93	914.97	2	17	3.1.1.6186.3	62.6029	2493	62.8172	1.65308	2.44859	2691	51.87	4386	66.23
3	156.13	156.13	86.3	73.64	71.03	gi|68057311	AAX87564.1	DNA-directed RNA polymerase beta chain	1	auto	2	99	GLPVATPVFDGADEAEIKELLK	Label:13C(6)(I)@17		-0.0020294	2317.25	773.424	2317.25	773.424	3	18	3.1.1.6581.2	76.0549	643	76.0877	1.6904	6.21746	414	20.35	690	26.27
3	156.13	156.13	86.3	73.64	71.03	gi|68057311	AAX87564.1	DNA-directed RNA polymerase beta chain	1	auto	2	99	IIKGDDLAPGVLK	Label:13C(6)(I)@1; Label:13C(6)(I)@2	missed K-G@3	-0.00758378	1349.82	450.949	1349.83	450.951	3	15	3.1.1.6036.2	44.4953	1945	44.4863	1.62633	3.51516	1314	36.25	2107	45.9
3	156.13	156.13	86.3	73.64	71.03	gi|68057311	AAX87564.1	DNA-directed RNA polymerase beta chain	1	auto	2	99	KDLTEELEILEAGLFAR			-0.0272428	1946.01	649.677	1946.04	649.686	3	22	3.1.1.7849.2	87.7232	224	87.7277	1.68221	8.25859	235	15.33	389.77	19.74
3	156.13	156.13	86.3	73.64	71.03	gi|68057311	AAX87564.1	DNA-directed RNA polymerase beta chain	1	auto	2	99	KGLPVATPVFDGADEAEIK	Label:13C(6)(I)@18	missed K-G@1	-0.0137288	1962.03	655.016	1962.04	655.021	3	21	3.1.1.6124.7	55.5945	447	55.599	1.82638	7.57506	271	16.46	488	22.09
3	156.13	156.13	86.3	73.64	71.03	gi|68057311	AAX87564.1	DNA-directed RNA polymerase beta chain	1	auto	2	99	KGLPVATPVFDGADEAEIKELLK	Label:13C(6)(I)@18	missed K-G@1	-0.0112409	2445.33	612.341	2445.35	612.344	4	15	20.1.1.6230.5	70.2826	876	70.1646	1.24123	4.84837	773	27.8	946	30.76
3	156.13	156.13	86.3	73.64	71.03	gi|68057311	AAX87564.1	DNA-directed RNA polymerase beta chain	1	auto	2	99	LCPIETPEGPNIGLINSLSAFAR	Carbamidomethyl(C)@2		0.00688293	2468.28	823.767	2468.27	823.765	3	23	3.1.1.7193.2	83.265	391	83.2289	1.67659	5.89581	461.57	21.48	763	27.62
3	156.13	156.13	86.3	73.64	71.03	gi|68057311	AAX87564.1	DNA-directed RNA polymerase beta chain	1	auto	2	99	LDESGIVYVGAEVK			-0.00862763	1477.76	739.886	1477.77	739.891	2	21	20.1.1.6050.6	54.9291	1526	55.0893	1.19709	3.28296	1714	41.4	2023	44.98
3	156.13	156.13	86.3	73.64	71.03	gi|68057311	AAX87564.1	DNA-directed RNA polymerase beta chain	1	auto	2	99	LPATIILR	Label:13C(6)(I)@5; Label:13C(6)(I)@6		-0.00110638	907.625	454.82	907.626	454.82	2	10	20.1.1.5982.3	50.2128	9203	50.45	1.39573	1.57523	6958	83.41	9575.11	97.85
3	156.13	156.13	86.3	73.64	71.03	gi|68057311	AAX87564.1	DNA-directed RNA polymerase beta chain	1	auto	2	99	LRGETASFDIEANGK	Label:13C(6)(I)@10	missed R-G@2	0.0087278	1612.82	538.615	1612.82	538.612	3	15	20.1.1.5786.5	40.2046	2183	39.9478	1.23165	3.13753	1852	43.03	2249	47.42
3	156.13	156.13	86.3	73.64	71.03	gi|68057311	AAX87564.1	DNA-directed RNA polymerase beta chain	1	auto	2	99	LSLGDLDAITPQDLINPKPISAAVK			-0.0075195	2588.44	863.819	2588.44	863.821	3	16	3.1.1.6652.2	77.6128	782	77.7315	1.63905	4.13231	948	30.79	1532	39.14
3	156.13	156.13	86.3	73.64	71.03	gi|68057311	AAX87564.1	DNA-directed RNA polymerase beta chain	1	auto	2	99	RISALGPGGLTR	Label:13C(6)(I)@2	missed R-I@1	-0.0028124	1202.72	401.913	1202.72	401.914	3	11	20.1.1.5713.2	37.0725	2510	37.1813	1.24586	2.90481	2150	46.37	2641	51.39
3	156.13	156.13	86.3	73.64	71.03	gi|68057311	AAX87564.1	DNA-directed RNA polymerase beta chain	1	auto	2	99	RKLPATIILR		missed R-K@1; missed K-L@2	0.00238824	1179.78	394.269	1179.78	394.268	3	11	20.1.1.5691.5	36.1611	1812	36.3539	1.53436	2.97897	1872	43.27	2832	53.22
3	156.13	156.13	86.3	73.64	71.03	gi|68057311	AAX87564.1	DNA-directed RNA polymerase beta chain	1	auto	2	99	RPQVLNVPYLLTIQLDSFDK	Label:13C(6)(I)@13		-0.0243712	2364.29	789.104	2364.31	789.112	3	15	20.1.1.6336.5	83.523	424	83.4385	2.11149	7.2576	281	16.76	585	24.19
3	156.13	156.13	86.3	73.64	71.03	gi|68057311	AAX87564.1	DNA-directed RNA polymerase beta chain	1	auto	2	99	SNQNTCINQIPCVNLGDPINR	Carbamidomethyl(C)@6; Carbamidomethyl(C)@12		0.00499242	2426.15	809.723	2426.14	809.722	3	21	3.1.1.6169.5	60.7635	715	60.8108	1.47546	4.26382	928	30.46	1350	36.74
3	156.13	156.13	86.3	73.64	71.03	gi|68057311	AAX87564.1	DNA-directed RNA polymerase beta chain	1	auto	2	99	TSALYEIYR			-0.0022639	1114.56	558.289	1114.57	558.29	2	14	3.1.1.6081.2	49.8324	5110	50.0451	1.63801	1.7958	5021	70.86	8109	90.05
3	156.13	156.13	86.3	73.64	71.03	gi|68057311	AAX87564.1	DNA-directed RNA polymerase beta chain	1	auto	2	99	VPNGTSGTVIDVQVFTR	Label:13C(6)(I)@10		-0.0495455	1794.91	898.461	1794.96	898.486	2	22	20.1.1.6136.2	61.1871	987	61.2517	1.39304	4.58498	822	28.67	1129	33.6
3	156.13	156.13	86.3	73.64	71.03	gi|68057311	AAX87564.1	DNA-directed RNA polymerase beta chain	1	auto	2	99	WLEQTIADEEK	Label:13C(6)(I)@6		0.00290012	1366.67	684.344	1366.67	684.343	2	14	4.1.1.6347.6	50.4604	648	50.4761	1.55766	5.98467	461	21.47	708	26.61
3	156.13	156.13	86.3	73.64	71.03	gi|68057311	AAX87564.1	DNA-directed RNA polymerase beta chain	1	auto	0	99	ALEKDNISQVVVPSEYILGK			-0.00445198	2201.19	734.737	2201.19	734.739	3	20	20.1.1.6160.2	63.3103	4566	63.4899	1.13007	1.83024	5665	75.27	6312	79.45
3	156.13	156.13	86.3	73.64	71.03	gi|68057311	AAX87564.1	DNA-directed RNA polymerase beta chain	1	auto	0	99	ALGYTTEEILNLFFDK	Label:13C(6)(I)@9		-0.0126251	1878.96	940.486	1878.97	940.493	2	17	3.1.1.9078.2	93.8716	349	93.876	1.5029	8.11401	254.42	15.95	377	19.42
3	156.13	156.13	86.3	73.64	71.03	gi|68057311	AAX87564.1	DNA-directed RNA polymerase beta chain	1	auto	0	99	ALGYTTEEILNLFFDK	Label:13C(6)(I)@9		-0.00146442	1878.97	940.492	1878.97	940.493	2	19	5.1.1.6851.2	94.0888	201	94.0524	1.64218	10.948	134.9	11.61	218.42	14.78
3	156.13	156.13	86.3	73.64	71.03	gi|68057311	AAX87564.1	DNA-directed RNA polymerase beta chain	1	auto	0	99	ALGYTTEEILNLFFDK	Label:13C(6)(I)@9		0.00299116	1878.97	940.494	1878.97	940.493	2	20	18.1.1.7442.3	93.1764	523	93.2913	1.39827	6.47138	412	20.3	568	23.83
3	156.13	156.13	86.3	73.64	71.03	gi|68057311	AAX87564.1	DNA-directed RNA polymerase beta chain	1	auto	0	99	ALGYTTEEILNLFFDK	Label:13C(6)(I)@9		0.00343002	1878.97	940.495	1878.97	940.493	2	23	20.1.1.6429.2	92.371	935	92.4719	1.50711	4.84717	712	26.68	1058	32.53
3	156.13	156.13	86.3	73.64	71.03	gi|68057311	AAX87564.1	DNA-directed RNA polymerase beta chain	1	auto	0	99	ALGYTTEEILNLFFDK			-0.00457806	1872.95	937.481	1872.95	937.483	2	23	20.1.1.6430.3	92.451	639	92.5125	1.40498	4.8933	719	26.81	996	31.56
3	156.13	156.13	86.3	73.64	71.03	gi|68057311	AAX87564.1	DNA-directed RNA polymerase beta chain	1	auto	0	99	ALGYTTEEILNLFFDK			-0.00457806	1872.95	937.481	1872.95	937.483	2	21	20.1.1.6434.2	92.5918	639	92.5125	1.40498	4.8933	719	26.81	996	31.56
3	156.13	156.13	86.3	73.64	71.03	gi|68057311	AAX87564.1	DNA-directed RNA polymerase beta chain	1	auto	0	99	ALGYTTEEILNLFFDK			-0.00385074	1872.95	937.481	1872.95	937.483	2	15	18.1.1.7443.5	93.378	377	93.2913	1.39827	6.47138	412	20.3	568	23.83
3	156.13	156.13	86.3	73.64	71.03	gi|68057311	AAX87564.1	DNA-directed RNA polymerase beta chain	1	auto	0	99	DNISQVVVPSEYILGK	Label:13C(6)(I)@3; Label:13C(6)(I)@13		-0.00161868	1771.97	886.994	1771.98	886.995	2	17	3.1.1.6266.2	69.2753	3504	69.4371	1.66112	2.73833	2148	46.35	3518	59.31
3	156.13	156.13	86.3	73.64	71.03	gi|68057311	AAX87564.1	DNA-directed RNA polymerase beta chain	1	auto	0	99	DNISQVVVPSEYILGK	Label:13C(6)(I)@3; Label:13C(6)(I)@13		-0.00533554	1771.97	886.993	1771.98	886.995	2	17	19.1.1.6713.4	69.3294	1367	69.4287	1.19969	3.72668	1329	36.46	1572	39.65
3	156.13	156.13	86.3	73.64	71.03	gi|68057311	AAX87564.1	DNA-directed RNA polymerase beta chain	1	auto	0	99	DNISQVVVPSEYILGK			-0.00064298	1759.94	880.975	1759.94	880.975	2	13	19.1.1.6714.7	69.4238	1066	69.4287	1.19969	3.72668	1329	36.46	1572	39.65
3	156.13	156.13	86.3	73.64	71.03	gi|68057311	AAX87564.1	DNA-directed RNA polymerase beta chain	1	auto	0	99	DNISQVVVPSEYILGK	Label:13C(6)(I)@3; Label:13C(6)(I)@13		-0.00969447	1771.97	886.99	1771.98	886.995	2	14	4.1.1.6543.3	69.2505	361	69.2089	1.3437	8.02417	272.54	16.51	361.07	19
3	156.13	156.13	86.3	73.64	71.03	gi|68057311	AAX87564.1	DNA-directed RNA polymerase beta chain	1	auto	0	99	DNISQVVVPSEYILGK	Label:13C(6)(I)@3; Label:13C(6)(I)@13		-0.000294376	1771.98	886.995	1771.98	886.995	2	16	20.1.1.6219.2	69.0754	6108	69.187	1.09866	1.78576	6031	77.66	6533	80.83
3	156.13	156.13	86.3	73.64	71.03	gi|68057311	AAX87564.1	DNA-directed RNA polymerase beta chain	1	auto	0	99	FTTIHIQELSCVAR	Label:13C(6)(I)@4; Label:13C(6)(I)@6; Carbamidomethyl(C)@11		-0.00806573	1685.89	562.97	1685.9	562.973	3	18	3.1.1.6116.2	54.5146	3295	54.6277	1.60982	2.58375	2442	49.42	3876	62.26
3	156.13	156.13	86.3	73.64	71.03	gi|68057311	AAX87564.1	DNA-directed RNA polymerase beta chain	1	auto	0	99	FTTIHIQELSCVAR	Carbamidomethyl(C)@11		0.00227319	1673.86	558.96	1673.86	558.959	3	20	20.1.1.6045.2	54.5099	8001	54.6605	0.678677	1.6529	9131	95.56	6110	78.17
3	156.13	156.13	86.3	73.64	71.03	gi|68057311	AAX87564.1	DNA-directed RNA polymerase beta chain	1	auto	0	99	FTTIHIQELSCVAR	Label:13C(6)(I)@4; Label:13C(6)(I)@6; Carbamidomethyl(C)@11		-0.00663162	1685.89	562.971	1685.9	562.973	3	10	26.1.1.4147.7	33.5218	621	33.4374	1.07433	5.30037	692	26.31	733	27.07
3	156.13	156.13	86.3	73.64	71.03	gi|68057311	AAX87564.1	DNA-directed RNA polymerase beta chain	1	auto	0	99	FTTIHIQELSCVAR	Label:13C(6)(I)@4; Label:13C(6)(I)@6; Carbamidomethyl(C)@11		-0.00332642	1685.89	562.972	1685.9	562.973	3	14	20.1.1.6047.2	54.6666	5766	54.6605	0.678677	1.6529	9131	95.56	6110	78.17
3	156.13	156.13	86.3	73.64	71.03	gi|68057311	AAX87564.1	DNA-directed RNA polymerase beta chain	1	auto	0	99	FTTIHIQELSCVAR	Label:13C(6)(I)@4; Label:13C(6)(I)@6; Carbamidomethyl(C)@11		-0.00332642	1685.89	562.972	1685.9	562.973	3	9	20.1.1.6044.7	54.4937	5766	54.6605	0.678677	1.6529	9131	95.56	6110	78.17
3	156.13	156.13	86.3	73.64	71.03	gi|68057311	AAX87564.1	DNA-directed RNA polymerase beta chain	1	auto	0	99	GEVDDIDHLGNR			0.00393842	1338.62	670.317	1338.62	670.315	2	15	19.1.1.6103.2	39.0075	581	38.9964	1.78965	4.95972	637	25.24	1124	33.53
3	156.13	156.13	86.3	73.64	71.03	gi|68057311	AAX87564.1	DNA-directed RNA polymerase beta chain	1	auto	0	99	GEVDDIDHLGNR			0.0189825	1338.64	670.325	1338.62	670.315	2	14	11.1.1.8342.4	42.7379	440	42.5933	0.01		447	21.14	0	0
3	156.13	156.13	86.3	73.64	71.03	gi|68057311	AAX87564.1	DNA-directed RNA polymerase beta chain	1	auto	0	99	GEVDDIDHLGNR	Label:13C(6)(I)@6		0.0170749	1344.65	449.225	1344.64	449.219	3	8	20.1.1.5648.7	34.4156	399	34.2134	1.32822	5.99371	491	22.16	643	25.36
3	156.13	156.13	86.3	73.64	71.03	gi|68057311	AAX87564.1	DNA-directed RNA polymerase beta chain	1	auto	0	99	GEVDDIDHLGNR	Label:13C(6)(I)@6		-0.000319879	1344.64	449.219	1344.64	449.219	3	11	20.1.1.5753.2	38.7528	4935	38.9857	1.27855	2.06683	4198	64.79	5292	72.75
3	156.13	156.13	86.3	73.64	71.03	gi|68057311	AAX87564.1	DNA-directed RNA polymerase beta chain	1	auto	0	99	GEVDDIDHLGNR			0.00220777	1338.62	447.214	1338.62	447.213	3	11	20.1.1.5754.3	38.7929	4147	38.9857	1.27855	2.06683	4198	64.79	5292	72.75
3	156.13	156.13	86.3	73.64	71.03	gi|68057311	AAX87564.1	DNA-directed RNA polymerase beta chain	1	auto	0	99	GEVDDIDHLGNR			0.013366	1338.63	447.217	1338.62	447.213	3	10	3.1.1.5982.7	38.2087	979	38.3123	1.53068	4.23913	925	30.41	1396	37.36
3	156.13	156.13	86.3	73.64	71.03	gi|68057311	AAX87564.1	DNA-directed RNA polymerase beta chain	1	auto	0	90.08	GEVDDIDHLGNR			0.0271901	1338.64	447.222	1338.62	447.213	3	10	3.1.1.5990.2	38.9356	962	38.8135	0.465806	5.68903	982	31.34	451	21.24
3	156.13	156.13	86.3	73.64	71.03	gi|68057311	AAX87564.1	DNA-directed RNA polymerase beta chain	1	auto	0	89.83	GEVDDIDHLGNR			0.0365163	1338.65	447.225	1338.62	447.213	3	9	18.1.1.6656.5	38.5201	510	38.5659	1.14318	5.98442	527	22.96	594	24.37
3	156.13	156.13	86.3	73.64	71.03	gi|68057311	AAX87564.1	DNA-directed RNA polymerase beta chain	1	auto	0	88.68	GEVDDIDHLGNR	Label:13C(6)(I)@6		0.00918684	1344.65	449.223	1344.64	449.219	3	9	11.1.1.8341.2	42.6039	973	42.5933	1.00364	4.36962	1053	32.45	1042	32.28
3	156.13	156.13	86.3	73.64	71.03	gi|68057311	AAX87564.1	DNA-directed RNA polymerase beta chain	1	auto	0	72.17	GEVDDIDHLGNR	Label:13C(6)(I)@6		0.032123	1344.67	449.23	1344.64	449.219	3	9	4.1.1.6208.7	37.9465	322	37.951	0.01		236	15.36	0	0
3	156.13	156.13	86.3	73.64	71.03	gi|68057311	AAX87564.1	DNA-directed RNA polymerase beta chain	1	auto	0	99	GEVDDIDHLGNRR		missed R-R@12	0.00476795	1494.72	499.248	1494.72	499.246	3	11	19.1.1.5993.5	34.8334	661	34.8488	1.45333	5.0872	656	25.61	940	30.66
3	156.13	156.13	86.3	73.64	71.03	gi|68057311	AAX87564.1	DNA-directed RNA polymerase beta chain	1	auto	0	99	GEVDDIDHLGNRR	Label:13C(6)(I)@6	missed R-R@12	0.00274163	1500.74	501.254	1500.74	501.253	3	11	20.1.1.5654.2	34.6523	7289	34.8527	0.844434	1.55863	9061	95.19	7544	86.86
3	156.13	156.13	86.3	73.64	71.03	gi|68057311	AAX87564.1	DNA-directed RNA polymerase beta chain	1	auto	0	97.92	GEVDDIDHLGNRR		missed R-R@12	0.0251585	1494.74	499.255	1494.72	499.246	3	11	3.1.1.5947.4	33.9332	888	33.982	1.54176	4.38325	863	29.38	1311.86	36.22
3	156.13	156.13	86.3	73.64	71.03	gi|68057311	AAX87564.1	DNA-directed RNA polymerase beta chain	1	auto	0	95.31	GEVDDIDHLGNRR	Label:13C(6)(I)@6	missed R-R@12	0.00586266	1500.74	501.255	1500.74	501.253	3	10	19.1.1.5991.6	34.7631	917	34.8488	1.45333	5.0872	656	25.61	940	30.66
3	156.13	156.13	86.3	73.64	71.03	gi|68057311	AAX87564.1	DNA-directed RNA polymerase beta chain	1	auto	0	67.06	GEVDDIDHLGNRR	Label:13C(6)(I)@6	missed R-R@12	0.00574183	1500.74	376.193	1500.74	376.192	4	8	18.1.1.6551.6	34.9551	569	34.9653	2.21144	7.5636	255	15.97	556	23.58
3	156.13	156.13	86.3	73.64	71.03	gi|68057311	AAX87564.1	DNA-directed RNA polymerase beta chain	1	auto	0	66.41	GEVDDIDHLGNRR	Label:13C(6)(I)@6	missed R-R@12	0.00645653	1500.74	376.193	1500.74	376.192	4	8	3.1.1.5950.3	34.265	944	33.982	1.24504	4.78916	791	28.12	971	31.16
3	156.13	156.13	86.3	73.64	71.03	gi|68057311	AAX87564.1	DNA-directed RNA polymerase beta chain	1	auto	0	58.1	GEVDDIDHLGNRR	Label:13C(6)(I)@6	missed R-R@12	0.00554806	1500.74	376.193	1500.74	376.192	4	4	27.1.1.3867.7	21.8164	455	21.8209	1.08951	6.43045	467	21.61	501.66	22.4
3	156.13	156.13	86.3	73.64	71.03	gi|68057311	AAX87564.1	DNA-directed RNA polymerase beta chain	1	auto	0	53.31	GEVDDIDHLGNRR	Label:13C(6)(I)@6	missed R-R@12	-0.000772006	1500.74	376.192	1500.74	376.192	4	7	29.1.1.3622.6	21.8643	739	21.7643	1.01424	5.01921	794	28.18	794	28.18
3	156.13	156.13	86.3	73.64	71.03	gi|68057311	AAX87564.1	DNA-directed RNA polymerase beta chain	1	auto	0	99	GEVLADGPSTDLGELALGQNIR	Label:13C(6)(I)@21		-0.00845587	2230.15	744.389	2230.15	744.392	3	21	3.1.1.6266.3	69.2807	4726	69.4371	1.65513	2.14682	3499	59.15	5710	75.56
3	156.13	156.13	86.3	73.64	71.03	gi|68057311	AAX87564.1	DNA-directed RNA polymerase beta chain	1	auto	0	99	GEVLADGPSTDLGELALGQNIR	Label:13C(6)(I)@21		-0.00442488	2230.15	744.39	2230.15	744.392	3	24	4.1.1.6542.3	69.1562	806	69.2089	1.45797	5.14191	641.39	25.33	922	30.36
3	156.13	156.13	86.3	73.64	71.03	gi|68057311	AAX87564.1	DNA-directed RNA polymerase beta chain	1	auto	0	99	GEVLADGPSTDLGELALGQNIR	Label:13C(6)(I)@21		-0.00331663	2230.15	744.391	2230.15	744.392	3	16	11.1.1.8526.3	68.4059	569	68.4914	0.878921	5.23178	787	28.05	682	26.12
3	156.13	156.13	86.3	73.64	71.03	gi|68057311	AAX87564.1	DNA-directed RNA polymerase beta chain	1	auto	0	99	GEVLADGPSTDLGELALGQNIR	Label:13C(6)(I)@21		-0.00118465	2230.15	744.391	2230.15	744.392	3	22	20.1.1.6219.4	69.09	5048	69.187	1.09215	1.91983	5233	72.34	5635	75.07
3	156.13	156.13	86.3	73.64	71.03	gi|68057311	AAX87564.1	DNA-directed RNA polymerase beta chain	1	auto	0	99	GEVLADGPSTDLGELALGQNIR	Label:13C(6)(I)@21		-0.000906762	2230.15	744.391	2230.15	744.392	3	19	26.1.1.4283.4	41.544	2153	41.6664	0.93258	2.72696	2807	52.98	2581	50.8
3	156.13	156.13	86.3	73.64	71.03	gi|68057311	AAX87564.1	DNA-directed RNA polymerase beta chain	1	auto	0	99	GEVLADGPSTDLGELALGQNIR	Label:13C(6)(I)@21		-0.00186801	2230.15	744.391	2230.15	744.392	3	22	29.1.1.4075.4	41.5311	1598	41.5779	1.05075	3.32484	1778	42.17	1842	42.92
3	156.13	156.13	86.3	73.64	71.03	gi|68057311	AAX87564.1	DNA-directed RNA polymerase beta chain	1	auto	0	99	GEVLADGPSTDLGELALGQNIR			-0.00641382	2224.13	742.383	2224.13	742.385	3	10	19.1.1.6713.7	69.3586	947	69.5089	1.3056	3.85717	1194	34.55	1537	39.2
3	156.13	156.13	86.3	73.64	71.03	gi|68057311	AAX87564.1	DNA-directed RNA polymerase beta chain	1	auto	0	99	GEVLADGPSTDLGELALGQNIR	Label:13C(6)(I)@21		0.0166994	2230.17	744.397	2230.15	744.392	3	14	17.1.1.7221.2	67.3944	714	67.3575	1.20096	5.07255	717	26.78	849	29.14
3	156.13	156.13	86.3	73.64	71.03	gi|68057311	AAX87564.1	DNA-directed RNA polymerase beta chain	1	auto	0	99	GLPVATPVFDGADEAEIK	Label:13C(6)(I)@17		-0.00753407	1833.94	917.976	1833.95	917.98	2	16	3.1.1.6185.4	62.4998	4442	62.8172	1.65308	2.44859	2691	51.87	4386	66.23
3	156.13	156.13	86.3	73.64	71.03	gi|68057311	AAX87564.1	DNA-directed RNA polymerase beta chain	1	auto	0	99	GLPVATPVFDGADEAEIK	Label:13C(6)(I)@17		-0.00535109	1833.94	917.977	1833.95	917.98	2	18	18.1.1.7171.6	62.6891	1748	62.7012	1.3836	3.59667	1340	36.61	1828	42.76
3	156.13	156.13	86.3	73.64	71.03	gi|68057311	AAX87564.1	DNA-directed RNA polymerase beta chain	1	auto	0	99	GLPVATPVFDGADEAEIK	Label:13C(6)(I)@17		-0.00126593	1833.94	917.979	1833.95	917.98	2	17	20.1.1.6149.3	62.3244	8143	62.8473	0.762721	1.47683	10682	103.35	8033	89.63
3	156.13	156.13	86.3	73.64	71.03	gi|68057311	AAX87564.1	DNA-directed RNA polymerase beta chain	1	auto	0	99	GLPVATPVFDGADEAEIK	Label:13C(6)(I)@17		-0.00693783	1833.94	917.977	1833.95	917.98	2	14	5.1.1.6137.7	62.7226	576	62.5892	1.15289	5.827	553.67	23.53	629.36	25.09
3	156.13	156.13	86.3	73.64	71.03	gi|68057311	AAX87564.1	DNA-directed RNA polymerase beta chain	1	auto	0	99	GLPVATPVFDGADEAEIK	Label:13C(6)(I)@17		0.00220263	1833.95	917.981	1833.95	917.98	2	17	19.1.1.6623.4	62.7544	2182	62.8599	1.40706	3.33821	1544	39.29	2142	46.28
3	156.13	156.13	86.3	73.64	71.03	gi|68057311	AAX87564.1	DNA-directed RNA polymerase beta chain	1	auto	0	99	GLPVATPVFDGADEAEIK			0.003633	1827.93	914.972	1827.93	914.97	2	15	19.1.1.6624.2	62.8006	1285	62.8599	1.40706	3.33821	1544	39.29	2142	46.28
3	156.13	156.13	86.3	73.64	71.03	gi|68057311	AAX87564.1	DNA-directed RNA polymerase beta chain	1	auto	0	99	GLPVATPVFDGADEAEIKELLK			-0.00517421	2311.23	771.416	2311.23	771.418	3	14	3.1.1.6583.2	76.115	805	76.2086	1.64525	4.18949	921	30.35	1494	38.65
3	156.13	156.13	86.3	73.64	71.03	gi|68057311	AAX87564.1	DNA-directed RNA polymerase beta chain	1	auto	0	99	GLPVATPVFDGADEAEIKELLK	Label:13C(6)(I)@17		-7.3618e-05	2317.25	773.424	2317.25	773.424	3	15	20.1.1.6279.6	76.0402	8483	76.2327	1.08036	1.505	8559	92.51	9117	95.48
3	156.13	156.13	86.3	73.64	71.03	gi|68057311	AAX87564.1	DNA-directed RNA polymerase beta chain	1	auto	0	99	GLPVATPVFDGADEAEIKELLK			-0.0014883	2311.23	771.417	2311.23	771.418	3	14	20.1.1.6280.2	76.0707	7722	76.2327	1.08036	1.505	8559	92.51	9117	95.48
3	156.13	156.13	86.3	73.64	71.03	gi|68057311	AAX87564.1	DNA-directed RNA polymerase beta chain	1	auto	0	99	IIKGDDLAPGVLK		missed K-G@3	-0.00562229	1337.79	446.936	1337.79	446.938	3	14	3.1.1.6035.4	44.405	1340	44.5593	1.42651	3.40997	1471.43	38.36	2069.54	45.49
3	156.13	156.13	86.3	73.64	71.03	gi|68057311	AAX87564.1	DNA-directed RNA polymerase beta chain	1	auto	0	99	IIKGDDLAPGVLK	Label:13C(6)(I)@1; Label:13C(6)(I)@2	missed K-G@3	0.00250279	1349.83	450.952	1349.83	450.951	3	14	20.1.1.5874.2	44.2386	5387	44.4393	1.12603	1.90882	5217	72.23	5792	76.11
3	156.13	156.13	86.3	73.64	71.03	gi|68057311	AAX87564.1	DNA-directed RNA polymerase beta chain	1	auto	0	99	ISALGPGGLTR	Label:13C(6)(I)@1		-0.00279217	1046.62	524.315	1046.62	524.316	2	14	3.1.1.6015.2	42.1231	9700	42.3456	1.57441	1.59395	6471	80.44	10045	100.22
3	156.13	156.13	86.3	73.64	71.03	gi|68057311	AAX87564.1	DNA-directed RNA polymerase beta chain	1	auto	0	99	ISALGPGGLTR			-0.00182578	1040.6	521.305	1040.6	521.306	2	14	11.1.1.8366.5	45.242	4340	45.4103	1.10373	2.15081	4148	64.4	4514	67.19
3	156.13	156.13	86.3	73.64	71.03	gi|68057311	AAX87564.1	DNA-directed RNA polymerase beta chain	1	auto	0	99	ISALGPGGLTR	Label:13C(6)(I)@1		-0.00717525	1046.61	524.313	1046.62	524.316	2	13	4.1.1.6254.2	42.2018	1412	42.0192	1.26289	3.81291	1240	35.21	1544	39.29
3	156.13	156.13	86.3	73.64	71.03	gi|68057311	AAX87564.1	DNA-directed RNA polymerase beta chain	1	auto	0	99	ISALGPGGLTR	Label:13C(6)(I)@1		-0.0132584	1046.6	524.31	1046.62	524.316	2	15	20.1.1.5839.2	42.6225	3484	42.9694	0.677429	2.10071	5659	75.23	3779.75	61.48
3	156.13	156.13	86.3	73.64	71.03	gi|68057311	AAX87564.1	DNA-directed RNA polymerase beta chain	1	auto	0	99	ISALGPGGLTR	Label:13C(6)(I)@1		-0.00798816	1046.61	524.312	1046.62	524.316	2	13	26.1.1.3996.3	27.1898	4400	26.9702	0.662502	1.86481	7278	85.31	4754	68.95
3	156.13	156.13	86.3	73.64	71.03	gi|68057311	AAX87564.1	DNA-directed RNA polymerase beta chain	1	auto	0	99	ISALGPGGLTR			-0.00102994	1040.6	521.306	1040.6	521.306	2	12	26.1.1.3984.5	26.728	8249	26.9301	0.61582	1.83503	7861	88.66	4773	69.09
3	156.13	156.13	86.3	73.64	71.03	gi|68057311	AAX87564.1	DNA-directed RNA polymerase beta chain	1	auto	0	99	ISALGPGGLTR			-7.17643e-06	1040.6	521.306	1040.6	521.306	2	12	27.1.1.3979.2	26.8714	4688	27.045	0.837264	2.25021	4367	66.08	3605	60.04
3	156.13	156.13	86.3	73.64	71.03	gi|68057311	AAX87564.1	DNA-directed RNA polymerase beta chain	1	auto	0	99	ISALGPGGLTR	Label:13C(6)(I)@1		-0.00837817	1046.61	524.312	1046.62	524.316	2	12	29.1.1.3763.2	26.6521	3313	26.7563	0.8354	2.58553	3312	57.55	2728	52.23
3	156.13	156.13	86.3	73.64	71.03	gi|68057311	AAX87564.1	DNA-directed RNA polymerase beta chain	1	auto	0	99	ISALGPGGLTR	Label:13C(6)(I)@1		-0.00837817	1046.61	524.312	1046.62	524.316	2	12	29.1.1.3764.2	26.6854	3313	26.7563	0.8354	2.58553	3312	57.55	2728	52.23
3	156.13	156.13	86.3	73.64	71.03	gi|68057311	AAX87564.1	DNA-directed RNA polymerase beta chain	1	auto	0	99	ISALGPGGLTR			-0.00856582	1040.59	521.302	1040.6	521.306	2	12	20.1.1.5834.2	42.3866	9464	42.7541	0.32557	2.02333	10053	100.26	3227	56.81
3	156.13	156.13	86.3	73.64	71.03	gi|68057311	AAX87564.1	DNA-directed RNA polymerase beta chain	1	auto	0	99	ISALGPGGLTR			-0.0114704	1040.59	521.301	1040.6	521.306	2	12	4.1.1.6250.6	41.8731	1215	42.0192	1.26289	3.81291	1240	35.21	1544	39.29
3	156.13	156.13	86.3	73.64	71.03	gi|68057311	AAX87564.1	DNA-directed RNA polymerase beta chain	1	auto	0	99	ISALGPGGLTR	Label:13C(6)(I)@1		-0.00929288	1046.61	524.312	1046.62	524.316	2	13	11.1.1.8373.5	46.0452	4125	45.4103	1.10373	2.15081	4148	64.4	4514	67.19
3	156.13	156.13	86.3	73.64	71.03	gi|68057311	AAX87564.1	DNA-directed RNA polymerase beta chain	1	auto	0	99	ISALGPGGLTR	Label:13C(6)(I)@1		-0.00105637	1046.62	524.316	1046.62	524.316	2	12	27.1.1.3980.2	26.9126	4295	27.045	0.837264	2.25021	4367	66.08	3605	60.04
3	156.13	156.13	86.3	73.64	71.03	gi|68057311	AAX87564.1	DNA-directed RNA polymerase beta chain	1	auto	0	99	ISALGPGGLTR	Label:13C(6)(I)@1		-0.0198502	1046.6	524.306	1046.62	524.316	2	12	20.1.1.5835.2	42.4347	3060	42.5701	0.421812	2.12851	7514	86.68	3125	55.9
3	156.13	156.13	86.3	73.64	71.03	gi|68057311	AAX87564.1	DNA-directed RNA polymerase beta chain	1	auto	0	99	ISALGPGGLTR			-0.0114704	1040.59	521.301	1040.6	521.306	2	11	4.1.1.6252.6	42.0802	1215	42.0192	1.26289	3.81291	1240	35.21	1544	39.29
3	156.13	156.13	86.3	73.64	71.03	gi|68057311	AAX87564.1	DNA-directed RNA polymerase beta chain	1	auto	0	99	ISALGPGGLTR			-0.00502836	1040.59	521.304	1040.6	521.306	2	10	29.1.1.3761.5	26.5989	3335	26.7563	0.8354	2.58553	3312	57.55	2728	52.23
3	156.13	156.13	86.3	73.64	71.03	gi|68057311	AAX87564.1	DNA-directed RNA polymerase beta chain	1	auto	0	99	ISALGPGGLTR	Label:13C(6)(I)@1		-0.0122157	1046.61	524.31	1046.62	524.316	2	10	12.1.1.8337.3	44.974	2416	45.085	1.22638	3.3623	1616	40.2	1954	44.2
3	156.13	156.13	86.3	73.64	71.03	gi|68057311	AAX87564.1	DNA-directed RNA polymerase beta chain	1	auto	0	99	ISALGPGGLTR			-0.0035226	1040.59	521.304	1040.6	521.306	2	10	19.1.1.6197.6	42.709	3103	42.9407	1.13705	2.59579	2808	52.99	3148	56.11
3	156.13	156.13	86.3	73.64	71.03	gi|68057311	AAX87564.1	DNA-directed RNA polymerase beta chain	1	auto	0	99	ISALGPGGLTR	Label:13C(6)(I)@1		-0.00880459	1046.61	524.312	1046.62	524.316	2	11	11.1.1.8368.2	45.416	4125	45.4103	1.10373	2.15081	4148	64.4	4514	67.19
3	156.13	156.13	86.3	73.64	71.03	gi|68057311	AAX87564.1	DNA-directed RNA polymerase beta chain	1	auto	0	98.92	ISALGPGGLTR			-0.0251247	1040.57	521.294	1040.6	521.306	2	10	30.1.1.3727.5	26.896	1117	26.9811	1.10786	4.95578	780	27.93	852	29.19
3	156.13	156.13	86.3	73.64	71.03	gi|68057311	AAX87564.1	DNA-directed RNA polymerase beta chain	1	auto	0	98.91	ISALGPGGLTR	Label:13C(6)(I)@1		-0.0082323	1046.61	524.312	1046.62	524.316	2	11	26.1.1.3985.2	26.747	4400	26.9702	0.662502	1.86481	7278	85.31	4754	68.95
3	156.13	156.13	86.3	73.64	71.03	gi|68057311	AAX87564.1	DNA-directed RNA polymerase beta chain	1	auto	0	98.47	ISALGPGGLTR			-0.00366935	1040.59	521.304	1040.6	521.306	2	11	17.1.1.7069.7	41.4392	927	41.4436	2.10071	4.64252	688	26.23	1425	37.75
3	156.13	156.13	86.3	73.64	71.03	gi|68057311	AAX87564.1	DNA-directed RNA polymerase beta chain	1	auto	0	97.72	ISALGPGGLTR			-0.0270111	1040.57	521.293	1040.6	521.306	2	10	5.1.1.5771.5	41.8505	910	41.7561	13.2102	5.02763	426	20.64	5548.54	74.49
3	156.13	156.13	86.3	73.64	71.03	gi|68057311	AAX87564.1	DNA-directed RNA polymerase beta chain	1	auto	0	97.28	ISALGPGGLTR	Label:13C(6)(I)@1		-0.0122157	1046.61	524.31	1046.62	524.316	2	11	12.1.1.8340.3	45.4406	2416	45.085	1.22638	3.3623	1616	40.2	1954	44.2
3	156.13	156.13	86.3	73.64	71.03	gi|68057311	AAX87564.1	DNA-directed RNA polymerase beta chain	1	auto	0	96.05	ISALGPGGLTR			-0.0114704	1040.59	521.301	1040.6	521.306	2	10	4.1.1.6251.7	42.0148	1215	42.0192	1.26289	3.81291	1240	35.21	1544	39.29
3	156.13	156.13	86.3	73.64	71.03	gi|68057311	AAX87564.1	DNA-directed RNA polymerase beta chain	1	auto	0	88.86	ISALGPGGLTR			-0.0295294	1040.57	521.291	1040.6	521.306	2	9	18.1.1.6756.3	41.9013	1369	41.928	3.65274	4.14071	745	27.29	2683.09	51.8
3	156.13	156.13	86.3	73.64	71.03	gi|68057311	AAX87564.1	DNA-directed RNA polymerase beta chain	1	auto	0	99	KDLTEELEILEAGLFAR	Label:13C(6)(I)@9		-0.0123813	1952.04	651.688	1952.06	651.693	3	19	3.1.1.7840.2	87.6523	225	87.6663	1.88201	10.7306	133.65	11.56	248	15.75
3	156.13	156.13	86.3	73.64	71.03	gi|68057311	AAX87564.1	DNA-directed RNA polymerase beta chain	1	auto	0	99	KDLTEELEILEAGLFAR	Label:13C(6)(I)@9		-0.00583074	1952.05	651.691	1952.06	651.693	3	22	5.1.1.6452.2	87.9721	246	87.9473	2.00507	10.7612	130	11.4	257	16.03
3	156.13	156.13	86.3	73.64	71.03	gi|68057311	AAX87564.1	DNA-directed RNA polymerase beta chain	1	auto	0	99	KDLTEELEILEAGLFAR			-1.46116e-05	1946.04	649.686	1946.04	649.686	3	19	20.1.1.6362.3	87.0854	599	87.1791	1.71608	4.6881	724	26.91	1225	35
3	156.13	156.13	86.3	73.64	71.03	gi|68057311	AAX87564.1	DNA-directed RNA polymerase beta chain	1	auto	0	99	KDLTEELEILEAGLFAR	Label:13C(6)(I)@9		-0.00865338	1952.05	651.69	1952.06	651.693	3	15	18.1.1.7403.4	87.7503	546	87.6768	1.4229	5.98012	479	21.89	672	25.92
3	156.13	156.13	86.3	73.64	71.03	gi|68057311	AAX87564.1	DNA-directed RNA polymerase beta chain	1	auto	0	99	KGLPVATPVFDGADEAEIK		missed K-G@1	-0.0004624	1956.02	653.014	1956.02	653.014	3	11	20.1.1.6061.7	55.7237	1063	55.7287	1.49938	3.57032	1315	36.26	1944	44.09
3	156.13	156.13	86.3	73.64	71.03	gi|68057311	AAX87564.1	DNA-directed RNA polymerase beta chain	1	auto	0	99	KGLPVATPVFDGADEAEIK	Label:13C(6)(I)@18	missed K-G@1	-0.00380996	1962.04	655.019	1962.04	655.021	3	14	20.1.1.6059.6	55.5517	1625	55.7287	1.49938	3.57032	1315	36.26	1944	44.09
3	156.13	156.13	86.3	73.64	71.03	gi|68057311	AAX87564.1	DNA-directed RNA polymerase beta chain	1	auto	0	51.19	KLIDIR	Label:13C(6)(I)@3; Label:13C(6)(I)@5	missed K-L@1	-0.00367925	768.522	385.269	768.526	385.27	2	6	3.1.1.5950.5	34.2933	288	34.2361	1.38715	10.3036	163.05	12.77	223	14.93
3	156.13	156.13	86.3	73.64	71.03	gi|68057311	AAX87564.1	DNA-directed RNA polymerase beta chain	1	auto	0	89.98	KLPATIILR	Label:13C(6)(I)@6; Label:13C(6)(I)@7	missed K-L@1	-0.00109933	1035.72	518.867	1035.72	518.868	2	9	3.1.1.6030.4	43.7675	1414	43.9741	1.44632	4.0042	1061	32.57	1513	38.9
3	156.13	156.13	86.3	73.64	71.03	gi|68057311	AAX87564.1	DNA-directed RNA polymerase beta chain	1	auto	0	83.72	KLPATIILR	Label:13C(6)(I)@6; Label:13C(6)(I)@7	missed K-L@1	-0.0027153	1035.72	518.866	1035.72	518.868	2	9	20.1.1.5862.2	43.6341	3945	43.5823	0.83665	2.11122	4963	70.45	4094	63.98
3	156.13	156.13	86.3	73.64	71.03	gi|68057311	AAX87564.1	DNA-directed RNA polymerase beta chain	1	auto	0	99	LCPIETPEGPNIGLINSLSAFAR	Carbamidomethyl(C)@2		0.0161295	2468.29	823.77	2468.27	823.765	3	22	20.1.1.6328.5	82.5092	3853	82.6409	1.42027	1.8692	4906	70.04	6870	82.89
3	156.13	156.13	86.3	73.64	71.03	gi|68057311	AAX87564.1	DNA-directed RNA polymerase beta chain	1	auto	0	99	LDESGIVYVGAEVK	Label:13C(6)(I)@6		-0.00123193	1483.79	742.9	1483.79	742.901	2	18	20.1.1.6049.4	54.829	1993	55.0184	1.24381	3.24611	1723	41.51	2113	45.97
3	156.13	156.13	86.3	73.64	71.03	gi|68057311	AAX87564.1	DNA-directed RNA polymerase beta chain	1	auto	0	99	LDESGIVYVGAEVK	Label:13C(6)(I)@6		-0.0113637	1483.78	742.895	1483.79	742.901	2	16	20.1.1.6078.4	56.906	1348	56.7969	2.4861	4.46266	707	26.59	1733	41.63
3	156.13	156.13	86.3	73.64	71.03	gi|68057311	AAX87564.1	DNA-directed RNA polymerase beta chain	1	auto	0	99	LDESGIVYVGAEVK	Label:13C(6)(I)@6		-0.000377451	1483.79	742.9	1483.79	742.901	2	14	20.1.1.6056.3	55.3452	2351	55.3845	1.64001	2.83556	2013	44.87	3255	57.05
3	156.13	156.13	86.3	73.64	71.03	gi|68057311	AAX87564.1	DNA-directed RNA polymerase beta chain	1	auto	0	99	LGGLPTSGQITLYDGR	Label:13C(6)(I)@10		0.00239496	1652.89	827.45	1652.88	827.449	2	21	3.1.1.6155.2	59.2156	6792	59.4287	1.6334	1.95086	4259	65.26	6859	82.82
3	156.13	156.13	86.3	73.64	71.03	gi|68057311	AAX87564.1	DNA-directed RNA polymerase beta chain	1	auto	0	99	LGGLPTSGQITLYDGR	Label:13C(6)(I)@10		-0.0123543	1652.87	827.443	1652.88	827.449	2	24	4.1.1.6441.2	59.2159	642	59.1933	1.47897	6.16069	444.1	21.07	647.59	25.45
3	156.13	156.13	86.3	73.64	71.03	gi|68057311	AAX87564.1	DNA-directed RNA polymerase beta chain	1	auto	0	99	LGGLPTSGQITLYDGR	Label:13C(6)(I)@10		-0.00438063	1652.88	827.447	1652.88	827.449	2	18	5.1.1.6085.4	59.0944	526	59.0438	1.4497	6.79471	368	19.18	526	22.93
3	156.13	156.13	86.3	73.64	71.03	gi|68057311	AAX87564.1	DNA-directed RNA polymerase beta chain	1	auto	0	99	LGGLPTSGQITLYDGR	Label:13C(6)(I)@10		0.000875611	1652.88	827.449	1652.88	827.449	2	18	19.1.1.6566.3	59.2354	2021	59.3203	1.44304	3.31019	1554	39.42	2211	47.02
3	156.13	156.13	86.3	73.64	71.03	gi|68057311	AAX87564.1	DNA-directed RNA polymerase beta chain	1	auto	0	99	LGGLPTSGQITLYDGR	Label:13C(6)(I)@10		-0.00804078	1652.87	827.445	1652.88	827.449	2	16	20.1.1.6108.3	59.1087	7950	59.2369	0.677998	1.39063	12907	113.61	8628.07	92.89
3	156.13	156.13	86.3	73.64	71.03	gi|68057311	AAX87564.1	DNA-directed RNA polymerase beta chain	1	auto	0	99	LGGLPTSGQITLYDGR	Label:13C(6)(I)@10		-0.0889073	1652.79	827.404	1652.88	827.449	2	16	26.1.1.4200.4	36.1643	1162	36.1992	0.689625	5.92745	703	26.51	478	21.86
3	156.13	156.13	86.3	73.64	71.03	gi|68057311	AAX87564.1	DNA-directed RNA polymerase beta chain	1	auto	0	99	LGGLPTSGQITLYDGR	Label:13C(6)(I)@10		-0.0119578	1652.87	827.443	1652.88	827.449	2	17	29.1.1.3987.4	35.8281	1745	35.8525	1.29899	3.51762	1439	37.93	1843	42.93
3	156.13	156.13	86.3	73.64	71.03	gi|68057311	AAX87564.1	DNA-directed RNA polymerase beta chain	1	auto	0	99	LGGLPTSGQITLYDGR	Label:13C(6)(I)@10		-0.0109721	1652.87	827.443	1652.88	827.449	2	15	18.1.1.7122.4	58.9765	1559	59.027	1.47591	3.85001	1138	33.73	1656	40.69
3	156.13	156.13	86.3	73.64	71.03	gi|68057311	AAX87564.1	DNA-directed RNA polymerase beta chain	1	auto	0	99	LGGLPTSGQITLYDGR			-0.00597365	1646.86	824.436	1646.86	824.439	2	15	18.1.1.7123.6	59.0859	1077	59.027	1.47591	3.85001	1138	33.73	1656	40.69
3	156.13	156.13	86.3	73.64	71.03	gi|68057311	AAX87564.1	DNA-directed RNA polymerase beta chain	1	auto	0	99	LGGLPTSGQITLYDGR	Label:13C(6)(I)@10		-0.0132028	1652.87	827.442	1652.88	827.449	2	11	17.1.1.7173.4	57.3982	602	57.2908	1.51911	6.07414	452	21.26	677	26.02
3	156.13	156.13	86.3	73.64	71.03	gi|68057311	AAX87564.1	DNA-directed RNA polymerase beta chain	1	auto	0	94.72	LGGLPTSGQITLYDGR	Label:13C(6)(I)@10		-0.070327	1652.81	827.414	1652.88	827.449	2	9	11.1.1.8457.6	59.3924	291	59.2148	1.5926	8.89356	207	14.39	325.04	18.03
3	156.13	156.13	86.3	73.64	71.03	gi|68057311	AAX87564.1	DNA-directed RNA polymerase beta chain	1	auto	0	99	LPATIILR	Label:13C(6)(I)@5; Label:13C(6)(I)@6		0.000278915	907.626	454.82	907.626	454.82	2	10	3.1.1.6085.3	50.3398	2318	50.4117	1.55784	3.21123	1601	40.01	2459.09	49.59
3	156.13	156.13	86.3	73.64	71.03	gi|68057311	AAX87564.1	DNA-directed RNA polymerase beta chain	1	auto	0	98.66	LPATIILR	Label:13C(6)(I)@5; Label:13C(6)(I)@6		-0.0183606	907.607	454.811	907.626	454.82	2	9	18.1.1.6957.4	49.8137	689	50.0146	0.927164	5.03247	827	28.76	756	27.5
3	156.13	156.13	86.3	73.64	71.03	gi|68057311	AAX87564.1	DNA-directed RNA polymerase beta chain	1	auto	0	98.34	LPATIILR	Label:13C(6)(I)@5; Label:13C(6)(I)@6		-0.0171883	907.609	454.812	907.626	454.82	2	8	29.1.1.3890.3	31.4028	843	31.4291	0.437632	3.87998	2204	46.95	951	30.84
3	156.13	156.13	86.3	73.64	71.03	gi|68057311	AAX87564.1	DNA-directed RNA polymerase beta chain	1	auto	0	72.15	LPATIILR	Label:13C(6)(I)@5; Label:13C(6)(I)@6		-0.003823	907.622	454.818	907.626	454.82	2	7	19.1.1.6395.2	50.7102	641	50.8369	1.27874	5.67938	556	23.58	701	26.48
3	156.13	156.13	86.3	73.64	71.03	gi|68057311	AAX87564.1	DNA-directed RNA polymerase beta chain	1	auto	0	99	LRGETASFDIEANGK	Label:13C(6)(I)@10	missed R-G@2	0.0087278	1612.82	538.615	1612.82	538.612	3	17	20.1.1.5776.6	39.7594	2183	39.9478	1.23165	3.13753	1852	43.03	2249	47.42
3	156.13	156.13	86.3	73.64	71.03	gi|68057311	AAX87564.1	DNA-directed RNA polymerase beta chain	1	auto	0	99	LRGETASFDIEANGK		missed R-G@2	0.00878151	1606.8	536.609	1606.8	536.606	3	15	20.1.1.5780.2	39.9086	1595	39.9865	1.22983	3.12954	1863	43.16	2259	47.53
3	156.13	156.13	86.3	73.64	71.03	gi|68057311	AAX87564.1	DNA-directed RNA polymerase beta chain	1	auto	0	99	LSLGDLDAITPQDLINPKPISAAVK			-0.000105674	2588.44	863.821	2588.44	863.821	3	20	20.1.1.6288.6	77.125	6423	77.3447	0.908286	1.6481	7792	88.27	6978	83.53
3	156.13	156.13	86.3	73.64	71.03	gi|68057311	AAX87564.1	DNA-directed RNA polymerase beta chain	1	auto	0	99	NGRGEVDDIDHLGNRR	Label:13C(6)(I)@9	missed R-G@3; missed R-R@15	0.0111479	1827.91	457.986	1827.9	457.983	4	11	20.1.1.5583.6	30.9716	572	30.928	1.39092	6.04664	473	21.75	648.67	25.47
3	156.13	156.13	86.3	73.64	71.03	gi|68057311	AAX87564.1	DNA-directed RNA polymerase beta chain	1	auto	0	95.13	RISALGPGGLTR	Label:13C(6)(I)@2	missed R-I@1	-0.00372792	1202.72	401.912	1202.72	401.914	3	7	20.1.1.5722.7	37.4425	2709	37.1813	1.24586	2.90481	2150	46.37	2641	51.39
3	156.13	156.13	86.3	73.64	71.03	gi|68057311	AAX87564.1	DNA-directed RNA polymerase beta chain	1	auto	0	99	RKLPATIILR	Label:13C(6)(I)@7; Label:13C(6)(I)@8	missed R-K@1; missed K-L@2	0.00337237	1191.83	398.282	1191.82	398.281	3	11	20.1.1.5695.2	36.3155	2814	36.3103	1.60579	2.93218	1898	43.57	3005	54.82
3	156.13	156.13	86.3	73.64	71.03	gi|68057311	AAX87564.1	DNA-directed RNA polymerase beta chain	1	auto	0	99	SLGLNIELDEE	Label:13C(6)(I)@6		-0.00409658	1236.61	619.314	1236.62	619.316	2	15	20.1.1.6212.4	68.4071	1004	68.545	2.08399	5.59368	475	21.79	976	31.24
3	156.13	156.13	86.3	73.64	71.03	gi|68057311	AAX87564.1	DNA-directed RNA polymerase beta chain	1	auto	0	99	SNQNTCINQIPCVNLGDPINR	Carbamidomethyl(C)@6; Carbamidomethyl(C)@12		0.00877252	2426.15	809.725	2426.14	809.722	3	17	20.1.1.6130.4	60.7647	1839	60.7931	1.45693	2.63661	2440	49.4	3505	59.2
3	156.13	156.13	86.3	73.64	71.03	gi|68057311	AAX87564.1	DNA-directed RNA polymerase beta chain	1	auto	0	99	TSALYEIYR	Label:13C(6)(I)@7		-0.00217401	1120.58	561.299	1120.59	561.3	2	15	3.1.1.6080.3	49.7794	8096	50.0451	1.63801	1.7958	5021	70.86	8109	90.05
3	156.13	156.13	86.3	73.64	71.03	gi|68057311	AAX87564.1	DNA-directed RNA polymerase beta chain	1	auto	0	99	TSALYEIYR			-0.0105774	1114.56	558.285	1114.57	558.29	2	14	4.1.1.6339.6	49.7085	830	49.6546	1.28987	4.58392	850	29.15	1081	32.88
3	156.13	156.13	86.3	73.64	71.03	gi|68057311	AAX87564.1	DNA-directed RNA polymerase beta chain	1	auto	0	99	TSALYEIYR	Label:13C(6)(I)@7		0.0163961	1120.6	561.308	1120.59	561.3	2	13	5.1.1.5920.7	49.4774	708	49.4818	1.86242	6.13718	410.07	20.25	753	27.44
3	156.13	156.13	86.3	73.64	71.03	gi|68057311	AAX87564.1	DNA-directed RNA polymerase beta chain	1	auto	0	99	TSALYEIYR			-0.0022639	1114.56	558.289	1114.57	558.29	2	12	3.1.1.6082.2	49.922	5110	50.0451	1.63801	1.7958	5021	70.86	8109	90.05
3	156.13	156.13	86.3	73.64	71.03	gi|68057311	AAX87564.1	DNA-directed RNA polymerase beta chain	1	auto	0	99	TSALYEIYR			-0.00704688	1114.56	558.287	1114.57	558.29	2	9	19.1.1.6390.7	50.5222	1687	50.6172	1.43442	3.00516	1890	43.47	2673	51.7
3	156.13	156.13	86.3	73.64	71.03	gi|68057311	AAX87564.1	DNA-directed RNA polymerase beta chain	1	auto	0	99	TSALYEIYR			-0.00158069	1114.56	558.289	1114.57	558.29	2	11	20.1.1.5980.4	50.1049	10827	50.3096	0.572479	1.54884	11553	107.48	6521	80.75
3	156.13	156.13	86.3	73.64	71.03	gi|68057311	AAX87564.1	DNA-directed RNA polymerase beta chain	1	auto	0	99	TSALYEIYR			0.00807178	1114.57	558.294	1114.57	558.29	2	11	18.1.1.6955.2	49.7154	950	49.7068	1.67174	3.8773	1069	32.7	1762	41.98
3	156.13	156.13	86.3	73.64	71.03	gi|68057311	AAX87564.1	DNA-directed RNA polymerase beta chain	1	auto	0	99	TSALYEIYR			-0.0158838	1114.55	558.282	1114.57	558.29	2	11	26.1.1.4102.4	31.5115	1288	31.5399	0.588822	4.34789	1440	37.95	836	28.91
3	156.13	156.13	86.3	73.64	71.03	gi|68057311	AAX87564.1	DNA-directed RNA polymerase beta chain	1	auto	0	99	TSALYEIYR	Label:13C(6)(I)@7		0.00466075	1120.59	561.303	1120.59	561.3	2	11	18.1.1.6954.3	49.6756	1430	49.7068	1.67174	3.8773	1069	32.7	1762	41.98
3	156.13	156.13	86.3	73.64	71.03	gi|68057311	AAX87564.1	DNA-directed RNA polymerase beta chain	1	auto	0	50.38	VDPTYDKTSALYEIYR	Label:13C(6)(I)@14	missed K-T@7	0.00652016	1938.97	647.332	1938.97	647.33	3	9	20.1.1.6061.5	55.6983	735	55.7287	2.17986	6.61263	335	18.3	720	26.83
3	156.13	156.13	86.3	73.64	71.03	gi|68057311	AAX87564.1	DNA-directed RNA polymerase beta chain	1	auto	0	99	VIVSQLHR	Label:13C(6)(I)@2		0.00576589	956.592	479.303	956.586	479.3	2	9	20.1.1.5565.4	29.7481	1634	30.1095	1.38262	3.69194	1272	35.67	1734	41.64
3	156.13	156.13	86.3	73.64	71.03	gi|68057311	AAX87564.1	DNA-directed RNA polymerase beta chain	1	auto	0	99	VIVSQLHR	Label:13C(6)(I)@2		-0.0071091	956.579	479.297	956.586	479.3	2	10	26.1.1.3805.6	19.3754	1012	19.4649	1.08267	4.83098	830	28.81	886	29.77
3	156.13	156.13	86.3	73.64	71.03	gi|68057311	AAX87564.1	DNA-directed RNA polymerase beta chain	1	auto	0	99	VIVSQLHR	Label:13C(6)(I)@2		-0.00465673	956.582	479.298	956.586	479.3	2	9	3.1.1.5816.2	29.2595	278	29.4025	1.35105	9.42881	197	14.04	262.42	16.2
3	156.13	156.13	86.3	73.64	71.03	gi|68057311	AAX87564.1	DNA-directed RNA polymerase beta chain	1	auto	0	98.56	VIVSQLHR	Label:13C(6)(I)@2		-0.0120753	956.574	479.294	956.586	479.3	2	10	11.1.1.8295.3	38.6562	1560	38.6381	1.14591	3.74003	1348	36.72	1523	39.03
3	156.13	156.13	86.3	73.64	71.03	gi|68057311	AAX87564.1	DNA-directed RNA polymerase beta chain	1	auto	0	97.94	VIVSQLHR	Label:13C(6)(I)@2		-0.00811739	956.578	479.296	956.586	479.3	2	9	27.1.1.3824.4	19.0454	494	19.2021	1.25491	7.14621	354	18.81	438	20.93
3	156.13	156.13	86.3	73.64	71.03	gi|68057311	AAX87564.1	DNA-directed RNA polymerase beta chain	1	auto	0	95.43	VIVSQLHR			0.00129749	950.567	476.291	950.566	476.29	2	8	3.1.1.5924.2	31.3146	307	31.2788	0.01		188.81	13.74	0	0
3	156.13	156.13	86.3	73.64	71.03	gi|68057311	AAX87564.1	DNA-directed RNA polymerase beta chain	1	auto	0	90.08	VIVSQLHR			0.00325056	950.569	476.292	950.566	476.29	2	8	3.1.1.5880.2	30.3345	384	30.2989	1.78494	6.90423	329	18.14	579	24.06
3	156.13	156.13	86.3	73.64	71.03	gi|68057311	AAX87564.1	DNA-directed RNA polymerase beta chain	1	auto	0	67.75	VIVSQLHR	Label:13C(6)(I)@2		-0.0247775	956.561	479.288	956.586	479.3	2	8	12.1.1.8280.7	38.6226	683	38.6271	0.97487	6.14085	541	23.26	520	22.8
3	156.13	156.13	86.3	73.64	71.03	gi|68057311	AAX87564.1	DNA-directed RNA polymerase beta chain	1	auto	0	99	VPNGTSGTVIDVQVFTR	Label:13C(6)(I)@10		-0.032822	1794.92	898.469	1794.96	898.486	2	14	20.1.1.6158.4	63.1637	785	63.2057	0.01		651	25.51	0	0
3	156.13	156.13	86.3	73.64	71.03	gi|68057311	AAX87564.1	DNA-directed RNA polymerase beta chain	1	auto	0	99	WLEQTIADEEK			0.010437	1360.66	681.338	1360.65	681.333	2	13	20.1.1.5992.2	50.8825	1759	51.0065	1.35391	3.02778	1908	43.68	2547	50.47
3	156.13	156.13	86.3	73.64	71.03	gi|68057311	AAX87564.1	DNA-directed RNA polymerase beta chain	1	auto	0	99	WLEQTIADEEK			-0.0028974	1360.65	681.331	1360.65	681.333	2	12	19.1.1.6404.6	51.1629	749	51.0794	1.61491	4.44535	824	28.71	1312	36.22
3	156.13	156.13	86.3	73.64	71.03	gi|68057311	AAX87564.1	DNA-directed RNA polymerase beta chain	1	auto	0	99	WLEQTIADEEK	Label:13C(6)(I)@6		0.00535337	1366.68	684.346	1366.67	684.343	2	12	3.1.1.6087.2	50.5663	2911	50.7655	1.51468	3.02686	1822	42.68	2721	52.16
3	156.13	156.13	86.3	73.64	71.03	gi|68057311	AAX87564.1	DNA-directed RNA polymerase beta chain	1	auto	0	93.74	WLEQTIADEEKQNQLEQLAEQYEELRK		missed K-Q@11; missed R-K@26	-0.00373405	3360.64	841.168	3360.65	841.169	4	11	3.1.1.6416.2	72.8377	328	72.8017	1.67896	5.82356	473	21.75	783	27.98
240	15.79	16.01	78.35	63.4	52.58	gi|68058318	AAX88571.1	probable acyl carrier protein phosphodiesterase	1	auto	2	99	LQGNNIVVR	Label:13C(6)(I)@6		0.00447642	1017.61	509.811	1017.6	509.809	2	10	22.1.1.5941.4	32.8375	1998	33.2226	1.3888	3.53973	1381	37.16	1891	43.49
240	15.79	16.01	78.35	63.4	52.58	gi|68058318	AAX88571.1	probable acyl carrier protein phosphodiesterase	1	auto	2	99	SSISGNNSQTNQLADYVIEK	Label:13C(6)(I)@3; Label:13C(6)(I)@18		0.00403409	2179.08	727.369	2179.08	727.367	3	21	7.1.1.6415.5	55.6586	537	55.6885	1.56971	6.30436	414.17	20.35	641	25.32
240	15.79	16.01	78.35	63.4	52.58	gi|68058318	AAX88571.1	probable acyl carrier protein phosphodiesterase	1	auto	2	99	SYFDFIAR	Label:13C(6)(I)@6	cleaved R-P@C-term	0.00224564	1023.51	512.764	1023.51	512.763	2	12	7.1.1.6487.4	63.5286	831	63.632	1.54806	5.43379	560.62	23.68	855.69	29.25
240	15.79	16.01	78.35	63.4	52.58	gi|68058318	AAX88571.1	probable acyl carrier protein phosphodiesterase	1	auto	1.67778	99	SYFDFIARPR			0.00126071	1270.65	424.556	1270.65	424.556	3	10	22.1.1.6499.4	56.7672	2658	56.9096	1.55253	2.38919	2896	53.81	4433	66.58
240	15.79	16.01	78.35	63.4	52.58	gi|68058318	AAX88571.1	probable acyl carrier protein phosphodiesterase	1	auto	0	99	DLSQQPLPYFDTAAAIAVR	Label:13C(6)(I)@16		0.00474261	2081.09	694.705	2081.09	694.704	3	23	22.1.1.6746.2	75.8206	1008	75.9165	1.32953	4.37739	920	30.33	1206	34.73
240	15.79	16.01	78.35	63.4	52.58	gi|68058318	AAX88571.1	probable acyl carrier protein phosphodiesterase	1	auto	0	99	LQGNNIVVR			-0.0134985	1011.57	506.792	1011.58	506.799	2	10	7.1.1.6173.5	33.468	334	33.6202	1.85416	6.95368	320	17.89	585	24.19
240	15.79	16.01	78.35	63.4	52.58	gi|68058318	AAX88571.1	probable acyl carrier protein phosphodiesterase	1	auto	0	99	LQGNNIVVR	Label:13C(6)(I)@6		-0.00975661	1017.59	509.804	1017.6	509.809	2	11	7.1.1.6169.7	33.0608	406	33.1536	1.28579	7.54744	314	17.72	398.07	19.95
240	15.79	16.01	78.35	63.4	52.58	gi|68058318	AAX88571.1	probable acyl carrier protein phosphodiesterase	1	auto	0	97.93	LQGNNIVVR			0.00181252	1011.58	506.799	1011.58	506.799	2	6	22.1.1.5943.7	32.9554	1508	33.3216	1.28429	3.4644	1491	38.61	1888	43.45
240	15.79	16.01	78.35	63.4	52.58	gi|68058318	AAX88571.1	probable acyl carrier protein phosphodiesterase	1	auto	0	66.5	LQGNNIVVR			0.000835959	1011.58	506.799	1011.58	506.799	2	8	22.1.1.5945.4	33.0231	1508	33.3216	1.28429	3.4644	1491	38.61	1888	43.45
240	15.79	16.01	78.35	63.4	52.58	gi|68058318	AAX88571.1	probable acyl carrier protein phosphodiesterase	1	auto	0	99	SSISGNNSQTNQLADYVIEK			0.0101077	2167.05	723.357	2167.04	723.354	3	16	22.1.1.6479.6	55.6303	761	55.6422	1.64449	4.07868	972	31.18	1576	39.7
240	15.79	16.01	78.35	63.4	52.58	gi|68058318	AAX88571.1	probable acyl carrier protein phosphodiesterase	1	auto	0	99	SSISGNNSQTNQLADYVIEK	Label:13C(6)(I)@3; Label:13C(6)(I)@18		0.00786363	2179.09	727.37	2179.08	727.367	3	12	22.1.1.6477.4	55.5154	1293	55.6422	1.64449	4.07868	972	31.18	1576	39.7
240	15.79	16.01	78.35	63.4	52.58	gi|68058318	AAX88571.1	probable acyl carrier protein phosphodiesterase	1	auto	0	99	SYFDFIAR		cleaved R-P@C-term	0.0144115	1017.51	509.76	1017.49	509.753	2	8	21.1.1.6235.7	62.3927	902	62.1709	1.63896	4.12132	953	30.87	1540	39.24
240	15.79	16.01	78.35	63.4	52.58	gi|68058318	AAX88571.1	probable acyl carrier protein phosphodiesterase	1	auto	0	99	SYFDFIAR		cleaved R-P@C-term	-0.000631217	1017.49	509.753	1017.49	509.753	2	10	22.1.1.6598.3	62.9766	2690	63.155	1.49165	2.41306	2885	53.71	4243	65.14
240	15.79	16.01	78.35	63.4	52.58	gi|68058318	AAX88571.1	probable acyl carrier protein phosphodiesterase	1	auto	0	96.7	SYFDFIAR	Label:13C(6)(I)@6	cleaved R-P@C-term	0.0108571	1023.52	512.769	1023.51	512.763	2	9	21.1.1.6234.3	62.1994	1485	62.1709	1.63896	4.12132	953	30.87	1540	39.24
240	15.79	16.01	78.35	63.4	52.58	gi|68058318	AAX88571.1	probable acyl carrier protein phosphodiesterase	1	auto	0	98.77	SYFDFIARPR			-0.000161033	1270.65	424.556	1270.65	424.556	3	10	7.1.1.6431.5	57.3857	555	57.3214	1.65173	5.32543	569.22	23.86	927	30.45
240	15.79	16.01	78.35	63.4	52.58	gi|68058318	AAX88571.1	probable acyl carrier protein phosphodiesterase	1	auto	0	95.86	SYFDFIARPR	Label:13C(6)(I)@6		-0.005023	1276.66	426.561	1276.67	426.563	3	9	7.1.1.6430.3	57.2458	897	57.3214	1.65173	5.32543	569.22	23.86	927	30.45
51	48.45	48.45	78.13	49.25	46.13	gi|68057702	AAX87955.1	protective surface antigen D15	1	auto	2	99	ISNFALEYNR			0.00808531	1225.62	613.816	1225.61	613.812	2	14	5.1.1.5890.3	47.7749	545	47.8614	1.39585	5.37301	598	24.45	823	28.69
51	48.45	48.45	78.13	49.25	46.13	gi|68057702	AAX87955.1	protective surface antigen D15	1	auto	2	99	LPFYQTYTAGGIGSLR	Label:13C(6)(I)@12		-0.00892675	1748.91	875.462	1748.92	875.467	2	14	11.1.1.8487.2	64.9952	680	64.9589	1.50838	5.84782	489	22.11	727.24	26.97
51	48.45	48.45	78.13	49.25	46.13	gi|68057702	AAX87955.1	protective surface antigen D15	1	auto	2	99	QDNFLGTGAAVSIAGTK	Gln->pyro-Glu@N-term		0.00358058	1631.82	816.917	1631.82	816.915	2	16	19.1.1.6688.7	67.3354	748	67.2766	1.85032	4.88468	649	25.48	1184	34.41
51	48.45	48.45	78.13	49.25	46.13	gi|68057702	AAX87955.1	protective surface antigen D15	1	auto	2	99	RSDIADVENAIK	Label:13C(6)(I)@4; Label:13C(6)(I)@11	missed R-S@1	-0.0150102	1341.71	448.245	1341.73	448.25	3	14	4.1.1.6271.6	43.7236	269	43.6544	1.57287	9.61109	178	13.34	276.04	16.61
51	48.45	48.45	78.13	49.25	46.13	gi|68057702	AAX87955.1	protective surface antigen D15	1	auto	2	99	SDIADVENAIK	Label:13C(6)(I)@3; Label:13C(6)(I)@10		-0.025695	1185.6	593.808	1185.63	593.821	2	15	3.1.1.6091.6	51.129	439	51.0273	2.40893	8.54511	194.61	13.95	462.22	21.5
51	48.45	48.45	78.13	49.25	46.13	gi|68057702	AAX87955.1	protective surface antigen D15	1	auto	2	99	YNATVEPIVNTLPNNR			-0.00502579	1813.93	907.971	1813.93	907.973	2	19	19.1.1.6438.4	52.8334	1561	52.8613	1.58203	3.24018	1563	39.53	2438	49.38
51	48.45	48.45	78.13	49.25	46.13	gi|68057702	AAX87955.1	protective surface antigen D15	1	auto	0	99	IDPINGSNDEVDVVYK	Label:13C(6)(I)@1; Label:13C(6)(I)@4		0.00413967	1787.9	894.958	1787.9	894.956	2	18	19.1.1.6450.4	53.3941	901	53.4184	1.31656	4.9214	731.08	27.04	949	30.81
51	48.45	48.45	78.13	49.25	46.13	gi|68057702	AAX87955.1	protective surface antigen D15	1	auto	0	99	ISNFALEYNR			-0.00185875	1225.61	613.811	1225.61	613.812	2	15	20.1.1.5957.6	48.7621	702	48.7763	1.91624	4.54292	741	27.22	1400	37.42
51	48.45	48.45	78.13	49.25	46.13	gi|68057702	AAX87955.1	protective surface antigen D15	1	auto	0	99	ISNFALEYNR			0.0136618	1225.62	613.819	1225.61	613.812	2	15	3.1.1.6068.6	48.4356	247	48.3019	2.58808	7.63749	238.66	15.45	609	24.68
51	48.45	48.45	78.13	49.25	46.13	gi|68057702	AAX87955.1	protective surface antigen D15	1	auto	0	99	ISNFALEYNR	Label:13C(6)(I)@1		0.000683235	1231.63	616.822	1231.63	616.822	2	14	4.1.1.6324.2	48.2274	1617	47.9424	2.08923	4.26139	818	28.6	1685	41.05
51	48.45	48.45	78.13	49.25	46.13	gi|68057702	AAX87955.1	protective surface antigen D15	1	auto	0	99	ISNFALEYNR			-0.00251158	1225.61	613.811	1225.61	613.812	2	13	4.1.1.6321.2	47.9528	845	48.0249	1.64225	4.04195	990	31.46	1603	40.04
51	48.45	48.45	78.13	49.25	46.13	gi|68057702	AAX87955.1	protective surface antigen D15	1	auto	0	99	ISNFALEYNR			0.00230612	1225.61	613.813	1225.61	613.812	2	14	19.1.1.6351.2	48.7746	2824	48.944	1.38074	2.49115	2795	52.87	3805	61.68
51	48.45	48.45	78.13	49.25	46.13	gi|68057702	AAX87955.1	protective surface antigen D15	1	auto	0	99	ISNFALEYNR			0.00542082	1225.61	613.815	1225.61	613.812	2	13	18.1.1.6912.5	47.9084	2008	48.0597	1.17735	2.97159	2108	45.91	2447	49.47
51	48.45	48.45	78.13	49.25	46.13	gi|68057702	AAX87955.1	protective surface antigen D15	1	auto	0	99	ISNFALEYNR	Label:13C(6)(I)@1		0.00796761	1231.64	616.826	1231.63	616.822	2	14	16.1.1.6699.3	46.2763	1656	46.3839	1.49398	3.79281	1167	34.16	1719	41.46
51	48.45	48.45	78.13	49.25	46.13	gi|68057702	AAX87955.1	protective surface antigen D15	1	auto	0	99	ISNFALEYNR			0.00725595	1225.62	613.816	1225.61	613.812	2	12	29.1.1.3857.5	30.0974	1188	30.1971	1.4359	3.68296	1258	35.47	1781	42.2
51	48.45	48.45	78.13	49.25	46.13	gi|68057702	AAX87955.1	protective surface antigen D15	1	auto	0	99	ISNFALEYNR	Label:13C(6)(I)@1		0.00762476	1231.64	616.826	1231.63	616.822	2	13	18.1.1.6915.2	48.0226	6822	47.7979	2.06656	7.13346	293	17.12	597	24.43
51	48.45	48.45	78.13	49.25	46.13	gi|68057702	AAX87955.1	protective surface antigen D15	1	auto	0	99	ISNFALEYNR			0.0117837	1225.62	613.818	1225.61	613.812	2	13	16.1.1.6700.2	46.399	1088	46.3839	1.49398	3.79281	1167	34.16	1719	41.46
51	48.45	48.45	78.13	49.25	46.13	gi|68057702	AAX87955.1	protective surface antigen D15	1	auto	0	99	ISNFALEYNR	Label:13C(6)(I)@1		0.00196948	1231.63	616.823	1231.63	616.822	2	13	19.1.1.6354.2	48.9095	3541	48.904	1.44987	2.49151	2738	52.33	3914	62.56
51	48.45	48.45	78.13	49.25	46.13	gi|68057702	AAX87955.1	protective surface antigen D15	1	auto	0	99	ISNFALEYNR			0.00584149	1225.62	613.815	1225.61	613.812	2	11	30.1.1.3824.4	30.4993	3814	30.3533	1.11113	2.18435	4009	63.32	4392	66.27
51	48.45	48.45	78.13	49.25	46.13	gi|68057702	AAX87955.1	protective surface antigen D15	1	auto	0	98.62	ISNFALEYNR			0.0213805	1225.63	613.822	1225.61	613.812	2	11	26.1.1.4075.6	30.3528	710	30.4067	0.850229	5.32645	773	27.8	648	25.46
51	48.45	48.45	78.13	49.25	46.13	gi|68057702	AAX87955.1	protective surface antigen D15	1	auto	0	86.15	ISNFALEYNR	Label:13C(6)(I)@1		0.0206848	1231.65	616.832	1231.63	616.822	2	9	17.1.1.7112.6	46.8406	994	46.174	4.86974	9.09548	146	12.08	701	26.48
51	48.45	48.45	78.13	49.25	46.13	gi|68057702	AAX87955.1	protective surface antigen D15	1	auto	0	99	LPFYQTYTAGGIGSLR			-0.0219378	1742.88	872.446	1742.9	872.457	2	14	16.1.1.6792.4	62.928	1455	62.839	1.52951	3.14751	1679	40.98	2532	50.32
51	48.45	48.45	78.13	49.25	46.13	gi|68057702	AAX87955.1	protective surface antigen D15	1	auto	0	99	LPFYQTYTAGGIGSLR	Label:13C(6)(I)@12		-0.00495368	1748.91	875.465	1748.92	875.467	2	17	24.1.1.4261.4	39.671	2107	39.7516	1.22471	3.25075	1730	41.59	2089	45.71
51	48.45	48.45	78.13	49.25	46.13	gi|68057702	AAX87955.1	protective surface antigen D15	1	auto	0	99	LPFYQTYTAGGIGSLR			-0.00582212	1742.89	872.454	1742.9	872.457	2	17	24.1.1.4262.3	39.7186	1554	39.7516	1.22471	3.25075	1730	41.59	2089	45.71
51	48.45	48.45	78.13	49.25	46.13	gi|68057702	AAX87955.1	protective surface antigen D15	1	auto	0	99	LPFYQTYTAGGIGSLR	Label:13C(6)(I)@12		-0.00180618	1748.92	875.466	1748.92	875.467	2	19	26.1.1.4257.3	39.5874	2965	39.7006	1.35065	2.79966	2234	47.27	2975	54.54
51	48.45	48.45	78.13	49.25	46.13	gi|68057702	AAX87955.1	protective surface antigen D15	1	auto	0	99	LPFYQTYTAGGIGSLR	Label:13C(6)(I)@12		-0.0175824	1748.9	875.458	1748.92	875.467	2	18	29.1.1.4047.4	39.3615	1905	39.3978	1.38801	3.41148	1487	38.56	2035	45.11
51	48.45	48.45	78.13	49.25	46.13	gi|68057702	AAX87955.1	protective surface antigen D15	1	auto	0	99	LPFYQTYTAGGIGSLR			-0.0133756	1742.89	872.45	1742.9	872.457	2	20	29.1.1.4048.6	39.4523	1371	39.3978	1.38801	3.41148	1487	38.56	2035	45.11
51	48.45	48.45	78.13	49.25	46.13	gi|68057702	AAX87955.1	protective surface antigen D15	1	auto	0	99	LPFYQTYTAGGIGSLR			-0.00695272	1742.89	872.453	1742.9	872.457	2	20	30.1.1.4000.2	39.7388	3370	39.8189	1.26457	2.21075	3687	60.72	4597	67.8
51	48.45	48.45	78.13	49.25	46.13	gi|68057702	AAX87955.1	protective surface antigen D15	1	auto	0	99	LPFYQTYTAGGIGSLR	Label:13C(6)(I)@12		-0.00817026	1748.91	875.463	1748.92	875.467	2	12	8.1.1.7697.6	65.2955	548	65.1182	1.28605	5.98101	500	22.36	634	25.18
51	48.45	48.45	78.13	49.25	46.13	gi|68057702	AAX87955.1	protective surface antigen D15	1	auto	0	84.67	LPFYQTYTAGGIGSLR	Label:13C(6)(I)@12		-0.0229288	1748.9	875.455	1748.92	875.467	2	8	17.1.1.7202.7	63.5278	604	63.336	1.23304	5.70407	560	23.66	680.81	26.09
51	48.45	48.45	78.13	49.25	46.13	gi|68057702	AAX87955.1	protective surface antigen D15	1	auto	0	99	QDNFLGTGAAVSIAGTK	Gln->pyro-Glu@N-term; Label:13C(6)(I)@13		-0.00480896	1637.83	819.923	1637.84	819.925	2	20	19.1.1.6686.4	67.1723	1145	67.2766	1.85032	4.88468	649	25.48	1184	34.41
51	48.45	48.45	78.13	49.25	46.13	gi|68057702	AAX87955.1	protective surface antigen D15	1	auto	0	99	QDNFLGTGAAVSIAGTK	Label:13C(6)(I)@13		-0.00385544	1654.86	828.437	1654.86	828.438	2	16	30.1.1.3914.6	34.5569	856	34.5698	1.09464	4.67133	883	29.72	953	30.87
51	48.45	48.45	78.13	49.25	46.13	gi|68057702	AAX87955.1	protective surface antigen D15	1	auto	0	99	QDNFLGTGAAVSIAGTK	Label:13C(6)(I)@13		-0.0193315	1654.84	828.429	1654.86	828.438	2	14	18.1.1.7074.4	55.9399	1331	55.9786	1.7029	4.36371	838	28.95	1407	37.51
51	48.45	48.45	78.13	49.25	46.13	gi|68057702	AAX87955.1	protective surface antigen D15	1	auto	0	99	QDNFLGTGAAVSIAGTK	Label:13C(6)(I)@13		-0.024557	1654.84	828.426	1654.86	828.438	2	10	20.1.1.6074.7	56.6155	575	56.5472	3.19509	7.86245	213	14.59	671	25.9
51	48.45	48.45	78.13	49.25	46.13	gi|68057702	AAX87955.1	protective surface antigen D15	1	auto	0	99	QDNFLGTGAAVSIAGTK	Label:13C(6)(I)@13		-0.0130595	1654.85	828.432	1654.86	828.438	2	14	4.1.1.6407.5	56.127	551	56.0844	2.39163	7.86767	230.08	15.17	542.54	23.29
51	48.45	48.45	78.13	49.25	46.13	gi|68057702	AAX87955.1	protective surface antigen D15	1	auto	0	99	QDNFLGTGAAVSIAGTK	Label:13C(6)(I)@13		0.000313327	1654.86	828.438	1654.86	828.438	2	12	5.1.1.6034.7	55.9499	387	55.8944	1.32685	7.53053	311.11	17.64	407	20.17
51	48.45	48.45	78.13	49.25	46.13	gi|68057702	AAX87955.1	protective surface antigen D15	1	auto	0	99	QDNFLGTGAAVSIAGTK	Label:13C(6)(I)@13		-0.0213906	1654.84	828.428	1654.86	828.438	2	12	19.1.1.6512.3	56.3331	1639	56.4977	1.96101	4.03484	932	30.53	1802	42.45
51	48.45	48.45	78.13	49.25	46.13	gi|68057702	AAX87955.1	protective surface antigen D15	1	auto	0	99	RSDIADVENAIK	Label:13C(6)(I)@4; Label:13C(6)(I)@11	missed R-S@1	0.00528904	1341.73	448.252	1341.73	448.25	3	13	19.1.1.6252.6	44.8418	606	44.9253	1.41131	6.20029	447	21.14	622	24.94
51	48.45	48.45	78.13	49.25	46.13	gi|68057702	AAX87955.1	protective surface antigen D15	1	auto	0	99	RSDIADVENAIK	Label:13C(6)(I)@4; Label:13C(6)(I)@11	missed R-S@1	0.0031255	1341.73	448.251	1341.73	448.25	3	9	30.1.1.3750.7	27.714	913	27.7862	1.29967	4.93244	732	27.06	938	30.63
51	48.45	48.45	78.13	49.25	46.13	gi|68057702	AAX87955.1	protective surface antigen D15	1	auto	0	99	RSDIADVENAIK		missed R-S@1	-0.00120528	1329.69	665.851	1329.69	665.852	2	12	19.1.1.6257.6	45.0326	1848	44.8499	0.456668	3.8788	2141	46.27	964	31.05
51	48.45	48.45	78.13	49.25	46.13	gi|68057702	AAX87955.1	protective surface antigen D15	1	auto	0	98.97	RSDIADVENAIK	Label:13C(6)(I)@4; Label:13C(6)(I)@11	missed R-S@1	-0.0119218	1341.72	671.866	1341.73	671.872	2	11	30.1.1.3751.6	27.7431	1268	27.753	1.12582	3.23357	1818	42.64	2018	44.92
51	48.45	48.45	78.13	49.25	46.13	gi|68057702	AAX87955.1	protective surface antigen D15	1	auto	0	99	SDIADVENAIK			-0.0027554	1173.58	587.8	1173.59	587.801	2	18	4.1.1.6350.5	50.7481	717	50.8055	3.2303	4.09389	784	28	2497	49.97
51	48.45	48.45	78.13	49.25	46.13	gi|68057702	AAX87955.1	protective surface antigen D15	1	auto	0	99	SDIADVENAIK	Label:13C(6)(I)@3; Label:13C(6)(I)@10		-0.00172859	1185.63	593.82	1185.63	593.821	2	17	16.1.1.6722.4	49.5903	1670	49.5483	1.50042	3.87914	1114	33.38	1648	40.6
51	48.45	48.45	78.13	49.25	46.13	gi|68057702	AAX87955.1	protective surface antigen D15	1	auto	0	99	SDIADVENAIK			-0.00441844	1173.58	587.799	1173.59	587.801	2	16	18.1.1.6985.3	51.147	882	51.2287	1.29858	4.3739	931	30.51	1192	34.53
51	48.45	48.45	78.13	49.25	46.13	gi|68057702	AAX87955.1	protective surface antigen D15	1	auto	0	99	SDIADVENAIK			0.00411675	1173.59	587.803	1173.59	587.801	2	16	20.1.1.6006.3	51.9067	629	51.8766	1.82358	4.73824	693	26.32	1246	35.3
51	48.45	48.45	78.13	49.25	46.13	gi|68057702	AAX87955.1	protective surface antigen D15	1	auto	0	99	SDIADVENAIK			0.000486694	1173.59	587.801	1173.59	587.801	2	14	30.1.1.3858.2	31.9055	3649	31.9769	1.16629	2.1759	3949	62.84	4541	67.39
51	48.45	48.45	78.13	49.25	46.13	gi|68057702	AAX87955.1	protective surface antigen D15	1	auto	0	99	SDIADVENAIK			-0.00455367	1173.58	587.799	1173.59	587.801	2	11	19.1.1.6419.7	51.8887	1387	51.983	1.72749	3.41849	1358	36.85	2313	48.09
51	48.45	48.45	78.13	49.25	46.13	gi|68057702	AAX87955.1	protective surface antigen D15	1	auto	0	98.94	SDIADVENAIK	Label:13C(6)(I)@3; Label:13C(6)(I)@10		-0.00968612	1185.62	593.816	1185.63	593.821	2	10	29.1.1.3900.6	31.8378	1821	31.8128	1.62487	3.58447	1264	35.55	2025	45
51	48.45	48.45	78.13	49.25	46.13	gi|68057702	AAX87955.1	protective surface antigen D15	1	auto	0	97.09	SDIADVENAIK	Label:13C(6)(I)@3; Label:13C(6)(I)@10		-0.0273417	1185.6	593.808	1185.63	593.821	2	10	26.1.1.4115.5	32.0961	1041	32.1163	1.26567	6.15187	476	21.82	594	24.37
51	48.45	48.45	78.13	49.25	46.13	gi|68057702	AAX87955.1	protective surface antigen D15	1	auto	0	97.08	SDIADVENAIK	Label:13C(6)(I)@3; Label:13C(6)(I)@10		-0.00781129	1185.62	593.817	1185.63	593.821	2	10	30.1.1.3857.5	31.8785	4294	31.9769	1.16629	2.1759	3949	62.84	4541	67.39
51	48.45	48.45	78.13	49.25	46.13	gi|68057702	AAX87955.1	protective surface antigen D15	1	auto	0	97.03	SDIADVENAIK	Label:13C(6)(I)@3; Label:13C(6)(I)@10		-0.0454353	1185.58	593.799	1185.63	593.821	2	10	4.1.1.6349.3	50.5837	2262	50.8055	3.2303	4.09389	784	28	2497	49.97
51	48.45	48.45	78.13	49.25	46.13	gi|68057702	AAX87955.1	protective surface antigen D15	1	auto	0	84.88	SDIADVENAIK	Label:13C(6)(I)@3; Label:13C(6)(I)@10		-0.0142611	1185.61	593.814	1185.63	593.821	2	9	19.1.1.6425.6	52.2056	2306	51.9375	1.77722	3.44931	1320	36.33	2313	48.09
51	48.45	48.45	78.13	49.25	46.13	gi|68057702	AAX87955.1	protective surface antigen D15	1	auto	0	99	YNATVEPIVNTLPNNR	Label:13C(6)(I)@8		0.00196647	1819.95	910.984	1819.95	910.983	2	18	19.1.1.6436.5	52.7435	2382	52.9179	1.62917	3.26307	1524	39.04	2448	49.48
51	48.45	48.45	78.13	49.25	46.13	gi|68057702	AAX87955.1	protective surface antigen D15	1	auto	0	99	YNATVEPIVNTLPNNR	Label:13C(6)(I)@8		-0.00943897	1819.94	910.979	1819.95	910.983	2	18	24.1.1.4114.3	32.3252	1854	32.3882	1.31624	3.41499	1518	38.96	1970	44.38
51	48.45	48.45	78.13	49.25	46.13	gi|68057702	AAX87955.1	protective surface antigen D15	1	auto	0	99	YNATVEPIVNTLPNNR	Label:13C(6)(I)@8		0.00760257	1819.96	910.987	1819.95	910.983	2	15	26.1.1.4119.7	32.2651	3317	32.3881	1.46993	2.57746	2544	50.44	3687	60.72
51	48.45	48.45	78.13	49.25	46.13	gi|68057702	AAX87955.1	protective surface antigen D15	1	auto	0	99	YNATVEPIVNTLPNNR	Label:13C(6)(I)@8		0.0194333	1819.97	910.993	1819.95	910.983	2	16	29.1.1.3906.4	32.0608	1922	32.0821	1.89704	3.20184	1497	38.69	2800	52.92
51	48.45	48.45	78.13	49.25	46.13	gi|68057702	AAX87955.1	protective surface antigen D15	1	auto	0	99	YNATVEPIVNTLPNNR	Label:13C(6)(I)@8		0.00645701	1819.96	910.987	1819.95	910.983	2	17	30.1.1.3863.2	32.1271	3755	32.2361	1.34973	2.36358	3135	55.99	4172	64.59
51	48.45	48.45	78.13	49.25	46.13	gi|68057702	AAX87955.1	protective surface antigen D15	1	auto	0	99	YNATVEPIVNTLPNNR			0.000633932	1813.93	907.974	1813.93	907.973	2	14	16.1.1.6727.5	50.3988	2104	50.3203	1.67803	2.81621	2023	44.98	3347	57.85
51	48.45	48.45	78.13	49.25	46.13	gi|68057702	AAX87955.1	protective surface antigen D15	1	auto	0	99	YNATVEPIVNTLPNNR	Label:13C(6)(I)@8		-0.001005	1819.95	910.983	1819.95	910.983	2	15	18.1.1.7003.5	52.0638	1270	52.0844	1.11227	3.7702	1345	36.67	1475	38.41
51	48.45	48.45	78.13	49.25	46.13	gi|68057702	AAX87955.1	protective surface antigen D15	1	auto	0	99	YNATVEPIVNTLPNNR	Label:13C(6)(I)@8		-0.00172293	1819.95	910.983	1819.95	910.983	2	14	16.1.1.6726.3	50.2202	2879	50.3203	1.67803	2.81621	2023	44.98	3347	57.85
51	48.45	48.45	78.13	49.25	46.13	gi|68057702	AAX87955.1	protective surface antigen D15	1	auto	0	99	YNATVEPIVNTLPNNR	Label:13C(6)(I)@8		-0.000812697	1819.95	910.983	1819.95	910.983	2	13	4.1.1.6366.7	52.411	397	52.4156	2.35458	7.75917	237.59	15.41	551.57	23.49
51	48.45	48.45	78.13	49.25	46.13	gi|68057702	AAX87955.1	protective surface antigen D15	1	auto	0	99	YNATVEPIVNTLPNNR			-0.000944023	1813.93	907.973	1813.93	907.973	2	13	26.1.1.4121.2	32.3143	2224	32.3881	1.46993	2.57746	2544	50.44	3687	60.72
51	48.45	48.45	78.13	49.25	46.13	gi|68057702	AAX87955.1	protective surface antigen D15	1	auto	0	99	YNATVEPIVNTLPNNR	Label:13C(6)(I)@8		0.0194333	1819.97	910.993	1819.95	910.983	2	13	29.1.1.3908.4	32.1497	1922	32.0821	1.89704	3.20184	1497	38.69	2800	52.92
51	48.45	48.45	78.13	49.25	46.13	gi|68057702	AAX87955.1	protective surface antigen D15	1	auto	0	99	YNATVEPIVNTLPNNR	Label:13C(6)(I)@8		-0.019123	1819.93	910.974	1819.95	910.983	2	11	8.1.1.7632.7	52.9997	779	52.871	1.39277	5.34286	605.54	24.61	831.54	28.84
51	48.45	48.45	78.13	49.25	46.13	gi|68057702	AAX87955.1	protective surface antigen D15	1	auto	0	99	YNATVEPIVNTLPNNR	Label:13C(6)(I)@8		-0.00037452	1819.95	910.983	1819.95	910.983	2	13	11.1.1.8423.7	53.2276	1083	53.2321	1.77844	4.58414	747.09	27.33	1310	36.19
51	48.45	48.45	78.13	49.25	46.13	gi|68057702	AAX87955.1	protective surface antigen D15	1	auto	0	99	YNATVEPIVNTLPNNR	Label:13C(6)(I)@8		0.000603341	1819.95	910.984	1819.95	910.983	2	16	17.1.1.7136.4	50.581	623	50.5051	1.56464	6.00577	457	21.38	705	26.55
51	48.45	48.45	78.13	49.25	46.13	gi|68057702	AAX87955.1	protective surface antigen D15	1	auto	0	99	YNATVEPIVNTLPNNR	Label:13C(6)(I)@8		-0.00037452	1819.95	910.983	1819.95	910.983	2	11	11.1.1.8424.5	53.3633	1083	53.2321	1.77844	4.58414	747.09	27.33	1310	36.19
230	16.24	16.24	98.92	68.11	65.41	gi|68057602	AAX87855.1	ribosome recycling factor	1	auto	2	99	AILTSDLGLNPSSAGTTIR			-0.0199896	1885.99	629.671	1886.01	629.678	3	21	6.1.1.6308.3	60.7031	1092	60.7722	0.925504	4.13985	1223	34.97	1116	33.41
230	16.24	16.24	98.92	68.11	65.41	gi|68057602	AAX87855.1	ribosome recycling factor	1	auto	2	99	AQPSLLDAIQVEYYGAATPLR	Label:13C(6)(I)@9		0.00303485	2281.21	761.41	2281.21	761.409	3	17	6.1.1.6555.3	80.1003	481	80.0803	0.854796	5.64119	687	26.21	579	24.06
230	16.24	16.24	98.92	68.11	65.41	gi|68057602	AAX87855.1	ribosome recycling factor	1	auto	2	99	DKEISENEQHKAEEEIQK	Label:13C(6)(I)@4; Label:13C(6)(I)@16	missed K-A@11	-0.000376268	2195.07	549.776	2195.07	549.776	4	19	6.1.1.5838.6	29.4838	394	29.402	100		0	0	455	21.33
230	16.24	16.24	98.92	68.11	65.41	gi|68057602	AAX87855.1	ribosome recycling factor	1	auto	2	99	EISENEQHKAEEEIQK		missed K-A@9	0.00128769	1939.91	485.986	1939.91	485.985	4	13	21.1.1.5580.4	30.711	1320	30.7321	0.539795	4.3071	1552	39.4	826	28.74
230	16.24	16.24	98.92	68.11	65.41	gi|68057602	AAX87855.1	ribosome recycling factor	1	auto	1.58503	99	SLISAVEK	Label:13C(6)(I)@3		-0.0187175	851.487	426.751	851.506	426.76	2	9	7.1.1.6253.7	40.6407	330	40.5431	0.641753	7.55526	452	21.26	286	16.91
230	16.24	16.24	98.92	68.11	65.41	gi|68057602	AAX87855.1	ribosome recycling factor	1	auto	0	99	AILTSDLGLNPSSAGTTIR			0.00425763	1886.02	944.015	1886.01	944.013	2	21	22.1.1.6558.4	60.2407	3071	60.337	0.684419	2.63993	3561	59.67	2403	49.02
230	16.24	16.24	98.92	68.11	65.41	gi|68057602	AAX87855.1	ribosome recycling factor	1	auto	0	99	AILTSDLGLNPSSAGTTIR	Label:13C(6)(I)@2; Label:13C(6)(I)@18		0.00054637	1898.05	950.033	1898.05	950.033	2	22	22.1.1.6561.2	60.3998	2173	60.337	0.684419	2.63993	3561	59.67	2403	49.02
230	16.24	16.24	98.92	68.11	65.41	gi|68057602	AAX87855.1	ribosome recycling factor	1	auto	0	99	AILTSDLGLNPSSAGTTIR			-0.014114	1886	944.006	1886.01	944.013	2	20	21.1.1.6203.2	59.6266	5409	59.7047	0.471079	2.37876	5572	74.65	2588	50.87
230	16.24	16.24	98.92	68.11	65.41	gi|68057602	AAX87855.1	ribosome recycling factor	1	auto	0	99	AQPSLLDAIQVEYYGAATPLR	Label:13C(6)(I)@9		-0.0209328	2281.18	761.402	2281.21	761.409	3	19	22.1.1.6781.2	79.6821	484	79.7918	1.02363	6.78766	432	20.78	436	20.88
230	16.24	16.24	98.92	68.11	65.41	gi|68057602	AAX87855.1	ribosome recycling factor	1	auto	0	99	AQPSLLDAIQVEYYGAATPLR			-0.00161026	2275.18	759.402	2275.18	759.402	3	14	6.1.1.6554.4	80.0168	587	80.0803	0.854796	5.64119	687	26.21	579	24.06
230	16.24	16.24	98.92	68.11	65.41	gi|68057602	AAX87855.1	ribosome recycling factor	1	auto	0	99	AQPSLLDAIQVEYYGAATPLR			-0.00477723	2275.18	759.401	2275.18	759.402	3	19	21.1.1.6403.3	79.3653	2781	79.4166	0.686174	2.70921	3376	58.1	2284	47.79
230	16.24	16.24	98.92	68.11	65.41	gi|68057602	AAX87855.1	ribosome recycling factor	1	auto	0	99	DKEISENEQHKAEEEIQK	Label:13C(6)(I)@4; Label:13C(6)(I)@16	missed K-A@11	0.0131419	2195.09	549.779	2195.07	549.776	4	18	22.1.1.5895.2	30.3836	1901	30.5242	0.73808	2.79	3050	55.23	2219.54	47.11
230	16.24	16.24	98.92	68.11	65.41	gi|68057602	AAX87855.1	ribosome recycling factor	1	auto	0	99	DKEISENEQHKAEEEIQK		missed K-A@11	0.0196874	2183.05	728.692	2183.03	728.685	3	17	21.1.1.5559.6	29.839	2020	29.9889	0.766935	3.09022	2432	49.32	1839	42.88
230	16.24	16.24	98.92	68.11	65.41	gi|68057602	AAX87855.1	ribosome recycling factor	1	auto	0	99	DKEISENEQHKAEEEIQK	Label:13C(6)(I)@4; Label:13C(6)(I)@16	missed K-A@11	0.00508654	2195.08	549.777	2195.07	549.776	4	14	7.1.1.6116.2	29.8245	210	29.8692	0.732006	8.99113	295.18	17.18	213.04	14.6
230	16.24	16.24	98.92	68.11	65.41	gi|68057602	AAX87855.1	ribosome recycling factor	1	auto	0	99	DKEISENEQHKAEEEIQK		missed K-A@11	0.0128129	2183.05	546.769	2183.03	546.766	4	15	21.1.1.5567.2	30.1345	2646	30.0282	0.456204	3.1556	3237	56.89	1456	38.16
230	16.24	16.24	98.92	68.11	65.41	gi|68057602	AAX87855.1	ribosome recycling factor	1	auto	0	99	DKEISENEQHKAEEEIQK		missed K-A@11	0.0343467	2183.07	546.774	2183.03	546.766	4	15	7.1.1.6115.2	29.7843	232	29.7484	0.653696	10.3319	239	15.46	154.04	12.41
230	16.24	16.24	98.92	68.11	65.41	gi|68057602	AAX87855.1	ribosome recycling factor	1	auto	0	99	DKEISENEQHKAEEEIQK		missed K-A@11	0.0115922	2183.05	546.769	2183.03	546.766	4	14	21.1.1.5558.4	29.7887	2646	30.0282	0.456204	3.1556	3237	56.89	1456	38.16
230	16.24	16.24	98.92	68.11	65.41	gi|68057602	AAX87855.1	ribosome recycling factor	1	auto	0	99	DKEISENEQHKAEEEIQK		missed K-A@11	0.0151391	2183.05	546.77	2183.03	546.766	4	10	22.1.1.5894.7	30.3692	2454	30.5242	0.73808	2.79	3050	55.23	2219.54	47.11
230	16.24	16.24	98.92	68.11	65.41	gi|68057602	AAX87855.1	ribosome recycling factor	1	auto	0	78.82	EISENEQHKAEEEIQK		missed K-A@9	0.0191106	1939.93	647.651	1939.91	647.645	3	10	21.1.1.5582.4	30.7796	942	30.7653	0.656167	4.73969	1133	33.66	733	27.07
230	16.24	16.24	98.92	68.11	65.41	gi|68057602	AAX87855.1	ribosome recycling factor	1	auto	0	96.66	ITDIYIK	Label:13C(6)(I)@1; Label:13C(6)(I)@4; Label:13C(6)(I)@6		-0.0155478	882.54	442.277	882.556	442.285	2	9	22.1.1.6168.6	41.6254	330	41.5951	0.24068	6.28686	1319	36.32	313	17.69
230	16.24	16.24	98.92	68.11	65.41	gi|68057602	AAX87855.1	ribosome recycling factor	1	auto	0	96.34	ITDIYIK	Label:13C(6)(I)@1; Label:13C(6)(I)@4; Label:13C(6)(I)@6		-0.0277268	882.529	442.272	882.556	442.285	2	9	6.1.1.5999.6	40.7511	661	40.8242	0.525039	5.58789	939	30.64	486.09	22.05
230	16.24	16.24	98.92	68.11	65.41	gi|68057602	AAX87855.1	ribosome recycling factor	1	auto	0	93.74	ITDIYIK	Label:13C(6)(I)@1; Label:13C(6)(I)@4; Label:13C(6)(I)@6		-0.0382595	882.518	442.266	882.556	442.285	2	8	21.1.1.5846.5	40.1124	1134	40.0546	0.723014	4.46539	1205	34.71	859	29.31
230	16.24	16.24	98.92	68.11	65.41	gi|68057602	AAX87855.1	ribosome recycling factor	1	auto	0	70.38	ITDIYIK			-0.00678433	864.489	433.252	864.496	433.255	2	8	21.1.1.5844.4	40.0349	1615	40.0546	0.723014	4.46539	1205	34.71	859	29.31
230	16.24	16.24	98.92	68.11	65.41	gi|68057602	AAX87855.1	ribosome recycling factor	1	auto	0	98.95	SLISAVEK	Label:13C(6)(I)@3		-0.0078033	851.498	426.756	851.506	426.76	2	6	21.1.1.5838.7	39.8132	881	40.022	0.630339	3.41076	2243	47.36	1394	37.34
230	16.24	16.24	98.92	68.11	65.41	gi|68057602	AAX87855.1	ribosome recycling factor	1	auto	0	98.79	SLISAVEK			-0.0113426	845.474	423.745	845.486	423.75	2	9	22.1.1.6171.2	41.7115	1163	41.7918	2.09262	3.53831	1186	34.44	2447	49.47
230	16.24	16.24	98.92	68.11	65.41	gi|68057602	AAX87855.1	ribosome recycling factor	1	auto	0	91.01	SLISAVEK			-0.0141502	845.472	423.743	845.486	423.75	2	9	22.1.1.6167.6	41.5823	1129	41.5951	0.852649	4.30781	1180	34.35	992	31.5
230	16.24	16.24	98.92	68.11	65.41	gi|68057602	AAX87855.1	ribosome recycling factor	1	auto	0	50.86	SLISAVEK	Label:13C(6)(I)@3		-0.00762019	851.498	426.756	851.506	426.76	2	7	21.1.1.5843.6	40.0091	881	40.022	0.630339	3.41076	2243	47.36	1394	37.34
12	74.32	74.81	95.9	90.78	84.64	gi|68057164	AAX87417.1	putative periplasmic chelated iron binding protein	1	auto	2	99	DKPAVVVTEGIQPLSIYEGPYK			-0.00558317	2402.27	801.763	2402.27	801.765	3	16	2.1.1.6203.3	64.9837	5169	65.2257	0.995505	1.80073	6226	78.91	6111	78.17
12	74.32	74.81	95.9	90.78	84.64	gi|68057164	AAX87417.1	putative periplasmic chelated iron binding protein	1	auto	2	99	EGYLWPINAEQQGTPQQVR			-4.83778e-05	2213.09	738.703	2213.09	738.703	3	16	2.1.1.6145.2	61.088	2986	61.3795	1.4366	2.18001	3590	59.92	5085	71.31
12	74.32	74.81	95.9	90.78	84.64	gi|68057164	AAX87417.1	putative periplasmic chelated iron binding protein	1	auto	2	99	IKQLDEPLR	Label:13C(6)(I)@1	missed K-Q@2	-0.00308075	1116.66	373.226	1116.66	373.227	3	11	21.1.1.5623.2	32.1785	3406	32.2591	1.57875	2.63351	2368	48.66	3686	60.71
12	74.32	74.81	95.9	90.78	84.64	gi|68057164	AAX87417.1	putative periplasmic chelated iron binding protein	1	auto	2	99	KNNIPVVFSESTISAKPAQQVAK		missed K-N@1	-0.00525233	2455.34	614.842	2455.34	614.843	4	16	2.1.1.5896.7	46.5236	911	46.6034	0.01		1211	34.8	0	0
12	74.32	74.81	95.9	90.78	84.64	gi|68057164	AAX87417.1	putative periplasmic chelated iron binding protein	1	auto	2	99	LAQIPEAQR	Label:13C(6)(I)@4		-0.00936485	1030.58	516.296	1030.59	516.301	2	11	5.1.1.5607.6	32.5974	1100	32.9616	1.52706	5.58235	534	23.11	804	28.35
12	74.32	74.81	95.9	90.78	84.64	gi|68057164	AAX87417.1	putative periplasmic chelated iron binding protein	1	auto	2	99	NGPVPTYIDLLNVTVSTIVK			-0.00688883	2142.19	715.069	2142.19	715.072	3	20	2.1.1.7266.3	93.3912	325	93.3956	3.11539	4.54431	642	25.34	1972	44.41
12	74.32	74.81	95.9	90.78	84.64	gi|68057164	AAX87417.1	putative periplasmic chelated iron binding protein	1	auto	2	99	NNIPVVFSESTISAKPAQQVAK	Label:13C(6)(I)@3; Label:13C(6)(I)@12		-0.00523419	2339.28	780.768	2339.29	780.77	3	16	21.1.1.6095.2	51.7702	4098	51.8159	0.953706	1.88393	5814	76.25	5467	73.94
12	74.32	74.81	95.9	90.78	84.64	gi|68057164	AAX87417.1	putative periplasmic chelated iron binding protein	1	auto	0	99	AKLAQIPEAQR	Label:13C(6)(I)@6	missed K-L@2	-0.00154408	1229.72	410.913	1229.72	410.914	3	12	21.1.1.5578.2	30.6155	1023	30.7966	1.3158	4.53474	861	29.34	1117	33.42
12	74.32	74.81	95.9	90.78	84.64	gi|68057164	AAX87417.1	putative periplasmic chelated iron binding protein	1	auto	0	94.21	AKLAQIPEAQR	Label:13C(6)(I)@6	missed K-L@2	-0.00154408	1229.72	410.913	1229.72	410.914	3	9	21.1.1.5585.6	30.8871	1023	30.7966	1.3158	4.53474	861	29.34	1117	33.42
12	74.32	74.81	95.9	90.78	84.64	gi|68057164	AAX87417.1	putative periplasmic chelated iron binding protein	1	auto	0	72.84	AKLAQIPEAQR		missed K-L@2	-0.00839659	1223.69	408.904	1223.7	408.907	3	8	21.1.1.5579.5	30.6802	727	30.7321	1.30347	4.74709	789	28.09	1014	31.84
12	74.32	74.81	95.9	90.78	84.64	gi|68057164	AAX87417.1	putative periplasmic chelated iron binding protein	1	auto	0	99	AQSADLILWNGLNLER	Label:13C(6)(I)@7		-0.0121194	1817.96	606.994	1817.97	606.998	3	19	3.1.1.6535.3	75.2821	476	75.3217	1.53791	7.01848	337	18.36	511	22.61
12	74.32	74.81	95.9	90.78	84.64	gi|68057164	AAX87417.1	putative periplasmic chelated iron binding protein	1	auto	0	99	AQSADLILWNGLNLER			-0.00604096	1811.95	604.99	1811.95	604.992	3	22	7.1.1.6812.3	75.4708	597	75.5119	1.70322	4.66504	733.04	27.07	1231	35.09
12	74.32	74.81	95.9	90.78	84.64	gi|68057164	AAX87417.1	putative periplasmic chelated iron binding protein	1	auto	0	99	AQSADLILWNGLNLER	Label:13C(6)(I)@7		-0.0185788	1817.95	909.985	1817.97	909.994	2	17	22.1.1.6740.3	75.1606	1026	75.136	1.60216	4.73599	728	26.98	1150	33.91
12	74.32	74.81	95.9	90.78	84.64	gi|68057164	AAX87417.1	putative periplasmic chelated iron binding protein	1	auto	0	99	AQSADLILWNGLNLER	Label:13C(6)(I)@7		0.0037287	1817.98	909.996	1817.97	909.994	2	17	23.1.1.6244.2	74.063	3633	74.131	1.79094	2.51057	2485	49.85	4388	66.24
12	74.32	74.81	95.9	90.78	84.64	gi|68057164	AAX87417.1	putative periplasmic chelated iron binding protein	1	auto	0	99	AQSADLILWNGLNLER	Label:13C(6)(I)@7		-0.0124777	1817.96	606.994	1817.97	606.998	3	14	5.1.1.6303.3	75.2695	479	75.2417	1.79824	7.16573	304.57	17.45	540	23.24
12	74.32	74.81	95.9	90.78	84.64	gi|68057164	AAX87417.1	putative periplasmic chelated iron binding protein	1	auto	0	99	AQSADLILWNGLNLER	Label:13C(6)(I)@7		-0.014291	1817.96	606.994	1817.97	606.998	3	17	21.1.1.6357.2	74.2689	11310	74.4386	1.44576	1.39632	8727	93.42	12440	111.53
12	74.32	74.81	95.9	90.78	84.64	gi|68057164	AAX87417.1	putative periplasmic chelated iron binding protein	1	auto	0	99	AQSADLILWNGLNLER	Label:13C(6)(I)@7		-0.0143478	1817.96	606.994	1817.97	606.998	3	14	6.1.1.6482.2	74.91	14726	74.9508	1.78088	1.24295	10159	100.79	17838	133.56
12	74.32	74.81	95.9	90.78	84.64	gi|68057164	AAX87417.1	putative periplasmic chelated iron binding protein	1	auto	0	99	AQSADLILWNGLNLER	Label:13C(6)(I)@7		-0.00614591	1817.97	606.996	1817.97	606.998	3	14	7.1.1.6810.2	75.3713	1122	75.5069	1.97976	4.74566	671.65	25.92	1311.04	36.21
12	74.32	74.81	95.9	90.78	84.64	gi|68057164	AAX87417.1	putative periplasmic chelated iron binding protein	1	auto	0	99	AQSADLILWNGLNLER			0.000301727	1811.95	604.992	1811.95	604.992	3	13	3.1.1.6537.4	75.5002	295	75.5047	1.01713	7.54181	351	18.73	352	18.76
12	74.32	74.81	95.9	90.78	84.64	gi|68057164	AAX87417.1	putative periplasmic chelated iron binding protein	1	auto	0	99	DKPAVVVTEGIQPLSIYEGPYK	Label:13C(6)(I)@11; Label:13C(6)(I)@16		-0.00699389	2414.31	805.776	2414.31	805.778	3	21	3.1.1.6222.3	66.1339	330	66.0763	1.82651	8.17716	232.56	15.25	418.81	20.46
12	74.32	74.81	95.9	90.78	84.64	gi|68057164	AAX87417.1	putative periplasmic chelated iron binding protein	1	auto	0	99	DKPAVVVTEGIQPLSIYEGPYK			-0.0015975	2402.27	801.764	2402.27	801.765	3	22	7.1.1.6523.4	66.3573	763	66.4195	1.73943	4.02602	976.67	31.25	1675	40.93
12	74.32	74.81	95.9	90.78	84.64	gi|68057164	AAX87417.1	putative periplasmic chelated iron binding protein	1	auto	0	99	DKPAVVVTEGIQPLSIYEGPYK	Label:13C(6)(I)@11; Label:13C(6)(I)@16		-0.00553942	2414.31	1208.16	2414.31	1208.16	2	18	23.1.1.6148.2	64.49	6786	64.5416	2.10447	2.05867	3497	59.14	7256	85.18
12	74.32	74.81	95.9	90.78	84.64	gi|68057164	AAX87417.1	putative periplasmic chelated iron binding protein	1	auto	0	99	DKPAVVVTEGIQPLSIYEGPYK			-0.0215963	2402.25	801.758	2402.27	801.765	3	19	23.1.1.6149.2	64.5505	3127	64.7004	0.707286	2.5836	3646	60.38	2542.56	50.42
12	74.32	74.81	95.9	90.78	84.64	gi|68057164	AAX87417.1	putative periplasmic chelated iron binding protein	1	auto	0	99	DKPAVVVTEGIQPLSIYEGPYK	Label:13C(6)(I)@11; Label:13C(6)(I)@16		-0.020363	2414.29	805.772	2414.31	805.778	3	15	2.1.1.6215.7	65.8	5240	65.2257	0.995505	1.80073	6226	78.91	6111	78.17
12	74.32	74.81	95.9	90.78	84.64	gi|68057164	AAX87417.1	putative periplasmic chelated iron binding protein	1	auto	0	99	DKPAVVVTEGIQPLSIYEGPYK	Label:13C(6)(I)@11; Label:13C(6)(I)@16		-0.0182007	2414.3	805.772	2414.31	805.778	3	16	6.1.1.6369.2	65.4209	7923	65.5123	1.0295	1.44232	9543	97.69	9686.54	98.42
12	74.32	74.81	95.9	90.78	84.64	gi|68057164	AAX87417.1	putative periplasmic chelated iron binding protein	1	auto	0	99	DKPAVVVTEGIQPLSIYEGPYK	Label:13C(6)(I)@11; Label:13C(6)(I)@16		-0.0120881	2414.3	805.774	2414.31	805.778	3	19	21.1.1.6256.3	64.2724	3356	64.2575	1.02669	2.18761	4154	64.45	4205	64.85
12	74.32	74.81	95.9	90.78	84.64	gi|68057164	AAX87417.1	putative periplasmic chelated iron binding protein	1	auto	0	99	DKPAVVVTEGIQPLSIYEGPYK	Label:13C(6)(I)@11; Label:13C(6)(I)@16		-0.0184968	2414.29	805.772	2414.31	805.778	3	9	21.1.1.6507.7	92.9785	630	92.8907	2.88591	6.66868	304	17.44	865	29.41
12	74.32	74.81	95.9	90.78	84.64	gi|68057164	AAX87417.1	putative periplasmic chelated iron binding protein	1	auto	0	99	DKPAVVVTEGIQPLSIYEGPYK	Label:13C(6)(I)@11; Label:13C(6)(I)@16		-0.00311601	2414.31	805.777	2414.31	805.778	3	16	21.1.1.6533.4	96.9767	553	96.7575	1.70588	6.19836	415	20.37	698	26.42
12	74.32	74.81	95.9	90.78	84.64	gi|68057164	AAX87417.1	putative periplasmic chelated iron binding protein	1	auto	0	99	DKPAVVVTEGIQPLSIYEGPYK	Label:13C(6)(I)@11; Label:13C(6)(I)@16		-0.00934157	2414.3	805.775	2414.31	805.778	3	15	21.1.1.6548.3	99.379	580	99.4834	3.3599	6.87931	275	16.58	911	30.18
12	74.32	74.81	95.9	90.78	84.64	gi|68057164	AAX87417.1	putative periplasmic chelated iron binding protein	1	auto	0	99	DKPAVVVTEGIQPLSIYEGPYK	Label:13C(6)(I)@11; Label:13C(6)(I)@16		-0.00128497	2414.31	805.778	2414.31	805.778	3	17	21.1.1.6567.4	102.488	560	102.151	1.88283	6.33786	383	19.57	711	26.66
12	74.32	74.81	95.9	90.78	84.64	gi|68057164	AAX87417.1	putative periplasmic chelated iron binding protein	1	auto	0	99	DKPAVVVTEGIQPLSIYEGPYK	Label:13C(6)(I)@11; Label:13C(6)(I)@16		-0.00513016	2414.31	805.777	2414.31	805.778	3	16	21.1.1.6580.3	104.541	448	104.311	2.03625	7.57745	261	16.16	524	22.89
12	74.32	74.81	95.9	90.78	84.64	gi|68057164	AAX87417.1	putative periplasmic chelated iron binding protein	1	auto	0	99	DKPAVVVTEGIQPLSIYEGPYK	Label:13C(6)(I)@11; Label:13C(6)(I)@16		0.00164471	2414.32	805.779	2414.31	805.778	3	14	21.1.1.6593.4	106.575	421	106.181	2.01207	6.97733	309	17.58	613	24.76
12	74.32	74.81	95.9	90.78	84.64	gi|68057164	AAX87417.1	putative periplasmic chelated iron binding protein	1	auto	0	99	DKPAVVVTEGIQPLSIYEGPYK	Label:13C(6)(I)@11; Label:13C(6)(I)@16		-0.00513016	2414.31	805.777	2414.31	805.778	3	14	21.1.1.6560.5	101.458	538	101.522	3.0462	6.76819	291	17.06	874	29.56
12	74.32	74.81	95.9	90.78	84.64	gi|68057164	AAX87417.1	putative periplasmic chelated iron binding protein	1	auto	0	99	DKPAVVVTEGIQPLSIYEGPYK	Label:13C(6)(I)@11; Label:13C(6)(I)@16		-0.00403153	2414.31	805.777	2414.31	805.778	3	14	21.1.1.6623.2	110.863	348	111.021	1.83856	7.86144	251	15.84	455	21.33
12	74.32	74.81	95.9	90.78	84.64	gi|68057164	AAX87417.1	putative periplasmic chelated iron binding protein	1	auto	0	99	DKPAVVVTEGIQPLSIYEGPYK	Label:13C(6)(I)@11; Label:13C(6)(I)@16		-0.00311601	2414.31	805.777	2414.31	805.778	3	14	21.1.1.6631.5	112.047	349	111.803	2.23744	8.54684	199	14.11	439	20.95
12	74.32	74.81	95.9	90.78	84.64	gi|68057164	AAX87417.1	putative periplasmic chelated iron binding protein	1	auto	0	99	DKPAVVVTEGIQPLSIYEGPYK	Label:13C(6)(I)@11; Label:13C(6)(I)@16		0.00585611	2414.32	805.78	2414.31	805.778	3	13	21.1.1.6589.5	105.969	408	105.894	1.96582	7.64996	259	16.09	502	22.41
12	74.32	74.81	95.9	90.78	84.64	gi|68057164	AAX87417.1	putative periplasmic chelated iron binding protein	1	auto	0	99	DKPAVVVTEGIQPLSIYEGPYK	Label:13C(6)(I)@11; Label:13C(6)(I)@16		-0.00494706	2414.31	805.777	2414.31	805.778	3	12	21.1.1.6576.2	103.812	451	103.792	1.65888	6.74549	354	18.81	579	24.06
12	74.32	74.81	95.9	90.78	84.64	gi|68057164	AAX87417.1	putative periplasmic chelated iron binding protein	1	auto	0	96.36	DKPAVVVTEGIQPLSIYEGPYK	Label:13C(6)(I)@11; Label:13C(6)(I)@16		-0.00366533	2414.31	805.777	2414.31	805.778	3	11	21.1.1.6573.4	103.417	473	103.353	2.41483	7.92577	226	15.03	538.09	23.2
12	74.32	74.81	95.9	90.78	84.64	gi|68057164	AAX87417.1	putative periplasmic chelated iron binding protein	1	auto	0	95.25	DKPAVVVTEGIQPLSIYEGPYK			0.00702522	2402.28	601.577	2402.27	601.576	4	10	2.1.1.6209.4	65.3472	562	65.2257	1.95992	5.12812	577	24.02	1115	33.39
12	74.32	74.81	95.9	90.78	84.64	gi|68057164	AAX87417.1	putative periplasmic chelated iron binding protein	1	auto	0	81.27	DKPAVVVTEGIQPLSIYEGPYK	Label:13C(6)(I)@11; Label:13C(6)(I)@16		-0.00311601	2414.31	805.777	2414.31	805.778	3	5	21.1.1.6531.7	96.7523	550	96.7575	1.70588	6.19836	415	20.37	698	26.42
12	74.32	74.81	95.9	90.78	84.64	gi|68057164	AAX87417.1	putative periplasmic chelated iron binding protein	1	auto	0	99	EGYLWPINAEQQGTPQQVR			-0.00969989	2213.08	738.699	2213.09	738.703	3	19	6.1.1.6322.4	61.7089	14449	62.0925	1.16175	1.03786	17389	131.87	19918	141.13
12	74.32	74.81	95.9	90.78	84.64	gi|68057164	AAX87417.1	putative periplasmic chelated iron binding protein	1	auto	0	99	EGYLWPINAEQQGTPQQVR	Label:13C(6)(I)@7		-0.00809125	2219.1	1110.56	2219.11	1110.56	2	19	6.1.1.6322.7	61.7498	18009	62.0925	1.90764	1.23468	10047	100.23	18897	137.47
12	74.32	74.81	95.9	90.78	84.64	gi|68057164	AAX87417.1	putative periplasmic chelated iron binding protein	1	auto	0	99	EGYLWPINAEQQGTPQQVR	Label:13C(6)(I)@7		-0.0101824	2219.1	740.706	2219.11	740.709	3	18	7.1.1.6477.6	62.3777	751	62.4741	1.17602	4.80157	808	28.43	936.88	30.61
12	74.32	74.81	95.9	90.78	84.64	gi|68057164	AAX87417.1	putative periplasmic chelated iron binding protein	1	auto	0	99	EGYLWPINAEQQGTPQQVR	Label:13C(6)(I)@7		-0.00760298	2219.1	1110.56	2219.11	1110.56	2	16	6.1.1.6327.5	62.0715	16885	62.0925	1.90764	1.23468	10047	100.23	18897	137.47
12	74.32	74.81	95.9	90.78	84.64	gi|68057164	AAX87417.1	putative periplasmic chelated iron binding protein	1	auto	0	99	EGYLWPINAEQQGTPQQVR	Label:13C(6)(I)@7		0.0128766	2219.12	740.714	2219.11	740.709	3	15	22.1.1.6583.5	61.938	1061	62.1119	1.17392	4.01558	1156	34	1338	36.58
12	74.32	74.81	95.9	90.78	84.64	gi|68057164	AAX87417.1	putative periplasmic chelated iron binding protein	1	auto	0	99	EGYLWPINAEQQGTPQQVR	Label:13C(6)(I)@7		-0.0119431	2219.1	1110.56	2219.11	1110.56	2	16	21.1.1.6217.3	60.7841	14240	61.1576	1.18699	1.1971	12940	113.75	15144	123.06
12	74.32	74.81	95.9	90.78	84.64	gi|68057164	AAX87417.1	putative periplasmic chelated iron binding protein	1	auto	0	99	EGYLWPINAEQQGTPQQVR	Label:13C(6)(I)@7		-0.00771164	2219.1	740.707	2219.11	740.709	3	14	2.1.1.6144.3	61.0487	4365	61.3795	1.4366	2.18001	3590	59.92	5085	71.31
12	74.32	74.81	95.9	90.78	84.64	gi|68057164	AAX87417.1	putative periplasmic chelated iron binding protein	1	auto	0	99	EGYLWPINAEQQGTPQQVR			-0.00492907	2213.08	738.701	2213.09	738.703	3	15	21.1.1.6218.4	60.9024	6566	61.0773	0.79606	1.71408	7740	87.98	6075	77.94
12	74.32	74.81	95.9	90.78	84.64	gi|68057164	AAX87417.1	putative periplasmic chelated iron binding protein	1	auto	0	99	EGYLWPINAEQQGTPQQVR	Label:13C(6)(I)@7		0.00349157	2219.11	1110.56	2219.11	1110.56	2	14	23.1.1.6106.4	60.6877	2829	60.7563	1.70169	2.86369	1946	44.11	3265	57.14
12	74.32	74.81	95.9	90.78	84.64	gi|68057164	AAX87417.1	putative periplasmic chelated iron binding protein	1	auto	0	99	IKQLDEPLR		missed K-Q@2	0.000228799	1110.64	371.221	1110.64	371.221	3	11	21.1.1.5625.2	32.234	2321	32.2885	1.54709	2.62432	2404	49.03	3667	60.56
12	74.32	74.81	95.9	90.78	84.64	gi|68057164	AAX87417.1	putative periplasmic chelated iron binding protein	1	auto	0	99	IKQLDEPLR	Label:13C(6)(I)@1	missed K-Q@2	-0.0123705	1116.65	373.223	1116.66	373.227	3	11	22.1.1.5957.4	33.559	312	33.591	1.33323	8.61769	237	15.39	311.54	17.65
12	74.32	74.81	95.9	90.78	84.64	gi|68057164	AAX87417.1	putative periplasmic chelated iron binding protein	1	auto	0	97.86	IKQLDEPLR	Label:13C(6)(I)@1	missed K-Q@2	-0.00759625	1116.65	373.225	1116.66	373.227	3	9	23.1.1.5511.4	32.0925	619	32.1426	1.30733	6.07586	481	21.93	620	24.9
12	74.32	74.81	95.9	90.78	84.64	gi|68057164	AAX87417.1	putative periplasmic chelated iron binding protein	1	auto	0	96.16	IKQLDEPLR	Label:13C(6)(I)@1	missed K-Q@2	-0.0379647	1116.62	373.215	1116.66	373.227	3	9	6.1.1.5903.3	34.7116	604	34.6986	100		0	0	608	24.66
12	74.32	74.81	95.9	90.78	84.64	gi|68057164	AAX87417.1	putative periplasmic chelated iron binding protein	1	auto	0	99	KNNIPVVFSESTISAKPAQQVAK	Label:13C(6)(I)@4; Label:13C(6)(I)@13	missed K-N@1	-0.0572819	2467.33	617.839	2467.38	617.853	4	17	6.1.1.6161.6	50.1396	1321	50.2576	100		0	0	1784	42.24
12	74.32	74.81	95.9	90.78	84.64	gi|68057164	AAX87417.1	putative periplasmic chelated iron binding protein	1	auto	0	99	KNNIPVVFSESTISAKPAQQVAK		missed K-N@1	0.00542352	2455.35	614.845	2455.34	614.843	4	18	23.1.1.5887.5	46.1918	1948	46.2095	1.44775	2.49022	2742	52.36	3914	62.56
12	74.32	74.81	95.9	90.78	84.64	gi|68057164	AAX87417.1	putative periplasmic chelated iron binding protein	1	auto	0	99	KNNIPVVFSESTISAKPAQQVAK		missed K-N@1	-0.00627353	2455.34	614.842	2455.34	614.843	4	16	6.1.1.6109.7	47.0383	3363	47.2634	1.05587	2.12617	4337	65.86	4515	67.19
12	74.32	74.81	95.9	90.78	84.64	gi|68057164	AAX87417.1	putative periplasmic chelated iron binding protein	1	auto	0	99	KNNIPVVFSESTISAKPAQQVAK	Label:13C(6)(I)@4; Label:13C(6)(I)@13	missed K-N@1	-0.0189526	2467.36	617.848	2467.38	617.853	4	16	6.1.1.6108.3	46.9531	3946	47.2634	1.05587	2.12617	4337	65.86	4515	67.19
12	74.32	74.81	95.9	90.78	84.64	gi|68057164	AAX87417.1	putative periplasmic chelated iron binding protein	1	auto	0	99	KNNIPVVFSESTISAKPAQQVAK	Label:13C(6)(I)@4; Label:13C(6)(I)@13	missed K-N@1	-0.0309152	2467.35	617.846	2467.38	617.853	4	15	6.1.1.6139.6	48.8133	450	48.8327	6.01031	10.4009	108	10.39	640	25.3
12	74.32	74.81	95.9	90.78	84.64	gi|68057164	AAX87417.1	putative periplasmic chelated iron binding protein	1	auto	0	99	KNNIPVVFSESTISAKPAQQVAK	Label:13C(6)(I)@4; Label:13C(6)(I)@13	missed K-N@1	-0.00815128	2467.38	617.851	2467.38	617.853	4	12	21.1.1.6035.7	48.1819	909	48.1883	100		0	0	1531	39.13
12	74.32	74.81	95.9	90.78	84.64	gi|68057164	AAX87417.1	putative periplasmic chelated iron binding protein	1	auto	0	99	KNNIPVVFSESTISAKPAQQVAK		missed K-N@1	0.00335288	2455.35	614.844	2455.34	614.843	4	15	21.1.1.5999.3	46.3203	5953	46.6562	0.733711	1.75687	7719	87.86	5584	74.73
12	74.32	74.81	95.9	90.78	84.64	gi|68057164	AAX87417.1	putative periplasmic chelated iron binding protein	1	auto	0	99	KNNIPVVFSESTISAKPAQQVAK	Label:13C(6)(I)@4; Label:13C(6)(I)@13	missed K-N@1	-0.0183393	2467.37	823.462	2467.38	823.469	3	13	2.1.1.5897.4	46.542	1059	46.6034	2.97762	5.26903	483	21.98	1418	37.66
12	74.32	74.81	95.9	90.78	84.64	gi|68057164	AAX87417.1	putative periplasmic chelated iron binding protein	1	auto	0	99	KNNIPVVFSESTISAKPAQQVAK	Label:13C(6)(I)@4; Label:13C(6)(I)@13	missed K-N@1	-0.0064423	2467.38	617.852	2467.38	617.853	4	11	21.1.1.5997.7	46.2609	3158	46.4085	0.940172	2.12562	4601	67.83	4265	65.31
12	74.32	74.81	95.9	90.78	84.64	gi|68057164	AAX87417.1	putative periplasmic chelated iron binding protein	1	auto	0	99	KNNIPVVFSESTISAKPAQQVAK		missed K-N@1	0.00542352	2455.35	614.845	2455.34	614.843	4	10	23.1.1.5885.7	46.0949	1948	46.2095	1.44775	2.49022	2742	52.36	3914	62.56
12	74.32	74.81	95.9	90.78	84.64	gi|68057164	AAX87417.1	putative periplasmic chelated iron binding protein	1	auto	0	99	KVIDLVR	Label:13C(6)(I)@3	missed K-V@1	-1.50721e-05	847.559	424.787	847.559	424.787	2	10	6.1.1.5894.3	34.2051	2746	34.3132	1.21599	2.75976	2408	49.07	2887	53.73
12	74.32	74.81	95.9	90.78	84.64	gi|68057164	AAX87417.1	putative periplasmic chelated iron binding protein	1	auto	0	97.53	KVIDLVR	Label:13C(6)(I)@3	missed K-V@1	-0.0113156	847.547	424.781	847.559	424.787	2	9	2.1.1.5662.6	34.8571	673	34.868	100		0	0	614	24.78
12	74.32	74.81	95.9	90.78	84.64	gi|68057164	AAX87417.1	putative periplasmic chelated iron binding protein	1	auto	0	89.65	KVIDLVR		missed K-V@1	-0.00576324	841.533	421.774	841.539	421.777	2	8	6.1.1.5910.2	35.1269	1705	35.1773	1.54372	3.00342	1837	42.86	2796	52.88
12	74.32	74.81	95.9	90.78	84.64	gi|68057164	AAX87417.1	putative periplasmic chelated iron binding protein	1	auto	0	84.84	KVIDLVR	Label:13C(6)(I)@3	missed K-V@1	0.00388179	847.562	424.788	847.559	424.787	2	7	2.1.1.5631.2	33.2218	58	33.2163	100		0	0	1639	40.48
12	74.32	74.81	95.9	90.78	84.64	gi|68057164	AAX87417.1	putative periplasmic chelated iron binding protein	1	auto	0	82.25	KVIDLVR	Label:13C(6)(I)@3	missed K-V@1	-0.0189448	847.54	424.777	847.559	424.787	2	7	2.1.1.5671.5	35.3419	570	35.2488	100		0	0	673	25.94
12	74.32	74.81	95.9	90.78	84.64	gi|68057164	AAX87417.1	putative periplasmic chelated iron binding protein	1	auto	0	99	LAQIPEAQR			-0.0041671	1024.56	513.288	1024.57	513.291	2	12	6.1.1.5862.5	32.0836	16510	32.7536	0.647703	1.25285	16348	127.86	10440	102.18
12	74.32	74.81	95.9	90.78	84.64	gi|68057164	AAX87417.1	putative periplasmic chelated iron binding protein	1	auto	0	99	LAQIPEAQR	Label:13C(6)(I)@4		0.0100021	1030.6	516.306	1030.59	516.301	2	12	6.1.1.6006.4	41.1882	579	41.6553	2.1294	8.57087	201	14.18	422	20.54
12	74.32	74.81	95.9	90.78	84.64	gi|68057164	AAX87417.1	putative periplasmic chelated iron binding protein	1	auto	0	99	LAQIPEAQR	Label:13C(6)(I)@4		-0.0119701	1030.57	516.295	1030.59	516.301	2	11	6.1.1.5864.2	32.1985	10906	32.5914	0.904075	1.31346	12300	110.91	10964	104.71
12	74.32	74.81	95.9	90.78	84.64	gi|68057164	AAX87417.1	putative periplasmic chelated iron binding protein	1	auto	0	99	LAQIPEAQR			-0.0476086	1024.52	513.267	1024.57	513.291	2	13	21.1.1.5632.3	32.4621	9968	32.5627	0.11631	2.99796	10813	103.99	1240	35.21
12	74.32	74.81	95.9	90.78	84.64	gi|68057164	AAX87417.1	putative periplasmic chelated iron binding protein	1	auto	0	99	LAQIPEAQR			-0.00219864	1024.56	513.289	1024.57	513.291	2	7	21.1.1.5874.7	41.1957	1130	41.0486	2.28384	4.53193	703	26.51	1583	39.79
12	74.32	74.81	95.9	90.78	84.64	gi|68057164	AAX87417.1	putative periplasmic chelated iron binding protein	1	auto	0	99	LAQIPEAQR	Label:13C(6)(I)@4		-0.00117685	1030.59	516.3	1030.59	516.301	2	10	2.1.1.5605.4	31.6582	4128	32.182	1.15603	2.29801	3555	59.62	4052	63.66
12	74.32	74.81	95.9	90.78	84.64	gi|68057164	AAX87417.1	putative periplasmic chelated iron binding protein	1	auto	0	99	LAQIPEAQR	Label:13C(6)(I)@4		-0.00978465	1030.58	516.296	1030.59	516.301	2	11	30.1.1.3564.4	21.1968	2163	21.4514	2.07644	5.10623	571	23.9	1169	34.19
12	74.32	74.81	95.9	90.78	84.64	gi|68057164	AAX87417.1	putative periplasmic chelated iron binding protein	1	auto	0	99	LAQIPEAQR	Label:13C(6)(I)@4		-0.016069	1030.57	516.293	1030.59	516.301	2	10	2.1.1.5639.3	33.6302	1021	33.6641	100		0	0	1084	32.92
12	74.32	74.81	95.9	90.78	84.64	gi|68057164	AAX87417.1	putative periplasmic chelated iron binding protein	1	auto	0	99	LAQIPEAQR	Label:13C(6)(I)@4		0.00132696	1030.59	516.301	1030.59	516.301	2	10	21.1.1.6515.6	94.211	427	94.0853	0.965942	8.6636	273	16.52	260	16.12
12	74.32	74.81	95.9	90.78	84.64	gi|68057164	AAX87417.1	putative periplasmic chelated iron binding protein	1	auto	0	99	LAQIPEAQR	Label:13C(6)(I)@4		-0.00757564	1030.58	516.297	1030.59	516.301	2	11	6.1.1.5894.2	34.199	5020	33.9103	1.02737	1.95927	5177	71.95	5244	72.42
12	74.32	74.81	95.9	90.78	84.64	gi|68057164	AAX87417.1	putative periplasmic chelated iron binding protein	1	auto	0	99	LAQIPEAQR			-0.0100111	1024.56	513.285	1024.57	513.291	2	10	21.1.1.5753.5	36.7236	562	36.7741	3.14438	5.61828	419	20.47	1299	36.04
12	74.32	74.81	95.9	90.78	84.64	gi|68057164	AAX87417.1	putative periplasmic chelated iron binding protein	1	auto	0	99	LAQIPEAQR	Label:13C(6)(I)@4		0.00266973	1030.59	516.302	1030.59	516.301	2	11	21.1.1.5807.4	38.6463	2473	38.4224	3.45234	4.08593	775	27.84	2638	51.36
12	74.32	74.81	95.9	90.78	84.64	gi|68057164	AAX87417.1	putative periplasmic chelated iron binding protein	1	auto	0	99	LAQIPEAQR	Label:13C(6)(I)@4		-0.00936485	1030.58	516.296	1030.59	516.301	2	10	5.1.1.5610.4	32.8454	1060	32.9616	1.52706	5.58235	534	23.11	804	28.35
12	74.32	74.81	95.9	90.78	84.64	gi|68057164	AAX87417.1	putative periplasmic chelated iron binding protein	1	auto	0	99	LAQIPEAQR	Label:13C(6)(I)@4		-0.0105138	1030.58	516.295	1030.59	516.301	2	11	21.1.1.5622.3	32.1513	2278	32.2014	0.763058	2.6987	3198	56.55	2406	49.05
12	74.32	74.81	95.9	90.78	84.64	gi|68057164	AAX87417.1	putative periplasmic chelated iron binding protein	1	auto	0	99	LAQIPEAQR			-0.0443127	1024.52	513.268	1024.57	513.291	2	12	21.1.1.5630.4	32.4012	8692	32.4537	0.104254	3.35405	9534	97.64	980	31.3
12	74.32	74.81	95.9	90.78	84.64	gi|68057164	AAX87417.1	putative periplasmic chelated iron binding protein	1	auto	0	99	LAQIPEAQR	Label:13C(6)(I)@4		-0.00172479	1030.58	516.3	1030.59	516.301	2	9	21.1.1.6645.5	114.018	378	113.924	100		0	0	186	13.64
12	74.32	74.81	95.9	90.78	84.64	gi|68057164	AAX87417.1	putative periplasmic chelated iron binding protein	1	auto	0	99	LAQIPEAQR			-0.000993334	1024.57	513.29	1024.57	513.291	2	11	6.1.1.5892.2	34.0812	9499	33.4625	0.620872	1.64006	9790	98.94	5993	77.41
12	74.32	74.81	95.9	90.78	84.64	gi|68057164	AAX87417.1	putative periplasmic chelated iron binding protein	1	auto	0	99	LAQIPEAQR	Label:13C(6)(I)@4		-0.0125455	1030.57	516.294	1030.59	516.301	2	11	29.1.1.3602.2	21.1472	2063	21.354	3.69287	5.71719	390	19.75	1420	37.68
12	74.32	74.81	95.9	90.78	84.64	gi|68057164	AAX87417.1	putative periplasmic chelated iron binding protein	1	auto	0	99	LAQIPEAQR	Label:13C(6)(I)@4		-0.0193028	1030.57	516.291	1030.59	516.301	2	11	21.1.1.5699.3	34.7876	2477	34.7152	100		0	0	2732	52.27
12	74.32	74.81	95.9	90.78	84.64	gi|68057164	AAX87417.1	putative periplasmic chelated iron binding protein	1	auto	0	99	LAQIPEAQR	Label:13C(6)(I)@4		-0.00752645	1030.58	516.297	1030.59	516.301	2	10	18.1.1.6527.5	34.0806	1361	34.2986	1.60663	3.33254	1469	38.33	2327	48.24
12	74.32	74.81	95.9	90.78	84.64	gi|68057164	AAX87417.1	putative periplasmic chelated iron binding protein	1	auto	0	99	LAQIPEAQR	Label:13C(6)(I)@4		0.00791872	1030.59	516.305	1030.59	516.301	2	10	21.1.1.5875.4	41.2152	4888	41.1612	2.98827	5.16078	503	22.43	1482	38.5
12	74.32	74.81	95.9	90.78	84.64	gi|68057164	AAX87417.1	putative periplasmic chelated iron binding protein	1	auto	0	99	LAQIPEAQR	Label:13C(6)(I)@4		-0.000870298	1030.59	516.3	1030.59	516.301	2	8	21.1.1.6610.5	109.093	343	109.012	100		0	0	175	13.23
12	74.32	74.81	95.9	90.78	84.64	gi|68057164	AAX87417.1	putative periplasmic chelated iron binding protein	1	auto	0	99	LAQIPEAQR	Label:13C(6)(I)@4		-0.0103098	1030.58	516.295	1030.59	516.301	2	10	25.1.1.3849.2	21.723	1550	21.761	1.72224	4.87379	669	25.87	1136	33.7
12	74.32	74.81	95.9	90.78	84.64	gi|68057164	AAX87417.1	putative periplasmic chelated iron binding protein	1	auto	0	99	LAQIPEAQR			-0.00598472	1024.56	513.288	1024.57	513.291	2	9	31.1.1.3483.7	20.8967	1428	21.043	2.18132	3.57213	1148	33.88	2469	49.69
12	74.32	74.81	95.9	90.78	84.64	gi|68057164	AAX87417.1	putative periplasmic chelated iron binding protein	1	auto	0	99	LAQIPEAQR	Label:13C(6)(I)@4		0.010116	1030.6	516.306	1030.59	516.301	2	9	21.1.1.6529.4	96.3873	118	96.7575	100		0	0	253.07	15.91
12	74.32	74.81	95.9	90.78	84.64	gi|68057164	AAX87417.1	putative periplasmic chelated iron binding protein	1	auto	0	99	LAQIPEAQR	Label:13C(6)(I)@4		0.0184248	1030.61	516.31	1030.59	516.301	2	9	6.1.1.6499.7	76.3838	124	76.2115	1.0297	14.0217	101	10.05	102.54	10.13
12	74.32	74.81	95.9	90.78	84.64	gi|68057164	AAX87417.1	putative periplasmic chelated iron binding protein	1	auto	0	99	LAQIPEAQR	Label:13C(6)(I)@4		-0.00831655	1030.58	516.296	1030.59	516.301	2	9	21.1.1.6408.6	79.9579	577	80.0003	1.42648	7.42995	310	17.61	436	20.88
12	74.32	74.81	95.9	90.78	84.64	gi|68057164	AAX87417.1	putative periplasmic chelated iron binding protein	1	auto	0	99	LAQIPEAQR	Label:13C(6)(I)@4		-0.0105138	1030.58	516.295	1030.59	516.301	2	11	21.1.1.5623.4	32.1859	2278	32.2014	0.763058	2.6987	3198	56.55	2406	49.05
12	74.32	74.81	95.9	90.78	84.64	gi|68057164	AAX87417.1	putative periplasmic chelated iron binding protein	1	auto	0	99	LAQIPEAQR	Label:13C(6)(I)@4		0.00366193	1030.59	516.302	1030.59	516.301	2	11	9.1.1.8473.4	40.7081	623	40.7666	1.51763	5.53722	544	23.32	814	28.53
12	74.32	74.81	95.9	90.78	84.64	gi|68057164	AAX87417.1	putative periplasmic chelated iron binding protein	1	auto	0	99	LAQIPEAQR	Label:13C(6)(I)@4		-0.02074	1030.57	516.29	1030.59	516.301	2	12	23.1.1.5514.2	32.1812	2215	32.1106	0.839583	2.80893	2799	52.91	2317	48.14
12	74.32	74.81	95.9	90.78	84.64	gi|68057164	AAX87417.1	putative periplasmic chelated iron binding protein	1	auto	0	99	LAQIPEAQR	Label:13C(6)(I)@4		-0.013813	1030.57	516.294	1030.59	516.301	2	10	30.1.1.3574.2	21.5667	1658	21.6353	3.32494	6.14931	345	18.57	1131	33.63
12	74.32	74.81	95.9	90.78	84.64	gi|68057164	AAX87417.1	putative periplasmic chelated iron binding protein	1	auto	0	99	LAQIPEAQR	Label:13C(6)(I)@4		-0.0251534	1030.56	516.288	1030.59	516.301	2	10	6.1.1.5962.2	38.2722	1013	38.1623	4.4954	7.99123	192	13.86	851	29.17
12	74.32	74.81	95.9	90.78	84.64	gi|68057164	AAX87417.1	putative periplasmic chelated iron binding protein	1	auto	0	99	LAQIPEAQR	Label:13C(6)(I)@4		-0.00933324	1030.58	516.296	1030.59	516.301	2	10	25.1.1.3843.2	21.4658	1619	21.5929	1.31905	3.65964	1321	36.35	1718	41.45
12	74.32	74.81	95.9	90.78	84.64	gi|68057164	AAX87417.1	putative periplasmic chelated iron binding protein	1	auto	0	99	LAQIPEAQR	Label:13C(6)(I)@4		-0.0113248	1030.58	516.295	1030.59	516.301	2	10	29.1.1.3600.4	21.0822	1324	21.1779	1.62102	4.84756	692	26.31	1106	33.26
12	74.32	74.81	95.9	90.78	84.64	gi|68057164	AAX87417.1	putative periplasmic chelated iron binding protein	1	auto	0	99	LAQIPEAQR	Label:13C(6)(I)@4		-0.0208237	1030.57	516.29	1030.59	516.301	2	10	24.1.1.3808.4	21.421	786	21.4388	1.27172	6.29831	453	21.28	568	23.83
12	74.32	74.81	95.9	90.78	84.64	gi|68057164	AAX87417.1	putative periplasmic chelated iron binding protein	1	auto	0	99	LAQIPEAQR	Label:13C(6)(I)@4		0.00608768	1030.59	516.304	1030.59	516.301	2	8	21.1.1.6556.4	100.756	364	100.665	0.947458	9.23221	243	15.59	227	15.07
12	74.32	74.81	95.9	90.78	84.64	gi|68057164	AAX87417.1	putative periplasmic chelated iron binding protein	1	auto	0	98.98	LAQIPEAQR	Label:13C(6)(I)@4		0.00303593	1030.59	516.302	1030.59	516.301	2	9	21.1.1.6497.2	91.4264	508	91.5406	1.20538	8.41477	260	16.12	309	17.58
12	74.32	74.81	95.9	90.78	84.64	gi|68057164	AAX87417.1	putative periplasmic chelated iron binding protein	1	auto	0	98.73	LAQIPEAQR	Label:13C(6)(I)@4		-0.00302126	1030.58	516.299	1030.59	516.301	2	10	20.1.1.5628.2	33.4533	2806	33.7353	2.81216	3.81065	937	30.61	2598	50.97
12	74.32	74.81	95.9	90.78	84.64	gi|68057164	AAX87417.1	putative periplasmic chelated iron binding protein	1	auto	0	98.49	LAQIPEAQR	Label:13C(6)(I)@4		-0.00936485	1030.58	516.296	1030.59	516.301	2	10	5.1.1.5613.2	33.0417	974	32.9616	1.52706	5.58235	534	23.11	804	28.35
12	74.32	74.81	95.9	90.78	84.64	gi|68057164	AAX87417.1	putative periplasmic chelated iron binding protein	1	auto	0	98.4	LAQIPEAQR			-0.0263053	1024.54	513.277	1024.57	513.291	2	11	23.1.1.5512.2	32.1157	5770	32.2377	0.400793	2.37712	6248	79.04	2469	49.69
12	74.32	74.81	95.9	90.78	84.64	gi|68057164	AAX87417.1	putative periplasmic chelated iron binding protein	1	auto	0	98.37	LAQIPEAQR	Label:13C(6)(I)@4		-0.0211062	1030.57	516.29	1030.59	516.301	2	11	23.1.1.5510.2	32.0478	2279	32.1106	0.839583	2.80893	2799	52.91	2317	48.14
12	74.32	74.81	95.9	90.78	84.64	gi|68057164	AAX87417.1	putative periplasmic chelated iron binding protein	1	auto	0	98.36	LAQIPEAQR			0.000389177	1024.57	513.291	1024.57	513.291	2	10	22.1.1.5951.2	33.2847	4397	33.591	2.1535	2.06311	3456	58.79	7338	85.66
12	74.32	74.81	95.9	90.78	84.64	gi|68057164	AAX87417.1	putative periplasmic chelated iron binding protein	1	auto	0	98.31	LAQIPEAQR	Label:13C(6)(I)@4		0.00316633	1030.59	516.302	1030.59	516.301	2	9	6.1.1.6594.2	82.4089	143	82.3727	2.2783	17.0725	49.57	7.04	111.35	10.55
12	74.32	74.81	95.9	90.78	84.64	gi|68057164	AAX87417.1	putative periplasmic chelated iron binding protein	1	auto	0	98.3	LAQIPEAQR	Label:13C(6)(I)@4		-0.00890114	1030.58	516.296	1030.59	516.301	2	11	1.1.1.3478.4	20.8585	3128	21.0234	1.47852	2.6958	2320	48.17	3382	58.15
12	74.32	74.81	95.9	90.78	84.64	gi|68057164	AAX87417.1	putative periplasmic chelated iron binding protein	1	auto	0	98.27	LAQIPEAQR	Label:13C(6)(I)@4		-0.00196893	1030.58	516.3	1030.59	516.301	2	8	21.1.1.6465.6	87.0432	471	86.8948	1.52231	8.62665	224	14.97	336.21	18.34
12	74.32	74.81	95.9	90.78	84.64	gi|68057164	AAX87417.1	putative periplasmic chelated iron binding protein	1	auto	0	98.1	LAQIPEAQR	Label:13C(6)(I)@4		-0.00562255	1030.58	516.298	1030.59	516.301	2	10	6.1.1.5908.2	34.99	2436	34.7451	1.54264	3.10772	1716	41.42	2610	51.09
12	74.32	74.81	95.9	90.78	84.64	gi|68057164	AAX87417.1	putative periplasmic chelated iron binding protein	1	auto	0	98.05	LAQIPEAQR			-0.0259391	1024.54	513.278	1024.57	513.291	2	11	23.1.1.5519.3	32.3545	5858	32.3777	0.248167	2.85253	6253	79.08	1530	39.12
12	74.32	74.81	95.9	90.78	84.64	gi|68057164	AAX87417.1	putative periplasmic chelated iron binding protein	1	auto	0	97.91	LAQIPEAQR	Label:13C(6)(I)@4		-0.02074	1030.57	516.29	1030.59	516.301	2	11	23.1.1.5513.3	32.1514	2215	32.1106	0.839583	2.80893	2799	52.91	2317	48.14
12	74.32	74.81	95.9	90.78	84.64	gi|68057164	AAX87417.1	putative periplasmic chelated iron binding protein	1	auto	0	97.54	LAQIPEAQR	Label:13C(6)(I)@4		-0.00013788	1030.59	516.301	1030.59	516.301	2	9	21.1.1.6447.5	84.724	680	85.1018	1.7733	7.07536	314	17.72	549	23.43
12	74.32	74.81	95.9	90.78	84.64	gi|68057164	AAX87417.1	putative periplasmic chelated iron binding protein	1	auto	0	96.58	LAQIPEAQR	Label:13C(6)(I)@4		-0.0160936	1030.57	516.293	1030.59	516.301	2	11	31.1.1.3496.4	21.3569	1902	21.2701	1.79568	4.58263	745	27.29	1319	36.32
12	74.32	74.81	95.9	90.78	84.64	gi|68057164	AAX87417.1	putative periplasmic chelated iron binding protein	1	auto	0	96.5	LAQIPEAQR	Label:13C(6)(I)@4		-0.0124315	1030.57	516.294	1030.59	516.301	2	10	31.1.1.3482.6	20.8575	2429	21.043	2.18132	3.57213	1148	33.88	2469	49.69
12	74.32	74.81	95.9	90.78	84.64	gi|68057164	AAX87417.1	putative periplasmic chelated iron binding protein	1	auto	0	96.46	LAQIPEAQR	Label:13C(6)(I)@4		0.00889528	1030.6	516.305	1030.59	516.301	2	5	21.1.1.6582.7	104.998	157	105.003	0.834999	9.76978	232	15.23	191	13.82
12	74.32	74.81	95.9	90.78	84.64	gi|68057164	AAX87417.1	putative periplasmic chelated iron binding protein	1	auto	0	96.2	LAQIPEAQR			-0.0756988	1024.49	513.253	1024.57	513.291	2	8	6.1.1.6848.2	88.7577	146	88.8088	0.69696	14.0048	125.15	11.19	86	9.27
12	74.32	74.81	95.9	90.78	84.64	gi|68057164	AAX87417.1	putative periplasmic chelated iron binding protein	1	auto	0	92.35	LAQIPEAQR			-0.00819912	1024.56	513.286	1024.57	513.291	2	9	30.1.1.3567.6	21.3182	930	21.3695	1.80839	4.86671	659	25.67	1175	34.28
12	74.32	74.81	95.9	90.78	84.64	gi|68057164	AAX87417.1	putative periplasmic chelated iron binding protein	1	auto	0	92.25	LAQIPEAQR	Label:13C(6)(I)@4		0.0140222	1030.6	516.308	1030.59	516.301	2	7	21.1.1.6628.6	111.706	700	111.021	0.01		151	12.29	0	0
12	74.32	74.81	95.9	90.78	84.64	gi|68057164	AAX87417.1	putative periplasmic chelated iron binding protein	1	auto	0	91.68	LAQIPEAQR			-0.00874266	1024.56	513.286	1024.57	513.291	2	10	1.1.1.3479.2	20.8838	2284	20.983	1.83608	2.96466	1766	42.02	3197	56.54
12	74.32	74.81	95.9	90.78	84.64	gi|68057164	AAX87417.1	putative periplasmic chelated iron binding protein	1	auto	0	88.01	LAQIPEAQR	Label:13C(6)(I)@4		-0.00306755	1030.58	516.299	1030.59	516.301	2	8	21.1.1.6543.6	98.655	378	98.6906	0.952894	9.12287	248	15.75	233	15.26
12	74.32	74.81	95.9	90.78	84.64	gi|68057164	AAX87417.1	putative periplasmic chelated iron binding protein	1	auto	0	87.92	LAQIPEAQR	Label:13C(6)(I)@4		-0.00587516	1030.58	516.298	1030.59	516.301	2	8	21.1.1.6432.5	82.627	711	82.5091	1.29823	7.13488	350	18.71	448	21.17
12	74.32	74.81	95.9	90.78	84.64	gi|68057164	AAX87417.1	putative periplasmic chelated iron binding protein	1	auto	0	62.89	LAQIPEAQR			-0.0257731	1024.54	513.278	1024.57	513.291	2	8	6.1.1.5965.7	38.4984	549	38.4396	4.10344	7.20794	240	15.49	971	31.16
12	74.32	74.81	95.9	90.78	84.64	gi|68057164	AAX87417.1	putative periplasmic chelated iron binding protein	1	auto	0	58.87	LAQIPEAQR	Label:13C(6)(I)@4		-0.00111444	1030.59	516.3	1030.59	516.301	2	7	21.1.1.6479.6	89.1309	524	89.1534	1.11566	7.84903	310	17.61	341	18.47
12	74.32	74.81	95.9	90.78	84.64	gi|68057164	AAX87417.1	putative periplasmic chelated iron binding protein	1	auto	0	99	NGPVPTYIDLLNVTVSTIVK	Label:13C(6)(I)@8; Label:13C(6)(I)@18		-0.0199959	2154.21	719.079	2154.23	719.085	3	17	6.1.1.7352.2	93.8501	438	93.8743	1.85432	7.59757	268.01	16.37	490	22.14
12	74.32	74.81	95.9	90.78	84.64	gi|68057164	AAX87417.1	putative periplasmic chelated iron binding protein	1	auto	0	99	NGPVPTYIDLLNVTVSTIVK			-0.00713163	2142.19	715.069	2142.19	715.072	3	19	6.1.1.7364.2	93.9409	298	93.9681	2.40091	6.52422	334.15	18.28	791	28.12
12	74.32	74.81	95.9	90.78	84.64	gi|68057164	AAX87417.1	putative periplasmic chelated iron binding protein	1	auto	0	99	NGPVPTYIDLLNVTVSTIVK	Label:13C(6)(I)@8; Label:13C(6)(I)@18		-0.025489	2154.21	719.077	2154.23	719.085	3	19	6.1.1.7408.2	94.3091	701	94.3135	1.93155	5.81831	450.57	21.23	858.08	29.29
12	74.32	74.81	95.9	90.78	84.64	gi|68057164	AAX87417.1	putative periplasmic chelated iron binding protein	1	auto	0	99	NGPVPTYIDLLNVTVSTIVK	Label:13C(6)(I)@8; Label:13C(6)(I)@18		-0.00433583	2154.23	719.084	2154.23	719.085	3	20	22.1.1.6898.2	93.5321	377	93.5073	1.78353	8.22115	232.04	15.23	408.04	20.2
12	74.32	74.81	95.9	90.78	84.64	gi|68057164	AAX87417.1	putative periplasmic chelated iron binding protein	1	auto	0	99	NGPVPTYIDLLNVTVSTIVK	Label:13C(6)(I)@8; Label:13C(6)(I)@18		-0.000823335	2154.23	719.085	2154.23	719.085	3	17	21.1.1.6506.4	92.8344	4321	93.2967	1.00923	2.03199	4856	69.69	4832	69.51
12	74.32	74.81	95.9	90.78	84.64	gi|68057164	AAX87417.1	putative periplasmic chelated iron binding protein	1	auto	0	99	NGPVPTYIDLLNVTVSTIVK			0.00726344	2142.2	715.074	2142.19	715.072	3	18	21.1.1.6507.4	92.9187	4354	93.2967	1.00923	2.03199	4856	69.69	4832	69.51
12	74.32	74.81	95.9	90.78	84.64	gi|68057164	AAX87417.1	putative periplasmic chelated iron binding protein	1	auto	0	99	NGPVPTYIDLLNVTVSTIVK	Label:13C(6)(I)@8; Label:13C(6)(I)@18		-0.0323928	2154.2	1078.11	2154.23	1078.12	2	13	23.1.1.6392.4	93.452	670	93.5258	1.57813	5.99617	457	21.38	711.08	26.67
12	74.32	74.81	95.9	90.78	84.64	gi|68057164	AAX87417.1	putative periplasmic chelated iron binding protein	1	auto	0	93.37	NNIPVVFSESTISAKPAQQVAK			-0.00491897	2327.24	776.755	2327.25	776.757	3	11	6.1.1.6198.2	52.6094	2632	52.7335	1.84286	2.20056	3202	56.59	5818	76.28
12	74.32	74.81	95.9	90.78	84.64	gi|68057164	AAX87417.1	putative periplasmic chelated iron binding protein	1	auto	0	90.36	NNIPVVFSESTISAKPAQQVAK	Label:13C(6)(I)@3; Label:13C(6)(I)@12		-0.0414889	2339.25	780.756	2339.29	780.77	3	10	21.1.1.6176.6	57.507	1625	57.5262	100		0	0	2049	45.27
12	74.32	74.81	95.9	90.78	84.64	gi|68057164	AAX87417.1	putative periplasmic chelated iron binding protein	1	auto	0	64.01	VIDLVR	Label:13C(6)(I)@2		-0.00158735	719.462	360.738	719.464	360.739	2	8	21.1.1.5808.4	38.6809	22947	38.7369	1.44892	1.01715	16431	128.18	23473	153.21
12	74.32	74.81	95.9	90.78	84.64	gi|68057164	AAX87417.1	putative periplasmic chelated iron binding protein	1	auto	0	59.32	VIDLVR			-0.00279212	713.441	357.728	713.444	357.729	2	6	22.1.1.6127.2	40.0398	1230	39.9308	4.31903	3.71651	894	29.9	3807	61.7
12	74.32	74.81	95.9	90.78	84.64	gi|68057164	AAX87417.1	putative periplasmic chelated iron binding protein	1	auto	0	55.44	VIDLVR			-8.9081e-05	713.443	357.729	713.444	357.729	2	6	23.1.1.5679.2	37.6876	3409	37.9508	1.79434	2.09922	3552	59.6	6284	79.27
93	36.19	36.19	84.38	68.55	55.86	gi|68058322	AAX88575.1	NAD(P) transhydrogenase subunit alpha	1	auto	2	99	AVIEAAHEFGSFFTGQITAAGK	Label:13C(6)(I)@3; Label:13C(6)(I)@17		-0.00441609	2263.16	755.395	2263.17	755.396	3	22	3.1.1.6358.2	71.8909	313	71.9473	1.30162	7.91427	284	16.85	364.47	19.09
93	36.19	36.19	84.38	68.55	55.86	gi|68058322	AAX88575.1	NAD(P) transhydrogenase subunit alpha	1	auto	2	99	DGEEIPPAQIQVSAQPK			0.00111102	1805.92	903.966	1805.92	903.965	2	15	29.1.1.3821.6	28.7372	1114	28.7835	1.83072	3.54595	1236	35.16	2231	47.23
93	36.19	36.19	84.38	68.55	55.86	gi|68058322	AAX88575.1	NAD(P) transhydrogenase subunit alpha	1	auto	2	99	EGATLVSFIWR	Label:13C(6)(I)@9		-0.00592588	1283.69	642.853	1283.7	642.856	2	15	3.1.1.6536.4	75.4127	203	75.3217	1.41645	10.6964	150.04	12.25	209.54	14.48
93	36.19	36.19	84.38	68.55	55.86	gi|68058322	AAX88575.1	NAD(P) transhydrogenase subunit alpha	1	auto	2	99	EKDGNINIDFEDVVLR	Label:13C(6)(I)@6; Label:13C(6)(I)@8		-0.010996	1886.97	629.996	1886.98	630	3	14	20.1.1.6181.2	65.1205	867	65.103	1.26254	4.99437	723	26.89	900	30
93	36.19	36.19	84.38	68.55	55.86	gi|68058322	AAX88575.1	NAD(P) transhydrogenase subunit alpha	1	auto	2	99	LGFDVIVEHDAGFK			0.00280607	1545.79	516.269	1545.78	516.268	3	14	19.1.1.6628.2	63.0567	1292	63.1835	1.36355	3.75925	1234	35.13	1659	40.73
93	36.19	36.19	84.38	68.55	55.86	gi|68058322	AAX88575.1	NAD(P) transhydrogenase subunit alpha	1	auto	2	99	VIGYTDFPSR	Label:13C(6)(I)@2		-0.000114586	1159.6	580.806	1159.6	580.806	2	15	3.1.1.6063.2	47.7189	1158	47.7097	1.28058	4.33828	952	30.85	1202	34.67
93	36.19	36.19	84.38	68.55	55.86	gi|68058322	AAX88575.1	NAD(P) transhydrogenase subunit alpha	1	auto	0	99	AVIEAAHEFGSFFTGQITAAGK	Label:13C(6)(I)@3; Label:13C(6)(I)@17		-0.00554968	2263.16	755.395	2263.17	755.396	3	22	4.1.1.6577.4	71.7812	307	71.6933	1.51489	8.69213	220.94	14.86	330	18.17
93	36.19	36.19	84.38	68.55	55.86	gi|68058322	AAX88575.1	NAD(P) transhydrogenase subunit alpha	1	auto	0	99	AVIEAAHEFGSFFTGQITAAGK	Label:13C(6)(I)@3; Label:13C(6)(I)@17		-0.0149739	2263.15	755.391	2263.17	755.396	3	17	5.1.1.6261.4	72.001	496	71.9792	0.741676	5.0341	934	30.56	683	26.13
93	36.19	36.19	84.38	68.55	55.86	gi|68058322	AAX88575.1	NAD(P) transhydrogenase subunit alpha	1	auto	0	99	AVIEAAHEFGSFFTGQITAAGK			-0.00359588	2251.12	751.382	2251.13	751.383	3	20	19.1.1.6742.6	71.9614	1288	71.9737	1.3802	3.45288	1455	38.14	1980	44.5
93	36.19	36.19	84.38	68.55	55.86	gi|68058322	AAX88575.1	NAD(P) transhydrogenase subunit alpha	1	auto	0	99	AVIEAAHEFGSFFTGQITAAGK	Label:13C(6)(I)@3; Label:13C(6)(I)@17		0.00981698	2263.18	755.4	2263.17	755.396	3	22	20.1.1.6243.2	71.8867	1779	71.9739	1.36943	3.2199	1679	40.98	2267	47.61
93	36.19	36.19	84.38	68.55	55.86	gi|68058322	AAX88575.1	NAD(P) transhydrogenase subunit alpha	1	auto	0	99	AVIEAAHEFGSFFTGQITAAGK			0.00973462	2251.14	751.386	2251.13	751.383	3	17	20.1.1.6244.6	72.0496	1365	71.9739	1.36943	3.2199	1679	40.98	2267	47.61
93	36.19	36.19	84.38	68.55	55.86	gi|68058322	AAX88575.1	NAD(P) transhydrogenase subunit alpha	1	auto	0	99	AVIEAAHEFGSFFTGQITAAGK	Label:13C(6)(I)@3; Label:13C(6)(I)@17		-0.0114034	2263.16	755.393	2263.17	755.396	3	20	29.1.1.4089.5	42.8571	1318	42.8999	1.24893	3.82903	1236	35.16	1522	39.01
93	36.19	36.19	84.38	68.55	55.86	gi|68058322	AAX88575.1	NAD(P) transhydrogenase subunit alpha	1	auto	0	99	AVIEAAHEFGSFFTGQITAAGK			-0.00693808	2251.12	751.381	2251.13	751.383	3	15	6.1.1.6443.7	71.6592	293	71.6637	1.06318	7.23648	373	19.31	391	19.77
93	36.19	36.19	84.38	68.55	55.86	gi|68058322	AAX88575.1	NAD(P) transhydrogenase subunit alpha	1	auto	0	99	AVIEAAHEFGSFFTGQITAAGK	Label:13C(6)(I)@3; Label:13C(6)(I)@17		-0.016064	2263.15	755.391	2263.17	755.396	3	14	16.1.1.6822.4	69.4072	940	69.2992	1.54254	4.51267	814	28.53	1238	35.19
93	36.19	36.19	84.38	68.55	55.86	gi|68058322	AAX88575.1	NAD(P) transhydrogenase subunit alpha	1	auto	0	99	AVIEAAHEFGSFFTGQITAAGK			-0.00964389	2251.12	751.38	2251.13	751.383	3	14	29.1.1.4090.3	42.9306	926	42.8999	1.24893	3.82903	1236	35.16	1522	39.01
93	36.19	36.19	84.38	68.55	55.86	gi|68058322	AAX88575.1	NAD(P) transhydrogenase subunit alpha	1	auto	0	99	AVIEAAHEFGSFFTGQITAAGK	Label:13C(6)(I)@3; Label:13C(6)(I)@17		-0.00109905	2263.17	755.396	2263.17	755.396	3	14	30.1.1.4040.6	43.3602	859	43.2563	1.0734	4.81186	840	28.98	889	29.82
93	36.19	36.19	84.38	68.55	55.86	gi|68058322	AAX88575.1	NAD(P) transhydrogenase subunit alpha	1	auto	0	98.72	AVIEAAHEFGSFFTGQITAAGK			-0.00944642	2251.12	751.38	2251.13	751.383	3	11	2.1.1.6283.6	70.9765	285	70.9992	100		0	0	208	14.42
93	36.19	36.19	84.38	68.55	55.86	gi|68058322	AAX88575.1	NAD(P) transhydrogenase subunit alpha	1	auto	0	98.49	AVIEAAHEFGSFFTGQITAAGK			0.0155887	2251.14	751.388	2251.13	751.383	3	10	17.1.1.7236.2	69.8809	232	69.8855	2.1717	7.39214	268.54	16.39	575	23.98
93	36.19	36.19	84.38	68.55	55.86	gi|68058322	AAX88575.1	NAD(P) transhydrogenase subunit alpha	1	auto	0	53.14	AVIEAAHEFGSFFTGQITAAGK	Label:13C(6)(I)@3; Label:13C(6)(I)@17		-0.0102045	2263.16	755.393	2263.17	755.396	3	7	16.1.1.6835.5	71.5728	309	71.4293	1.78506	9.46686	175	13.23	308	17.55
93	36.19	36.19	84.38	68.55	55.86	gi|68058322	AAX88575.1	NAD(P) transhydrogenase subunit alpha	1	auto	0	99	DGEEIPPAQIQVSAQPK	Label:13C(6)(I)@5; Label:13C(6)(I)@10		0.00527017	1817.96	909.988	1817.96	909.985	2	15	29.1.1.3823.2	28.7911	2036	28.7081	2.32267	3.42012	1228.35	35.05	2813	53.04
93	36.19	36.19	84.38	68.55	55.86	gi|68058322	AAX88575.1	NAD(P) transhydrogenase subunit alpha	1	auto	0	99	DGEEIPPAQIQVSAQPK	Label:13C(6)(I)@5; Label:13C(6)(I)@10		-0.0253697	1817.93	909.973	1817.96	909.985	2	15	19.1.1.6309.6	47.0772	543	47.0888	1.82922	6.40433	379	19.47	683.54	26.14
93	36.19	36.19	84.38	68.55	55.86	gi|68058322	AAX88575.1	NAD(P) transhydrogenase subunit alpha	1	auto	0	99	DGEEIPPAQIQVSAQPK			0.00508901	1805.92	903.968	1805.92	903.965	2	9	30.1.1.3784.7	28.9578	1067	28.9635	2.28761	3.49476	1181.56	34.37	2665	51.62
93	36.19	36.19	84.38	68.55	55.86	gi|68058322	AAX88575.1	NAD(P) transhydrogenase subunit alpha	1	auto	0	99	DGNINIDFEDVVLR	Label:13C(6)(I)@4; Label:13C(6)(I)@6		-0.0114916	1629.83	815.922	1629.84	815.927	2	12	29.1.1.4105.7	44.6163	908	44.4934	1.43581	5.44766	575	23.98	814	28.53
93	36.19	36.19	84.38	68.55	55.86	gi|68058322	AAX88575.1	NAD(P) transhydrogenase subunit alpha	1	auto	0	99	DGNINIDFEDVVLR	Label:13C(6)(I)@4; Label:13C(6)(I)@6		-0.0164928	1629.82	815.919	1629.84	815.927	2	11	16.1.1.6838.5	72.1563	545	72.0136	1.30941	6.23186	457	21.38	590	24.29
93	36.19	36.19	84.38	68.55	55.86	gi|68058322	AAX88575.1	NAD(P) transhydrogenase subunit alpha	1	auto	0	99	DGNINIDFEDVVLR	Label:13C(6)(I)@4; Label:13C(6)(I)@6		-0.0039819	1629.84	815.925	1629.84	815.927	2	10	17.1.1.7297.4	72.2481	364	72.2879	1.26893	8.18575	268.56	16.39	336	18.33
93	36.19	36.19	84.38	68.55	55.86	gi|68058322	AAX88575.1	NAD(P) transhydrogenase subunit alpha	1	auto	0	99	EGATLVSFIWR	Label:13C(6)(I)@9		-0.00129293	1283.7	642.855	1283.7	642.856	2	15	4.1.1.6660.2	74.9126	344	75.1182	1.78078	9.11015	189.09	13.75	332	18.22
93	36.19	36.19	84.38	68.55	55.86	gi|68058322	AAX88575.1	NAD(P) transhydrogenase subunit alpha	1	auto	0	99	EGATLVSFIWR			-0.00204602	1277.67	639.845	1277.68	639.846	2	15	4.1.1.6663.4	75.1607	220	75.2065	1.1989	9.41837	208.11	14.43	246	15.68
93	36.19	36.19	84.38	68.55	55.86	gi|68058322	AAX88575.1	NAD(P) transhydrogenase subunit alpha	1	auto	0	99	EGATLVSFIWR	Label:13C(6)(I)@9		-0.00123322	1283.7	642.855	1283.7	642.856	2	14	5.1.1.6301.4	75.1411	577	75.2417	1.26939	6.14079	477	21.84	597	24.43
93	36.19	36.19	84.38	68.55	55.86	gi|68058322	AAX88575.1	NAD(P) transhydrogenase subunit alpha	1	auto	0	99	EGATLVSFIWR			-0.000972297	1277.68	639.845	1277.68	639.846	2	14	5.1.1.6303.2	75.2532	459	75.2417	1.26939	6.14079	477	21.84	597	24.43
93	36.19	36.19	84.38	68.55	55.86	gi|68058322	AAX88575.1	NAD(P) transhydrogenase subunit alpha	1	auto	0	99	EGATLVSFIWR	Label:13C(6)(I)@9		-0.0066855	1283.69	642.852	1283.7	642.856	2	16	19.1.1.6780.2	75.3291	1510	75.4047	1.51019	4.29041	908	30.13	1352	36.77
93	36.19	36.19	84.38	68.55	55.86	gi|68058322	AAX88575.1	NAD(P) transhydrogenase subunit alpha	1	auto	0	99	EGATLVSFIWR	Label:13C(6)(I)@9		-0.00204047	1283.69	642.855	1283.7	642.856	2	16	20.1.1.6273.3	75.3104	2005	75.3678	1.55109	3.66985	1228	35.04	1878	43.34
93	36.19	36.19	84.38	68.55	55.86	gi|68058322	AAX88575.1	NAD(P) transhydrogenase subunit alpha	1	auto	0	99	EGATLVSFIWR	Label:13C(6)(I)@9		0.00277453	1283.7	642.857	1283.7	642.856	2	16	29.1.1.4114.6	45.5294	927	45.5554	1.76902	5.30447	559	23.64	975	31.22
93	36.19	36.19	84.38	68.55	55.86	gi|68058322	AAX88575.1	NAD(P) transhydrogenase subunit alpha	1	auto	0	99	EGATLVSFIWR			0.00844473	1277.69	639.85	1277.68	639.846	2	13	29.1.1.4115.6	45.6201	538	45.5554	1.76902	5.30447	559	23.64	975	31.22
93	36.19	36.19	84.38	68.55	55.86	gi|68058322	AAX88575.1	NAD(P) transhydrogenase subunit alpha	1	auto	0	99	EGATLVSFIWR	Label:13C(6)(I)@9		-0.00346762	1283.69	642.854	1283.7	642.856	2	16	30.1.1.4062.5	45.822	994	45.862	1.46082	5.12566	645	25.4	929	30.48
93	36.19	36.19	84.38	68.55	55.86	gi|68058322	AAX88575.1	NAD(P) transhydrogenase subunit alpha	1	auto	0	99	EGATLVSFIWR	Label:13C(6)(I)@9		-0.00123322	1283.7	642.855	1283.7	642.856	2	13	5.1.1.6304.7	75.3989	577	75.2417	1.26939	6.14079	477	21.84	597	24.43
93	36.19	36.19	84.38	68.55	55.86	gi|68058322	AAX88575.1	NAD(P) transhydrogenase subunit alpha	1	auto	0	99	EGATLVSFIWR			-0.00737526	1277.67	639.842	1277.68	639.846	2	12	30.1.1.4063.6	45.9225	656	45.862	1.46082	5.12566	645	25.4	929	30.48
93	36.19	36.19	84.38	68.55	55.86	gi|68058322	AAX88575.1	NAD(P) transhydrogenase subunit alpha	1	auto	0	98.99	EGATLVSFIWR	Label:13C(6)(I)@9		-0.00179888	1283.7	642.855	1283.7	642.856	2	10	16.1.1.6840.3	72.5221	634	72.4497	1.698	5.99172	445	21.1	745	27.29
93	36.19	36.19	84.38	68.55	55.86	gi|68058322	AAX88575.1	NAD(P) transhydrogenase subunit alpha	1	auto	0	99	EKDGNINIDFEDVVLR	Label:13C(6)(I)@6; Label:13C(6)(I)@8		-0.00324157	1886.97	629.999	1886.98	630	3	13	19.1.1.6660.3	65.2448	834	65.2987	1.11633	4.56958	914	30.23	1006	31.72
93	36.19	36.19	84.38	68.55	55.86	gi|68058322	AAX88575.1	NAD(P) transhydrogenase subunit alpha	1	auto	0	99	LGFDVIVEHDAGFK	Label:13C(6)(I)@6		-0.0041829	1551.8	518.274	1551.8	518.275	3	13	20.1.1.6157.4	63.0365	1930	63.1117	1.59357	3.59783	1264	35.55	1986	44.56
93	36.19	36.19	84.38	68.55	55.86	gi|68058322	AAX88575.1	NAD(P) transhydrogenase subunit alpha	1	auto	0	99	LGFDVIVEHDAGFK	Label:13C(6)(I)@6		-0.00425937	1551.8	518.274	1551.8	518.275	3	11	5.1.1.6138.3	62.7684	378	62.8705	1.22948	7.66203	311	17.64	377	19.42
93	36.19	36.19	84.38	68.55	55.86	gi|68058322	AAX88575.1	NAD(P) transhydrogenase subunit alpha	1	auto	0	99	LGFDVIVEHDAGFK	Label:13C(6)(I)@6		0.0017956	1551.8	518.275	1551.8	518.275	3	12	19.1.1.6627.4	63.0113	1636	63.1835	1.36355	3.75925	1234	35.13	1659	40.73
93	36.19	36.19	84.38	68.55	55.86	gi|68058322	AAX88575.1	NAD(P) transhydrogenase subunit alpha	1	auto	0	98.95	LGFDVIVEHDAGFK	Label:13C(6)(I)@6		0.00696682	1551.81	518.277	1551.8	518.275	3	11	30.1.1.3980.4	38.3478	795	38.3045	1.35631	5.42875	593	24.35	793	28.16
93	36.19	36.19	84.38	68.55	55.86	gi|68058322	AAX88575.1	NAD(P) transhydrogenase subunit alpha	1	auto	0	97.7	LGFDVIVEHDAGFK			0.00193152	1545.78	516.269	1545.78	516.268	3	11	18.1.1.7173.3	62.8195	1235	62.8903	1.268	3.77524	1263	35.54	1579	39.74
93	36.19	36.19	84.38	68.55	55.86	gi|68058322	AAX88575.1	NAD(P) transhydrogenase subunit alpha	1	auto	0	76.86	LGFDVIVEHDAGFK	Label:13C(6)(I)@6		-0.00294418	1551.8	518.274	1551.8	518.275	3	9	18.1.1.7172.5	62.7547	1564	62.8903	1.268	3.77524	1263	35.54	1579	39.74
93	36.19	36.19	84.38	68.55	55.86	gi|68058322	AAX88575.1	NAD(P) transhydrogenase subunit alpha	1	auto	0	99	VIGYTDFPSR			-0.00935986	1153.57	577.791	1153.58	577.796	2	13	3.1.1.6060.7	47.4442	873	47.7097	1.28058	4.33828	952	30.85	1202	34.67
93	36.19	36.19	84.38	68.55	55.86	gi|68058322	AAX88575.1	NAD(P) transhydrogenase subunit alpha	1	auto	0	99	VIGYTDFPSR			0.00296372	1153.58	577.797	1153.58	577.796	2	7	20.1.1.5938.7	47.7135	920	47.8572	2.59276	3.79328	967	31.1	2472	49.72
93	36.19	36.19	84.38	68.55	55.86	gi|68058322	AAX88575.1	NAD(P) transhydrogenase subunit alpha	1	auto	0	99	VIGYTDFPSR	Label:13C(6)(I)@2		-0.00682671	1159.59	580.802	1159.6	580.806	2	12	30.1.1.3819.2	30.2817	4149	29.8969	1.05067	2.14118	4287	65.48	4441	66.64
93	36.19	36.19	84.38	68.55	55.86	gi|68058322	AAX88575.1	NAD(P) transhydrogenase subunit alpha	1	auto	0	99	VIGYTDFPSR			0.00800271	1153.58	577.8	1153.58	577.796	2	12	27.1.1.4043.3	29.834	753	29.8191	1.363	4.69502	791	28.12	1063	32.6
93	36.19	36.19	84.38	68.55	55.86	gi|68058322	AAX88575.1	NAD(P) transhydrogenase subunit alpha	1	auto	0	99	VIGYTDFPSR	Label:13C(6)(I)@2		0.0065593	1159.6	580.809	1159.6	580.806	2	13	16.1.1.6702.2	46.6894	3303	45.9473	1.63711	2.70832	2208	46.99	3564	59.7
93	36.19	36.19	84.38	68.55	55.86	gi|68058322	AAX88575.1	NAD(P) transhydrogenase subunit alpha	1	auto	0	99	VIGYTDFPSR	Label:13C(6)(I)@2		-0.00700851	1159.59	580.802	1159.6	580.806	2	12	19.1.1.6344.4	48.4866	1628	48.5061	1.3907	3.7314	1242	35.24	1703	41.27
93	36.19	36.19	84.38	68.55	55.86	gi|68058322	AAX88575.1	NAD(P) transhydrogenase subunit alpha	1	auto	0	99	VIGYTDFPSR			0.00646813	1153.58	577.799	1153.58	577.796	2	12	16.1.1.6693.7	45.5237	2163	46.0693	1.46878	2.67475	2363	48.61	3422	58.5
93	36.19	36.19	84.38	68.55	55.86	gi|68058322	AAX88575.1	NAD(P) transhydrogenase subunit alpha	1	auto	0	99	VIGYTDFPSR			-0.00170116	1153.58	577.795	1153.58	577.796	2	10	30.1.1.3801.5	29.6077	4562	29.8556	1.06345	2.03028	4740	68.85	4970	70.5
93	36.19	36.19	84.38	68.55	55.86	gi|68058322	AAX88575.1	NAD(P) transhydrogenase subunit alpha	1	auto	0	99	VIGYTDFPSR	Label:13C(6)(I)@2		-0.00700851	1159.59	580.802	1159.6	580.806	2	12	19.1.1.6346.2	48.5547	1628	48.5061	1.3907	3.7314	1242	35.24	1703	41.27
93	36.19	36.19	84.38	68.55	55.86	gi|68058322	AAX88575.1	NAD(P) transhydrogenase subunit alpha	1	auto	0	99	VIGYTDFPSR			0.00245908	1153.58	577.797	1153.58	577.796	2	10	29.1.1.3839.5	29.4073	4397	29.6069	1.7247	1.86944	4544	67.41	7727	87.9
93	36.19	36.19	84.38	68.55	55.86	gi|68058322	AAX88575.1	NAD(P) transhydrogenase subunit alpha	1	auto	0	99	VIGYTDFPSR	Label:13C(6)(I)@2		-0.00111748	1159.6	580.805	1159.6	580.806	2	12	20.1.1.5946.2	48.0879	1611	48.2416	1.31392	3.688	1303	36.1	1688	41.09
93	36.19	36.19	84.38	68.55	55.86	gi|68058322	AAX88575.1	NAD(P) transhydrogenase subunit alpha	1	auto	0	99	VIGYTDFPSR			0.0104185	1153.59	577.801	1153.58	577.796	2	11	19.1.1.6343.2	48.4298	2857	48.183	0.344293	2.69309	5441	73.76	1847	42.98
93	36.19	36.19	84.38	68.55	55.86	gi|68058322	AAX88575.1	NAD(P) transhydrogenase subunit alpha	1	auto	0	98.76	VIGYTDFPSR			0.00430886	1153.58	577.798	1153.58	577.796	2	12	17.1.1.7105.4	45.8395	1696	46.4626	1.60893	3.03352	1772	42.1	2811	53.02
93	36.19	36.19	84.38	68.55	55.86	gi|68058322	AAX88575.1	NAD(P) transhydrogenase subunit alpha	1	auto	0	97.5	VIGYTDFPSR	Label:13C(6)(I)@2		0.0178992	1159.61	580.815	1159.6	580.806	2	11	12.1.1.8363.6	49.1264	768	49.0045	2.92884	6.87256	285	16.88	823	28.69
93	36.19	36.19	84.38	68.55	55.86	gi|68058322	AAX88575.1	NAD(P) transhydrogenase subunit alpha	1	auto	0	96.71	VIGYTDFPSR			-0.00156974	1153.58	577.795	1153.58	577.796	2	11	14.1.1.6351.6	46.0721	895	46.1122	2.40575	4.95922	578	24.04	1371	37.03
93	36.19	36.19	84.38	68.55	55.86	gi|68058322	AAX88575.1	NAD(P) transhydrogenase subunit alpha	1	auto	0	94.42	VIGYTDFPSR			0.00682671	1153.58	577.799	1153.58	577.796	2	10	31.1.1.3689.6	29.3387	1854	29.312	2.61921	2.72516	1868	43.22	4824	69.46
93	36.19	36.19	84.38	68.55	55.86	gi|68058322	AAX88575.1	NAD(P) transhydrogenase subunit alpha	1	auto	0	93.33	VIGYTDFPSR	Label:13C(6)(I)@2		0.00817572	1159.61	580.81	1159.6	580.806	2	10	27.1.1.4042.6	29.8071	1268	29.9154	2.35304	4.22893	800	28.28	1856	43.08
93	36.19	36.19	84.38	68.55	55.86	gi|68058322	AAX88575.1	NAD(P) transhydrogenase subunit alpha	1	auto	0	91.56	VIGYTDFPSR	Label:13C(6)(I)@2		-0.00310233	1159.59	580.804	1159.6	580.806	2	10	19.1.1.6341.2	48.3481	1710	48.4221	1.11511	3.41311	1639	40.48	1802	42.45
93	36.19	36.19	84.38	68.55	55.86	gi|68058322	AAX88575.1	NAD(P) transhydrogenase subunit alpha	1	auto	0	90.25	VIGYTDFPSR	Label:13C(6)(I)@2		0.00484902	1159.6	580.808	1159.6	580.806	2	9	17.1.1.7107.2	46.0723	2897	46.3115	1.83605	3.01053	1713	41.39	3101	55.69
93	36.19	36.19	84.38	68.55	55.86	gi|68058322	AAX88575.1	NAD(P) transhydrogenase subunit alpha	1	auto	0	80.08	VIGYTDFPSR			0.0113951	1153.59	577.801	1153.58	577.796	2	9	19.1.1.6324.5	47.6843	1606	48.0243	1.15681	2.29692	3557	59.64	4057	63.69
114	30.33	30.33	67.38	55	43.81	gi|68057096	AAX87349.1	transcription termination factor rho	1	auto	2	99	DVVILLDSITR			-0.0157204	1242.7	622.359	1242.72	622.366	2	16	2.1.1.6317.2	73.5441	720	73.4747	0.474251	6.02695	864	29.39	404	20.1
114	30.33	30.33	67.38	55	43.81	gi|68057096	AAX87349.1	transcription termination factor rho	1	auto	2	99	GEVIASTFDEPATR	Label:13C(6)(I)@4		0.00333246	1497.74	749.879	1497.74	749.878	2	15	2.1.1.5868.3	45.0785	866	45.1632	0.635389	4.50879	1277	35.74	800	28.28
114	30.33	30.33	67.38	55	43.81	gi|68057096	AAX87349.1	transcription termination factor rho	1	auto	2	99	GLIVAPPK			-0.0125881	793.494	397.754	793.506	397.76	2	7	18.1.1.6675.7	39.1651	469	39.1702	0.681442	8.81751	320	17.89	215	14.66
114	30.33	30.33	67.38	55	43.81	gi|68057096	AAX87349.1	transcription termination factor rho	1	auto	2	99	ILDLASPIGK			-0.0041278	1025.61	513.811	1025.61	513.813	2	12	2.1.1.6031.2	53.9616	1568	54.056	0.528273	4.00343	1822	42.68	949	30.81
114	30.33	30.33	67.38	55	43.81	gi|68057096	AAX87349.1	transcription termination factor rho	1	auto	2	99	ILSGGVDANALHRPK			0.00025578	1546.86	387.722	1546.86	387.722	4	15	23.1.1.5545.2	33.2008	7241	33.2914	0.741961	1.72679	7938	89.1	5807	76.2
114	30.33	30.33	67.38	55	43.81	gi|68057096	AAX87349.1	transcription termination factor rho	1	auto	2	99	KQDIVFAILK		missed K-Q@1	-0.0199082	1173.69	587.853	1173.71	587.863	2	12	23.1.1.6022.3	54.1713	1341	54.2715	0.722673	4.17179	1381	37.16	984	31.37
114	30.33	30.33	67.38	55	43.81	gi|68057096	AAX87349.1	transcription termination factor rho	1	auto	1.76955	99	SADSSYLAGPDDIYVSPSQIR			0.0197931	2240.08	747.7	2240.06	747.694	3	12	2.1.1.6148.6	61.3108	852	61.279	0.489575	5.03036	1214	34.84	586	24.21
114	30.33	30.33	67.38	55	43.81	gi|68057096	AAX87349.1	transcription termination factor rho	1	auto	1.40894	98.29	FNLQTGDKIEGK		missed K-I@8	-0.0207789	1348.68	675.346	1348.7	675.357	2	11	23.1.1.5626.5	35.8512	521	35.9022	1.29491	6.11448	477	21.84	609	24.68
114	30.33	30.33	67.38	55	43.81	gi|68057096	AAX87349.1	transcription termination factor rho	1	auto	0.856985	93.48	RVFPAIDFK		missed R-V@1	-0.00511087	1091.61	546.811	1091.61	546.814	2	6	23.1.1.5931.7	48.4721	1506	48.4204	1.19462	3.42096	1580	39.75	1861	43.14
114	30.33	30.33	67.38	55	43.81	gi|68057096	AAX87349.1	transcription termination factor rho	1	auto	0.459671	81.31	VFPAIDFK			-0.00264691	935.509	468.762	935.512	468.763	2	8	2.1.1.6077.7	56.8045	481	56.7583	0.986177	6.33074	506	22.49	492	22.18
114	30.33	30.33	67.38	55	43.81	gi|68057096	AAX87349.1	transcription termination factor rho	1	auto	0.235077	62.48	QDIVFAILK			-0.0251604	1045.59	523.803	1045.62	523.816	2	8	23.1.1.6168.4	66.3536	1109	66.2945	0.630866	4.9962	1045	32.33	650	25.5
114	30.33	30.33	67.38	55	43.81	gi|68057096	AAX87349.1	transcription termination factor rho	1	auto	0	99	DVVILLDSITR			-0.0168437	1242.7	622.358	1242.72	622.366	2	16	23.1.1.6235.2	73.0888	2327	73.1593	0.415446	3.76062	2434	49.34	997	31.58
114	30.33	30.33	67.38	55	43.81	gi|68057096	AAX87349.1	transcription termination factor rho	1	auto	0	99	GEVIASTFDEPATR	Label:13C(6)(I)@4		-0.00129452	1497.74	749.877	1497.74	749.878	2	16	23.1.1.5859.6	44.8766	1245	44.8918	0.564442	3.48051	2309	48.05	1285	35.85
114	30.33	30.33	67.38	55	43.81	gi|68057096	AAX87349.1	transcription termination factor rho	1	auto	0	99	GLIVAPPK	Label:13C(6)(I)@3		-0.0344547	799.492	400.753	799.526	400.77	2	9	23.1.1.5683.2	37.8249	1440	37.8814	0.01		3953	62.87	0	0
114	30.33	30.33	67.38	55	43.81	gi|68057096	AAX87349.1	transcription termination factor rho	1	auto	0	98.94	GLIVAPPK			-0.012619	793.494	397.754	793.506	397.76	2	9	23.1.1.5666.3	37.2453	2499	37.4147	0.722238	3.0341	2612	51.11	1860	43.13
114	30.33	30.33	67.38	55	43.81	gi|68057096	AAX87349.1	transcription termination factor rho	1	auto	0	99	ILDLASPIGK	Label:13C(6)(I)@1; Label:13C(6)(I)@8		0.00887756	1037.66	519.838	1037.65	519.833	2	12	2.1.1.6029.7	53.8834	672	54.056	0.528273	4.00343	1822	42.68	949	30.81
114	30.33	30.33	67.38	55	43.81	gi|68057096	AAX87349.1	transcription termination factor rho	1	auto	0	99	ILDLASPIGK			-0.0041278	1025.61	513.811	1025.61	513.813	2	11	2.1.1.6030.4	53.9217	1568	54.056	0.528273	4.00343	1822	42.68	949	30.81
114	30.33	30.33	67.38	55	43.81	gi|68057096	AAX87349.1	transcription termination factor rho	1	auto	0	99	ILDLASPIGK	Label:13C(6)(I)@1; Label:13C(6)(I)@8		-0.00690579	1037.65	519.83	1037.65	519.833	2	11	23.1.1.6013.5	53.573	2412	53.7217	0.456891	2.4765	5250	72.46	2365	48.63
114	30.33	30.33	67.38	55	43.81	gi|68057096	AAX87349.1	transcription termination factor rho	1	auto	0	99	ILDLASPIGK			-0.0158772	1025.6	513.805	1025.61	513.813	2	10	18.1.1.7050.5	54.5396	861	54.5641	0.702004	5.02485	968	31.11	670	25.88
114	30.33	30.33	67.38	55	43.81	gi|68057096	AAX87349.1	transcription termination factor rho	1	auto	0	99	ILFENLTPLHANSR	Label:13C(6)(I)@1		-0.0266054	1629.87	544.296	1629.89	544.305	3	15	2.1.1.6073.5	56.5661	1285	56.6891	0.867124	3.7068	1579.04	39.74	1350	36.74
114	30.33	30.33	67.38	55	43.81	gi|68057096	AAX87349.1	transcription termination factor rho	1	auto	0	95.81	ILFENLTPLHANSR	Label:13C(6)(I)@1		-0.00181725	1629.89	544.304	1629.89	544.305	3	10	23.1.1.6046.5	55.8844	2227	55.9305	0.731035	2.66145	3370	58.05	2429	49.28
114	30.33	30.33	67.38	55	43.81	gi|68057096	AAX87349.1	transcription termination factor rho	1	auto	0	99	ILSGGVDANALHRPK			0.00687736	1546.86	387.724	1546.86	387.722	4	11	18.1.1.6550.5	34.9134	1194	34.9283	0.822873	4.10498	1325	36.4	1075	32.79
114	30.33	30.33	67.38	55	43.81	gi|68057096	AAX87349.1	transcription termination factor rho	1	auto	0	99	ILSGGVDANALHRPK			0.00687736	1546.86	387.724	1546.86	387.722	4	7	18.1.1.6549.7	34.8895	1194	34.9283	0.822873	4.10498	1325	36.4	1075	32.79
114	30.33	30.33	67.38	55	43.81	gi|68057096	AAX87349.1	transcription termination factor rho	1	auto	0	98.35	ILSGGVDANALHRPK			0.00025578	1546.86	387.722	1546.86	387.722	4	9	23.1.1.5543.5	33.1494	7241	33.2914	0.741961	1.72679	7938	89.1	5807	76.2
114	30.33	30.33	67.38	55	43.81	gi|68057096	AAX87349.1	transcription termination factor rho	1	auto	0	99	RFNLQTGDKIEGK	Label:13C(6)(I)@10	missed R-F@1; missed K-I@9	0.00135637	1510.82	504.614	1510.82	504.614	3	19	23.1.1.5503.3	31.8324	705	31.8234	0.831066	4.97522	897	29.95	735	27.11
114	30.33	30.33	67.38	55	43.81	gi|68057096	AAX87349.1	transcription termination factor rho	1	auto	0	72.82	SADSSYLAGPDDIYVSPSQIR			0.00991553	2240.07	1121.04	2240.06	1121.04	2	8	23.1.1.6106.6	60.7354	1373	60.6323	0.730462	3.9332	1544	39.29	1112	33.35
114	30.33	30.33	67.38	55	43.81	gi|68057096	AAX87349.1	transcription termination factor rho	1	auto	0	77.08	VFPAIDFK			0.0014817	935.513	468.764	935.512	468.763	2	7	23.1.1.6051.4	56.2981	1885	56.5913	0.859802	3.26176	2049	45.27	1737	41.68
114	30.33	30.33	67.38	55	43.81	gi|68057096	AAX87349.1	transcription termination factor rho	1	auto	0	60.4	VFPAIDFK	Label:13C(6)(I)@5		0.00765861	941.539	471.777	941.532	471.773	2	7	23.1.1.6052.5	56.4095	1833	56.5913	0.859802	3.26176	2049	45.27	1737	41.68
94	35.99	35.99	93.25	84.57	67.85	gi|68057955	AAX88208.1	malate dehydrogenase	1	auto	2	99	ACVGIITNPVNTTVAIAAEVLK	Carbamidomethyl(C)@2		0.000314423	2253.24	752.087	2253.24	752.087	3	20	2.1.1.6750.2	89.2591	282	89.2635	100		0	0	252.82	15.9
94	35.99	35.99	93.25	84.57	67.85	gi|68057955	AAX88208.1	malate dehydrogenase	1	auto	2	99	ACVGIITNPVNTTVAIAAEVLKK	Carbamidomethyl(C)@2	missed K-K@22	-0.0100144	2381.32	794.782	2381.34	794.786	3	16	6.1.1.6585.6	82.0586	1670	82.3727	0.896626	3.11299	2199	46.89	1944	44.09
94	35.99	35.99	93.25	84.57	67.85	gi|68057955	AAX88208.1	malate dehydrogenase	1	auto	2	99	IQNAGTEVVNAK	Label:13C(6)(I)@1		-0.0119196	1248.67	625.34	1248.68	625.346	2	14	1.1.1.3429.2	18.8242	650	18.8817	1.39477	5.92734	491.57	22.17	676	26
94	35.99	35.99	93.25	84.57	67.85	gi|68057955	AAX88208.1	malate dehydrogenase	1	auto	2	99	RIQNAGTEVVNAK		missed R-I@1	-0.00176815	1398.76	467.259	1398.76	467.26	3	15	6.1.1.5773.2	26.5597	172	26.5643	1.01713	9.99134	200	14.14	200.57	14.16
94	35.99	35.99	93.25	84.57	67.85	gi|68057955	AAX88208.1	malate dehydrogenase	1	auto	2	99	SDLFNINAGIVR			-0.00317391	1317.7	659.858	1317.7	659.859	2	16	2.1.1.6166.2	62.3433	4994	62.4938	0.786978	2.11635	5110	71.48	3965	62.97
94	35.99	35.99	93.25	84.57	67.85	gi|68057955	AAX88208.1	malate dehydrogenase	1	auto	2	99	VAVLGAAGGIGQALALLLK			0.00482296	1734.08	579.034	1734.08	579.033	3	23	2.1.1.7274.2	93.7749	1224	93.9799	0.918764	3.90311	1381	37.16	1251	35.37
94	35.99	35.99	93.25	84.57	67.85	gi|68057955	AAX88208.1	malate dehydrogenase	1	auto	0	99	ACVGIITNPVNTTVAIAAEVLK	Carbamidomethyl(C)@2; Label:13C(6)(I)@5; Label:13C(6)(I)@6; Label:13C(6)(I)@16		-0.00161981	2271.3	758.107	2271.3	758.107	3	21	2.1.1.6752.2	89.2845	188	89.289	0.702243	8.68039	324.3	18.01	224.54	14.98
94	35.99	35.99	93.25	84.57	67.85	gi|68057955	AAX88208.1	malate dehydrogenase	1	auto	0	99	ACVGIITNPVNTTVAIAAEVLK	Carbamidomethyl(C)@2		-0.00686718	2253.23	752.085	2253.24	752.087	3	17	6.1.1.6901.3	89.8044	573	89.8575	0.96274	5.3818	709	26.63	673	25.94
94	35.99	35.99	93.25	84.57	67.85	gi|68057955	AAX88208.1	malate dehydrogenase	1	auto	0	99	ACVGIITNPVNTTVAIAAEVLK	Carbamidomethyl(C)@2		-0.00265584	2253.24	752.087	2253.24	752.087	3	20	6.1.1.6919.2	90.1013	620	90.141	0.572669	6.16865	728	26.98	411.05	20.27
94	35.99	35.99	93.25	84.57	67.85	gi|68057955	AAX88208.1	malate dehydrogenase	1	auto	0	99	ACVGIITNPVNTTVAIAAEVLKK	Carbamidomethyl(C)@2	missed K-K@22	-0.00964818	2381.33	794.783	2381.34	794.786	3	14	6.1.1.6584.5	81.9918	1548	82.3524	0.973709	3.13494	2077	45.57	1994	44.65
94	35.99	35.99	93.25	84.57	67.85	gi|68057955	AAX88208.1	malate dehydrogenase	1	auto	0	98.93	ACVGIITNPVNTTVAIAAEVLKK	Carbamidomethyl(C)@2	missed K-K@22	0.0021495	2381.34	794.786	2381.34	794.786	3	11	2.1.1.6409.3	81.641	831	81.8051	0.794992	4.47198	1138	33.73	892	29.87
94	35.99	35.99	93.25	84.57	67.85	gi|68057955	AAX88208.1	malate dehydrogenase	1	auto	0	99	GFSGEDPTPALEGADVVLISAGVAR	Label:13C(6)(I)@19		-0.00163068	2433.25	812.09	2433.25	812.09	3	20	2.1.1.6368.5	77.9174	1042	78.2691	0.866057	3.71831	1570	39.62	1340.62	36.61
94	35.99	35.99	93.25	84.57	67.85	gi|68057955	AAX88208.1	malate dehydrogenase	1	auto	0	99	GFSGEDPTPALEGADVVLISAGVAR	Label:13C(6)(I)@19		0.00278835	2433.25	812.091	2433.25	812.09	3	22	3.1.1.6751.2	78.9029	352	78.9466	1.00065	6.97882	413.54	20.34	408	20.2
94	35.99	35.99	93.25	84.57	67.85	gi|68057955	AAX88208.1	malate dehydrogenase	1	auto	0	99	GFSGEDPTPALEGADVVLISAGVAR	Label:13C(6)(I)@19		0.00815622	2433.26	812.093	2433.25	812.09	3	21	4.1.1.6857.2	78.8078	216	78.8574	0.989137	9.1104	244.04	15.62	238	15.43
94	35.99	35.99	93.25	84.57	67.85	gi|68057955	AAX88208.1	malate dehydrogenase	1	auto	0	99	GFSGEDPTPALEGADVVLISAGVAR			0.00179034	2427.23	810.084	2427.23	810.083	3	22	4.1.1.6858.2	78.848	237	78.8525	0.734699	9.56592	260	16.12	188.34	13.72
94	35.99	35.99	93.25	84.57	67.85	gi|68057955	AAX88208.1	malate dehydrogenase	1	auto	0	99	GFSGEDPTPALEGADVVLISAGVAR			-0.00105253	2427.23	810.083	2427.23	810.083	3	22	6.1.1.6537.2	78.5753	2741	78.8858	0.811764	2.4845	3644	60.37	2916.54	54
94	35.99	35.99	93.25	84.57	67.85	gi|68057955	AAX88208.1	malate dehydrogenase	1	auto	0	99	GFSGEDPTPALEGADVVLISAGVAR			-0.0110127	2427.22	810.08	2427.23	810.083	3	21	7.1.1.7171.2	78.9549	565	79.0247	0.768353	5.99699	645	25.4	488.63	22.1
94	35.99	35.99	93.25	84.57	67.85	gi|68057955	AAX88208.1	malate dehydrogenase	1	auto	0	99	GFSGEDPTPALEGADVVLISAGVAR	Label:13C(6)(I)@19		-0.0105709	2433.24	812.087	2433.25	812.09	3	20	7.1.1.7173.2	79.0202	493	79.0296	1.00109	6.11852	537.54	23.18	530.57	23.03
94	35.99	35.99	93.25	84.57	67.85	gi|68057955	AAX88208.1	malate dehydrogenase	1	auto	0	99	GFSGEDPTPALEGADVVLISAGVAR			-0.00972174	2427.22	810.08	2427.23	810.083	3	15	18.1.1.7335.5	79.0018	1131	78.9508	0.761755	3.75753	1651	40.63	1240	35.21
94	35.99	35.99	93.25	84.57	67.85	gi|68057955	AAX88208.1	malate dehydrogenase	1	auto	0	99	GFSGEDPTPALEGADVVLISAGVAR	Label:13C(6)(I)@19		0.00315079	2433.25	812.091	2433.25	812.09	3	20	19.1.1.6813.5	79.023	354	78.9655	0.841554	6.64832	499	22.34	414.04	20.35
94	35.99	35.99	93.25	84.57	67.85	gi|68057955	AAX88208.1	malate dehydrogenase	1	auto	0	99	GFSGEDPTPALEGADVVLISAGVAR	Label:13C(6)(I)@19		-0.00118602	2433.25	812.09	2433.25	812.09	3	16	20.1.1.6302.5	78.7609	506	78.7059	1.057	5.7483	593	24.35	618	24.86
94	35.99	35.99	93.25	84.57	67.85	gi|68057955	AAX88208.1	malate dehydrogenase	1	auto	0	99	GFSGEDPTPALEGADVVLISAGVAR			0.00943628	2427.24	810.087	2427.23	810.083	3	22	22.1.1.6768.3	78.2888	983	78.5029	0.743247	4.29849	1280	35.78	938	30.63
94	35.99	35.99	93.25	84.57	67.85	gi|68057955	AAX88208.1	malate dehydrogenase	1	auto	0	99	GFSGEDPTPALEGADVVLISAGVAR	Label:13C(6)(I)@19		0.0149269	2433.26	812.095	2433.25	812.09	3	12	23.1.1.6277.7	77.6409	2602	77.8935	0.68333	2.27287	4809	69.35	3240	56.92
94	35.99	35.99	93.25	84.57	67.85	gi|68057955	AAX88208.1	malate dehydrogenase	1	auto	0	99	GFSGEDPTPALEGADVVLISAGVAR			0.013334	2427.24	810.088	2427.23	810.083	3	21	23.1.1.6278.2	77.6614	3980	77.8935	0.68333	2.27287	4809	69.35	3240	56.92
94	35.99	35.99	93.25	84.57	67.85	gi|68057955	AAX88208.1	malate dehydrogenase	1	auto	0	99	GFSGEDPTPALEGADVVLISAGVAR			-0.0159213	2427.21	810.078	2427.23	810.083	3	15	5.1.1.6345.7	79.049	557	79.0534	0.526547	6.18923	764.05	27.64	396.66	19.92
94	35.99	35.99	93.25	84.57	67.85	gi|68057955	AAX88208.1	malate dehydrogenase	1	auto	0	99	GFSGEDPTPALEGADVVLISAGVAR			-0.00516076	2427.22	810.082	2427.23	810.083	3	18	21.1.1.6391.2	77.9971	10618	78.4022	0.339528	1.84802	11674	108.05	3908	62.51
94	35.99	35.99	93.25	84.57	67.85	gi|68057955	AAX88208.1	malate dehydrogenase	1	auto	0	99	GFSGEDPTPALEGADVVLISAGVAR	Label:13C(6)(I)@19		0.00837368	2433.26	812.093	2433.25	812.09	3	17	21.1.1.6622.3	110.838	201	110.782	1.36198	9.11367	210	14.49	282	16.79
94	35.99	35.99	93.25	84.57	67.85	gi|68057955	AAX88208.1	malate dehydrogenase	1	auto	0	98.04	GFSGEDPTPALEGADVVLISAGVAR			0.0151639	2427.24	810.088	2427.23	810.083	3	7	21.1.1.6436.7	83.0884	594	82.5091	0.799877	5.23282	828	28.77	653	25.55
94	35.99	35.99	93.25	84.57	67.85	gi|68057955	AAX88208.1	malate dehydrogenase	1	auto	0	99	IQNAGTEVVNAK			0.00577923	1242.66	622.339	1242.66	622.336	2	15	2.1.1.5580.2	29.88	2259	29.2785	1.33488	2.7056	2404	49.03	3164	56.25
94	35.99	35.99	93.25	84.57	67.85	gi|68057955	AAX88208.1	malate dehydrogenase	1	auto	0	99	IQNAGTEVVNAK			-0.00364422	1242.65	622.334	1242.66	622.336	2	18	5.1.1.5572.5	29.3719	576	29.5056	33.8136	4.12663	605	24.6	20170	142.02
94	35.99	35.99	93.25	84.57	67.85	gi|68057955	AAX88208.1	malate dehydrogenase	1	auto	0	99	IQNAGTEVVNAK			0.00395058	1242.66	622.338	1242.66	622.336	2	16	22.1.1.5884.3	29.5512	1360	29.8132	0.974784	3.94548	1311	36.21	1260	35.5
94	35.99	35.99	93.25	84.57	67.85	gi|68057955	AAX88208.1	malate dehydrogenase	1	auto	0	99	IQNAGTEVVNAK			-0.0114523	1242.65	622.33	1242.66	622.336	2	14	25.1.1.3801.5	19.4156	559	19.5331	1.23114	5.64178	573	23.94	695.54	26.37
94	35.99	35.99	93.25	84.57	67.85	gi|68057955	AAX88208.1	malate dehydrogenase	1	auto	0	99	IQNAGTEVVNAK	Label:13C(6)(I)@1		-0.009746	1248.67	625.341	1248.68	625.346	2	15	25.1.1.3802.2	19.4517	702	19.5331	1.23114	5.64178	573	23.94	695.54	26.37
94	35.99	35.99	93.25	84.57	67.85	gi|68057955	AAX88208.1	malate dehydrogenase	1	auto	0	99	IQNAGTEVVNAK			0.00402328	1242.66	622.338	1242.66	622.336	2	15	6.1.1.5829.3	28.6215	4750	29.402	0.831874	2.12348	4922	70.16	4037	63.54
94	35.99	35.99	93.25	84.57	67.85	gi|68057955	AAX88208.1	malate dehydrogenase	1	auto	0	99	IQNAGTEVVNAK	Label:13C(6)(I)@1		0.000369151	1248.68	625.346	1248.68	625.346	2	15	6.1.1.5830.3	28.6623	3994	29.4992	0.796623	2.09249	5192	72.06	4078	63.86
94	35.99	35.99	93.25	84.57	67.85	gi|68057955	AAX88208.1	malate dehydrogenase	1	auto	0	99	IQNAGTEVVNAK			0.00438948	1242.66	622.338	1242.66	622.336	2	14	6.1.1.5848.3	30.6693	4626	29.4992	0.796623	2.09249	5192	72.06	4078	63.86
94	35.99	35.99	93.25	84.57	67.85	gi|68057955	AAX88208.1	malate dehydrogenase	1	auto	0	99	IQNAGTEVVNAK	Label:13C(6)(I)@1		-0.00875323	1248.67	625.341	1248.68	625.346	2	15	21.1.1.5547.2	29.2453	10769	29.1641	0.395053	1.12042	28418	168.58	11069	105.21
94	35.99	35.99	93.25	84.57	67.85	gi|68057955	AAX88208.1	malate dehydrogenase	1	auto	0	99	IQNAGTEVVNAK			0.000538895	1242.66	622.336	1242.66	622.336	2	14	21.1.1.5545.5	29.1828	26710	29.1992	0.388767	1.11485	29034	170.39	11129	105.49
94	35.99	35.99	93.25	84.57	67.85	gi|68057955	AAX88208.1	malate dehydrogenase	1	auto	0	99	IQNAGTEVVNAK			0.0042891	1242.66	622.338	1242.66	622.336	2	15	23.1.1.5443.2	29.5367	13902	29.3685	0.441351	1.5028	14604	120.85	6355	79.72
94	35.99	35.99	93.25	84.57	67.85	gi|68057955	AAX88208.1	malate dehydrogenase	1	auto	0	99	IQNAGTEVVNAK			-0.0141586	1242.64	622.329	1242.66	622.336	2	12	30.1.1.3516.6	19.0091	395	19.0854	1.96994	5.82135	447	21.14	868.2	29.47
94	35.99	35.99	93.25	84.57	67.85	gi|68057955	AAX88208.1	malate dehydrogenase	1	auto	0	99	IQNAGTEVVNAK			0.00559976	1242.66	622.338	1242.66	622.336	2	13	19.1.1.5906.6	30.1932	1032	30.4309	3.99088	3.4589	1048.07	32.37	4124	64.22
94	35.99	35.99	93.25	84.57	67.85	gi|68057955	AAX88208.1	malate dehydrogenase	1	auto	0	99	IQNAGTEVVNAK	Label:13C(6)(I)@1		-0.0274543	1248.65	625.332	1248.68	625.346	2	12	2.1.1.5569.3	28.9544	2939	29.3641	1.37616	2.70053	2382	48.81	3232	56.85
94	35.99	35.99	93.25	84.57	67.85	gi|68057955	AAX88208.1	malate dehydrogenase	1	auto	0	99	IQNAGTEVVNAK	Label:13C(6)(I)@1		-0.03277	1248.64	625.329	1248.68	625.346	2	15	31.1.1.3430.5	18.8083	805	18.7788	1.78344	5.74108	476	21.82	837	28.93
94	35.99	35.99	93.25	84.57	67.85	gi|68057955	AAX88208.1	malate dehydrogenase	1	auto	0	99	IQNAGTEVVNAK	Label:13C(6)(I)@1		-0.0199327	1248.66	625.336	1248.68	625.346	2	13	23.1.1.5446.2	29.6598	6017	29.4412	0.471706	1.55822	12974	113.9	6034	77.68
94	35.99	35.99	93.25	84.57	67.85	gi|68057955	AAX88208.1	malate dehydrogenase	1	auto	0	99	RIQNAGTEVVNAK	Label:13C(6)(I)@2	missed R-I@1	-0.0118591	1404.77	469.263	1404.78	469.267	3	13	6.1.1.5819.4	27.7698	248	27.8005	1.11007	7.41528	348	18.65	380.88	19.52
94	35.99	35.99	93.25	84.57	67.85	gi|68057955	AAX88208.1	malate dehydrogenase	1	auto	0	99	RIQNAGTEVVNAK		missed R-I@1	-0.0206276	1398.74	467.253	1398.76	467.26	3	12	6.1.1.5821.3	28.0041	356	27.5993	0.798891	7.53248	400	20	315.07	17.75
94	35.99	35.99	93.25	84.57	67.85	gi|68057955	AAX88208.1	malate dehydrogenase	1	auto	0	99	SDLFNINAGIVR			-0.00570678	1317.7	659.856	1317.7	659.859	2	18	3.1.1.6195.6	63.5898	244	63.489	1.05732	8.932	245.57	15.67	256	16
94	35.99	35.99	93.25	84.57	67.85	gi|68057955	AAX88208.1	malate dehydrogenase	1	auto	0	99	SDLFNINAGIVR			0.0040184	1317.71	659.861	1317.7	659.859	2	18	4.1.1.6479.6	63.2117	447	63.2232	1.49774	6.23149	432.04	20.79	638	25.26
94	35.99	35.99	93.25	84.57	67.85	gi|68057955	AAX88208.1	malate dehydrogenase	1	auto	0	99	SDLFNINAGIVR			-0.00447655	1317.7	659.857	1317.7	659.859	2	15	5.1.1.6144.7	63.2208	974	63.2843	1.27833	4.2629	987	31.42	1244	35.27
94	35.99	35.99	93.25	84.57	67.85	gi|68057955	AAX88208.1	malate dehydrogenase	1	auto	0	99	SDLFNINAGIVR			0.00239775	1317.71	659.861	1317.7	659.859	2	15	6.1.1.6340.5	62.9821	10883	63.2187	0.588846	1.52281	11740	108.35	6816	82.56
94	35.99	35.99	93.25	84.57	67.85	gi|68057955	AAX88208.1	malate dehydrogenase	1	auto	0	99	SDLFNINAGIVR			0.00239775	1317.71	659.861	1317.7	659.859	2	15	6.1.1.6350.4	63.8171	11165	63.2187	0.588846	1.52281	11740	108.35	6816	82.56
94	35.99	35.99	93.25	84.57	67.85	gi|68057955	AAX88208.1	malate dehydrogenase	1	auto	0	99	SDLFNINAGIVR			-0.00406246	1317.7	659.857	1317.7	659.859	2	19	7.1.1.6488.5	63.6967	612	63.7282	0.641307	6.59624	593.07	24.35	375	19.36
94	35.99	35.99	93.25	84.57	67.85	gi|68057955	AAX88208.1	malate dehydrogenase	1	auto	0	99	SDLFNINAGIVR	Label:13C(6)(I)@6; Label:13C(6)(I)@10		-0.0129976	1329.73	665.873	1329.74	665.879	2	16	9.1.1.8632.4	63.8534	334	63.9284	1.38791	7.79261	285	16.88	390	19.75
94	35.99	35.99	93.25	84.57	67.85	gi|68057955	AAX88208.1	malate dehydrogenase	1	auto	0	99	SDLFNINAGIVR			-0.00282646	1317.7	659.858	1317.7	659.859	2	17	19.1.1.6638.2	63.6737	1411	63.735	1.07174	3.71371	1411	37.56	1491	38.61
94	35.99	35.99	93.25	84.57	67.85	gi|68057955	AAX88208.1	malate dehydrogenase	1	auto	0	99	SDLFNINAGIVR			-0.00540163	1317.7	659.857	1317.7	659.859	2	19	20.1.1.6164.5	63.6491	831	63.5805	1.65956	4.28572	877	29.61	1435	37.88
94	35.99	35.99	93.25	84.57	67.85	gi|68057955	AAX88208.1	malate dehydrogenase	1	auto	0	99	SDLFNINAGIVR			-0.0103279	1317.69	659.854	1317.7	659.859	2	18	22.1.1.6601.2	63.1653	1831	63.2299	0.605672	3.8156	1837	42.86	1097	33.12
94	35.99	35.99	93.25	84.57	67.85	gi|68057955	AAX88208.1	malate dehydrogenase	1	auto	0	99	SDLFNINAGIVR			-0.00181382	1317.7	659.858	1317.7	659.859	2	18	23.1.1.6119.2	61.71	8380	61.8445	0.459754	1.981	8169	90.38	3703	60.85
94	35.99	35.99	93.25	84.57	67.85	gi|68057955	AAX88208.1	malate dehydrogenase	1	auto	0	99	SDLFNINAGIVR			-0.0146169	1317.69	659.852	1317.7	659.859	2	16	21.1.1.6231.2	61.9421	11871	62.0782	0.246573	2.03867	12303	110.92	2991	54.69
94	35.99	35.99	93.25	84.57	67.85	gi|68057955	AAX88208.1	malate dehydrogenase	1	auto	0	99	SDLFNINAGIVR			-0.00459861	1317.7	659.857	1317.7	659.859	2	12	5.1.1.6147.5	63.3709	1028	63.2843	1.27833	4.2629	987	31.42	1244	35.27
94	35.99	35.99	93.25	84.57	67.85	gi|68057955	AAX88208.1	malate dehydrogenase	1	auto	0	99	SDLFNINAGIVR	Label:13C(6)(I)@6; Label:13C(6)(I)@10		-0.0189192	1329.73	665.87	1329.74	665.879	2	13	21.1.1.6233.2	62.0865	4326	62.0148	0.392782	1.81012	10933	104.56	4234	65.07
94	35.99	35.99	93.25	84.57	67.85	gi|68057955	AAX88208.1	malate dehydrogenase	1	auto	0	99	SDLFNINAGIVR	Label:13C(6)(I)@6; Label:13C(6)(I)@10		-0.000761064	1329.74	665.879	1329.74	665.879	2	13	6.1.1.6341.2	63.0063	6647	63.2187	0.588846	1.52281	11740	108.35	6816	82.56
94	35.99	35.99	93.25	84.57	67.85	gi|68057955	AAX88208.1	malate dehydrogenase	1	auto	0	99	SDLFNINAGIVR	Label:13C(6)(I)@6; Label:13C(6)(I)@10		-0.0172378	1329.73	665.871	1329.74	665.879	2	11	25.1.1.4252.2	38.8763	1653	38.9377	1.20882	3.59471	1423	37.72	1696	41.18
94	35.99	35.99	93.25	84.57	67.85	gi|68057955	AAX88208.1	malate dehydrogenase	1	auto	0	99	TSVPVIGGHSGVTILPLLSQVQYAK			-0.0155047	2563.42	855.481	2563.44	855.486	3	18	5.1.1.6282.5	73.7455	733	73.8302	0.853266	4.76515	964	31.05	811	28.48
94	35.99	35.99	93.25	84.57	67.85	gi|68057955	AAX88208.1	malate dehydrogenase	1	auto	0	99	TSVPVIGGHSGVTILPLLSQVQYAK	Label:13C(6)(I)@6; Label:13C(6)(I)@14		0.0058423	2575.48	859.502	2575.48	859.5	3	16	18.1.1.7287.4	73.8213	1685	73.7969	0.749924	2.90766	2782	52.74	2057	45.35
94	35.99	35.99	93.25	84.57	67.85	gi|68057955	AAX88208.1	malate dehydrogenase	1	auto	0	99	TSVPVIGGHSGVTILPLLSQVQYAK	Label:13C(6)(I)@6; Label:13C(6)(I)@14		-0.00324421	2575.47	859.499	2575.48	859.5	3	15	2.1.1.6306.3	72.7449	1676	72.9457	0.732822	2.88809	2858	53.46	2065	45.44
94	35.99	35.99	93.25	84.57	67.85	gi|68057955	AAX88208.1	malate dehydrogenase	1	auto	0	99	TSVPVIGGHSGVTILPLLSQVQYAK			0.0103577	2563.45	855.49	2563.44	855.486	3	16	23.1.1.6227.5	72.4338	7386	72.6703	0.414856	2.01266	8503	92.21	3478	58.97
94	35.99	35.99	93.25	84.57	67.85	gi|68057955	AAX88208.1	malate dehydrogenase	1	auto	0	99	TSVPVIGGHSGVTILPLLSQVQYAK			-0.039643	2563.4	855.473	2563.44	855.486	3	17	21.1.1.6340.3	72.4921	9659	72.7857	0.177614	2.45845	11104	105.38	1944.54	44.1
94	35.99	35.99	93.25	84.57	67.85	gi|68057955	AAX88208.1	malate dehydrogenase	1	auto	0	99	TSVPVIGGHSGVTILPLLSQVQYAK			-0.0337855	2563.4	855.475	2563.44	855.486	3	15	6.1.1.6460.4	73.2869	4730	73.5138	0.644534	2.14552	5591	74.77	3553	59.61
[truncated: 1,693 more rows]
