# Supplementary material for: Comparative analyses of proteins from Haemophilus influenzae biofilm and planktonic populations using metabolic labeling and mass spectrometry
Source: BMC Microbiol. 2014 Dec 31;14:329. doi: 10.1186/s12866-014-0329-9 (PMC4302520; doi:10.1186/s12866-014-0329-9)
Supplement: Additional file 5: — Proteins Identified with at least 99% Confidence and at least two peptides at 95% confidence in Replicate #2. [file 12866_2014_329_MOESM5_ESM.xlsx]

## Sheet: Exp2_95conf_proteins
Additional Table 5. Proteins Identified with at least 99% Confidence and at least two peptides at 95% confidence in Replicate #2 .
N	Unused	Total	%Cov	%Cov(50)	%Cov(95)	gi #	Accession #	Name	Peptides(95%)	H:L ratio	PVal H:L	EF H:L
1	176.5	176.5	93.29	72.95	66.81	gi|68057310	AAX87563.1	DNA-directed RNA polymerase beta' chain	238	1.02694	0.836555	1.29406
2	158.28	158.28	91.21	75.13	70.29	gi|68057311	AAX87564.1	DNA-directed RNA polymerase beta chain	176	0.991076	0.973887	1.73633
3	129.75	129.75	99.32	86.46	79.23	gi|68058433	AAX88686.1	pyruvate dehydrogenase E1 component	228	0.986846	0.931377	1.37064
4	100.12	100.12	99.75	93.91	90.36	gi|68057409	AAX87662.1	elongation factor Tu	233	0.794887	0.0182166	1.20331
5	93.97	93.97	100	99.73	96.99	gi|68056946	AAX87199.1	Outer membrane protein P2 precursor	385	0.584393	0.397125	3.92266
6	92.8	92.8	100	90.89	87.73	gi|68057603	AAX87856.1	phosphoenolpyruvate carboxykinase	185	0.889064	0.804074	2.68668
7	89.4	89.4	90.8	75.39	71.76	gi|68056984	AAX87237.1	formate acetyltransferase	139	1.05149	0.315284	1.10663
8	85.86	85.95	84.83	47.88	37.22	gi|68058308	AAX88561.1	cell division protein MukB	64	1.10964	0.740201	1.91801
9	82.18	82.18	95.06	68.66	62.88	gi|68057214	AAX87467.1	ribonuclease E	70	1.02515	0.924548	1.71022
10	81.92	81.92	99.32	94.2	92.49	gi|68057164	AAX87417.1	putative periplasmic chelated iron binding protein	199	0.845862	0.19571	1.30664
11	80.11	80.11	91.02	69.45	65.98	gi|68058430	AAX88683.1	chaperone protein DnaK	96	1.00427	0.957421	1.1764
12	78.19	78.19	98.57	84.57	79.57	gi|68057408	AAX87661.1	elongation factor G	111	0.826183	0.154613	1.30895
13	77.84	77.84	93.59	87.19	79.39	gi|68057911	AAX88164.1	Outer membrane protein P5	231	0.577382	0.00640813	1.38871
14	76.03	76.03	84.39	70.77	66.67	gi|68058460	AAX88713.1	ribonucleoside-diphosphate reductase alpha chain	86	1.08506	0.859776	2.58432
15	74.98	74.98	100	100	97.38	gi|68058536	AAX88789.1	L-lactate dehydrogenase	153	0.808572	0.00867752	1.16418
16	72.75	72.75	88.79	64.19	55.84	gi|68057608	AAX87861.1	alanyl-tRNA synthetase	66	1.08417	0.534646	1.30577
17	72.1	72.1	97.8	91.38	84.95	gi|68057339	AAX87592.1	60 kDa chaperonin	124	0.952541	0.905447	2.3289
18	68.72	68.72	98.54	79.63	66.93	gi|68058422	AAX88675.1	NADP-dependent malic enzyme	71	1.01933	0.823178	1.19156
20	63.76	63.76	90.55	68.16	65.51	gi|68057010	AAX87263.1	NAD nucleotidase	62	1.62319	4.69539e-07	1.15121
19	63.76	63.76	83.44	52.1	43.5	gi|68058290	AAX88543.1	valyl-tRNA synthetase	46	1.13305	0.169336	1.20081
21	63.71	63.76	93.25	70.46	62.31	gi|68057948	AAX88201.1	phosphate acetyltransferase	84	0.901401	0.780798	2.16993
22	61.46	62.63	90.52	54.15	48.1	gi|68058357	AAX88610.1	translation initiation factor IF-2	54	0.932881	0.823139	1.90338
23	61.29	61.29	95.81	73.95	63.75	gi|68058447	AAX88700.1	30S ribosomal protein S1	63	0.976735	0.82861	1.25456
24	61.22	61.22	97.86	76.22	69.79	gi|68057282	AAX87535.1	ATP synthase alpha chain	69	0.917943	0.805226	2.06265
25	60.9	60.99	94.73	82.99	74.49	gi|68057123	AAX87376.1	aspartyl-tRNA synthetase	60	1.05728	0.837653	1.75281
26	60.61	60.61	93.78	77.15	71.12	gi|68057539	AAX87792.1	phosphoglucomutase	58	1.25147	0.135562	1.3605
27	60.44	60.44	74.09	53.98	45.23	gi|68058405	AAX88658.1	DNA gyrase subunit A	45	1.19944	0.509788	1.7557
28	58.27	58.27	92.69	53.47	43.36	gi|68058323	AAX88576.1	glycogen phosphorylase	48	0.999827	0.999311	1.58147
29	58.19	58.19	94.78	88.46	85.71	gi|68057465	AAX87718.1	glycerophosphoryl diester phosphodiesterase precursor	86	0.754322	0.630942	3.55255
30	57.24	57.24	92.1	66.71	53.31	gi|68057037	AAX87290.1	polyribonucleotide nucleotidyltransferase	74	0.901587	0.787876	2.21345
31	56.36	56.36	94.26	80.43	77.23	gi|68057659	AAX87912.1	glutamine synthetase	60	1.11724	0.268133	1.22997
32	55.94	55.94	90.51	71.31	63.08	gi|68058435	AAX88688.1	dihydrolipoamide dehydrogenase	56	0.945757	0.428446	1.15722
33	55.49	55.49	85.11	71.88	67.82	gi|68057795	AAX88048.1	transketolase	50	1.03542	0.923706	2.15047
34	55.3	55.3	98.31	79.24	72.67	gi|68057480	AAX87733.1	tryptophanase	66	0.801746	0.671381	3.05221
35	55.14	55.14	71.31	36.87	33	gi|68056999	AAX87252.1	putative small-conductance mechanosensitive channel	46	1.13733	0.832497	3.74578
36	55.02	55.02	96.96	74.43	66.51	gi|68057402	AAX87655.1	2',3'-cyclic-nucleotide 2'-phosphodiesterase	51	1.0893	0.822069	2.19278
37	53.56	53.56	88.63	60.36	50.16	gi|68057749	AAX88002.1	isoleucyl-tRNA synthetase	45	1.13391	0.764462	2.4164
38	53.5	53.5	98.15	71.76	64.81	gi|68057488	AAX87741.1	trigger factor	74	0.989514	0.903373	1.19864
39	53.36	53.36	96.06	88.18	85.12	gi|68057280	AAX87533.1	ATP synthase beta chain	74	0.852608	0.633605	2.01049
40	53.19	53.19	86.45	61.1	50.58	gi|68057652	AAX87905.1	ClpB	44	1.28089	0.446478	1.95893
41	51.82	51.82	90.81	81.34	77.72	gi|68057320	AAX87573.1	fructose-bisphosphate aldolase	44	0.913002	0.554614	1.38918
42	51.44	51.44	90.27	66.96	56.93	gi|68056751	AAX87004.1	glyceraldehyde 3-phosphate dehydrogenase	66	0.697032	0.0173845	1.31729
43	50.81	50.81	95.82	82.85	70.29	gi|68058040	AAX88293.1	pyruvate kinase	46	0.990301	0.971948	1.776
44	50.75	50.75	100	97.41	84.72	gi|68057321	AAX87574.1	phosphoglycerate kinase	61	0.997635	0.984461	1.30228
45	50.24	50.24	86.53	73.89	69.89	gi|68057330	AAX87583.1	aspartate ammonia-lyase	88	0.983351	0.898089	1.31802
46	50.08	50.08	89.54	85.62	84.97	gi|68057183	AAX87436.1	outer membrane protein P6 precursor	80	0.652633	0.206054	6.16541
47	49.86	49.86	83.41	36.44	26.59	gi|68057548	AAX87801.1	phosphoribosylformylglycinamidine synthase	30	0.898782	0.908423	7.94695
48	48.84	48.84	83.52	58.64	49.45	gi|68056913	AAX87166.1	chaperone protein HtpG	35	1.31474	0.541707	2.55587
49	48.39	48.47	96.26	54.16	50	gi|68057709	AAX87962.1	Glycyl-tRNA synthetase beta chain	57	1.01219	0.969785	2.07471
50	47.2	47.2	100	91.46	88.61	gi|68057857	AAX88110.1	cysteine synthase	56	0.950004	0.472949	1.15716
51	46.84	46.84	78.95	44	41.37	gi|68058463	AAX88716.1	2-oxoglutarate dehydrogenase E1 component	43	1.08396	0.655001	1.52168
52	46.75	46.75	75.96	49.25	38.56	gi|68057706	AAX87959.1	Leucyl-tRNA synthetase	38	1.09653	0.806843	2.21059
53	46.55	46.55	90.27	71.5	57.35	gi|68058434	AAX88687.1	dihydrolipoamide acetyltransferase component of pyruvate dehydrogenase complex	53	0.843037	0.246884	1.35251
54	46.19	46.19	80.89	33.77	24.43	gi|68058411	AAX88664.1	transcription-repair coupling factor	30	1.00029	0.999466	3.81009
55	45.86	45.86	87.11	54.32	40.28	gi|68057995	AAX88248.1	aminopeptidase N	34	1.04848	0.667272	1.27715
56	45.63	45.63	84.06	47.07	36.49	gi|68057263	AAX87516.1	ATP-dependent protease La	51	1.04948	0.93271	3.51934
57	45.38	45.38	82.96	45.56	39.26	gi|68057544	AAX87797.1	glycerol-3-phosphate acyltransferase	40	0.866607	0.747986	2.58273
58	44.73	44.81	80.17	65.3	60.56	gi|68058282	AAX88535.1	fumarate hydratase class II	45	0.856749	0.0703839	1.18513
59	44.15	44.15	98.61	77.08	72.22	gi|68057976	AAX88229.1	adenylosuccinate synthetase	47	0.950176	0.953654	6.75861
60	44.08	44.08	95.43	76.94	71.57	gi|68057467	AAX87720.1	glycerol kinase	53	1.06834	0.893122	2.81887
61	43.29	43.29	96.26	75.59	64.76	gi|68057714	AAX87967.1	catalase	53	0.813371	0.610642	2.56365
62	42.53	42.53	94.53	65.82	57.62	gi|68058322	AAX88575.1	NAD(P) transhydrogenase subunit alpha	50	1.06042	0.896267	2.61154
63	42.39	42.39	91.36	68.47	63.28	gi|68058410	AAX88663.1	probable periplasmic serine protease do/HhoA-like precursor	33	0.998864	0.993992	1.38904
64	42.34	42.34	96.51	83.19	69.65	gi|68057203	AAX87456.1	Outer membrane protein P1 precursor	69	0.836778	0.130393	1.31533
65	41.39	41.39	98.85	81.66	74.5	gi|68057616	AAX87869.1	D-galactose-binding periplasmic protein precursor	43	0.829203	0.14973	1.30865
66	41.08	41.08	89.29	59.27	55.45	gi|68057030	AAX87283.1	glutamine-hydrolyzing GMP synthase	32	1.19369	0.737484	3.18464
67	40.03	40.03	81.98	72.67	66.67	gi|68056931	AAX87184.1	high-affinity zinc uptake system protein ZnuA	31	0.899387	0.5196	1.43038
68	39.79	39.79	97.23	68.58	54.74	gi|68057617	AAX87870.1	galactoside transport ATP-binding protein MglA	47	0.873847	0.693789	2.03017
69	39.67	39.67	92.92	74.63	74.63	gi|68058299	AAX88552.1	phosphate-binding periplasmic protein precursor PstS	47	0.911201	0.162199	1.14716
70	39.53	39.53	96.92	87.22	84.14	gi|68057552	AAX87805.1	2,3-bisphosphoglycerate-dependent phosphoglycerate mutase	47	0.911272	0.398987	1.27188
71	39.37	39.37	93.27	87.78	76.56	gi|68057949	AAX88202.1	acetate kinase	42	1.01469	0.978772	3.33958
72	39.09	39.09	88.62	70.53	62.4	gi|68057460	AAX87713.1	ketol-acid reductoisomerase	39	1.04812	0.905733	2.3179
73	39.01	39.01	93.63	69.92	59.76	gi|68057956	AAX88209.1	lysyl-tRNA synthetase	34	0.992887	0.988585	2.95731
74	38.66	38.66	98.07	83.6	76.53	gi|68057955	AAX88208.1	malate dehydrogenase	62	0.913984	0.35827	1.24154
75	38.48	38.48	74.46	54.77	46	gi|68058014	AAX88267.1	HMW2C, putative glycosyltransferase involved in glycosylation of HMW1A and HMW2A	35	1.22398	0.625986	2.39777
76	38.41	38.41	100	80.13	70.03	gi|68057875	AAX88128.1	transaldolase	32	1.0883	0.324988	1.19475
77	38.05	38.05	83.35	37.29	31.52	gi|68057694	AAX87947.1	preprotein translocase SecA subunit	28	1.20954	0.756291	3.91878
78	37.99	37.99	93.58	77.98	69.27	gi|68057718	AAX87971.1	enolase	57	0.774679	0.133836	1.41508
79	37.95	37.95	88.56	49.57	41.25	gi|68058032	AAX88285.1	arginyl-tRNA synthetase	27	1.23326	0.61589	2.41352
80	37.83	37.83	98.48	88.41	83.23	gi|68057597	AAX87850.1	DNA-directed RNA polymerase alpha chain	38	0.986035	0.982839	3.93625
81	37.8	37.8	81.5	55.07	44.2	gi|68057019	AAX87272.1	oligopeptidase A	40	1.2794	0.019837	1.22131
82	37.63	37.63	81.17	54.35	51.51	gi|68058037	AAX88290.1	glucose-6-phosphate isomerase	31	1.1097	0.631633	1.61871
83	37.26	37.26	79.14	37.67	29.82	gi|68056899	AAX87152.1	aspartokinase/homoserine dehydrogenase	27	0.956162	0.84352	1.70268
84	36.75	36.75	77.36	50.94	44.4	gi|68058171	AAX88424.1	phenylalanyl-tRNA synthetase beta chain	30	1.22929	0.714293	3.50739
85	36.7	36.7	92.42	75.2	68.44	gi|68057029	AAX87282.1	inosine-5'-monophosphate dehydrogenase	58	1.10555	0.195654	1.17299
86	36.7	36.7	97.88	82.69	76.68	gi|68057699	AAX87952.1	elongation factor Ts	43	0.971899	0.839492	1.35728
87	36.65	36.65	92.81	80.94	75.9	gi|68058243	AAX88496.1	predicted ABC-type transport system protein, periplasmic component	46	0.752292	0.336186	2.2095
88	36.51	36.51	90	56.75	37.62	gi|68057702	AAX87955.1	protective surface antigen D15	35	0.952031	0.746267	1.44709
89	35.9	35.9	93.26	63.39	61.02	gi|68057646	AAX87899.1	heme-binding protein A	30	0.966277	0.739385	1.2641
90	35.75	35.75	94.64	72.64	62.11	gi|68057874	AAX88127.1	periplasmic oligopeptide-binding protein	22	0.987616	0.910968	1.28273
91	35.63	35.64	97.09	67.79	62.64	gi|68056970	AAX87223.1	Na(+)-translocating NADH-quinone reductase subunit A	28	0.843457	0.0481177	1.18351
92	35.56	35.56	68.08	37.12	31.92	gi|68058327	AAX88580.1	1,4-alpha-glucan branching enzyme	19	0.935297	0.716187	1.48952
93	35.21	35.21	80.68	45.29	38.31	gi|68057657	AAX87910.1	GTP-binding protein TypA/ BipA	25	1.42872	0.457057	2.79412
94	35.14	35.14	96.99	68.37	62.05	gi|68056907	AAX87160.1	iron-utilization periplasmic protein hFbpA	67	0.828876	0.492588	2.15171
95	35.07	35.07	100	83.33	75	gi|68057407	AAX87660.1	30S ribosomal protein S7	45	1.22161	0.397146	1.79787
96	35.04	35.07	99.44	92.18	77.65	gi|68057585	AAX87838.1	50S ribosomal protein L5	53	0.732494	0.234227	1.80733
97	34.96	35.98	79.28	43.67	31.76	gi|68057366	AAX87619.1	DNA gyrase subunit B	37	1.05218	0.416122	1.14934
98	34.76	34.76	83.51	54.26	48.76	gi|68058451	AAX88704.1	D-lactate dehydrogenase	30	1.01374	0.907343	1.29407
99	34.73	34.73	88.48	44.7	31.22	gi|68058319	AAX88572.1	DNA topoisomerase I	22	1.22412	0.669987	2.79067
100	34.45	34.45	88.35	49.35	44.6	gi|68058468	AAX88721.1	tail-specific protease precursor	23	1.08114	0.832782	2.18644
101	32.53	32.53	92.12	73.87	60.81	gi|68058524	AAX88777.1	argininosuccinate synthase	27	1.20315	0.620695	2.26233
102	32.51	32.51	86.89	54.37	50	gi|68057529	AAX87782.1	prolyl-tRNA synthetase	25	1.41104	0.451961	2.66499
103	32.42	32.42	81.61	60.54	52.27	gi|68057453	AAX87706.1	aminoacyl-histidine dipeptidase	32	1.31386	0.644999	3.59813
104	32.16	32.16	72.73	40.75	36.69	gi|68057047	AAX87300.1	protein-export membrane protein SecD	30	0.845018	0.308777	1.43751
105	32.13	32.13	96.2	71.02	58.91	gi|68057675	AAX87928.1	Serine hydroxymethyltransferase	20	1.32576	0.090037	1.39919
106	32.05	32.05	80.86	69.86	55.8	gi|68058507	AAX88760.1	cytosol aminopeptidase	26	1.16808	0.147663	1.24218
107	31.92	31.92	94.19	82.16	77.59	gi|68057371	AAX87624.1	peroxiredoxin/glutaredoxin	31	0.943426	0.581507	1.27722
108	31.84	31.84	83.81	56.43	46.43	gi|68057096	AAX87349.1	transcription termination factor rho	22	1.2442	0.270054	1.50944
109	31.5	31.5	95.32	67.73	63.55	gi|68057180	AAX87433.1	cysteine desulfurase	26	1.2306	0.255248	1.46303
110	31.26	31.26	91.5	54.69	42.96	gi|68058399	AAX88652.1	methionyl-tRNA synthetase	23	1.29108	0.00982979	1.1978
111	31.17	31.17	82.18	63.03	53.46	gi|68058461	AAX88714.1	ribonucleoside-diphosphate reductase beta chain	28	1.03361	0.965639	6.05695
112	30.68	30.68	87.85	57.47	44.3	gi|68057999	AAX88252.1	tyrosyl-tRNA synthetase	20	1.35065	0.536474	2.88061
113	30.59	30.59	82.08	58.33	52.71	gi|68057079	AAX87332.1	glutamyl-tRNA synthetase	32	1.10799	0.585011	1.54495
114	30.31	30.31	91.45	64.91	61.62	gi|68056968	AAX87221.1	glutathione reductase	20	1.294	0.0275809	1.24869
115	30.08	30.08	83.05	44.48	31.73	gi|68058317	AAX88570.1	threonyl-tRNA synthetase	25	0.989792	0.983438	2.92762
116	30.06	30.06	93.81	53.61	48.11	gi|68058449	AAX88702.1	conserved hypothetical pyridoxine biosynthesis enzyme	34	0.945554	0.32011	1.13172
117	29.87	29.87	92.71	64.74	58.36	gi|68058170	AAX88423.1	phenylalanyl-tRNA synthetase alpha chain	26	1.27288	0.189603	1.52859
118	29.52	29.52	89.81	74.27	69.42	gi|68057596	AAX87849.1	30S ribosomal protein S4	46	0.926563	0.752767	2.48319
119	29.34	29.34	79.68	60.36	48.61	gi|68058161	AAX88414.1	asparaginyl-tRNA synthetase	24	0.908225	0.914668	7.21335
120	29.28	29.28	82.8	49.04	35.85	gi|68057786	AAX88039.1	peptidyl-prolyl cis-trans isomerase D	30	0.810125	0.708254	3.43156
121	29.16	29.55	83.56	33.19	23.44	gi|68057055	AAX87308.1	UvrABC system protein A	18	1.27879	0.0387746	1.25873
122	29.1	29.1	81.55	25	20.67	gi|68057439	AAX87692.1	hemoglobin-haptoglobin binding protein B	26	0.565228	0.217955	3.21563
123	29.06	29.06	84.28	56.44	56.44	gi|68058340	AAX88593.1	spermidine/putrescine-binding periplasmic protein 1 precursor	21	0.943045	0.690767	1.38788
124	28.98	28.98	94.32	81.66	70.74	gi|68057312	AAX87565.1	50S ribosomal protein L1	53	1.12038	0.749071	2.29426
125	28.92	28.92	99.15	85.11	73.19	gi|68057578	AAX87831.1	30S ribosomal protein S3	55	0.805642	0.225443	1.46889
126	28.72	28.72	78.25	35.74	27.1	gi|68057962	AAX88215.1	heme utilization protein	24	0.942852	0.869735	2.40259
127	28.66	28.66	89.52	73.97	63.17	gi|68058000	AAX88253.1	Ribose-phosphate pyrophosphokinase	30	0.944602	0.743962	1.45426
128	28.6	28.6	99.6	88.84	85.66	gi|68057698	AAX87951.1	30S ribosomal protein S2	42	0.87167	0.338872	1.42097
129	28.58	28.6	96.95	55.25	52.54	gi|68058530	AAX88783.1	enoyl-[acyl-carrier-protein] reductase (NADH)	31	0.977254	0.870894	1.41319
130	27.99	27.99	84.01	33.65	28.73	gi|68057148	AAX87401.1	periplasmic nitrate reductase	19	1.11894	0.659214	2.08193
131	27.95	27.95	87.82	74.79	73.95	gi|68057314	AAX87567.1	Purine nucleoside phosphorylase	39	0.920732	0.602255	1.42056
132	27.92	27.92	84.8	57.72	56.29	gi|68057891	AAX88144.1	cell division protein FtsZ	37	0.991189	0.918106	1.20842
133	27.89	27.89	79.13	41.24	35.56	gi|68057629	AAX87882.1	fumarate reductase flavoprotein subunit	20	0.53889	0.0192496	1.4543
134	27.73	27.73	96.69	62.19	56.82	gi|68057349	AAX87602.1	6-phosphogluconate dehydrogenase, decarboxylating	21	1.06627	0.951644	13.3053
135	27.59	29.13	90.97	57.93	49.78	gi|68057736	AAX87989.1	diaminobutyrate--2-oxoglutarate aminotransferase	20	1.38239	0.671048	5.90325
136	27.24	27.24	97.24	76.38	73.62	gi|68058496	AAX88749.1	molybdate-binding periplasmic protein	20	0.691221	0.00064597	1.14985
137	27.17	27.17	84.91	46.71	37.72	gi|68057329	AAX87582.1	RNA polymerase sigma factor RpoD	36	1.02951	0.780061	1.25687
138	26.24	26.24	97.07	73.63	57.88	gi|68057575	AAX87828.1	50S ribosomal protein L2	32	1.06984	0.93022	5.80725
139	26.16	26.16	95.06	44.15	26.09	gi|68057068	AAX87321.1	heme/hemopexin-binding protein C	24	1.02936	0.935427	2.39482
140	26.06	26.06	90.09	72.81	70.05	gi|68057661	AAX87914.1	peptidase B	24	0.90413	0.607964	1.5221
141	25.97	25.97	86.21	68.72	60.84	gi|68058149	AAX88402.1	3-oxoacyl-[acyl-carrier-protein] synthase I	29	1.09924	0.904351	6.02624
142	25.86	25.86	72.73	44.65	34.34	gi|68058358	AAX88611.1	transcription elongation protein NusA	20	1.08711	0.920937	6.55535
143	25.69	25.69	79.17	46.63	36.51	gi|68056943	AAX87196.1	GTP-binding protein EngA	17	1.19612	0.748096	3.4633
144	25.47	25.47	100	86.87	82.5	gi|68058335	AAX88588.1	conserved hypothetical DNA-binding ferritin-like protein	31	0.74265	0.191627	1.6926
145	25.39	25.39	94.32	86.36	81.25	gi|68056937	AAX87190.1	inorganic pyrophosphatase	20	1.44706	0.55596	4.11025
146	25.2	25.2	57.71	42.5	39.38	gi|68057464	AAX87717.1	glycerol-3-phosphate transporter	28	0.871113	0.151736	1.25805
147	25.01	25.01	93.75	89.42	77.88	gi|68058439	AAX88692.1	Uracil phosphoribosyltransferase	28	1.1261	0.673787	1.98095
148	24.76	24.76	98.58	82.62	74.82	gi|68057507	AAX87760.1	FolD bifunctional protein	18	1.6169	0.470262	4.22925
149	24.72	24.72	73.38	55.89	51.33	gi|68057456	AAX87709.1	triosephosphate isomerase	19	0.981689	0.836561	1.23356
150	24.6	24.6	96.51	72.48	53.94	gi|68057832	AAX88085.1	CTP synthase	23	0.6166	0.0415808	1.58283
151	24.32	24.32	94.22	75.08	62.01	gi|68056953	AAX87206.1	putative sialic acid transporter, TRAP-type C4-dicarboxylate transport system, periplasmic component	20	1.17621	0.233778	1.41531
152	24.25	24.25	91.72	72.78	64.79	gi|68057155	AAX87408.1	UDP-glucose 4-epimerase	15	1.75076	0.246938	2.78169
153	24.18	24.18	94.97	46.83	42.33	gi|68056787	AAX87040.1	rod shape-determining protein MreB	32	1.02463	0.735747	1.17418
154	24.08	24.08	93.54	51.53	38.78	gi|68058330	AAX88583.1	glutaminyl-tRNA synthetase	23	1.27096	0.857559	22.9125
155	23.86	23.86	91.84	54.78	42.66	gi|68056924	AAX87177.1	Seryl-tRNA synthetase	21	1.25055	0.00754104	1.14857
156	23.63	23.63	96.54	64.01	53.29	gi|68057281	AAX87534.1	ATP synthase gamma chain	21	0.999474	0.995344	1.22269
157	23.41	23.41	99.36	80.13	79.49	gi|68057284	AAX87537.1	ATP synthase B chain	24	0.939228	0.449522	1.23104
158	23.11	23.11	93.11	69.76	58.68	gi|68057396	AAX87649.1	ornithine carbamoyltransferase, catabolic	25	0.946511	0.74896	1.49397
159	23.06	23.06	73.38	43.83	38.31	gi|68057864	AAX88117.1	ADP-L-glycero-D-manno-heptose-6-epimerase	16	1.07333	0.729877	1.6457
160	22.99	22.99	57.49	34.75	31.42	gi|68057784	AAX88037.1	preprotein translocase subunit YidC	21	0.827007	0.802998	5.46514
161	22.97	22.97	87.32	77.56	73.17	gi|68057639	AAX87892.1	thiol:disulfide interchange protein DsbA	18	1.02545	0.957681	121.181
162	22.82	22.82	100	77.78	75.19	gi|68057723	AAX87976.1	inositol-1-monophosphatase	25	1.16172	0.830149	4.91426
163	22.68	22.68	79.86	27.68	18.06	gi|68056918	AAX87171.1	putative type I site-specific restriction-modification system, R subunit	14	0.836699	0.380181	1.58514
164	22.57	22.61	90.7	84.19	81.4	gi|68057844	AAX88097.1	[Mn] superoxide dismutase	20	1.46132	0.225365	5.93755
165	21.82	21.82	96.32	85.28	80.37	gi|68058031	AAX88284.1	acetolactate synthase small subunit	13	0.920321	0.890248	3.75525
166	21.53	21.53	90.28	55.78	37.98	gi|68058015	AAX88268.1	HMW2B, OMP-85-like protein required for HMW1A and HMW2A secretion	33	1.23716	0.587053	4.17101
167	21.36	21.36	96.23	69.81	66.98	gi|68058469	AAX88722.1	predicted activator of osmoprotectant transporter ProP	22	1.15373	0.304109	1.44464
168	21.24	21.24	98.13	61.68	57.01	gi|68057153	AAX87406.1	adenylate kinase	17	1.14558	0.29668	1.32411
169	21.16	21.16	83.41	19.12	9.908	gi|68057827	AAX88080.1	ATP-dependent helicase HrpA homolog	11	0.920645	0.462384	1.30631
170	21.11	21.11	100	57.34	42.37	gi|68057392	AAX87645.1	RecA	21	1.02547	0.905234	1.6415
171	20.98	20.98	96.82	88.54	88.54	gi|68058162	AAX88415.1	6,7-dimethyl-8-ribityllumazine synthase	33	1.03571	0.646669	1.18519
172	20.82	20.82	100	77.11	72.89	gi|68057590	AAX87843.1	30S ribosomal protein S5	47	1.12369	0.191281	1.22885
173	20.81	21.96	76.03	48.97	48.97	gi|68058223	AAX88476.1	5,10-methylenetetrahydrofolate reductase	13	3.07729	0.043502	2.91772
174	20.69	20.69	77.3	22.15	13.6	gi|68057778	AAX88031.1	transferrin-binding protein 1	9	0.769576	0.860218	48.0745
175	20.64	20.64	94.5	72	57	gi|68057573	AAX87826.1	50S ribosomal protein L4	35	0.880786	0.191499	1.25163
176	20.5	20.5	98.35	73.08	67.03	gi|68058298	AAX88551.1	ferritin like protein 1	20	0.8462	0.0998062	1.2427
177	20.44	20.44	96.05	66.67	66.67	gi|68057588	AAX87841.1	50S ribosomal protein L6	42	0.713795	0.766446	18.9904
178	20.4	20.4	92.2	72.48	61.47	gi|68057742	AAX87995.1	Ttk	17	1.53093	0.535874	4.69904
179	20.33	20.34	86.38	48.64	42.8	gi|68057836	AAX88089.1	probable amino-acid ABC transporter binding protein	12	0.816461	0.798205	6.40113
180	20.3	20.3	78.43	31.5	24.72	gi|68058203	AAX88456.1	cell division protein FtsH homolog 1	14	1.45391	0.207286	2.40054
181	20.2	20.2	98.61	79.86	72.92	gi|68057592	AAX87845.1	50S ribosomal protein L15	26	0.876894	0.510691	5.61927
182	19.74	19.74	69.81	36.13	28.1	gi|68058030	AAX88283.1	acetolactate synthase large subunit	12	0.544648	0.070241	1.98915
183	19.62	19.62	71.99	32.39	25.32	gi|68056825	AAX87078.1	anaerobic ribonucleoside-triphosphate reductase	18	1.15759	0.898049	14.5756
184	19.61	19.62	95.09	62.81	60.35	gi|68057754	AAX88007.1	naphthoate synthase	21	1.40075	0.129453	1.67608
185	19.6	19.6	97.93	71.9	61.57	gi|68056962	AAX87215.1	3-oxoacyl-[acyl-carrier protein] reductase	19	1.05441	0.663326	1.32753
186	19.4	19.4	81.53	47.97	31.53	gi|68057295	AAX87548.1	HslU, ATP-dependent chaperone of the HslUV protease	13	1.20051	0.805872	5.70282
187	19.31	19.31	85.66	50.44	34.87	gi|68057069	AAX87322.1	heme/hemopexin-binding protein B	17	1.32623	0.172374	1.57793
188	19.29	19.29	82.66	42.57	34.23	gi|68058325	AAX88578.1	glucose-1-phosphate adenylyltransferase	15	0.7507	0.541736	3.30307
189	19.28	19.28	74.96	44.7	41.74	gi|68058456	AAX88709.1	putative lipoprotein	34	0.841844	0.915454	115.478
190	19.23	19.23	64.54	23.12	12.51	gi|68057538	AAX87791.1	DNA polymerase III alpha subunit	14	0.677959	0.754719	25.137
191	19.09	19.09	81.02	68.25	61.31	gi|68057469	AAX87722.1	Outer membrane protein P4, NADP phosphatase	29	0.926169
192	19.07	19.07	95.65	55.34	48.22	gi|68057647	AAX87900.1	putative heme iron utilization protein	15	1.34651	0.112785	1.50342
193	19	19	96.05	81.36	81.36	gi|68057283	AAX87536.1	ATP synthase delta chain	12	0.934006	0.46867	1.24113
194	18.98	18.98	84.21	55.48	47.81	gi|68057416	AAX87669.1	adenylosuccinate lyase	14	0.889851	0.742189	2.20374
195	18.88	18.88	75.86	18.92	15.99	gi|68057039	AAX87292.1	Cold-shock DEAD-box protein A homolog	14	0.523749	0.0180794	1.54744
196	18.86	18.88	74.36	49.08	40.29	gi|68057518	AAX87771.1	probable D-methionine-binding lipoprotein MetQ	14	0.891246	0.549668	1.55987
197	18.82	18.82	66.67	29.98	28.06	gi|68057315	AAX87568.1	predicted nucleoside permease	25	0.653056
198	18.79	18.79	78.21	31.37	28.32	gi|68056827	AAX87080.1	cysteinyl-tRNA synthetase	10	1.28097	0.469986	17.5098
199	18.69	18.69	83.6	43.4	34.4	gi|68056772	AAX87025.1	citrate lyase alpha chain	15	1.0645	0.946968	9.95809
200	18.66	18.66	81.35	40.14	19.18	gi|68057463	AAX87716.1	anaerobic glycerol-3-phosphate dehydrogenase subunit A	13	1.00456	0.99083	2.80667
201	18.65	18.65	80.95	59.82	47.02	gi|68057974	AAX88227.1	HTH-type transcriptional repressor PurR	20	0.737373	0.235251	1.75976
202	18.59	18.59	96.77	76.13	72.9	gi|68057060	AAX87313.1	bacterioferritin comigratory protein	13	1.35426	0.78612	15.228
203	18.57	18.57	98.59	77.46	61.97	gi|68058224	AAX88477.1	50S ribosomal protein L13	15	1.09725	0.456931	1.4144
204	18.53	18.53	60.23	31.33	26.09	gi|68057530	AAX87783.1	organic solvent tolerance protein	18	0.824476	0.84204	10.6358
205	18.51	18.51	82.06	34.38	23.38	gi|68057239	AAX87492.1	penicillin-binding protein 1A	23	0.839223	0.509442	2.11054
206	18.48	18.48	81.79	47.77	44.33	gi|68056773	AAX87026.1	citrate lyase beta chain	11	0.728177	0.474259	2.87065
207	18.39	18.39	76.27	20.16	14.45	gi|68057728	AAX87981.1	exodeoxyribonuclease V gamma chain	13	1.05708	0.700944	4.0124
208	18.36	18.36	94.69	68.14	61.5	gi|68058006	AAX88259.1	conserved hypothetical phosphate transport regulator	11	1.05328	0.631717	1.28612
209	18.32	18.32	99.52	82.21	53.85	gi|68057572	AAX87825.1	50S ribosomal protein L3	25	1.16788	0.535642	2.46108
210	18.31	18.32	80.39	63.24	62.75	gi|68057172	AAX87425.1	conserved hypothetical protein	15	0.730248	0.039183	1.3297
211	18.21	18.21	81.27	66.67	39.68	gi|68058128	AAX88381.1	putative 2-hydroxyacid dehydrogenase	12	1.3345	0.654955	4.19477
212	18.11	18.11	87.46	61.69	48.47	gi|68056957	AAX87210.1	HflC	23	0.879353	0.323493	1.33981
213	18.1	18.11	69.11	25.27	19.66	gi|68058421	AAX88674.1	predicted phosphoglycerol transferase-like protein	11	1.17926	0.441094	1.80851
214	18.04	18.04	95.69	56.08	47.45	gi|68058302	AAX88555.1	phosphate import ATP-binding protein PstB	10	0.774351	0.784792	9.79345
215	18.03	18.03	82.49	45.15	30.59	gi|68056769	AAX87022.1	conserved hypothetical protein	11	0.515763	0.589189	22.9923
216	17.98	17.98	99.09	64.55	61.82	gi|68057577	AAX87830.1	50S ribosomal protein L22	21	1.10215	0.144915	1.15053
217	17.92	17.92	75.99	36.88	36.88	gi|68057198	AAX87451.1	conserved hypothetical cupin superfamily metalloenzyme	13	1.36026	0.0425638	1.33406
218	17.81	17.81	83.7	50.22	46.26	gi|68057985	AAX88238.1	putative ABC-type Co2+ transport system, periplasmic component	9	0.568283	0.591923	15124.8
219	17.78	17.78	94.59	65.41	65.41	gi|68057602	AAX87855.1	ribosome recycling factor	13	0.729314	0.0470553	1.36202
220	17.73	19.26	87.66	48.82	43.83	gi|68058337	AAX88590.1	spermidine/putrescine transport ATP-binding protein	18	1.34262	0.00741443	1.19059
221	17.72	17.73	79.91	44.2	30.58	gi|68057758	AAX88011.1	biotin carboxylase	20	0.982721	0.956277	2.17632
222	17.71	17.71	87.88	75.76	75.76	gi|68058297	AAX88550.1	ferritin like protein 2	16	0.919363	0.223803	1.16851
223	17.69	17.69	90.77	88.46	86.92	gi|68057587	AAX87840.1	30S ribosomal protein S8	30	0.907575	0.177976	1.16553
224	17.65	17.65	75.47	56.13	56.13	gi|68058226	AAX88479.1	stringent starvation protein A	13	1.0903	0.769109	18.081
225	17.55	17.55	84.05	20.1	11.48	gi|68058016	AAX88269.1	HMW2A, high molecular weight adhesin 2	23	1.98045	0.331955	146.599
226	17.23	17.23	83.9	57.68	50.56	gi|68056791	AAX87044.1	exodeoxyribonuclease III	14	1.59648	0.38364	6.16262
227	17.2	17.2	66.36	39.88	39.56	gi|68057766	AAX88019.1	6-phosphofructokinase	17	0.90701	0.404359	1.30514
228	17.15	17.15	95.79	61.68	55.14	gi|68057840	AAX88093.1	conserved ABC-type transport system protein	11	0.953507	0.971476	22.7669
229	17.1	17.23	82.59	54.73	54.73	gi|68056997	AAX87250.1	SeqA	13	1.06374	0.589141	1.30357
230	17.03	17.03	96.61	78.81	69.49	gi|68057594	AAX87847.1	30S ribosomal protein S13	21	1.05483	0.562556	1.23089
231	17	17.01	77.9	42.6	24.83	gi|68057222	AAX87475.1	ATP-dependent RNA helicase SrmB	15	0.936303
232	16.89	16.89	97.66	64.84	55.47	gi|68057598	AAX87851.1	50S ribosomal protein L17	18	0.902579	0.44194	1.4464
233	16.84	16.84	80	63.72	45.12	gi|68057559	AAX87812.1	3,4-dihydroxy-2-butanone 4-phosphate synthase	11	1.18222	0.910098	47.7068
234	16.8	16.8	91.22	36.82	31.08	gi|68058409	AAX88662.1	Acetyl-coenzyme A carboxylase carboxyl transferase subunit beta	12	0.722587	0.769648	54572.7
235	16.76	16.76	78.92	45.2	40.28	gi|68057184	AAX87437.1	TolB	18	0.77407
236	16.69	16.69	87.41	38.13	28.06	gi|68058415	AAX88668.1	ABC transporter ATP-binding protein	15	0.913533	0.941417	24.7762
237	16.66	16.69	79.08	42.58	39.42	gi|68056975	AAX87228.1	Na(+)-translocating NADH-quinone reductase subunit F	24	0.71387	0.0870206	1.49721
238	16.63	16.63	85.12	30.1	22.91	gi|68056766	AAX87019.1	GTP-binding protein LepA	15	0.963871	0.973847	18.7054
239	16.6	16.6	86.26	69.47	52.67	gi|68056981	AAX87234.1	conserved hypothetical lipoprotein	16	1.26053	0.278454	3.95745
240	16.53	16.53	73.22	55.23	48.95	gi|68057925	AAX88178.1	arginine-binding periplasmic protein	11	0.917185	0.326946	1.26537
241	16.44	16.44	77.54	33.61	26.72	gi|68057228	AAX87481.1	glucosamine--fructose-6-phosphate aminotransferase, isomerizing	13	1.40321	0.843926	152.296
242	16.38	16.38	70.36	46.41	32.34	gi|68057964	AAX88217.1	fructose-1,6-bisphosphatase	12	0.879688	0.550427	1.67375
243	16.3	16.3	95.35	72.09	53.49	gi|68057595	AAX87848.1	30S ribosomal protein S11	29	81.4499
244	16.3	16.3	96.32	63.97	49.26	gi|68057229	AAX87482.1	DNA-binding protein HU	26	1.04991	0.761827	1.51691
245	16.21	16.21	84.35	45.37	39.3	gi|68057259	AAX87512.1	survival protein SurA homolog	12	1.19824	0.775361	4.22903
246	16.15	16.15	70.59	38.24	34.03	gi|68058324	AAX88577.1	glycogen synthase	10	0.87202	0.90426	19.4509
247	16.13	16.13	75.79	56.6	56.6	gi|68057906	AAX88159.1	thioredoxin reductase	14	1.42057	0.111296	1.59571
248	16.1	16.1	80.45	26.74	25.84	gi|68058205	AAX88458.1	predicted phosphomannomutase	8	1.81879	0.104746	3.53222
249	16.07	16.07	98.66	65.1	59.73	gi|68057340	AAX87593.1	50S ribosomal protein L9	18	1.30972	0.0312607	1.25884
250	15.98	15.98	59.12	29.17	22.65	gi|68057831	AAX88084.1	probable cytochrome oxidase subunit I	21	0.841308	0.172042	1.42777
251	15.91	15.91	48.1	33.54	30.59	gi|68058321	AAX88574.1	NAD(P) transhydrogenase subunit beta	26	1.04463	0.793244	1.87523
252	15.76	15.76	85.71	34.87	26.89	gi|68058156	AAX88409.1	ADP-heptose synthase	11	0.764605	0.159182	1.51798
253	15.57	15.57	71.17	30.18	23.65	gi|68057543	AAX87796.1	NADH dehydrogenase	8	0.879118	0.389591	1.44913
254	15.55	15.55	94.61	52.7	38.17	gi|68057896	AAX88149.1	probable ABC transporter ATP-binding protein	8	0.995441	0.996483	12.6819
255	15.39	15.39	71.6	21.98	21.98	gi|68057317	AAX87570.1	conserved hypothetical glycly radical protein	12	1.11804	0.829113	3.35705
256	15.34	15.34	86.92	27.57	20.25	gi|68056928	AAX87181.1	possible SAM-dependent methyltransferase	12	0.938313	0.969004	121.87
257	15.23	15.25	97.55	76.69	55.83	gi|68057417	AAX87670.1	50S ribosomal protein L10	14	0.975873	0.939278	2.30765
258	15.18	15.18	74.64	29.73	21.81	gi|68057175	AAX87428.1	chaperone protein HscA	14	2.12845	0.216604	6.19349
259	15.15	15.15	68.14	38.84	33.26	gi|68057610	AAX87863.1	Xaa-Pro aminopeptidase	14	1.14604	0.837282	4.53767
260	15.15	15.15	96.25	49.83	44.03	gi|68056949	AAX87202.1	N-acetylneuraminate lyase	13	0.975058	0.75177	1.2299
261	15.13	15.13	93.5	84.55	84.55	gi|68057418	AAX87671.1	50S ribosomal protein L7/L12	20	1.08558	0.813462	3.728
262	15.07	15.07	95.43	62.94	48.22	gi|68057701	AAX87954.1	Outer membrane protein 26	17	1.29906	0.434463	3.19289
263	14.95	14.95	82.18	44.31	34.16	gi|68058219	AAX88472.1	molybdopterin biosynthesis protein MoeA	10	1.41682	0.113815	1.65044
264	14.93	14.93	75.31	30.81	23.72	gi|68058462	AAX88715.1	dihydrolipoamide succinyltransferase component of 2-oxoglutarate dehydrogenase complex	16	1.15841	0.855307	6.6214
265	14.9	14.9	68.55	37.1	32.86	gi|68057768	AAX88021.1	conserved hypothetical protein	8	1.02667	0.93915	2.74616
266	14.82	14.82	65.1	42.28	42.28	gi|68057061	AAX87314.1	dihydrodipicolinate synthase	20	0.896717	0.939822	68.7891
267	14.71	14.71	83.78	64.32	57.3	gi|68057492	AAX87745.1	transcription antitermination protein NusG	10	1.14512	0.25515	1.44677
269	14.67	14.67	79.53	50.39	42.78	gi|68056835	AAX87088.1	cystathionine gamma-synthase	13	1.75049	0.62922	16.4628
268	14.67	14.67	65.05	26.24	13.01	gi|68057649	AAX87902.1	DNA polymerase I	10	1.47998	0.770065	32.4331
270	14.65	14.65	95.98	54.91	49.11	gi|68058396	AAX88649.1	acylneuraminate cytidylyltransferase	12	0.713227	0.272432	2.22991
271	14.61	14.62	97.64	58.27	58.27	gi|68056767	AAX87020.1	conserved hypothetical acid-induced glycyl radical enzyme	21	0.923595	0.700487	7.28474
272	14.6	14.6	83.33	45.3	39.74	gi|68057365	AAX87618.1	ribulose-phosphate 3-epimerase	13	1.45684	0.0814357	1.55955
273	14.53	14.53	77.27	61.36	45.91	gi|68058397	AAX88650.1	putative NAD(P)H nitroreductase	16	1.80182	0.0209825	1.45193
274	14.46	14.46	61.22	17.86	10.57	gi|68058020	AAX88273.1	DNA translocase FtsK	9	1.13329	0.954427	4209.22
275	14.37	14.37	72.67	25.71	18.22	gi|68057353	AAX87606.1	glucose-6-phosphate 1-dehydrogenase	8	0.451336	0.650267	155.059
276	14.33	14.33	63.16	44.02	44.02	gi|68057025	AAX87278.1	conserved hypothetical protein	18	0.934945	0.717987	2.00631
277	14.28	14.28	86.62	46.48	42.61	gi|68058127	AAX88380.1	2-dehydro-3-deoxyphosphooctonate aldolase	8	0.740545	0.66334	12.887
278	14.25	14.25	76.08	58.85	56.46	gi|68057545	AAX87798.1	LexA repressor	12	1.02589	0.986915	96.4754
279	14.24	14.24	82.53	60.26	45.85	gi|68057958	AAX88211.1	thiol:disulfide interchange protein DsbC	12	0.999856	0.998904	1.29763
280	14.16	14.16	80.96	49.75	42.39	gi|68056805	AAX87058.1	mannonate dehydratase	13	1.84343	0.549419	13.4685
281	14.12	14.12	81.9	59.37	49.52	gi|68057207	AAX87460.1	acetyl-coenzyme A carboxylase carboxyl transferase subunit alpha	22	1.49874	0.270765	3.17471
282	14.06	14.06	81.69	27.4	20	gi|68057367	AAX87620.1	predicted transcriptional accessory protein	12	0.694276	0.636788	17.2523
283	13.96	13.96	90.67	60.1	59.59	gi|68057489	AAX87742.1	ATP-dependent Clp protease proteolytic subunit	9	0.984764	0.930337	1.53647
284	13.92	13.92	87.3	59.02	38.52	gi|68058309	AAX88562.1	cell division protein MukE	10	1.13671	0.761814	3.41634
285	13.9	13.9	84.62	39.21	28.78	gi|68057501	AAX87754.1	putative uroporphyrin-III C-methyltransferase	12	0.761271
287	13.85	13.85	100	86.99	86.99	gi|68057583	AAX87836.1	50S ribosomal protein L14	26	0.71331	0.0183032	1.29345
286	13.85	13.85	65.73	33.92	23.6	gi|68057335	AAX87588.1	Urease alpha subunit	9	1.33033	0.33661	1.99506
288	13.82	13.82	88.65	39.31	37.73	gi|68056955	AAX87208.1	conserved hypothetical protein	16	0.853596	0.363275	3.63639
289	13.79	13.79	84.7	43.44	41.8	gi|68057776	AAX88029.1	DNA polymerase III, beta chain	17	0.921681	0.734015	2.00558
290	13.79	13.79	81.79	36.68	35.6	gi|68057686	AAX87939.1	glutamate 5-kinase	9	1.26653	0.817745	14.3774
291	13.75	13.75	70.21	39.82	33.43	gi|68057667	AAX87920.1	octaprenyl-diphosphate synthase	7	1.16416	0.15495	1.27261
292	13.69	13.69	79.69	29.95	24.74	gi|68057919	AAX88172.1	S-adenosylmethionine synthetase	12	1.39443	0.799086	44.9655
293	13.6	13.6	87.83	35.04	28.71	gi|68057490	AAX87743.1	ATP-dependent Clp protease ATP-binding subunit ClpX	11	1.00613	0.989761	4.04262
294	13.6	13.6	64.71	30.39	30.39	gi|68057163	AAX87416.1	putative ABC-type chelated iron transport system, ATPase component	10	0.931475	0.96362	95.7313
295	13.53	13.53	85.62	40.31	23.75	gi|68056919	AAX87172.1	Signal recognition particle protein	11	0.863254	0.608689	2.27316
296	13.52	13.53	100	62.39	57.26	gi|68057589	AAX87842.1	50S ribosomal protein L18	17
297	13.51	13.51	72.89	50	50	gi|68058512	AAX88765.1	PTS system, glucose-specific IIA component	10	0.926877	0.731664	1.90016
298	13.48	13.48	57.71	19.96	18.15	gi|68056785	AAX87038.1	conserved hypothetical membrane protein	13	1.02352	0.861664	1.38529
299	13.45	13.49	91.67	43.15	35.12	gi|68057414	AAX87667.1	tryptophanyl-tRNA synthetase	11	1.34302	0.209559	3.5969
300	13.43	13.46	75.51	31.82	21.97	gi|68057990	AAX88243.1	aspartate aminotransferase	9	1.30392	0.300119	2.27968
301	13.4	13.4	94.4	78.4	68.8	gi|68057343	AAX87596.1	30S ribosomal protein S6	10	0.600355	0.471414	374.458
302	13.35	13.35	84.92	50.84	45.25	gi|68057260	AAX87513.1	PyrR bifunctional protein	8	1.35789	0.888085	3886.61
303	13.25	13.25	69.63	50.74	46.3	gi|68056948	AAX87201.1	glucosamine-6-phosphate deaminase	10	1.31313	0.438307	2.64387
304	13.24	13.24	94.85	71.65	63.92	gi|68057927	AAX88180.1	phosphoheptose isomerase	15	1.27984	0.309854	2.19727
305	13.19	13.19	88.29	61.26	54.95	gi|68057640	AAX87893.1	conserved hypothetical protein	9
306	13.17	13.17	74.88	45.12	33.9	gi|68056958	AAX87211.1	HflK	22	1.00247	0.988021	1.62022
307	12.99	12.99	74.28	19.39	13.34	gi|68057933	AAX88186.1	DNA helicase II	11	1.41133	0.0522988	1.41852
308	12.95	12.98	78.77	40.07	35.27	gi|68057302	AAX87555.1	Ribose-binding periplasmic protein	10	0.675763	0.0401019	1.41662
309	12.94	12.95	82.2	47.07	36.83	gi|68057266	AAX87519.1	D-3-phosphoglycerate dehydrogenase	14	1.03977	0.970184	11.5774
310	12.75	12.75	59.93	19.86	12.78	gi|68057671	AAX87924.1	Thiol:disulfide interchange protein DsbD	12	1.12884	0.510025	4.89927
311	12.69	12.69	75.77	31.06	25.33	gi|68057777	AAX88030.1	chromosomal replication initiator protein DnaA	9	1.1757	0.325659	1.46518
312	12.68	12.68	83.38	55.29	39.27	gi|68056834	AAX87087.1	2-hydroxyacid dehydrogenase homolog	9	1.0373	0.837247	1.51848
313	12.67	12.67	68.47	34.83	29.43	gi|68057445	AAX87698.1	fructose-1,6-bisphosphatase class II GlpX	7	0.722592	0.883549	4589.86
314	12.61	12.64	90.3	50.94	40.97	gi|68057422	AAX87675.1	aspartate-semialdehyde dehydrogenase	12	1.66222	0.26458	17.2764
315	12.61	12.61	92.13	40.45	33.71	gi|68058196	AAX88449.1	30S ribosomal protein S15	12	0.89274	0.48636	1.57778
316	12.57	12.57	78.98	51.59	50.96	gi|68058476	AAX88729.1	predicted regulator of cell morphogenesis and NO signaling	7	0.713326	0.119669	1.58924
317	12.54	13.03	78.96	34.99	31.68	gi|68057171	AAX87424.1	histidyl-tRNA synthetase	12	1.17983	0.336129	1.58493
318	12.53	12.53	95.15	54.37	54.37	gi|68057571	AAX87824.1	30S ribosomal protein S10	14	0.866899	0.270059	1.36344
319	12.52	12.53	89.73	52.23	41.07	gi|68057744	AAX87997.1	catabolite gene activator	13	1.19653	0.703899	5.81886
320	12.43	12.44	67.97	26.41	15.5	gi|68056810	AAX87063.1	lipid A export ATP-binding protein MsbA	12	0.990093	0.979347	2.72793
321	12.42	12.42	74.53	28	24	gi|68058312	AAX88565.1	MukF homolog	11	0.880414	0.631772	2.14293
322	12.4	12.4	80.77	55.77	47.6	gi|68058541	AAX88794.1	guanylate kinase	7	1.34603	0.76653	13.405
323	12.36	12.36	89.4	39.13	30.43	gi|68057170	AAX87423.1	4-hydroxy-3-methylbut-2-en-1-yl diphosphate synthase	15	0.876991	0.645329	14.5453
324	12.32	12.32	57.82	24.95	16.44	gi|68057952	AAX88205.1	amidophosphoribosyltransferase	10	0.973502	0.911623	1.87919
325	12.3	12.3	96.57	60.57	56.57	gi|68057294	AAX87547.1	ATP-dependent protease HslV	7	0.985676	0.953853	12.4852
327	12.28	12.28	78.11	57.4	57.4	gi|68057540	AAX87793.1	protein-export protein SecB	15	1.40589	0.0497454	1.40482
326	12.28	12.28	78.85	38.33	29.3	gi|68058208	AAX88461.1	conserved hypothetical protein	9	1.26046	0.882942	99.4201
328	12.21	12.21	97.78	43.7	43.7	gi|68058186	AAX88439.1	translation initiation factor IF-3	13	1.02799	0.775639	1.32545
329	12.17	12.17	72.6	45.21	40.75	gi|68058334	AAX88587.1	cytidine deaminase	7	1.18233	0.493964	8.07002
330	12.15	12.15	80.29	41.57	30.17	gi|68057558	AAX87811.1	bifunctional protein NadR	12	0.930161	0.95599	21.7423
331	12.12	12.15	59.76	25.88	20.71	gi|68057890	AAX88143.1	cell division protein FtsA	13	0.762674	0.0460609	1.29952
332	12.08	12.08	65.64	46.72	42.86	gi|68057084	AAX87337.1	uridine phosphorylase	14	0.991948	0.970451	2.29816
333	12.06	12.06	81.76	57.43	57.43	gi|68057541	AAX87794.1	predicted rhodanese-related sulfurtransferase	15	1.21317	0.311325	3.69336
334	12.02	12.02	88.96	44.17	44.17	gi|68057797	AAX88050.1	conserved hypothetical protein	7	1.44563	0.2774	2.25783
335	12.01	12.01	92.47	57.53	57.53	gi|68056994	AAX87247.1	Ferric uptake regulation protein	7	1.70242	0.624151	16.226
336	11.93	11.93	99.14	75.86	64.66	gi|68057005	AAX87258.1	50S ribosomal protein L19	24	0.917572
337	11.91	11.91	97.89	77.46	70.42	gi|68057313	AAX87566.1	50S ribosomal protein L11	11	1.1611	0.532428	8.18099
338	11.84	11.84	65.9	36.1	23.5	gi|68057614	AAX87867.1	galactose-1-phosphate uridylyltransferase	7	0.831902	0.663945	2.9771
339	11.83	11.96	85.1	48.08	36.54	gi|68057524	AAX87777.1	nitrate/nitrite response regulator protein	6	1.0436	0.660029	1.32209
340	11.81	11.81	88.21	24.29	17.92	gi|68057837	AAX88090.1	UDP-N-acetylglucosamine 1-carboxyvinyltransferase	7	1.04863	0.966997	13.724
341	11.75	11.76	60.39	21.65	16.73	gi|68057087	AAX87340.1	menaquinone biosynthesis protein MenD	9	1.0261	0.854497	4.08453
342	11.74	11.74	65.12	12.79	8.43	gi|68057681	AAX87934.1	predicted cation/multidrug efflux pump	8	0.744854	0.618864	241.347
343	11.55	11.55	72.95	28.29	18.68	gi|68057192	AAX87445.1	long-chain-fatty-acid--CoA ligase	9	0.998039	0.983068	1.42281
344	11.42	11.42	90.05	50.23	47.51	gi|68058484	AAX88737.1	conserved hypothetical protein	19	0.870629
345	11.36	11.36	82.43	27.23	21.04	gi|68057089	AAX87342.1	probable aspartate aminotransferase	7	0.921611	0.637569	1.56087
346	11.32	11.32	88.49	46.04	38.13	gi|68058428	AAX88681.1	Gamma-glutamyl phosphate reductase	14	0.599738	0.169128	2.26673
347	11.25	13.07	42.11	29.89	20.11	gi|68057963	AAX88216.1	putative L-lactate permease	17	1.0369	0.831864	1.64577
348	11.22	11.91	83.84	21.49	14.05	gi|68057484	AAX87737.1	selenocysteine-specific elongation factor	13	0.511559	0.789677	13095.4
349	11.09	11.09	88.09	38.72	34.04	gi|68057293	AAX87546.1	Class B acid phosphatase	11	1.03381	0.900848	2.00504
350	10.99	10.99	69.07	36.34	23.72	gi|68057630	AAX87883.1	putative lysyl-tRNA synthetase	5	1.16575	0.751052	4.07019
351	10.97	10.98	63.42	21.39	17.34	gi|68056915	AAX87168.1	putative type I restriction-modification system, methyltransferase subunit	14	0.881818	0.597379	8.85125
352	10.93	10.93	46.36	35.76	27.48	gi|68057713	AAX87966.1	glycyl-tRNA synthetase alpha chain	17
353	10.91	10.91	79.76	67.86	37.5	gi|68057056	AAX87309.1	Single-strand binding protein	15	0.992279	0.994834	22.7293
354	10.78	10.78	86.42	24.49	16.05	gi|68057780	AAX88033.1	conserved hypothetical protein	8	1.31552	0.0938607	1.47623
355	10.78	10.78	72.94	32.06	22.65	gi|68058244	AAX88497.1	universal stress protein E	7	1.34798	0.0491546	1.34586
356	10.67	10.67	100	62.2	62.2	gi|68057008	AAX87261.1	30S ribosomal protein S16	23	1.13655	0.24003	1.32137
357	10.63	10.63	91.16	50.55	22.65	gi|68057914	AAX88167.1	phosphoserine aminotransferase	6	1.68694	0.242513	3.14627
358	10.6	10.6	87.5	61.76	58.82	gi|68057579	AAX87832.1	50S ribosomal protein L16	25	0.901258	0.731087	2.40338
359	10.56	10.56	84.21	34.04	28.42	gi|68057907	AAX88160.1	thioredoxin domain-containing protein	7	1.02363	0.910072	1.65797
360	10.53	10.53	90.14	51.01	38.26	gi|68057520	AAX87773.1	probable D-methionine transport ATP-binding protein	12	1.02322	0.934814	17.0884
361	10.53	10.53	53.87	33.52	25.79	gi|68056765	AAX87018.1	Signal peptidase I	10	0.862528	0.553807	9.27131
362	10.51	10.51	70.43	41.74	41.74	gi|68058443	AAX88696.1	orotidine 5'-phosphate decarboxylase	8	1.07298	0.836604	2.4318
363	10.42	10.42	91.26	57.28	54.37	gi|68057584	AAX87837.1	50S ribosomal protein L24	19	0.979164	0.926565	1.81446
364	10.36	10.36	79.01	31.16	21.14	gi|68057405	AAX87658.1	glucose inhibited division protein A	11	0.671431	0.83549	146.999
365	10.36	10.36	68.52	26.62	24.31	gi|68057462	AAX87715.1	anaerobic glycerol-3-phosphate dehydrogenase subunit B	9
366	10.35	10.35	71.12	22.54	21.23	gi|68057605	AAX87858.1	argininosuccinate lyase	6	1.37296	0.871892	1748.19
367	10.29	10.29	73.13	23.88	21.27	gi|68058519	AAX88772.1	methionine aminopeptidase	6	1.45607	0.448121	3.94951
368	10.26	10.26	86.46	66.67	56.25	gi|68058172	AAX88425.1	integration host factor alpha-subunit	8	0.699743	0.689074	5105.41
369	10.22	10.22	91.87	33.75	33.75	gi|68057561	AAX87814.1	conserved hypothetical tRNA/rRNA methyltransferase	7	1.48749	0.832009	1199.87
370	10.18	10.18	76.43	29.29	25.93	gi|68057975	AAX88228.1	2,3,4,5-tetrahydropyridine-2,6-dicarboxylate N-succinyltransferase	11	1.04275	0.98355	2303.19
371	10.12	10.12	88.08	55.63	47.68	gi|68057877	AAX88130.1	MraZ	10	1.04607	0.913403	65.4688
372	10.09	10.12	88.19	45.99	35.44	gi|68057822	AAX88075.1	uridylate kinase	12	1.19257	0.326117	3.51958
373	10.06	10.06	62.47	35.43	25.72	gi|68056947	AAX87200.1	N-acetylglucosamine-6-phosphate deacetylase	6	0.915296	0.907301	5.94953
374	10.02	10.02	69.54	52.3	52.3	gi|68056995	AAX87248.1	flavodoxin	7	1.13197	0.152872	1.20826
375	10.01	10.01	76.89	55.04	49.58	gi|68057078	AAX87331.1	ribonuclease PH	7	1.15721	0.450204	1.96398
376	9.98	9.98	54.02	33.33	33.33	gi|68057252	AAX87505.1	conserved hypothetical protein	9	1.05282
377	9.91	9.91	84.04	40.06	35.84	gi|68057791	AAX88044.1	thiamine-binding periplasmic protein	7	0.997414	0.985384	1.71449
379	9.85	9.85	97.44	61.54	42.31	gi|68057738	AAX87991.1	50S ribosomal protein L28	14	0.669649
378	9.85	9.85	64.02	30.3	27.27	gi|68057843	AAX88096.1	conserved ABC-type transport system protein, ATPase component	8	0.944818	0.794271	8.61547
380	9.8	9.8	87.75	26.5	20.94	gi|68056993	AAX87246.1	NADP-specific glutamate dehydrogenase	6	0.925766	0.704883	7.10297
381	9.79	9.79	58.63	9.661	3.633	gi|68058189	AAX88442.1	exodeoxyribonuclease V beta chain	5	0.992078	0.91413	1.21204
382	9.76	9.76	64.07	42.42	27.71	gi|68058303	AAX88556.1	phosphate regulon transcriptional regulatory protein PhoB	6	0.815245	0.91472	106.012
383	9.75	9.75	98.97	40.21	38.14	gi|68057048	AAX87301.1	conserved hypothetical preprotein translocase subunit YajC	8	0.715959	0.18484	3.55554
384	9.71	9.71	63.36	21.74	13.69	gi|68056927	AAX87180.1	hemin receptor	7	0.700059	0.788189	31.3789
385	9.68	9.7	89.37	35.51	24.88	gi|68057563	AAX87816.1	cell division protein FtsY	8	3.22914	0.712484	21637470617600
386	9.6	9.6	70.76	45.51	35.22	gi|68057370	AAX87623.1	hydrogen peroxide-inducible genes activator	10	1.01433	0.991052	27.3899
387	9.59	9.6	37.15	17.26	15.01	gi|68057876	AAX88129.1	carbon starvation protein, predicted membrane protein	9	1.10699	0.802535	4.64342
388	9.55	9.55	93.38	48.78	35.89	gi|68057268	AAX87521.1	conserved hypothetical stress-induced protein	13	1.88081	0.0989698	3.5182
389	9.47	9.47	79.12	19.95	11.11	gi|68058153	AAX88406.1	topoisomerase IV subunit A	6	1.04916	0.968025	22.7236
390	9.42	9.42	67.51	27.43	27.43	gi|68056900	AAX87153.1	conserved hypothetical protein	6	0.442313	0.24364	6.01074
391	9.39	9.39	79.16	22.17	12.86	gi|68057900	AAX88153.1	PmbA	5	4.16775	0.400326	328.863
392	9.38	9.38	78.41	28.11	21.79	gi|68058331	AAX88584.1	ribonuclease G	10	0.662553	0.353721	4.3883
393	9.36	9.36	70.74	23.41	17.56	gi|68056779	AAX87032.1	penicillin-binding protein 5 precursor	8	1.07134
394	9.35	9.35	90.07	53.19	39.01	gi|68057662	AAX87915.1	nucleoside diphosphate kinase	7	1.3072	0.493649	2.6868
395	9.34	9.38	81.63	28.57	23.03	gi|68057938	AAX88191.1	branched-chain amino acid aminotransferase	6	1.25836	0.0625332	1.28687
396	9.27	9.27	71.49	48.68	39.47	gi|68057187	AAX87440.1	TolQ	10	0.796144	0.0842309	1.31896
397	9.21	9.21	77.53	56.74	43.82	gi|68057248	AAX87501.1	conserved hypothetical protein	5	1.40715	0.856676	1308.07
398	9.2	9.2	54.7	33.76	27.35	gi|68056822	AAX87075.1	GrpE	7	1.21791
399	9.17	9.17	74.62	20.77	20.77	gi|68057684	AAX87937.1	multidrug resistance protein A	8	1.34921	0.84854	97.6886
400	9.1	9.1	80.71	26.82	19.76	gi|68056897	AAX87150.1	threonine synthase	8	1.29899	0.943352	1.51103e+16
401	9.09	9.1	91.22	42.93	42.93	gi|68057868	AAX88121.1	probable GTP-binding protein EngB	6	0.674007	0.369089	4.37607
402	9.08	9.08	74.12	25.66	13.6	gi|68057419	AAX87672.1	bifunctional GlmU protein	5	0.883033	0.68976	19.7348
403	9.06	9.06	87.11	41.24	41.24	gi|68058318	AAX88571.1	probable acyl carrier protein phosphodiesterase	7	1.19613	0.587342	2.56126
404	9.04	9.04	78.3	33.02	29.72	gi|68057845	AAX88098.1	heme exporter protein A	5	0.788671	0.25206	3.52865
405	8.94	8.94	66.4	20.8	11.04	gi|68058228	AAX88481.1	1-deoxy-D-xylulose 5-phosphate synthase	9	0.758532	0.512368	2.91039
406	8.92	8.92	79.72	33.64	27.19	gi|68057200	AAX87453.1	ADP-ribose pyrophosphatase	6	1.85919	0.855318	626956508856320
407	8.88	8.88	50.15	25.81	23.46	gi|68057700	AAX87953.1	UDP-3-O-[3-hydroxymyristoyl] glucosamine N-acyltransferase	7	1.05084	0.568661	1.24848
409	8.85	8.85	61.49	42.57	42.57	gi|68057820	AAX88073.1	(3R)-hydroxymyristoyl-[acyl carrier protein] dehydratase	8	0.803938	0.484236	3.01316
408	8.85	8.85	51.25	19.97	12.48	gi|68058192	AAX88445.1	putative protease La homolog, predicted ATP-dependent protease	7	1.07001	0.799065	2.16962
411	8.81	8.81	44.35	19.64	19.05	gi|68057618	AAX87871.1	galactoside transport system permease protein MglC	15	0.712417
410	8.81	8.81	86.8	30	20.4	gi|68057493	AAX87746.1	VacJ lipoprotein	8	0.771338	0.276047	4.60606
412	8.79	8.79	66.36	53.27	48.6	gi|68056833	AAX87086.1	thioredoxin	11	1.34609	0.0751885	1.45062
414	8.7	8.7	97.18	37.56	29.11	gi|68056939	AAX87192.1	uridine kinase	9	0.666451	0.0862331	1.66953
413	8.7	8.7	95.52	56.72	36.57	gi|68058027	AAX88280.1	DNA-binding protein H-NS homolog	8	1.05983	0.546125	1.27754
415	8.66	8.66	73.78	27.62	20.98	gi|68058400	AAX88653.1	tellurite resistance protein	8	1.46844	0.838399	1259.96
416	8.64	8.64	73.31	23.5	13.16	gi|68057673	AAX87926.1	bifunctional purine biosynthesis protein PurH	6	1.1987
417	8.56	8.56	67.05	27.27	24.24	gi|68057057	AAX87310.1	TonB	5	1.31821	0.111219	1.54263
418	8.53	8.53	84.98	14.58	7.511	gi|68057854	AAX88107.1	DNA ligase	5	2.25698	0.022772	1.71225
419	8.5	8.5	88.73	36.71	25.14	gi|68056976	AAX87229.1	thiamine biosynthesis lipoprotein ApbE	8	0.762231
420	8.47	8.47	70.77	35.38	30.77	gi|68056940	AAX87193.1	deoxycytidine triphosphate deaminase	7	0.951227	0.883752	2.43768
421	8.43	8.43	95.86	53.25	46.15	gi|68056828	AAX87081.1	peptidyl-prolyl cis-trans isomerase B	7	1.43782	0.49167	6.49993
422	8.41	8.41	46.97	34.85	27.27	gi|68057232	AAX87485.1	conserved hypothetical 21.9 kD protein in locus involved in transformation	10	1.58407	0.897168	3781568917143550
423	8.36	8.36	77.4	36.16	33.9	gi|68058193	AAX88446.1	3-hydroxydecanoyl-[acyl-carrier-protein] dehydratase	6	1.00014	0.99908	3.51659
424	8.35	8.35	94.79	63.54	52.08	gi|68057338	AAX87591.1	10 kDa chaperonin	12	1.06984	0.469477	1.29711
425	8.33	8.33	32.28	16.26	14.08	gi|68057092	AAX87345.1	Serine transporter	7	1.00488	0.981049	7.99067
426	8.27	8.27	84.62	59.34	40.66	gi|68057576	AAX87829.1	30S ribosomal protein S19	14	1.35037	0.208675	3.66141
427	8.26	8.26	68.13	67.03	52.75	gi|68057212	AAX87465.1	host factor-I protein Hfq	10	1.09568	0.966736	4244.92
428	8.24	8.24	96.58	60.68	49.57	gi|68058188	AAX88441.1	50S ribosomal protein L20	14	1.03717	0.808472	1.55109
429	8.22	8.22	84.27	26.59	26.59	gi|68057504	AAX87757.1	serine acetyltransferase	5	1.74835	0.0906321	2.17626
430	8.19	8.19	65.36	42.46	42.46	gi|68057901	AAX88154.1	hypoxanthine phosphoribosyltransferase	6	1.16321	0.579626	2.69903
431	8.15	8.15	78.65	32.29	27.6	gi|68057425	AAX87678.1	putative NADPH-quinone reductase, modulator of drug activity B	5	0.410774	0.551292	591602
432	8.13	8.13	99.23	46.15	46.15	gi|68058225	AAX88478.1	30S ribosomal protein S9	14	0.801702
433	8.12	8.12	81.34	31.58	28.23	gi|68056925	AAX87178.1	glutathione S-transferase	8
434	8.11	8.11	72.52	23.23	23.23	gi|68058485	AAX88738.1	possible protease SohB	8	0.399204
435	8.09	8.09	97.71	39.45	32.11	gi|68058220	AAX88473.1	GTP cyclohydrolase I	6	0.989517	0.961882	1.77765
436	8.08	8.08	84.4	43.26	43.26	gi|68057935	AAX88188.1	predicted 6-pyruvoyl-tetrahydropterin synthase	5	1.37923	0.865244	1330.79
437	8.07	8.07	65.65	18.35	12.95	gi|68058353	AAX88606.1	putative type I restriction enzyme HindVIIP M protein	5	1.4506	0.917413	5415516747333630
438	8.04	8.04	51.32	25.99	24.01	gi|68056986	AAX87239.1	conserved hypothetical protein	6	1.48426	0.284253	11.0483
439	7.89	7.89	47.44	31.2	24.79	gi|68057399	AAX87652.1	peptidase E	5	1.18798	0.497455	2.03801
440	7.8	7.8	65.33	34.42	17.84	gi|68057680	AAX87933.1	predicted membrane-fusion protein	11
441	7.77	7.77	95.97	67.74	50.81	gi|68057406	AAX87659.1	30S ribosomal protein S12	11	0.708829
442	7.69	7.69	62.69	18.91	13.73	gi|68058398	AAX88651.1	Mrp	4	0.997788	0.987827	1.73918
443	7.66	7.66	58.36	10.79	7.143	gi|68058326	AAX88579.1	glycogen operon protein GlgX	4
444	7.61	7.61	57.35	16.67	14.87	gi|68056820	AAX87073.1	DNA repair protein RecN	8	0.796744	0.284749	3.99466
445	7.59	7.59	54.75	14.46	12.6	gi|68057760	AAX88013.1	sodium/pantothenate symporter	7	0.750155	0.772652	17848.1
446	7.52	7.52	59.33	40	40	gi|68057358	AAX87611.1	regulatory protein AsnC	6	1.42033	0.0782073	1.56678
447	7.42	7.42	82.56	52.91	52.91	gi|68057897	AAX88150.1	conserved hypothetical protein	7	0.898401
448	7.4	7.4	73.54	40.36	29.15	gi|68057866	AAX88119.1	deoxyribose-phosphate aldolase	8	2.88527	0.559769	717.484
449	7.38	7.38	58.9	30.51	27.54	gi|68057670	AAX87923.1	aerobic respiration control protein ArcA	5	0.840079	0.278778	1.5225
450	7.35	7.35	64.27	6.968	3.4	gi|68057774	AAX88027.1	IgA-specific serine endopeptidase	8	1.08592
451	7.35	7.35	72.19	33.14	33.14	gi|68057388	AAX87641.1	peptide deformylase	5	0.93446	0.729627	1.76555
452	7.32	7.32	53.19	36.7	28.72	gi|68057132	AAX87385.1	elongation factor P	5
454	7.3	7.3	92.78	32.78	31.67	gi|68057011	AAX87264.1	shikimate kinase	5	1.78355
453	7.3	7.3	57.38	26.7	12.88	gi|68057429	AAX87682.1	3-deoxy-D-manno-octulosonic acid transferase	4	1.30067
455	7.28	7.28	93.72	74.35	44.5	gi|68058207	AAX88460.1	conserved hypothetical protein	18
456	7.25	7.25	51.61	25.81	22.9	gi|68057397	AAX87650.1	carbamate kinase	5	1.32453	0.7936	16.278
457	7.24	7.24	70.47	49.22	33.68	gi|68058459	AAX88712.1	predicted periplasmic or secreted lipoprotein	5	0.837472	0.240963	1.58866
458	7.2	7.2	87.69	67.69	60	gi|68057494	AAX87747.1	putative translation initiation inhibitor, YjgF family	6	1.23874	0.921012	3719.64
460	7.18	7.18	63.24	31.89	31.89	gi|68056936	AAX87189.1	CDP-diacylglycerol--glycerol-3-phosphate 3-phosphatidyltransferase	7	0.687255	0.346278	17.8508
459	7.18	7.18	69.29	22.5	19.64	gi|68057267	AAX87520.1	predicted aminomethyltransferase related to GcvT	5	1.79051	0.413924	278.305
462	7.06	7.06	71.43	16.88	16.88	gi|68058035	AAX88288.1	Outer membrane lipoprotein PCP precursor	8	0.47766	0.626159	77.2136
461	7.06	7.06	68.63	33.33	27.84	gi|68058497	AAX88750.1	transcriptional regulator ModE	7	0.69473	0.621706	943.124
463	7.02	7.17	62.7	11.4	8.143	gi|68057812	AAX88065.1	conserved hypothetical ABC transporter ATP-binding protein	4	0.954744	0.72789	3.63941
464	7	7	73.58	21.62	12.23	gi|68058018	AAX88271.1	DNA repair protein RadA homolog	5
465	6.9	6.9	87.65	54.71	54.71	gi|68057921	AAX88174.1	opacity protein	10	0.779809
466	6.85	7.49	74.43	20.46	12.38	gi|68057138	AAX87391.1	GTP pyrophosphokinase	8	0.805246	0.491166	3.04967
467	6.84	6.84	79.89	62.96	53.97	gi|68057382	AAX87635.1	RNA polymerase sigma-E factor	9	1.25947
468	6.83	6.84	33.76	16.88	13.38	gi|68057946	AAX88199.1	conserved hypothetical adenine-specific methylase	6	1.54671	0.47224	160.472
469	6.8	6.8	88.73	23	23	gi|68057077	AAX87330.1	orotate phosphoribosyltransferase	4	1.06309	0.756082	6.8808
471	6.76	6.76	45.78	28.31	28.31	gi|68057841	AAX88094.1	conserved ABC-type transport system protein, periplasmic component	7	1.32544	0.586965	6.62081
470	6.76	6.76	54.19	36.77	20	gi|68057468	AAX87721.1	xanthine-guanine phosphoribosyltransferase	4
472	6.75	6.75	85.06	51.72	43.68	gi|68058150	AAX88403.1	glutaredoxin	8	81.4499	0.016389	4.2188
473	6.73	6.73	59.09	21.82	12.95	gi|68057902	AAX88155.1	predicted Na+/dicarboxylate symporter	4	1.25356	0.522785	21.8593
474	6.69	6.69	68.45	24.4	17.66	gi|68058039	AAX88292.1	replicative DNA helicase	7	0.479848	0.662625	127.101
475	6.69	6.69	61.32	25.78	18.12	gi|68057345	AAX87598.1	dimethyladenosine transferase	3	1.25924	0.344542	2.24372
476	6.63	6.63	40.98	30.33	26.64	gi|68056972	AAX87225.1	Na(+)-translocating NADH-quinone reductase subunit C	9	1.07557	0.595349	1.65031
477	6.62	6.62	76.88	25.13	25.13	gi|68056969	AAX87222.1	conserved hypothetical lipoprotein	4	1.23935	0.576527	32.3218
478	6.59	6.59	82.46	20.16	20.16	gi|68057051	AAX87304.1	queuine tRNA-ribosyltransferase	6	0.389779	0.791176	1893392980115460
479	6.56	6.56	63.84	32.14	20.98	gi|68057364	AAX87617.1	phosphoglycolate phosphatase	5
480	6.55	6.56	53	33.75	19.24	gi|68058237	AAX88490.1	predicted aspartate-semialdehyde dehydrogenase	4	1.65989	0.123251	3.53381
481	6.52	6.52	64.74	32.95	17.92	gi|68057849	AAX88102.1	cytochrome c-type biogenesis protein CcmE	9	0.782423	0.25494	3.74253
482	6.51	6.51	93.41	43.41	25.27	gi|68058516	AAX88769.1	oligoribonuclease	4	2.23207	0.128667	8.08873
483	6.48	6.48	94.85	58.09	52.21	gi|68057188	AAX87441.1	predicted thioesterase	7	1.18176
484	6.46	6.69	73.05	26.71	15.6	gi|68057401	AAX87654.1	aminobenzoyl-glutamate utilization protein A	5	1.1503	0.641775	2.3733
485	6.46	6.46	59.78	33.7	24.46	gi|68058141	AAX88394.1	predicted component of anaerobic dehydrogenases	3	1.18384	0.648169	32.3509
486	6.38	6.38	81.82	42.7	25.34	gi|68057195	AAX87448.1	predicted GTPase, probable translation factor	10	0.916348	0.543871	1.67965
487	6.38	6.38	42.66	10.61	8.578	gi|68056960	AAX87213.1	anaerobic C4-dicarboxylate transporter DcuB	6	0.906137	0.562849	4.60767
489	6.35	6.35	92.94	54.12	43.53	gi|68057581	AAX87834.1	30S ribosomal protein S17	7	0.892613	0.883834	2495.84
488	6.35	6.35	62.94	13.52	7.994	gi|68058438	AAX88691.1	DNA polymerase III subunit gamma/tau	5	0.617875	0.161088	2.58683
490	6.32	6.32	62.44	41.12	28.93	gi|68057140	AAX87393.1	molybdopterin biosynthesis mog protein	4	0.916123	0.7695	3.08106
491	6.28	6.28	57.46	13.97	13.33	gi|68057798	AAX88051.1	magnesium and cobalt transport protein CorA	3	1.53796
492	6.27	6.27	55.76	38.18	38.18	gi|68057547	AAX87800.1	probable thiol peroxidase	5	1.1435	0.3018	1.51945
493	6.24	6.26	63.27	27.43	18.58	gi|68056933	AAX87186.1	UDP-N-acetylmuramate:L-alanyl-gamma-D-glutamyl-meso-diaminopimelate ligase	5	0.627041	0.508106	12.3503
494	6.2	6.2	73.87	12.66	4.413	gi|68057482	AAX87735.1	DNA mismatch repair protein MutS	3	1.28614	0.590274	5.49972
495	6.16	6.17	78.9	16.48	9.89	gi|68057091	AAX87344.1	L-serine dehydratase	6	0.720738	0.377213	3.49654
496	6.13	6.13	78.05	33.88	16.53	gi|68057809	AAX88062.1	conserved hypothetical protein	4	0.84269	0.824011	2133.08
497	6.12	6.12	44.67	14.74	10.66	gi|68057593	AAX87846.1	preprotein translocase SecY subunit	8	1.32197	0.88438	1474.58
498	6.1	6.1	58.94	28.86	28.86	gi|68057121	AAX87374.1	conserved hypothetical protein	6	1.11869
499	6.1	6.1	78.97	20.3	16.24	gi|68057114	AAX87367.1	pyrroline-5-carboxylate reductase	3
500	6.06	6.06	48.94	15.25	10.64	gi|68058301	AAX88554.1	phosphate transport system permease protein PstA	5	2.0693
502	6.05	6.05	96.63	34.83	25.84	gi|68057752	AAX88005.1	30S ribosomal protein S20	4
501	6.05	6.05	68.04	21	21	gi|68057265	AAX87518.1	ribose 5-phosphate isomerase A	3	1.36849	0.530512	80.4497
503	6.03	6.03	67.39	17.39	17.39	gi|68058142	AAX88395.1	predicted nitroreductase	5	0.925544
505	6.02	6.02	65.63	37.5	37.5	gi|68057413	AAX87666.1	conserved hypothetical protein	4	2.80439	0.261375	299.909
504	6.02	6.02	84.28	30.57	30.57	gi|68057656	AAX87909.1	pyridoxamine 5'-phosphate oxidase	3	1.44032
506	6	6	98.61	38.89	38.89	gi|68057446	AAX87699.1	conserved hypothetical protein	4	1.25152	0.116089	1.435
507	5.96	5.96	55.79	33.16	30	gi|68057473	AAX87726.1	FKBP-type peptidyl-prolyl cis-trans isomerase SlyD	5
508	5.9	5.9	75.35	19.33	9.804	gi|68057000	AAX87253.1	chorismate synthase	3	0.280323
509	5.89	5.89	83.39	12.98	8.131	gi|68057472	AAX87725.1	conserved hypothetical protein	5	0.825997
510	5.88	5.88	78.57	15.99	15.99	gi|68057800	AAX88053.1	predicted glutamine amidotransferase	5	0.440455	0.380174	23.5381
511	5.86	5.86	75.31	18.26	12.24	gi|68058454	AAX88707.1	TldD	4	0.204993	0.773001	3.00046e+23
512	5.81	5.81	55.32	41.13	36.17	gi|68057609	AAX87862.1	universal stress protein A	4	0.711028	0.539917	7.40788
513	5.79	5.79	75.65	20	10.43	gi|68058513	AAX88766.1	phosphoenolpyruvate-protein phosphotransferase	7	0.416045	0.223802	6.20515
514	5.79	5.79	82.89	47.37	42.11	gi|68058432	AAX88685.1	methylglyoxal synthase	6	1.68222	0.12516	3.72941
515	5.78	5.78	50.97	40	36.77	gi|68057035	AAX87288.1	conserved hypothetical protein	3	1.10639
516	5.75	5.75	60.67	29.21	29.21	gi|68058115	AAX88368.1	conserved hypothetical protein	3	1.75063
517	5.72	5.76	42.59	15.84	6.985	gi|68058404	AAX88657.1	conserved hypothetical protein	5	0.01
518	5.67	5.67	80.28	60.56	45.07	gi|68057279	AAX87532.1	ATP synthase epsilon chain	5	1.2489
519	5.61	5.61	50.78	19.53	15.63	gi|68057628	AAX87881.1	fumarate reductase iron-sulfur protein	4	0.243594
520	5.53	5.53	91.71	35.75	29.53	gi|68057325	AAX87578.1	thymidine kinase	6	1.45054
521	5.49	5.49	63.52	10.66	4.25	gi|68057471	AAX87724.1	conserved hypothetical protein	5	0.659644	0.915543	1.59968e+17
522	5.48	5.48	69.44	38.33	22.22	gi|68058437	AAX88690.1	adenine phosphoribosyltransferase	4	0.970826	0.935132	39.6155
523	5.44	5.44	86.83	42.93	33.66	gi|68057415	AAX87668.1	predicted protein involved in purine metabolism	5	1.00945	0.959476	1.72017
524	5.39	5.39	71.14	15.03	11.42	gi|68057247	AAX87500.1	PTS system, fructose-specific IIA/FPr component	4	1.02401
526	5.38	5.38	97.37	45.61	29.82	gi|68057915	AAX88168.1	conserved hypothetical protein	7	0.875457	0.556702	1.89987
525	5.38	5.39	56.65	25	20.89	gi|68056964	AAX87217.1	3-oxoacyl-[acyl-carrier-protein] synthase III	5	1.45513	0.916912	5874784042745860
527	5.35	5.35	66.78	19.79	19.79	gi|68057690	AAX87943.1	thymidylate synthase	5	0.01
528	5.34	5.34	59.24	24.56	14.94	gi|68056934	AAX87187.1	cystathionine beta-lyase	4
529	5.31	5.31	64.25	9.989	4.427	gi|68058471	AAX88724.1	paraquat-inducible protein B-like protein	3	1.09288
530	5.26	5.26	75	33.33	33.33	gi|68057344	AAX87597.1	translation initiation factor IF-1	7	1.2055
531	5.23	5.23	65.47	33.09	26.62	gi|68057186	AAX87439.1	TolR	3	0.928701	0.590089	1.65005
532	5.16	5.16	96.88	33.13	28.13	gi|68058474	AAX88727.1	molybdenum cofactor biosynthesis protein C	3	1.02686	0.990605	5351.72
533	5.13	5.13	63.68	17.31	11.44	gi|68058341	AAX88594.1	ABC transporter ATP-binding protein	8
534	5.12	5.12	85.71	37.93	30.54	gi|68057288	AAX87541.1	methyltransferase GidB	6	0.524448	0.361052	185.541
535	5.05	5.27	67.22	19.87	13.91	gi|68058307	AAX88560.1	conserved hypothetical protein	4	1.26411	0.763026	18.6065
536	5	5	62.03	17.34	9.844	gi|68058190	AAX88443.1	exodeoxyribonuclease V alpha chain	5	0.182652	0.587492	2473906929664
537	5	5	64.62	18.21	10.77	gi|68057663	AAX87916.1	conserved hypothetical GTP-binding protein	4
538	4.98	4.98	66.16	10.2	8.677	gi|68058342	AAX88595.1	deoxyguanosinetriphosphate triphosphohydrolase-like protein	3	1.35552
539	4.91	4.91	66.19	9.659	5.398	gi|68058539	AAX88792.1	guanosine-3',5'-bis 3'-pyrophosphohydrolase	4	1.02807
541	4.87	4.87	91.92	66.67	48.48	gi|68057574	AAX87827.1	50S ribosomal protein L23	5	1.04759	0.762632	4.52756
540	4.87	4.87	44.06	20.98	15.03	gi|68058338	AAX88591.1	spermidine/putrescine transport system permease protein	4	0.897148	0.480118	3.65275
542	4.86	4.88	56.92	9.402	5.983	gi|68057635	AAX87888.1	predicted hydrolase of alkaline phosphatase superfamily	4	0.422691
543	4.85	4.85	66.06	10.3	10.3	gi|68057359	AAX87612.1	aspartate--ammonia ligase	5
544	4.84	4.84	76.3	37.04	34.81	gi|68057403	AAX87656.1	HTH-type transcriptional regulator	3	81.4499
545	4.83	4.83	95.05	48.51	28.71	gi|68057586	AAX87839.1	30S ribosomal protein S14	3	1.15641	0.683398	3.7612
547	4.81	4.81	55.88	25.37	18.75	gi|68056821	AAX87074.1	probable inorganic polyphosphate/ATP-NAD kinase	4	1.23268	0.284362	3.5718
546	4.81	4.81	74.88	14.29	12.32	gi|68058004	AAX88257.1	conserved hypothetical protein	3	0.979652	0.996145	5.37162e+18
548	4.79	4.79	58.17	26.8	19.61	gi|68057888	AAX88141.1	D-alanine--D-alanine ligase	7	0.953167	0.84311	11.2763
549	4.77	4.77	50.98	24.51	21.08	gi|68057119	AAX87372.1	holliday junction DNA helicase RuvA	4	1.19806
550	4.72	4.72	59.25	15	13.25	gi|68057740	AAX87993.1	phosphopantothenoylcysteine synthetase/decarboxylase	4	1.14486
551	4.71	4.71	65.07	16.59	16.59	gi|68058160	AAX88413.1	putative carbonic anhydrase	3	1.74591	0.871744	1139731983237120
552	4.7	4.7	64.12	15.97	7.407	gi|68058025	AAX88278.1	3-phosphoshikimate 1-carboxyvinyltransferase	3	1.20062
553	4.69	4.69	73.55	54.19	54.19	gi|68057757	AAX88010.1	biotin carboxyl carrier protein of acetyl-CoA carboxylase	8
554	4.68	4.68	91.88	26.05	6.723	gi|68057944	AAX88197.1	ribosomal large subunit pseudouridine synthase B	2
555	4.64	4.64	82	44	44	gi|68057650	AAX87903.1	conserved hypothetical protein	4	1.19496	0.412308	2.10874
556	4.61	4.61	96.41	16.3	14.36	gi|68058137	AAX88390.1	phospho-2-dehydro-3-deoxyheptonate aldolase	5	0.989574	0.980205	72.3356
557	4.61	4.61	48.28	9.195	7.854	gi|68057226	AAX87479.1	Na(+)/H(+) antiporter 2	5	0.999623
558	4.6	4.6	57.54	19.05	16.67	gi|68058240	AAX88493.1	conserved hypothetical oxidoreductase	3	0.708236
559	4.59	4.59	84	60	34.67	gi|68057341	AAX87594.1	30S ribosomal protein S18	4	0.343918
560	4.56	4.56	49.29	15.78	6.383	gi|68057971	AAX88224.1	ABC-type transport system, periplasmic component, involved in antimicrobial peptide resistance	3	0.973257
561	4.54	4.54	89.18	28.87	20.1	gi|68057196	AAX87449.1	peptidyl-tRNA hydrolase	4
562	4.51	4.51	69.33	37.33	32	gi|68057181	AAX87434.1	predicted transcriptional regulator	6	1.4399	0.0705135	1.52387
563	4.49	4.49	86.13	30.66	25.55	gi|68057632	AAX87885.1	small protein A	4	0.878027
564	4.43	4.43	46.2	21.2	16.3	gi|68056795	AAX87048.1	conserved hypothetical protein	2	1.38944
565	4.42	4.42	77.54	33.33	25.36	gi|68057980	AAX88233.1	conserved hypothetical protein	3
566	4.41	4.41	69.04	21	15.66	gi|68057240	AAX87493.1	conserved hypothetical protein	3	3.94998	0.0460326	3.54058
567	4.4	4.4	90.91	22.14	9.091	gi|68057674	AAX87927.1	phosphoribosylamine--glycine ligase	3	2.50047	0.696348	6309.28
568	4.4	4.4	59.17	19.72	8.889	gi|68058038	AAX88291.1	alanine racemase	3	2.02787	0.634974	1100125
569	4.38	4.38	63.64	13.64	7.177	gi|68057678	AAX87931.1	ATP-dependent RNA helicase RhlB	4	1.65829	0.147481	4.55398
570	4.37	4.37	46.59	18.18	15.91	gi|68057466	AAX87719.1	glycerol uptake facilitator protein	6	1.15162
571	4.36	4.36	62.22	11.59	8.564	gi|68057601	AAX87854.1	1-deoxy-D-xylulose 5-phosphate reductoisomerase	4
572	4.36	4.36	96.84	22.78	15.82	gi|68057368	AAX87621.1	transcription elongation factor GreB	2	0.417015
574	4.33	4.33	49.1	9.135	5.22	gi|68057026	AAX87279.1	aerobic respiration control sensor protein ArcB	3
573	4.33	4.33	58.89	11.11	5.714	gi|68057779	AAX88032.1	transferrin-binding protein 2	2	2.4592	0.22369	66.1067
575	4.32	4.33	71.98	23.08	23.08	gi|68057707	AAX87960.1	conserved predicted lipoprotein	5	1.11617
576	4.26	4.26	61.87	27.34	11.51	gi|68058026	AAX88279.1	formyltetrahydrofolate deformylase	2	2.27215	0.801935	121339402780672
578	4.25	4.25	79.55	33.33	18.56	gi|68058448	AAX88701.1	cytidylate kinase	6
579	4.25	4.25	76.47	52.94	37.65	gi|68057665	AAX87918.1	50S ribosomal protein L27	6	2.02677
577	4.25	4.25	60.34	20.68	7.021	gi|68058531	AAX88784.1	peptide chain release factor 3	4	0.855185	0.824892	1145.14
580	4.24	4.24	77.49	14.81	9.972	gi|68056909	AAX87162.1	iron-utilization ATP-binding protein hFbpC	2	1.97648
582	4.21	4.21	95.02	19.09	11.62	gi|68057373	AAX87626.1	probable FKBP-type peptidyl-prolyl cis-trans isomerase	4	1.66724
581	4.21	4.68	81.77	13.68	11.4	gi|68056788	AAX87041.1	rod shape-determining protein MreC	3	0.86261
583	4.2	4.2	29.91	10.5	7.991	gi|68057085	AAX87338.1	conserved hypothetical metabolite transport protein	3	0.963261
584	4.18	4.26	83.23	24.84	19.25	gi|68057765	AAX88018.1	SsrA-binding protein	3	1.40674	0.195072	3.94285
585	4.17	4.17	75.32	21.79	16.67	gi|68056963	AAX87216.1	malonyl CoA-acyl carrier protein transacylase	5
586	4.16	4.16	56.31	14.95	6.308	gi|68057500	AAX87753.1	HemY	3	0.01
588	4.16	4.16	73.44	30.21	16.67	gi|68058450	AAX88703.1	predicted glutamine amidotransferase involved in pyridoxine biosynthesis	3	1.19132	0.962887	3.5613e+16
587	4.16	4.16	81.93	13.65	10.44	gi|68057274	AAX87527.1	1--5-[methylideneamino] imidazole-4-carboxamide isomerase	2	1.06374
589	4.15	4.15	55.22	17.16	11.57	gi|68057689	AAX87942.1	prolipoprotein diacylglyceryl transferase	2	1.25775	0.701242	9.28927
590	4.13	4.13	67.11	24.83	17.45	gi|68057756	AAX88009.1	3-dehydroquinate dehydratase	2	0.01
591	4.12	4.12	44.76	16.19	16.19	gi|68058300	AAX88553.1	phosphate transport system permease protein PstC	5
592	4.12	4.12	92.63	41.05	25.26	gi|68056774	AAX87027.1	citrate lyase acyl carrier protein	4	3.72546	0.573968	1497422976
593	4.11	4.11	82.03	21.88	17.19	gi|68058352	AAX88605.1	ribosome-binding factor A	4	0.82824
594	4.1	4.1	86.67	34.29	20	gi|68057839	AAX88092.1	predicted NTP binding protein, contains STAS domain	2
597	4.09	4.09	64.86	45.27	38.51	gi|68057053	AAX87306.1	conserved hypothetical protein	7	0.85297	0.631688	22.0651
596	4.09	4.09	36.76	20.59	13.6	gi|68057856	AAX88109.1	CysZ	3	0.01
595	4.09	4.09	68.2	16.07	8.197	gi|68057892	AAX88145.1	UDP-3-O-[3-hydroxymyristoyl] N-acetylglucosamine deacetylase	2	0.447489
598	4.07	4.07	68.19	12.96	6.186	gi|68058420	AAX88673.1	UvrABC system protein B	4	1.3827	0.477688	46.446
600	4.07	4.07	40.59	12.62	10.15	gi|68058152	AAX88405.1	Sodium/glutamate symport carrier protein	4	1.04971
599	4.07	4.07	58.03	13.92	8.779	gi|68056798	AAX87051.1	uronate isomerase	3	1.44713
601	4.06	4.06	84.58	29.82	13.37	gi|68057941	AAX88194.1	succinyl-CoA synthetase beta chain	3
602	4.06	4.06	76.25	9.235	9.235	gi|68058131	AAX88384.1	8-amino-7-oxononanoate synthase	2	1.21007	0.304902	3.51857
603	4.06	4.06	46.35	5.618	3.933	gi|68057319	AAX87572.1	ADP-heptose--lipooligosaccharide heptosyltransferase III	2
604	4.05	4.05	64.05	17.65	11.11	gi|68058351	AAX88604.1	tRNA pseudouridine synthase B	2
605	4.04	4.04	91.53	44.07	44.07	gi|68057591	AAX87844.1	50S ribosomal protein L30	7	1.0642
606	4.03	4.03	68.35	30.38	15.82	gi|68058200	AAX88453.1	transcription elongation factor GreA	2	1.53581
609	4.02	4.02	40.85	9.451	7.622	gi|68057855	AAX88108.1	Cell division protein ZipA	3	0.92587	0.582878	3.57329
607	4.02	4.02	74.24	17.9	12.66	gi|68057129	AAX87382.1	ribonuclease T	2	1.22894	0.290351	3.61465
608	4.02	4.02	55.19	10.38	10.38	gi|68056777	AAX87030.1	lipoate-protein ligase B	2	1.68757
610	4.01	4.01	58.02	12.29	12.29	gi|68057604	AAX87857.1	33 kDa chaperonin	2
611	4.01	4.01	57.52	11.5	11.5	gi|68057557	AAX87810.1	predicted diadenosine tetraphosphatase and related serine/threonine protein phosphatase	2	1.25759	0.272959	3.78568
612	4	4	54.31	7.967	5.041	gi|68058143	AAX88396.1	protease IV	3	0.731776
614	4	4	35.05	13.4	13.4	gi|68058445	AAX88698.1	predicted membrane protein	3	0.987881	0.899981	1.44639
613	4	4	100	24.75	24.75	gi|68057624	AAX87877.1	Trp operon repressor	2	1.4996	0.152931	3.52942
615	3.97	3.97	26.82	6.824	6.824	gi|68057154	AAX87407.1	putative integral membrane signal transducer protein	4
616	3.96	3.97	49.7	17.37	17.37	gi|68057292	AAX87545.1	S-ribosylhomocysteinase	3	0.438225
618	3.95	3.95	55.81	20.93	16.86	gi|68058241	AAX88494.1	phosphoribosylformylglycinamidine cyclo-ligase	3	2.23318	0.335265	378.098
617	3.95	3.95	53.82	9.393	7.045	gi|68057733	AAX87986.1	L-2,4-diaminobutyrate decarboxylase	2	0.514713	0.792197	13524
619	3.94	3.94	75.09	11.15	5.006	gi|68057973	AAX88226.1	phosphoenolpyruvate carboxylase	3	1.01025	0.986365	9.73245
620	3.88	3.88	48.04	25.49	16.18	gi|68057996	AAX88249.1	riboflavin synthase alpha chain	3	0.764802	0.528033	41.3071
621	3.85	3.86	55.51	22.05	14.45	gi|68057261	AAX87514.1	predicted pyrophosphatase MazG	3	0.771885	0.240652	3.69299
622	3.84	3.84	71.9	15.69	6.699	gi|68057536	AAX87789.1	dihydroxy-acid dehydratase	3	0.835676
623	3.83	3.83	50.68	17.81	8.562	gi|68057869	AAX88122.1	D-xylose transport permease protein	2	1.06707
624	3.81	3.81	81.03	28.16	17.82	gi|68057177	AAX87430.1	Co-chaperone protein HscB	2
625	3.79	3.79	73.39	14.57	11.2	gi|68057556	AAX87809.1	membrane-bound lytic murein transglycosylase C precursor	3	0.713186	0.183972	3.58538
627	3.78	3.78	56.67	35.83	22.5	gi|68057912	AAX88165.1	conserved glutaredoxin-related protein	3	0.845099	0.644074	30.5019
626	3.78	3.78	54.85	7.472	3.021	gi|68056817	AAX87070.1	DNA mismatch repair protein MutL	2	0.525483
628	3.77	3.77	56.52	12.59	7.78	gi|68058408	AAX88661.1	folylpolyglutamate synthase	4	1.79863	0.133136	4.86948
629	3.73	3.73	76.13	21.11	9.548	gi|68057613	AAX87866.1	galactokinase	4
630	3.69	3.72	47.41	17.28	7.407	gi|68057479	AAX87732.1	outer membrane antigenic lipoprotein B	2	0.839632
632	3.68	3.68	35.96	7.882	6.158	gi|68057324	AAX87577.1	tyrosine-specific transport protein 2	4	0.645011
631	3.68	3.71	52.33	13.18	10.85	gi|68056790	AAX87043.1	conserved hypothetical protein	2	1.12207
633	3.67	3.67	68.6	12.12	6.887	gi|68057052	AAX87305.1	S-adenosylmethionine:tRNA ribosyltransferase-isomerase	2	1.99726	0.265664	49.2472
634	3.66	3.66	81.25	21.67	14.17	gi|68057532	AAX87785.1	1-acyl-sn-glycerol-3-phosphate acyltransferase	4	1.06244
635	3.64	3.64	70.28	21.04	12.8	gi|68057483	AAX87736.1	L-seryl-tRNA selenium transferase	5	0.551281	0.108654	3.68437
636	3.64	3.64	70.56	9.645	9.645	gi|68057817	AAX88070.1	ribonuclease HII	3
637	3.63	3.64	64.52	16.13	7.625	gi|68057633	AAX87886.1	nucleoid-associated protein NdpA	2	1.38291	0.100153	1.61312
638	3.62	5.68	35	18.57	18.57	gi|68057474	AAX87727.1	conserved hypothetical protein	4	0.342904
639	3.6	3.6	73.97	12.33	12.33	gi|68057455	AAX87708.1	conserved hypothetical protein	2	0.753877
640	3.6	3.6	62.86	29.14	17.71	gi|68057007	AAX87260.1	16S rRNA processing protein RimM	2	1.73802	0.319746	4.38603
641	3.59	3.59	65.19	13.86	10.62	gi|68057475	AAX87728.1	tRNA pseudouridine synthase D	2	3.7068	0.662905	2254529888256
643	3.58	3.58	61.48	13.33	13.33	gi|68057128	AAX87381.1	lactoylglutathione lyase	5	1.45523
642	3.58	3.58	42.15	13.66	11.34	gi|68057708	AAX87961.1	DNA polymerase III, delta subunit	3	0.790101
644	3.55	3.55	68.81	14.02	5.293	gi|68058328	AAX88581.1	4-alpha-glucanotransferase	3	0.568766	0.15016	5.60258
645	3.48	3.48	80	15.29	10.29	gi|68058177	AAX88430.1	hypothetical protein NTHI1631	3
646	3.48	3.48	56.05	12.39	9.44	gi|68058279	AAX88532.1	dihydroorotate dehydrogenase	3	0.876116
647	3.47	3.47	40	30.59	30.59	gi|68058514	AAX88767.1	phosphocarrier protein HPr	4	1.1555	0.396824	3.74445
650	3.45	3.45	32.89	32.89	32.89	gi|68056961	AAX87214.1	acyl carrier protein	4	0.91035	0.526349	3.65661
648	3.45	3.45	27.51	7.143	5.026	gi|68057830	AAX88083.1	probable cytochrome oxidase subunit II	3	0.797314
649	3.45	3.45	60.64	19.15	10.11	gi|68057753	AAX88006.1	conserved hypothetical protein	2	0.729131	0.197954	3.63254
651	3.4	3.4	24.16	12.27	12.27	gi|68057354	AAX87607.1	CysQ	2
652	3.35	3.35	71.72	18.86	18.86	gi|68057116	AAX87369.1	Site-specific recombinase XerD	4
653	3.35	3.35	37.89	13.67	6.641	gi|68058339	AAX88592.1	spermidine/putrescine transport system permease protein	2	0.757387	0.79395	37240.4
654	3.34	3.35	92.41	37.97	22.78	gi|68058236	AAX88489.1	conserved hypothetical protein	2	1.00757	0.984017	45.326
655	3.32	3.32	71.84	36.89	36.89	gi|68057666	AAX87919.1	50S ribosomal protein L21	11	1.14883
656	3.3	3.3	80.74	34.07	18.52	gi|68058167	AAX88420.1	dihydrodipicolinate reductase	3	1.30994	0.513334	35.774
657	3.3	3.3	52.2	23.05	13.56	gi|68057606	AAX87859.1	UTP--glucose-1-phosphate uridylyltransferase	3	1.38928	0.272233	6.71216
658	3.23	3.23	87.58	23.86	15.36	gi|68058523	AAX88776.1	phosphoribosylaminoimidazole-succinocarboxamide synthase	6	1.03907	0.800843	4.50646
659	3.21	3.21	53.26	17.24	14.56	gi|68057842	AAX88095.1	conserved ABC-type transport system protein, permease component	4	1.48106	0.912339	4365759899762690
660	3.2	3.2	40.28	11.34	7.87	gi|68057251	AAX87504.1	conserved hypothetical protein	3	0.535651
661	3.17	3.17	75.35	16.07	9.141	gi|68058123	AAX88376.1	peptide chain release factor 1	2	0.937241	0.769441	2.29863
662	3.11	3.11	72.22	23.02	23.02	gi|68057179	AAX87432.1	NifU-like protein	3	1.28381	0.470473	3.37962
663	3.1	3.1	67.87	9.561	4.859	gi|68057436	AAX87689.1	probable ABC transporter, ATP-binding protein	3
665	3.02	3.02	58.13	9.756	9.756	gi|68057144	AAX87397.1	tRNA (guanine-N(7)-)-methyltransferase	2
666	3.01	3.01	72.67	22	22	gi|68058227	AAX88480.1	stringent starvation protein B	2	81.4499
667	2.99	2.99	40.29	12.95	6.115	gi|68057245	AAX87498.1	PTS system, fructose-specific IIBC component	3
668	2.98	3	65.01	6.753	2.802	gi|68057054	AAX87307.1	adhesion and penetration protein Hap	4
669	2.97	2.98	49.13	5.382	2.778	gi|68057904	AAX88157.1	transport ATP-binding protein CydC	2	0.850901
670	2.94	2.94	57.51	20.72	15.64	gi|68058305	AAX88558.1	exodeoxyribonuclease I	8	1.50103
671	2.94	2.94	24.4	8.696	8.696	gi|68058139	AAX88392.1	predicted Na+/serine symporter	3
672	2.93	2.94	40.21	10.14	10.14	gi|68056826	AAX87079.1	Acyl-CoA thioesterase II	3	1.27444	0.521122	26.9202
673	2.91	2.91	38.72	10.77	10.77	gi|68057939	AAX88192.1	glycine cleavage system transcriptional activator	3
674	2.9	2.9	82.89	33.69	21.39	gi|68057679	AAX87932.1	hypothetical transcriptional regulator	3	1.25144
675	2.88	2.88	61.14	13.54	8.297	gi|68057385	AAX87638.1	Trk system potassium uptake protein TrkA	3	1.02406	0.942714	28.4552
676	2.87	2.87	49.44	16.29	12.36	gi|68057644	AAX87897.1	molybdopterin-guanine dinucleotide biosynthesis protein B	2	1.73869
677	2.82	2.82	52.71	17.18	8.235	gi|68058304	AAX88557.1	phosphate regulon sensor protein PhoR	3	0.951058
678	2.77	2.77	56.15	11.48	3.484	gi|68057881	AAX88134.1	UDP-N-acetylmuramoylalanyl-D-glutamate--2,6-diaminopimelate ligase	2	5.62985	0.631562	577899
679	2.76	2.76	40.62	7.692	7.692	gi|68057046	AAX87299.1	protein-export membrane protein SecF	2	1.27536
680	2.75	2.78	54.72	39.15	15.57	gi|68056797	AAX87050.1	KHG/KDPG aldolase	2	1.05507
681	2.7	2.7	79.56	24.86	12.43	gi|68057012	AAX87265.1	3-dehydroquinate synthase	4	0.811341
683	2.67	2.68	29.03	11.94	7.097	gi|68057565	AAX87818.1	cell division protein FtsX	2
686	2.65	2.65	71.24	19.4	10.37	gi|68057102	AAX87355.1	magnesium and cobalt efflux protein CorC	3	0.808127	0.646823	78.8923
687	2.64	2.64	66.38	14.66	14.66	gi|68057981	AAX88234.1	putative translation initiation inhibitor, YjgF family	2	1.33906	0.498451	40.116
688	2.59	2.64	39.58	14.49	9.541	gi|68057495	AAX87748.1	probable protease HtpX	2	0.928965	0.617762	3.9246
689	2.58	2.58	100	38.66	23.53	gi|68057782	AAX88035.1	ribonuclease P protein component	3	1.31791
690	2.58	2.58	80.51	21.61	10.17	gi|68058176	AAX88429.1	NAD-dependent deacetylase	2
691	2.56	2.56	46.44	4.046	4.046	gi|68057787	AAX88040.1	predicted PE--lipooligosaccharide phosphorylethanolamine transferase	2
693	2.55	2.55	68.71	42.86	38.1	gi|68057058	AAX87311.1	transport protein ExbD	3	1.30567
694	2.53	2.53	34.62	13.46	8.173	gi|68056973	AAX87226.1	Na(+)-translocating NADH-quinone reductase subunit D	2	0.942364	0.708156	4.61103
697	2.51	2.51	100	52.11	39.44	gi|68057327	AAX87580.1	30S ribosomal protein S21	3	0.780945	0.24718	3.61468
696	2.51	2.51	68.34	4.645	1.991	gi|68058356	AAX88609.1	putative type I restriction enzyme HindVIIP R protein	2	1.05733
699	2.47	2.47	52.9	6.522	3.623	gi|68057441	AAX87694.1	probable ABC transporter, ATP-binding protein	2	0.534922
700	2.47	2.47	77.78	20.06	9.259	gi|68056980	AAX87233.1	ribosomal large subunit pseudouridine synthase D	2	0.784978
702	2.46	2.46	51.75	32.46	24.56	gi|68057994	AAX88247.1	HicB	2	0.0263432
703	2.45	2.45	54.46	27.23	27.23	gi|68057016	AAX87269.1	GTP cyclohydrolase II	5	2.12404
704	2.38	2.38	46.36	14.39	8.972	gi|68057821	AAX88074.1	predicted PE--lipooligosaccharide phosphorylethanolamine transferase	4	0.936163
705	2.38	2.38	44.69	6.693	6.693	gi|68057534	AAX87787.1	conserved hypothetical sodium-dependent transporter	3	1.26971
706	2.38	2.38	51.97	12.9	10.04	gi|68056914	AAX87167.1	conserved hypothetical NIF3-like protein	2
709	2.34	2.34	45.24	21.43	13.1	gi|68057285	AAX87538.1	ATP synthase C chain	3
708	2.34	2.34	73.49	25.3	9.639	gi|68058019	AAX88272.1	leucine-responsive regulatory protein	2	0.465313
710	2.33	2.38	63.19	25.69	15.28	gi|68058163	AAX88416.1	N utilization substance protein B	2	0.513586
711	2.32	2.34	70.84	11.25	2.813	gi|68057654	AAX87907.1	ribonuclease R	2	1.45264
713	2.27	2.27	74.8	17.24	12.2	gi|68056911	AAX87164.1	succinyl-diaminopimelate desuccinylase	3	1.56747	0.123169	2.11676
718	2.22	2.23	66.93	9.055	9.055	gi|68057430	AAX87683.1	UDP-glucose--lipooligosaccharide glucosyltransferase	2	1.07385
721	2.2	2.2	48.31	11.49	8.446	gi|68058229	AAX88482.1	geranyltranstransferase	2	0.792394	0.29246	4.31734
722	2.19	2.19	68.67	30.52	26.1	gi|68057476	AAX87729.1	Acid phosphatase SurE	4
723	2.19	2.19	44.88	7.48	4.724	gi|68057889	AAX88142.1	cell division protein FtsQ	2	8.37858
726	2.17	2.17	38.17	10.65	5.917	gi|68057966	AAX88219.1	predicted membrane protein	2	0.77969
729	2.15	3.24	37.33	16	16	gi|68057059	AAX87312.1	transport protein ExbB	4	81.4499
731	2.13	2.13	43.98	9.544	7.054	gi|68057225	AAX87478.1	fatty acid metabolism regulator protein	2	1.40957
732	2.12	2.12	63.51	13.51	6.609	gi|68058017	AAX88270.1	conserved hypothetical protein	2
734	2.1	2.1	55.16	14.35	8.296	gi|68058022	AAX88275.1	predicted ATPase related to the helicase subunit of the holliday junction resolvase	3	1.87923
735	2.09	2.09	64.73	10.79	7.469	gi|68057066	AAX87319.1	3-deoxy-D-manno-octulosonic acid kinase	2
736	2.09	2.09	49.2	18.21	11.18	gi|68057246	AAX87499.1	1-phosphofructokinase	2
737	2.09	2.09	54.35	9.42	8.696	gi|68057491	AAX87744.1	preprotein translocase SecE	2	1.1746
738	2.09	2.09	36.36	10.1	10.1	gi|68058211	AAX88464.1	probable RNA polymerase sigma factor 24	2	1.49357
740	2.08	2.08	71.43	14.51	8.132	gi|68057224	AAX87477.1	CDP-diacylglycerol--serine O-phosphatidyltransferase	3
742	2.08	2.08	35.58	7.792	5.455	gi|68057893	AAX88146.1	P-protein	2	0.775663
750	2.06	2.06	36.36	9.318	9.318	gi|68057542	AAX87795.1	anaerobic C4-dicarboxylate transporter DcuB	4	0.888584
748	2.06	2.06	52.69	4.45	4.45	gi|68057270	AAX87523.1	histidinol dehydrogenase	2
751	2.06	2.06	40.33	8.732	8.732	gi|68056987	AAX87240.1	putative Na+/alanine symporter	2
756	2.04	2.04	87.5	18.5	10	gi|68057290	AAX87543.1	predicted phosphatase/phosphohexomutase	2	0.662417	0.841188	2418.02
762	2.02	2.02	31.67	4.989	4.989	gi|68057506	AAX87759.1	possible di- and tricarboxylate transporter	2	1.60932
