# Supplementary material for: Comparative analyses of proteins from Haemophilus influenzae biofilm and planktonic populations using metabolic labeling and mass spectrometry
Source: BMC Microbiol. 2014 Dec 31;14:329. doi: 10.1186/s12866-014-0329-9 (PMC4302520; doi:10.1186/s12866-014-0329-9)
Supplement: Additional file 6: — Proteins differentially expressed, with p-values ≤ 0.05 and EF <2, in Replicate #2. [file 12866_2014_329_MOESM6_ESM.xlsx]

## Sheet: Sheet1
Additional Table 6. Proteins differentially expressed, with p-values ≤0.05 and EF <2, in Replicate #2.
N (rank)	Unused ProtScore	Total ProtScore	% Cov	gi #	Accession #	Name	Peptides (95%)	H:L ratio	PVal H:L	EF H:L
20	63.76	63.76	90.6	gi|68057010	AAX87263.1	NAD nucleotidase	62	1.6232	0	1.1512			Proteins differentially expressed in at least 2 biological replicates
136	27.24	27.24	97.2	gi|68058496	AAX88749.1	molybdate-binding periplasmic protein	20	0.6912	0.0006	1.1498			Proteins differentially expressed in all 3 biological replicates
13	77.84	77.84	93.6	gi|68057911	AAX88164.1	Outer membrane protein P5	231	0.5774	0.0064	1.3887
220	17.73	19.26	87.7	gi|68058337	AAX88590.1	spermidine/putrescine transport ATP-binding protein	18	1.3426	0.0074	1.1906
155	23.86	23.86	91.8	gi|68056924	AAX87177.1	Seryl-tRNA synthetase	21	1.2505	0.0075	1.1486
110	31.26	31.26	91.5	gi|68058399	AAX88652.1	methionyl-tRNA synthetase	23	1.2911	0.0098	1.1978
42	51.44	51.44	90.3	gi|68056751	AAX87004.1	glyceraldehyde 3-phosphate dehydrogenase	66	0.697	0.0174	1.3173
195	18.88	18.88	75.9	gi|68057039	AAX87292.1	Cold-shock DEAD-box protein A homolog	14	0.5237	0.0181	1.5474
4	100.12	100.12	99.8	gi|68057409	AAX87662.1	elongation factor Tu	233	0.7949	0.0182	1.2033
287	13.85	13.85	100	gi|68057583	AAX87836.1	50S ribosomal protein L14	26	0.7133	0.0183	1.2935
133	27.89	27.89	79.1	gi|68057629	AAX87882.1	fumarate reductase flavoprotein subunit	20	0.5389	0.0192	1.4543
81	37.8	37.8	81.5	gi|68057019	AAX87272.1	oligopeptidase A	40	1.2794	0.0198	1.2213
273	14.53	14.53	77.3	gi|68058397	AAX88650.1	putative NAD(P)H nitroreductase	16	1.8018	0.021	1.4519
418	8.53	8.53	85	gi|68057854	AAX88107.1	DNA ligase	5	2.257	0.0228	1.7123
249	16.07	16.07	98.7	gi|68057340	AAX87593.1	50S ribosomal protein L9	18	1.3097	0.0313	1.2588
121	29.16	29.55	83.6	gi|68057055	AAX87308.1	UvrABC system protein A	18	1.2788	0.0388	1.2587
210	18.31	18.32	80.4	gi|68057172	AAX87425.1	conserved hypothetical protein	15	0.7302	0.0392	1.3297
308	12.95	12.98	78.8	gi|68057302	AAX87555.1	Ribose-binding periplasmic protein	10	0.6758	0.0401	1.4166
150	24.6	24.6	96.5	gi|68057832	AAX88085.1	CTP synthase	23	0.6166	0.0416	1.5828
217	17.92	17.92	76	gi|68057198	AAX87451.1	conserved hypothetical cupin superfamily metalloenzyme	13	1.3603	0.0426	1.3341
331	12.12	12.15	59.8	gi|68057890	AAX88143.1	cell division protein FtsA	13	0.7627	0.0461	1.2995
219	17.78	17.78	94.6	gi|68057602	AAX87855.1	ribosome recycling factor	13	0.7293	0.0471	1.362
91	35.63	35.64	97.1	gi|68056970	AAX87223.1	Na(+)-translocating NADH-quinone reductase subunit A	28	0.8435	0.0481	1.1835
327	12.28	12.28	78.1	gi|68057540	AAX87793.1	protein-export protein SecB	15	1.4059	0.0497	1.4048
