# Supplementary material for: Comparative analyses of proteins from Haemophilus influenzae biofilm and planktonic populations using metabolic labeling and mass spectrometry
Source: BMC Microbiol. 2014 Dec 31;14:329. doi: 10.1186/s12866-014-0329-9 (PMC4302520; doi:10.1186/s12866-014-0329-9)
Supplement: Additional file 7: — Protein Pilot peptide summary of peptides used for quantitation of proteins whose p value for H:L ratio was ≤ 0.05 for Replicate #2. [file 12866_2014_329_MOESM7_ESM.xlsx]

## Sheet: Sheet1
Additional Table 7. Protein Pilot peptide summary of peptides used for quantitation of proteins whose p value for H:L ratio was ≤0.05 for Replicate #2.
N	Unused	Total	%Cov	%Cov(50)	%Cov(95)	gi #	Accession #	Names	Used	Annotation	Contrib	Conf	Sequence	Modifications	Cleavages	dMass	Prec MW	Prec m/z	Theor MW	Theor m/z	Theor z	Sc	Spectrum	Time	PrecursorSignal	PrecursorElution	H:L	%Err H:L	Area L	Err L	Area H	Err H
20	63.76	63.76	90.55	68.16	65.51	gi|68057010	AAX87263.1	NAD nucleotidase	1	auto	0	99	ADILPGNVTFNDAYTFLPFGNTLYTYK	Label:13C(6)(I)@3		-0.0143875	3060.51	1021.18	3060.52	1021.18	3	15	2.1.1.8242.3	90.7802	3808	90.4046	2.02865	2.52445	2199	46.89	5477	74.01
20	63.76	63.76	90.55	68.16	65.51	gi|68057010	AAX87263.1	NAD nucleotidase	1	auto	0	99	ADILPGNVTFNDAYTFLPFGNTLYTYK	Label:13C(6)(I)@3		-0.0087108	3060.51	1021.18	3060.52	1021.18	3	14	2.1.1.8220.3	89.9615	7017	90.1718	1.50371	1.73263	5136	71.67	9482	97.38
20	63.76	63.76	90.55	68.16	65.51	gi|68057010	AAX87263.1	NAD nucleotidase	1	auto	0	99	ADILPGNVTFNDAYTFLPFGNTLYTYK			0.0186767	3054.52	1019.18	3054.5	1019.17	3	12	3.1.1.7325.4	90.5009	820	90.522	1.61016	3.40723	1297	36.01	2564	50.64
20	63.76	63.76	90.55	68.16	65.51	gi|68057010	AAX87263.1	NAD nucleotidase	1	auto	0	99	ADILPGNVTFNDAYTFLPFGNTLYTYK			-0.000890517	3054.5	1019.17	3054.5	1019.17	3	13	2.1.1.8221.6	90.019	3939	90.208	1.42066	1.70653	5403	73.51	9424	97.08
20	63.76	63.76	90.55	68.16	65.51	gi|68057010	AAX87263.1	NAD nucleotidase	1	auto	0	98.79	ADILPGNVTFNDAYTFLPFGNTLYTYK			0.000940662	3054.5	1019.17	3054.5	1019.17	3	12	2.1.1.8235.2	90.5122	3939	90.208	1.42066	1.70653	5403	73.51	9424	97.08
20	63.76	63.76	90.55	68.16	65.51	gi|68057010	AAX87263.1	NAD nucleotidase	1	auto	2	99	AGSNPEGSIATR	Label:13C(6)(I)@9		-0.00541339	1164.58	583.296	1164.58	583.299	2	15	24.1.1.6290.3	30.2308	153	30.2008	1.58059	14.0251	77.06	8.78	149.54	12.23
20	63.76	63.76	90.55	68.16	65.51	gi|68057010	AAX87263.1	NAD nucleotidase	1	auto	0	99	AVELSILHINDHHSYLEPHETR	Label:13C(6)(I)@6; Label:13C(6)(I)@9		0.00850438	2621.35	525.277	2621.34	525.275	5	17	2.1.1.6958.2	48.6828	2425	48.7665	1.85649	3.17751	1425	37.75	3248	56.99
20	63.76	63.76	90.55	68.16	65.51	gi|68057010	AAX87263.1	NAD nucleotidase	1	auto	0	99	AVELSILHINDHHSYLEPHETR	Label:13C(6)(I)@6; Label:13C(6)(I)@9		0.012893	2621.35	656.345	2621.34	656.342	4	18	2.1.1.6959.2	48.7133	3527	48.8558	2.26196	3.16814	1355	36.81	3763	61.34
20	63.76	63.76	90.55	68.16	65.51	gi|68057010	AAX87263.1	NAD nucleotidase	1	auto	0	99	AVELSILHINDHHSYLEPHETR	Label:13C(6)(I)@6; Label:13C(6)(I)@9		-0.00374058	2621.34	656.341	2621.34	656.342	4	15	5.1.1.6340.4	50.5496	704	50.599	100		0	0	768	27.71
20	63.76	63.76	90.55	68.16	65.51	gi|68057010	AAX87263.1	NAD nucleotidase	1	auto	0	99	AVELSILHINDHHSYLEPHETR			0.0162092	2609.31	653.336	2609.3	653.332	4	16	2.1.1.6960.6	48.757	1098	48.8558	2.26196	3.16814	1355	36.81	3763	61.34
20	63.76	63.76	90.55	68.16	65.51	gi|68057010	AAX87263.1	NAD nucleotidase	1	auto	0	99	AVELSILHINDHHSYLEPHETR			0.0135235	2609.31	653.335	2609.3	653.332	4	16	2.1.1.6969.5	49.0203	1052	48.9155	2.30076	3.29913	1244	35.27	3514	59.28
20	63.76	63.76	90.55	68.16	65.51	gi|68057010	AAX87263.1	NAD nucleotidase	1	auto	0	99	AVELSILHINDHHSYLEPHETR	Label:13C(6)(I)@6; Label:13C(6)(I)@9		-0.00858655	2621.33	525.273	2621.34	525.275	5	13	2.1.1.7083.4	52.4139	839	52.4006	100		0	0	1184	34.41
20	63.76	63.76	90.55	68.16	65.51	gi|68057010	AAX87263.1	NAD nucleotidase	1	auto	0	81.27	AVELSILHINDHHSYLEPHETR	Label:13C(6)(I)@6; Label:13C(6)(I)@9		0.0221591	2621.36	437.901	2621.34	437.897	6	10	2.1.1.6960.2	48.7428	2026	48.8558	3.26438	4.04161	765	27.66	3066	55.37
20	63.76	63.76	90.55	68.16	65.51	gi|68057010	AAX87263.1	NAD nucleotidase	1	auto	2	99	FIAETMYNELK			-0.00254397	1357.66	679.835	1357.66	679.837	2	14	2.1.1.7305.2	59.2639	5121	59.381	0.651163	2.07536	5226	72.29	4178	64.64
20	63.76	63.76	90.55	68.16	65.51	gi|68057010	AAX87263.1	NAD nucleotidase	1	auto	0	99	FIAETMYNELK			-0.00596217	1357.65	679.834	1357.66	679.837	2	12	2.1.1.7316.3	59.6131	2698	59.7923	100		0	0	861	29.34
20	63.76	63.76	90.55	68.16	65.51	gi|68057010	AAX87263.1	NAD nucleotidase	1	auto	0	99	FIAETMYNELK	Label:13C(6)(I)@2		-0.00460449	1363.67	682.844	1363.68	682.847	2	12	3.1.1.6396.2	59.2936	2632	59.4135	0.931971	2.79483	2399	48.98	2745	52.39
20	63.76	63.76	90.55	68.16	65.51	gi|68057010	AAX87263.1	NAD nucleotidase	1	auto	0	98.73	FIAETMYNELK	Label:13C(6)(I)@2		0.0700566	1363.75	682.882	1363.68	682.847	2	10	6.1.1.6940.2	59.9358	3534	60.2116	0.649871	2.16461	4809	69.35	3837	61.94
20	63.76	63.76	90.55	68.16	65.51	gi|68057010	AAX87263.1	NAD nucleotidase	1	auto	0	98.62	FIAETMYNELK	Label:13C(6)(I)@2		-0.00541475	1363.67	682.844	1363.68	682.847	2	11	20.1.1.7728.3	65.1115	1689	64.7342	0.9615	3.51377	1496	38.68	1766	42.02
20	63.76	63.76	90.55	68.16	65.51	gi|68057010	AAX87263.1	NAD nucleotidase	1	auto	0	98.58	FIAETMYNELK	Label:13C(6)(I)@2		-0.00969199	1363.67	682.842	1363.68	682.847	2	11	2.1.1.7300.3	59.1115	4149	59.2578	0.853697	2.12636	4322	65.74	4530	67.31
20	63.76	63.76	90.55	68.16	65.51	gi|68057010	AAX87263.1	NAD nucleotidase	1	auto	0	98.18	FIAETMYNELK			0.00413617	1357.66	679.839	1357.66	679.837	2	11	20.1.1.7680.2	63.2367	2634	63.4211	1.35837	2.38305	2817	53.08	4698	68.54
20	63.76	63.76	90.55	68.16	65.51	gi|68057010	AAX87263.1	NAD nucleotidase	1	auto	0	97.68	FIAETMYNELK	Label:13C(6)(I)@2		-0.00172462	1363.68	682.846	1363.68	682.847	2	9	4.1.1.7329.2	60.9488	210	60.9941	1.83514	12.4602	93.05	9.65	209.65	14.48
20	63.76	63.76	90.55	68.16	65.51	gi|68057010	AAX87263.1	NAD nucleotidase	1	auto	0	95.36	FIAETMYNELK			0.0140001	1357.67	679.844	1357.66	679.837	2	10	25.1.1.6989.3	63.9291	976	64.2104	0.940029	3.64067	1408	37.52	1625	40.31
20	63.76	63.76	90.55	68.16	65.51	gi|68057010	AAX87263.1	NAD nucleotidase	1	auto	0	89.94	FIAETMYNELK	Label:13C(6)(I)@2		-0.00724771	1363.67	682.843	1363.68	682.847	2	9	25.1.1.7016.4	65.1103	1149	64.9583	1.13918	4.43239	873	29.55	1221	34.94
20	63.76	63.76	90.55	68.16	65.51	gi|68057010	AAX87263.1	NAD nucleotidase	1	auto	0	89.17	FIAETMYNELK	Label:13C(6)(I)@2		-0.00614917	1363.67	682.844	1363.68	682.847	2	9	25.1.1.7010.3	64.8539	1182	64.842	1.14762	4.38263	890	29.83	1254	35.41
20	63.76	63.76	90.55	68.16	65.51	gi|68057010	AAX87263.1	NAD nucleotidase	1	auto	0	86.31	FIAETMYNELK	Label:13C(6)(I)@2		-0.00480445	1363.67	682.844	1363.68	682.847	2	9	20.1.1.7675.4	63.0423	4223	63.3831	1.46499	2.42454	2647	51.45	4761	69
20	63.76	63.76	90.55	68.16	65.51	gi|68057010	AAX87263.1	NAD nucleotidase	1	auto	0	66.64	FIAETMYNELK			-0.0148061	1357.64	679.829	1357.66	679.837	2	8	25.1.1.7013.6	64.9891	856	64.9143	1.12885	4.45306	868	29.46	1203	34.68
20	63.76	63.76	90.55	68.16	65.51	gi|68057010	AAX87263.1	NAD nucleotidase	1	auto	0	66.17	FIAETMYNELK	Label:13C(6)(I)@2		-0.00700152	1363.67	682.843	1363.68	682.847	2	8	20.1.1.7715.2	64.5776	2042	64.4561	0.712353	2.96411	2440	49.4	2134	46.2
20	63.76	63.76	90.55	68.16	65.51	gi|68057010	AAX87263.1	NAD nucleotidase	1	auto	0	51.15	FIAETMYNELK	Label:13C(6)(I)@2		-0.0018552	1363.68	682.846	1363.68	682.847	2	8	5.1.1.6631.5	60.2942	2894	60.5598	1.51329	2.93294	1788	42.28	3322	57.64
20	63.76	63.76	90.55	68.16	65.51	gi|68057010	AAX87263.1	NAD nucleotidase	1	auto	2	99	FSPEGIASITR	Label:13C(6)(I)@6; Label:13C(6)(I)@9		-0.00750256	1188.65	595.331	1188.65	595.334	2	13	4.1.1.6917.3	51.6528	865	51.8315	3.2411	7.2042	241	15.52	959	30.97
20	63.76	63.76	90.55	68.16	65.51	gi|68057010	AAX87263.1	NAD nucleotidase	1	auto	0	99	FSPEGIASITR	Label:13C(6)(I)@6; Label:13C(6)(I)@9		-0.0160253	1188.64	595.326	1188.65	595.334	2	13	2.1.1.7005.3	50.0858	3907	50.0763	0.91187	2.28622	3622	60.18	4055	63.68
20	63.76	63.76	90.55	68.16	65.51	gi|68057010	AAX87263.1	NAD nucleotidase	1	auto	0	99	FSPEGIASITR	Label:13C(6)(I)@6; Label:13C(6)(I)@9		-0.0235287	1188.63	595.323	1188.65	595.334	2	12	21.1.1.6564.5	53.2944	1252	53.3077	1.11347	4.14459	1008	31.75	1378	37.12
20	63.76	63.76	90.55	68.16	65.51	gi|68057010	AAX87263.1	NAD nucleotidase	1	auto	0	99	FSPEGIASITR	Label:13C(6)(I)@6; Label:13C(6)(I)@9		-0.0482404	1188.61	595.31	1188.65	595.334	2	7	9.1.1.4369.7	31.8564	993	31.8307	1.47385	7.26861	294	17.15	532	23.07
20	63.76	63.76	90.55	68.16	65.51	gi|68057010	AAX87263.1	NAD nucleotidase	1	auto	0	98.42	FSPEGIASITR	Label:13C(6)(I)@6; Label:13C(6)(I)@9		-0.0269464	1188.63	595.321	1188.65	595.334	2	10	21.1.1.6560.2	53.1503	1062	53.1446	1.05055	4.34123	942	30.69	1215	34.86
20	63.76	63.76	90.55	68.16	65.51	gi|68057010	AAX87263.1	NAD nucleotidase	1	auto	0	97.63	FSPEGIASITR			-0.00932185	1176.6	589.31	1176.61	589.314	2	8	3.1.1.6091.7	49.9822	778	50.0187	2.84513	4.70876	580	24.08	2026	45.01
20	63.76	63.76	90.55	68.16	65.51	gi|68057010	AAX87263.1	NAD nucleotidase	1	auto	0	96.97	FSPEGIASITR	Label:13C(6)(I)@6; Label:13C(6)(I)@9		-0.0147408	1188.64	595.327	1188.65	595.334	2	11	27.1.1.4331.5	33.0453	963	33.061	2.17517	5.66731	428	20.69	1143	33.81
20	63.76	63.76	90.55	68.16	65.51	gi|68057010	AAX87263.1	NAD nucleotidase	1	auto	0	96.51	FSPEGIASITR			-0.00359854	1176.61	589.312	1176.61	589.314	2	10	5.1.1.6361.6	51.2675	1323	51.378	2.14725	3.33503	1240	35.21	3269	57.18
20	63.76	63.76	90.55	68.16	65.51	gi|68057010	AAX87263.1	NAD nucleotidase	1	auto	0	94.97	FSPEGIASITR	Label:13C(6)(I)@6; Label:13C(6)(I)@9		-0.015537	1188.64	595.327	1188.65	595.334	2	10	2.1.1.6998.2	49.8747	3907	50.0763	0.91187	2.28622	3622	60.18	4055	63.68
20	63.76	63.76	90.55	68.16	65.51	gi|68057010	AAX87263.1	NAD nucleotidase	1	auto	0	94.09	FSPEGIASITR	Label:13C(6)(I)@6; Label:13C(6)(I)@9		-0.0085203	1188.65	595.33	1188.65	595.334	2	10	26.1.1.5091.3	33.373	1308	33.3961	1.75842	5.02691	579	24.06	1250	35.36
20	63.76	63.76	90.55	68.16	65.51	gi|68057010	AAX87263.1	NAD nucleotidase	1	auto	2	99	FYDEIATAQIMANALK			-0.00545749	1797.89	600.304	1797.9	600.306	3	15	5.1.1.7019.2	74.7083	377	74.6998	2.81069	5.93611	366	19.13	1263	35.54
20	63.76	63.76	90.55	68.16	65.51	gi|68057010	AAX87263.1	NAD nucleotidase	1	auto	0	99	FYDEIATAQIMANALK			0.00672625	1797.9	600.308	1797.9	600.306	3	11	3.1.1.6843.5	73.9259	490	73.905	1.5948	5.36918	524	22.89	1026	32.03
20	63.76	63.76	90.55	68.16	65.51	gi|68057010	AAX87263.1	NAD nucleotidase	1	auto	0	90.85	FYDEIATAQIMANALK			-0.0014414	1797.9	600.306	1797.9	600.306	3	9	2.1.1.7746.6	73.6113	1679	73.8173	2.30198	2.5146	2141	46.27	6051	77.79
20	63.76	63.76	90.55	68.16	65.51	gi|68057010	AAX87263.1	NAD nucleotidase	1	auto	0	53.51	FYDEIATAQIMANALK			0.00877973	1797.91	600.309	1797.9	600.306	3	5	20.1.1.8003.7	77.4954	629	77.6297	2.23452	4.59284	647	25.44	1775	42.13
20	63.76	63.76	90.55	68.16	65.51	gi|68057010	AAX87263.1	NAD nucleotidase	1	auto	2	99	IAIIGLDTVNK	Label:13C(6)(I)@1; Label:13C(6)(I)@3; Label:13C(6)(I)@4		-0.00510569	1173.74	587.878	1173.75	587.881	2	14	4.1.1.7043.2	55.9421	905	56.0291	1.91927	6.15497	376	19.39	886	29.77
20	63.76	63.76	90.55	68.16	65.51	gi|68057010	AAX87263.1	NAD nucleotidase	1	auto	0	99	IAIIGLDTVNK	Label:13C(6)(I)@1; Label:13C(6)(I)@3; Label:13C(6)(I)@4		-0.0396476	1173.71	587.861	1173.75	587.881	2	8	24.1.1.6967.7	58.9251	444	58.9921	2.38648	8.18861	200	14.14	586	24.21
20	63.76	63.76	90.55	68.16	65.51	gi|68057010	AAX87263.1	NAD nucleotidase	1	auto	0	99	IAIIGLDTVNK	Label:13C(6)(I)@1; Label:13C(6)(I)@3; Label:13C(6)(I)@4		-0.00115803	1173.75	587.88	1173.75	587.881	2	12	5.1.1.6488.3	55.4333	3049	55.5876	1.67213	3.04376	1605	40.06	3295	57.4
20	63.76	63.76	90.55	68.16	65.51	gi|68057010	AAX87263.1	NAD nucleotidase	1	auto	0	99	IAIIGLDTVNK			-0.0396962	1155.65	578.831	1155.69	578.85	2	12	3.1.1.6238.3	54.3891	677	54.4421	1.78801	4.65703	671	25.9	1473	38.38
20	63.76	63.76	90.55	68.16	65.51	gi|68057010	AAX87263.1	NAD nucleotidase	1	auto	0	99	IAIIGLDTVNK			-0.00538258	1155.68	578.848	1155.69	578.85	2	11	5.1.1.6490.2	55.4929	1562	55.5522	1.63917	3.05653	1602	40.02	3224	56.78
20	63.76	63.76	90.55	68.16	65.51	gi|68057010	AAX87263.1	NAD nucleotidase	1	auto	0	99	IAIIGLDTVNK			-0.0153137	1155.67	578.843	1155.69	578.85	2	11	4.1.1.7047.4	56.1575	379	56.0291	1.91927	6.15497	376	19.39	886	29.77
20	63.76	63.76	90.55	68.16	65.51	gi|68057010	AAX87263.1	NAD nucleotidase	1	auto	0	99	IAIIGLDTVNK	Label:13C(6)(I)@1; Label:13C(6)(I)@3; Label:13C(6)(I)@4		-0.0571162	1173.69	587.852	1173.75	587.881	2	10	6.1.1.6775.4	54.8419	388	54.8588	0.757575	5.74857	628	25.06	584.11	24.17
20	63.76	63.76	90.55	68.16	65.51	gi|68057010	AAX87263.1	NAD nucleotidase	1	auto	0	99	IAIIGLDTVNK	Label:13C(6)(I)@1; Label:13C(6)(I)@3; Label:13C(6)(I)@4		-0.013982	1173.73	587.874	1173.75	587.881	2	12	20.1.1.7538.2	58.0642	2684	58.0586	1.80104	3.46129	1212	34.81	2680	51.77
20	63.76	63.76	90.55	68.16	65.51	gi|68057010	AAX87263.1	NAD nucleotidase	1	auto	0	99	IAIIGLDTVNK	Label:13C(6)(I)@1; Label:13C(6)(I)@3; Label:13C(6)(I)@4		-0.0138661	1173.73	587.874	1173.75	587.881	2	12	2.1.1.7135.4	54.006	2617	54.1438	1.53383	3.34188	1371	37.03	2581.81	50.81
20	63.76	63.76	90.55	68.16	65.51	gi|68057010	AAX87263.1	NAD nucleotidase	1	auto	0	99	IAIIGLDTVNK	Label:13C(6)(I)@1; Label:13C(6)(I)@3; Label:13C(6)(I)@4		-0.0164493	1173.73	587.872	1173.75	587.881	2	12	3.1.1.6241.2	54.4792	1255	54.5034	1.611	4.7093	679	26.06	1343	36.65
20	63.76	63.76	90.55	68.16	65.51	gi|68057010	AAX87263.1	NAD nucleotidase	1	auto	0	99	IAIIGLDTVNK	Label:13C(6)(I)@1; Label:13C(6)(I)@3; Label:13C(6)(I)@4		-0.0138661	1173.73	587.874	1173.75	587.881	2	12	2.1.1.7140.2	54.1494	2464	54.1438	1.53383	3.34188	1371	37.03	2581.81	50.81
20	63.76	63.76	90.55	68.16	65.51	gi|68057010	AAX87263.1	NAD nucleotidase	1	auto	0	99	IAIIGLDTVNK			-0.0368746	1155.65	578.832	1155.69	578.85	2	12	25.1.1.6869.3	59.0944	519	59.0483	1.29075	4.75929	720	26.83	1141	33.78
20	63.76	63.76	90.55	68.16	65.51	gi|68057010	AAX87263.1	NAD nucleotidase	1	auto	0	99	IAIIGLDTVNK	Label:13C(6)(I)@1; Label:13C(6)(I)@3; Label:13C(6)(I)@4		-0.000913875	1173.75	587.88	1173.75	587.881	2	10	5.1.1.6487.2	55.3923	3049	55.5876	1.67213	3.04376	1605	40.06	3295	57.4
20	63.76	63.76	90.55	68.16	65.51	gi|68057010	AAX87263.1	NAD nucleotidase	1	auto	0	99	IAIIGLDTVNK	Label:13C(6)(I)@1; Label:13C(6)(I)@3; Label:13C(6)(I)@4		-0.00308232	1173.74	587.879	1173.75	587.881	2	11	25.1.1.6868.4	59.0625	1133	59.1204	1.24841	4.95824	672	25.92	1030	32.09
20	63.76	63.76	90.55	68.16	65.51	gi|68057010	AAX87263.1	NAD nucleotidase	1	auto	0	99	IAIIGLDTVNK	Label:13C(6)(I)@1; Label:13C(6)(I)@3; Label:13C(6)(I)@4		-0.00601176	1173.74	587.878	1173.75	587.881	2	11	25.1.1.6865.2	58.9451	1229	58.9392	1.51922	4.71837	690	26.27	1287	35.87
20	63.76	63.76	90.55	68.16	65.51	gi|68057010	AAX87263.1	NAD nucleotidase	1	auto	0	98.52	IAIIGLDTVNK	Label:13C(6)(I)@1; Label:13C(6)(I)@3; Label:13C(6)(I)@4		-0.0423856	1173.7	587.859	1173.75	587.881	2	11	25.1.1.6876.4	59.3673	1044	59.3861	3.28412	6.03199	343	18.52	1383	37.19
20	63.76	63.76	90.55	68.16	65.51	gi|68057010	AAX87263.1	NAD nucleotidase	1	auto	0	98.38	IAIIGLDTVNK			-0.0103239	1155.68	578.845	1155.69	578.85	2	11	2.1.1.7139.2	54.1205	2086	54.2647	1.15846	2.75041	2251	47.44	3201.58	56.58
20	63.76	63.76	90.55	68.16	65.51	gi|68057010	AAX87263.1	NAD nucleotidase	1	auto	0	96.56	IAIIGLDTVNK	Label:13C(6)(I)@1; Label:13C(6)(I)@3; Label:13C(6)(I)@4		-0.0396476	1173.71	587.861	1173.75	587.881	2	10	24.1.1.6969.2	59.0011	463	58.9921	2.38648	8.18861	200	14.14	586	24.21
20	63.76	63.76	90.55	68.16	65.51	gi|68057010	AAX87263.1	NAD nucleotidase	1	auto	0	96.47	IAIIGLDTVNK	Label:13C(6)(I)@1; Label:13C(6)(I)@3; Label:13C(6)(I)@4		-0.0195013	1173.73	587.871	1173.75	587.881	2	10	3.1.1.6244.5	54.5812	1139	54.5641	2.34435	4.55708	649	25.48	1868	43.22
20	63.76	63.76	90.55	68.16	65.51	gi|68057010	AAX87263.1	NAD nucleotidase	1	auto	0	95.49	IAIIGLDTVNK			-0.0153137	1155.67	578.843	1155.69	578.85	2	10	4.1.1.7048.4	56.1978	379	56.0291	1.91927	6.15497	376	19.39	886	29.77
20	63.76	63.76	90.55	68.16	65.51	gi|68057010	AAX87263.1	NAD nucleotidase	1	auto	2	99	IILLSHAGSEK			-0.0188212	1166.65	389.89	1166.67	389.896	3	11	20.1.1.6925.2	39.6314	1015	39.6262	1.8717	3.4759	1188	34.47	2730	52.25
20	63.76	63.76	90.55	68.16	65.51	gi|68057010	AAX87263.1	NAD nucleotidase	1	auto	0	98.79	IILLSHAGSEK			-0.018121	1166.65	389.89	1166.67	389.896	3	10	5.1.1.5816.2	34.2485	1154	34.4325	1.81914	3.17615	1435	37.88	3205	56.61
20	63.76	63.76	90.55	68.16	65.51	gi|68057010	AAX87263.1	NAD nucleotidase	1	auto	0	98.79	IILLSHAGSEK	Label:13C(6)(I)@1; Label:13C(6)(I)@2		0.000136529	1178.71	393.909	1178.71	393.909	3	11	20.1.1.6905.2	39.0564	4890	38.9982	2.09044	2.6269	2014	44.88	5169	71.9
20	63.76	63.76	90.55	68.16	65.51	gi|68057010	AAX87263.1	NAD nucleotidase	1	auto	0	98.66	IILLSHAGSEK	Label:13C(6)(I)@1; Label:13C(6)(I)@2		-0.00957154	1178.7	590.356	1178.71	590.36	2	10	25.1.1.6248.4	38.619	1189	38.6992	1.11494	6.07521	469	21.66	642	25.34
20	63.76	63.76	90.55	68.16	65.51	gi|68057010	AAX87263.1	NAD nucleotidase	1	auto	0	98.29	IILLSHAGSEK			-0.0263279	1166.64	389.887	1166.67	389.896	3	10	20.1.1.6958.2	40.5789	1400	40.2946	1.52325	3.17218	1525	39.05	2852	53.4
20	63.76	63.76	90.55	68.16	65.51	gi|68057010	AAX87263.1	NAD nucleotidase	1	auto	0	96.16	IILLSHAGSEK	Label:13C(6)(I)@1; Label:13C(6)(I)@2		-0.0123537	1178.69	393.905	1178.71	393.909	3	9	21.1.1.6009.3	37.0139	2151	36.7379	1.87533	3.74113	1025	32.02	2360	48.58
20	63.76	63.76	90.55	68.16	65.51	gi|68057010	AAX87263.1	NAD nucleotidase	1	auto	0	96.07	IILLSHAGSEK	Label:13C(6)(I)@1; Label:13C(6)(I)@2		-0.0023961	1178.7	393.909	1178.71	393.909	3	10	5.1.1.5819.2	34.3385	3016	34.4325	1.81914	3.17615	1435	37.88	3205	56.61
20	63.76	63.76	90.55	68.16	65.51	gi|68057010	AAX87263.1	NAD nucleotidase	1	auto	0	93.14	IILLSHAGSEK	Label:13C(6)(I)@1; Label:13C(6)(I)@2		0.00141816	1178.71	393.91	1178.71	393.909	3	10	20.1.1.6879.3	38.3272	8729	38.5511	2.1196	2.01031	3425	58.52	8913	94.41
20	63.76	63.76	90.55	68.16	65.51	gi|68057010	AAX87263.1	NAD nucleotidase	1	auto	0	90.42	IILLSHAGSEK	Label:13C(6)(I)@1; Label:13C(6)(I)@2		-0.00175521	1178.7	393.909	1178.71	393.909	3	9	5.1.1.5832.5	34.7487	3016	34.4325	1.81914	3.17615	1435	37.88	3205	56.61
20	63.76	63.76	90.55	68.16	65.51	gi|68057010	AAX87263.1	NAD nucleotidase	1	auto	0	89.3	IILLSHAGSEK	Label:13C(6)(I)@1; Label:13C(6)(I)@2		-0.0492465	1178.66	393.893	1178.71	393.909	3	9	21.1.1.6021.5	37.345	719	37.3569	2.22947	7.05836	274	16.55	750	27.39
20	63.76	63.76	90.55	68.16	65.51	gi|68057010	AAX87263.1	NAD nucleotidase	1	auto	0	87.84	IILLSHAGSEK	Label:13C(6)(I)@1; Label:13C(6)(I)@2		-0.00450324	1178.7	393.908	1178.71	393.909	3	9	25.1.1.6253.2	38.7639	2166	38.7299	100		0	0	2268	47.62
20	63.76	63.76	90.55	68.16	65.51	gi|68057010	AAX87263.1	NAD nucleotidase	1	auto	0	77.88	IILLSHAGSEK	Label:13C(6)(I)@1; Label:13C(6)(I)@2		-0.0130751	1178.69	393.905	1178.71	393.909	3	8	2.1.1.6448.3	33.5994	694	33.6568	2.72108	7.63165	223	14.93	745	27.29
20	63.76	63.76	90.55	68.16	65.51	gi|68057010	AAX87263.1	NAD nucleotidase	1	auto	0	71.09	IILLSHAGSEK	Label:13C(6)(I)@1; Label:13C(6)(I)@2		-0.0023961	1178.7	393.909	1178.71	393.909	3	8	5.1.1.5817.2	34.2782	3016	34.4325	1.81914	3.17615	1435	37.88	3205	56.61
20	63.76	63.76	90.55	68.16	65.51	gi|68057010	AAX87263.1	NAD nucleotidase	1	auto	0	70.16	IILLSHAGSEK	Label:13C(6)(I)@1; Label:13C(6)(I)@2		-0.0147339	1178.69	393.904	1178.71	393.909	3	8	21.1.1.6013.5	37.13	1641	36.8441	1.62708	4.19898	851	29.17	1700	41.23
20	63.76	63.76	90.55	68.16	65.51	gi|68057010	AAX87263.1	NAD nucleotidase	1	auto	0	67.86	IILLSHAGSEK	Label:13C(6)(I)@1; Label:13C(6)(I)@2		-0.0230869	1178.68	393.902	1178.71	393.909	3	8	25.1.1.6295.5	40.0379	660	39.9893	100		0	0	679	26.06
20	63.76	63.76	90.55	68.16	65.51	gi|68057010	AAX87263.1	NAD nucleotidase	1	auto	0	67.39	IILLSHAGSEK	Label:13C(6)(I)@1; Label:13C(6)(I)@2		-0.072771	1178.63	393.885	1178.71	393.909	3	8	2.1.1.6512.5	35.6785	384	35.6914	100		0	0	428	20.69
20	63.76	63.76	90.55	68.16	65.51	gi|68057010	AAX87263.1	NAD nucleotidase	1	auto	0	66.31	IILLSHAGSEK	Label:13C(6)(I)@1; Label:13C(6)(I)@2		-0.0279388	1178.68	393.9	1178.71	393.909	3	8	25.1.1.6300.2	40.1719	574	40.196	100		0	0	633	25.16
20	63.76	63.76	90.55	68.16	65.51	gi|68057010	AAX87263.1	NAD nucleotidase	1	auto	0	65.59	IILLSHAGSEK			0.00661413	1166.67	389.898	1166.67	389.896	3	9	3.1.1.5513.2	33.5649	1555	33.6412	2.38928	3.25926	1262	35.52	3702	60.84
20	63.76	63.76	90.55	68.16	65.51	gi|68057010	AAX87263.1	NAD nucleotidase	1	auto	0	53.31	IILLSHAGSEK	Label:13C(6)(I)@1; Label:13C(6)(I)@2		-0.00368007	1178.7	393.908	1178.71	393.909	3	7	4.1.1.6554.4	34.9677	477	34.9887	100		0	0	491	22.16
20	63.76	63.76	90.55	68.16	65.51	gi|68057010	AAX87263.1	NAD nucleotidase	1	auto	0	99	IPVLSANVIPDK	Label:13C(6)(I)@1; Label:13C(6)(I)@9		0.00402237	1276.78	639.399	1276.78	639.397	2	15	2.1.1.7135.2	53.9985	3554	54.2647	1.99071	2.3513	2549	50.49	6230	78.93
20	63.76	63.76	90.55	68.16	65.51	gi|68057010	AAX87263.1	NAD nucleotidase	1	auto	0	99	IPVLSANVIPDK			-0.0151186	1264.72	633.369	1264.74	633.377	2	12	2.1.1.7152.2	54.5133	2708	54.3577	1.8954	2.38947	2504	50.04	5827	76.33
20	63.76	63.76	90.55	68.16	65.51	gi|68057010	AAX87263.1	NAD nucleotidase	1	auto	0	76.28	KIPHVLMSSHK	Label:13C(6)(I)@2	missed K-I@1	-0.0143864	1281.72	428.247	1281.73	428.251	3	7	20.1.1.6762.2	34.5455	612	34.5755	1.6909	7.69793	250	15.81	519	22.78
20	63.76	63.76	90.55	68.16	65.51	gi|68057010	AAX87263.1	NAD nucleotidase	1	auto	0	99	LAQEIVGVITGSAMPGGSANR			-0.0140884	2027.03	676.685	2027.05	676.69	3	16	5.1.1.6811.2	66.5273	955	66.5927	1.21033	3.42497	1426	37.76	2119	46.03
20	63.76	63.76	90.55	68.16	65.51	gi|68057010	AAX87263.1	NAD nucleotidase	1	auto	0	99	LAQEIVGVITGSAMPGGSANR	Label:13C(6)(I)@5; Label:13C(6)(I)@9		-0.0425934	2039.04	680.689	2039.09	680.703	3	16	20.1.1.7827.5	69.2922	1289	69.6168	1.02973	3.57157	1404	37.47	1775	42.13
20	63.76	63.76	90.55	68.16	65.51	gi|68057010	AAX87263.1	NAD nucleotidase	1	auto	0	99	LAQEIVGVITGSAMPGGSANR			-0.0648088	2026.98	676.668	2027.05	676.69	3	15	20.1.1.7834.5	69.5964	1110	69.5747	0.994575	3.5177	1470	38.34	1795	42.37
20	63.76	63.76	90.55	68.16	65.51	gi|68057010	AAX87263.1	NAD nucleotidase	1	auto	0	99	LAQEIVGVITGSAMPGGSANR	Label:13C(6)(I)@5; Label:13C(6)(I)@9		-0.0107358	2039.08	680.699	2039.09	680.703	3	13	20.1.1.7870.3	71.2121	961	70.972	100		0	0	1256	35.44
20	63.76	63.76	90.55	68.16	65.51	gi|68057010	AAX87263.1	NAD nucleotidase	1	auto	2	99	LLEPLKIPVLSANVIPDK		missed K-I@6	-0.0122599	1958.17	653.73	1958.18	653.734	3	18	2.1.1.7638.5	70.0152	865	69.9975	1.97253	3.37534	1240	35.21	3003	54.8
20	63.76	63.76	90.55	68.16	65.51	gi|68057010	AAX87263.1	NAD nucleotidase	1	auto	0	99	LLEPLKIPVLSANVIPDK	Label:13C(6)(I)@7; Label:13C(6)(I)@15	missed K-I@6	0.000360159	1970.22	657.748	1970.22	657.748	3	19	5.1.1.6921.3	70.7278	985	70.8686	2.25617	6.07672	368.59	19.2	1021	31.95
20	63.76	63.76	90.55	68.16	65.51	gi|68057010	AAX87263.1	NAD nucleotidase	1	auto	0	99	LLEPLKIPVLSANVIPDK	Label:13C(6)(I)@7; Label:13C(6)(I)@15	missed K-I@6	-0.00727431	1970.21	657.745	1970.22	657.748	3	15	2.1.1.7625.5	69.5915	2044	69.8653	1.772	3.63436	1105	33.24	2404	49.03
20	63.76	63.76	90.55	68.16	65.51	gi|68057010	AAX87263.1	NAD nucleotidase	1	auto	0	99	LLEPLKIPVLSANVIPDK		missed K-I@6	-0.0128093	1958.17	653.73	1958.18	653.734	3	16	2.1.1.7634.5	69.8829	965	69.9287	1.86438	3.55805	1135	33.69	2598	50.97
20	63.76	63.76	90.55	68.16	65.51	gi|68057010	AAX87263.1	NAD nucleotidase	1	auto	2	99	LPVIYEYPLEFK	Label:13C(6)(I)@4		-0.00218522	1515.83	758.922	1515.83	758.923	2	16	5.1.1.6943.4	71.6144	8073	71.513	1.86207	1.92497	3879	62.28	8868	94.17
20	63.76	63.76	90.55	68.16	65.51	gi|68057010	AAX87263.1	NAD nucleotidase	1	auto	0	99	LPVIYEYPLEFK	Label:13C(6)(I)@4		-0.00157484	1515.83	758.923	1515.83	758.923	2	14	5.1.1.6934.6	71.237	8942	71.5546	1.73379	1.89241	4104	64.06	8736	93.47
20	63.76	63.76	90.55	68.16	65.51	gi|68057010	AAX87263.1	NAD nucleotidase	1	auto	0	99	LPVIYEYPLEFK	Label:13C(6)(I)@4		-0.00803556	1515.82	758.919	1515.83	758.923	2	13	3.1.1.6742.3	70.541	3201	70.7618	1.81295	2.98631	1625	40.31	3617	60.14
20	63.76	63.76	90.55	68.16	65.51	gi|68057010	AAX87263.1	NAD nucleotidase	1	auto	0	99	LPVIYEYPLEFK	Label:13C(6)(I)@4		-0.0037454	1515.83	758.921	1515.83	758.923	2	16	25.1.1.7205.3	74.8787	1963	75.1533	1.51255	3.48605	1266	35.58	2351	48.49
20	63.76	63.76	90.55	68.16	65.51	gi|68057010	AAX87263.1	NAD nucleotidase	1	auto	0	99	LPVIYEYPLEFK			-0.00898121	1509.8	755.909	1509.81	755.913	2	13	3.1.1.6744.4	70.6098	1614	70.7942	1.63606	2.94189	1731	41.61	3477	58.97
20	63.76	63.76	90.55	68.16	65.51	gi|68057010	AAX87263.1	NAD nucleotidase	1	auto	0	99	LPVIYEYPLEFK	Label:13C(6)(I)@4		-0.0132765	1515.82	758.917	1515.83	758.923	2	14	2.1.1.7646.3	70.2694	6662	70.4635	1.01092	1.80938	5515	74.26	6845	82.73
20	63.76	63.76	90.55	68.16	65.51	gi|68057010	AAX87263.1	NAD nucleotidase	1	auto	0	99	LPVIYEYPLEFK	Label:13C(6)(I)@4		-0.0309685	1515.8	758.908	1515.83	758.923	2	13	26.1.1.5321.6	45.0593	881	44.9957	0.818309	4.83095	855	29.24	859	29.31
20	63.76	63.76	90.55	68.16	65.51	gi|68057010	AAX87263.1	NAD nucleotidase	1	auto	0	99	LPVIYEYPLEFK	Label:13C(6)(I)@4		-0.00411158	1515.83	758.921	1515.83	758.923	2	15	25.1.1.7239.4	76.8884	794	76.6973	1.3994	5.70647	486	22.05	835	28.9
20	63.76	63.76	90.55	68.16	65.51	gi|68057010	AAX87263.1	NAD nucleotidase	1	auto	0	99	LPVIYEYPLEFK	Label:13C(6)(I)@4		-0.0545422	1515.78	758.896	1515.83	758.923	2	12	6.1.1.7288.5	71.2415	696	71.2161	2.18139	6.89356	289	17	774	27.82
20	63.76	63.76	90.55	68.16	65.51	gi|68057010	AAX87263.1	NAD nucleotidase	1	auto	0	99	LPVIYEYPLEFK	Label:13C(6)(I)@4		-0.0143535	1515.82	758.916	1515.83	758.923	2	12	15.1.1.4532.3	43.6797	498	43.7534	0.932258	6.71838	415	20.37	475	21.79
20	63.76	63.76	90.55	68.16	65.51	gi|68057010	AAX87263.1	NAD nucleotidase	1	auto	0	99	LPVIYEYPLEFK	Label:13C(6)(I)@4		-0.0130364	1515.82	758.917	1515.83	758.923	2	11	16.1.1.3630.6	43.5333	492	43.5439	0.851598	6.36453	483	21.98	505	22.47
20	63.76	63.76	90.55	68.16	65.51	gi|68057010	AAX87263.1	NAD nucleotidase	1	auto	0	99	LPVIYEYPLEFK			-0.00635041	1509.81	755.91	1509.81	755.913	2	9	2.1.1.7647.7	70.3179	7844	70.5922	0.527307	1.71858	8616	92.82	5578	74.69
20	63.76	63.76	90.55	68.16	65.51	gi|68057010	AAX87263.1	NAD nucleotidase	1	auto	0	99	LPVIYEYPLEFK			-0.013143	1509.8	755.907	1509.81	755.913	2	11	20.1.1.7980.2	76.3604	993	76.3525	100		0	0	2281	47.76
20	63.76	63.76	90.55	68.16	65.51	gi|68057010	AAX87263.1	NAD nucleotidase	1	auto	0	99	LPVIYEYPLEFK			-0.0100811	1509.8	755.908	1509.81	755.913	2	12	25.1.1.7207.5	75.0034	815	75.0216	0.01		918	30.3	0	0
20	63.76	63.76	90.55	68.16	65.51	gi|68057010	AAX87263.1	NAD nucleotidase	1	auto	0	98.71	LPVIYEYPLEFK			-0.00545325	1509.81	755.91	1509.81	755.913	2	11	20.1.1.7939.4	74.3543	3395	74.7029	1.26217	2.12695	3637	60.31	5636	75.07
20	63.76	63.76	90.55	68.16	65.51	gi|68057010	AAX87263.1	NAD nucleotidase	1	auto	0	98.51	LPVIYEYPLEFK	Label:13C(6)(I)@4		-0.0233058	1515.81	758.912	1515.83	758.923	2	11	20.1.1.8024.5	78.4852	464	78.204	100		0	0	507	22.52
20	63.76	63.76	90.55	68.16	65.51	gi|68057010	AAX87263.1	NAD nucleotidase	1	auto	0	97.66	LPVIYEYPLEFK	Label:13C(6)(I)@4		-0.0139212	1515.82	758.916	1515.83	758.923	2	10	21.1.1.7079.4	74.2006	1243	74.2246	1.52408	4.23831	854	29.22	1598	39.97
20	63.76	63.76	90.55	68.16	65.51	gi|68057010	AAX87263.1	NAD nucleotidase	1	auto	0	92.22	LPVIYEYPLEFK			-0.0275901	1509.78	755.899	1509.81	755.913	2	9	21.1.1.7076.6	74.0636	759	74.0326	1.48827	4.50007	764	27.64	1396	37.36
20	63.76	63.76	90.55	68.16	65.51	gi|68057010	AAX87263.1	NAD nucleotidase	1	auto	0	99	QTQQWEPIDDNKR	Gln->pyro-Glu@N-term; Label:13C(6)(I)@8	missed K-R@12	0.0212422	1645.8	823.908	1645.78	823.897	2	13	5.1.1.6145.3	44.3296	907	44.3184	1.8863	5.47238	478	21.86	1107	33.27
20	63.76	63.76	90.55	68.16	65.51	gi|68057010	AAX87263.1	NAD nucleotidase	1	auto	0	99	QTQQWEPIDDNKR	Gln->pyro-Glu@N-term	missed K-R@12	0.008148	1639.77	820.891	1639.76	820.887	2	13	2.1.1.6767.4	43.0992	1278	43.1999	1.94948	3.20537	1380	37.15	3303	57.47
20	63.76	63.76	90.55	68.16	65.51	gi|68057010	AAX87263.1	NAD nucleotidase	1	auto	0	99	QTQQWEPIDDNKR	Gln->pyro-Glu@N-term	missed K-R@12	0.008148	1639.77	820.891	1639.76	820.887	2	13	2.1.1.6776.3	43.3558	1278	43.1999	1.94948	3.20537	1380	37.15	3303	57.47
20	63.76	63.76	90.55	68.16	65.51	gi|68057010	AAX87263.1	NAD nucleotidase	1	auto	0	99	QTQQWEPIDDNKR	Label:13C(6)(I)@8	missed K-R@12	-5.37962e-05	1662.81	555.276	1662.81	555.276	3	11	4.1.1.6556.4	35.0792	337	35.1888	2.10053	10.2777	131.45	11.47	339	18.41
20	63.76	63.76	90.55	68.16	65.51	gi|68057010	AAX87263.1	NAD nucleotidase	1	auto	0	99	QTQQWEPIDDNKR		missed K-R@12	0.00544555	1656.79	553.271	1656.79	553.269	3	12	5.1.1.5821.6	34.424	858	34.5512	1.91769	4.16556	821	28.65	1933	43.97
20	63.76	63.76	90.55	68.16	65.51	gi|68057010	AAX87263.1	NAD nucleotidase	1	auto	0	99	QTQQWEPIDDNKR	Label:13C(6)(I)@8	missed K-R@12	-0.00277354	1662.8	555.275	1662.81	555.276	3	12	3.1.1.5515.3	33.6231	1023	33.7511	1.12494	4.78491	753	27.44	1040	32.25
20	63.76	63.76	90.55	68.16	65.51	gi|68057010	AAX87263.1	NAD nucleotidase	1	auto	0	98.31	QTQQWEPIDDNKR	Label:13C(6)(I)@8	missed K-R@12	0.0047873	1662.81	555.278	1662.81	555.276	3	10	6.1.1.6051.4	33.9146	383	33.9006	100		0	0	382	19.54
20	63.76	63.76	90.55	68.16	65.51	gi|68057010	AAX87263.1	NAD nucleotidase	1	auto	0	97.51	QTQQWEPIDDNKR	Label:13C(6)(I)@8	missed K-R@12	-0.0366955	1662.77	555.264	1662.81	555.276	3	11	25.1.1.6229.2	37.9988	1051	38.209	1.67777	4.71601	668	25.85	1376	37.09
20	63.76	63.76	90.55	68.16	65.51	gi|68057010	AAX87263.1	NAD nucleotidase	1	auto	0	96.73	QTQQWEPIDDNKR	Label:13C(6)(I)@8	missed K-R@12	0.0074742	1662.81	555.278	1662.81	555.276	3	11	20.1.1.6918.6	39.4471	958	39.2855	100		0	0	1250.19	35.36
20	63.76	63.76	90.55	68.16	65.51	gi|68057010	AAX87263.1	NAD nucleotidase	1	auto	0	85.95	QTQQWEPIDDNKR	Label:13C(6)(I)@8	missed K-R@12	-0.000995682	1662.8	555.275	1662.81	555.276	3	9	21.1.1.5983.5	36.3106	892	36.4644	100		0	0	907	30.12
20	63.76	63.76	90.55	68.16	65.51	gi|68057010	AAX87263.1	NAD nucleotidase	1	auto	0	80.75	QTQQWEPIDDNKR	Label:13C(6)(I)@8	missed K-R@12	-0.000565531	1662.8	555.276	1662.81	555.276	3	9	22.1.1.6019.5	37.0936	256	37.0762	100		0	0	263	16.22
20	63.76	63.76	90.55	68.16	65.51	gi|68057010	AAX87263.1	NAD nucleotidase	1	auto	0	78.82	QTQQWEPIDDNKR	Label:13C(6)(I)@8	missed K-R@12	0.00985437	1662.82	555.279	1662.81	555.276	3	9	20.1.1.6856.3	37.6658	2572	37.9194	100		0	0	2989	54.67
20	63.76	63.76	90.55	68.16	65.51	gi|68057010	AAX87263.1	NAD nucleotidase	1	auto	2	99	QVLEDAMQFALVDGSTGAFPYGAGIR	Gln->pyro-Glu@N-term		0.00696294	2695.3	899.441	2695.3	899.439	3	20	2.1.1.8434.2	97.7171	786	97.6784	1.91461	3.54379	1135	33.69	2668	51.65
20	63.76	63.76	90.55	68.16	65.51	gi|68057010	AAX87263.1	NAD nucleotidase	1	auto	0	99	QVLEDAMQFALVDGSTGAFPYGAGIR	Label:13C(6)(I)@25		0.00288884	2718.34	907.122	2718.34	907.121	3	21	2.1.1.8018.2	82.7889	4381	82.7482	1.81031	2.36506	2592	50.91	5761	75.9
20	63.76	63.76	90.55	68.16	65.51	gi|68057010	AAX87263.1	NAD nucleotidase	1	auto	0	99	QVLEDAMQFALVDGSTGAFPYGAGIR	Label:13C(6)(I)@25		0.0162953	2718.36	907.127	2718.34	907.121	3	18	25.1.1.7383.5	86.8332	307	86.8639	0.01		229	15.13	0	0
20	63.76	63.76	90.55	68.16	65.51	gi|68057010	AAX87263.1	NAD nucleotidase	1	auto	0	99	QVLEDAMQFALVDGSTGAFPYGAGIR	Gln->pyro-Glu@N-term; Label:13C(6)(I)@25		0.000415881	2701.32	901.446	2701.32	901.446	3	15	2.1.1.8414.3	97.2211	1038	97.4047	1.83496	4.73808	643.18	25.36	1449	38.07
20	63.76	63.76	90.55	68.16	65.51	gi|68057010	AAX87263.1	NAD nucleotidase	1	auto	0	98.42	QVLEDAMQFALVDGSTGAFPYGAGIR	Label:13C(6)(I)@25		0.00288884	2718.34	907.122	2718.34	907.121	3	7	2.1.1.7959.7	80.8044	515	80.8108	100		0	0	778	27.89
20	63.76	63.76	90.55	68.16	65.51	gi|68057010	AAX87263.1	NAD nucleotidase	1	auto	2	99	TVDLTIQNAGGVR	Label:13C(6)(I)@6		-0.011826	1348.73	675.372	1348.74	675.378	2	18	4.1.1.6786.5	45.3564	326	45.3822	1.14703	8.83679	219	14.8	308.41	17.56
20	63.76	63.76	90.55	68.16	65.51	gi|68057010	AAX87263.1	NAD nucleotidase	1	auto	0	99	TVDLTIQNAGGVR	Label:13C(6)(I)@6		-0.000466609	1348.74	675.377	1348.74	675.378	2	14	5.1.1.6170.4	45.1096	2037	45.2845	1.90661	3.91148	933	30.55	2184	46.73
20	63.76	63.76	90.55	68.16	65.51	gi|68057010	AAX87263.1	NAD nucleotidase	1	auto	0	99	TVDLTIQNAGGVR	Label:13C(6)(I)@6		-0.00942213	1348.73	675.373	1348.74	675.378	2	13	20.1.1.7194.7	47.3177	1738	47.552	0.761567	3.22872	1985	44.55	1856	43.08
20	63.76	63.76	90.55	68.16	65.51	gi|68057010	AAX87263.1	NAD nucleotidase	1	auto	0	99	TVDLTIQNAGGVR	Label:13C(6)(I)@6		-0.0124736	1348.73	675.371	1348.74	675.378	2	13	20.1.1.7263.2	49.3267	955	49.2603	0.412246	3.90019	1956	44.23	990	31.46
20	63.76	63.76	90.55	68.16	65.51	gi|68057010	AAX87263.1	NAD nucleotidase	1	auto	0	99	TVDLTIQNAGGVR	Label:13C(6)(I)@6		-0.00415571	1348.74	675.375	1348.74	675.378	2	14	2.1.1.6788.3	43.714	6123	43.9091	1.58257	2.20857	3105	55.72	6033	77.67
20	63.76	63.76	90.55	68.16	65.51	gi|68057010	AAX87263.1	NAD nucleotidase	1	auto	0	99	TVDLTIQNAGGVR	Label:13C(6)(I)@6		-0.00965741	1348.73	675.373	1348.74	675.378	2	13	3.1.1.5890.6	44.1052	1081	44.2024	1.41009	4.86761	666	25.81	1153	33.96
20	63.76	63.76	90.55	68.16	65.51	gi|68057010	AAX87263.1	NAD nucleotidase	1	auto	0	99	TVDLTIQNAGGVR	Label:13C(6)(I)@6		-0.00935782	1348.73	675.373	1348.74	675.378	2	13	25.1.1.6571.3	48.5728	794	48.5632	0.710907	4.48082	1069	32.7	933.04	30.55
20	63.76	63.76	90.55	68.16	65.51	gi|68057010	AAX87263.1	NAD nucleotidase	1	auto	0	99	TVDLTIQNAGGVR			-0.00286647	1342.72	672.366	1342.72	672.367	2	13	2.1.1.6792.2	43.8265	3018	43.9673	1.54752	2.16418	3259	57.09	6192	78.69
20	63.76	63.76	90.55	68.16	65.51	gi|68057010	AAX87263.1	NAD nucleotidase	1	auto	0	99	TVDLTIQNAGGVR	Label:13C(6)(I)@6		-0.00890094	1348.73	675.373	1348.74	675.378	2	12	20.1.1.8846.3	124.743	323	124.706	100		0	0	189.07	13.75
20	63.76	63.76	90.55	68.16	65.51	gi|68057010	AAX87263.1	NAD nucleotidase	1	auto	0	99	TVDLTIQNAGGVR			0.00872308	1342.73	672.372	1342.72	672.367	2	7	4.1.1.6789.7	45.558	204	45.5046	100		0	0	249.04	15.78
20	63.76	63.76	90.55	68.16	65.51	gi|68057010	AAX87263.1	NAD nucleotidase	1	auto	0	99	TVDLTIQNAGGVR	Label:13C(6)(I)@6		-0.00452194	1348.74	675.375	1348.74	675.378	2	11	2.1.1.6861.6	45.8285	474	45.781	0.540504	6.78802	544	23.32	361	19
20	63.76	63.76	90.55	68.16	65.51	gi|68057010	AAX87263.1	NAD nucleotidase	1	auto	0	97.53	TVDLTIQNAGGVR	Label:13C(6)(I)@6		-0.0809011	1348.66	675.337	1348.74	675.378	2	8	21.1.1.6391.7	47.9007	540	47.8738	100		0	0	593	24.35
20	63.76	63.76	90.55	68.16	65.51	gi|68057010	AAX87263.1	NAD nucleotidase	1	auto	0	96.88	TVDLTIQNAGGVR	Label:13C(6)(I)@6		-0.0217172	1348.72	675.367	1348.74	675.378	2	10	20.1.1.8504.2	111.6	326	111.483	0.713174	10.1258	209	14.46	183	13.53
20	63.76	63.76	90.55	68.16	65.51	gi|68057010	AAX87263.1	NAD nucleotidase	1	auto	0	94.93	TVDLTIQNAGGVR	Label:13C(6)(I)@6		-0.0518158	1348.69	675.352	1348.74	675.378	2	7	23.1.1.6796.7	48.7473	363	48.7517	100		0	0	256	16
20	63.76	63.76	90.55	68.16	65.51	gi|68057010	AAX87263.1	NAD nucleotidase	1	auto	0	87.66	TVDLTIQNAGGVR	Label:13C(6)(I)@6		-0.0181775	1348.72	675.369	1348.74	675.378	2	9	20.1.1.8561.3	113.835	255	113.803	100		0	0	182	13.49
20	63.76	63.76	90.55	68.16	65.51	gi|68057010	AAX87263.1	NAD nucleotidase	1	auto	0	86.77	TVDLTIQNAGGVR	Label:13C(6)(I)@6		-0.0175672	1348.72	675.369	1348.74	675.378	2	9	20.1.1.8730.3	117.982	275	117.952	0.727924	10.9087	178	13.34	159.08	12.61
20	63.76	63.76	90.55	68.16	65.51	gi|68057010	AAX87263.1	NAD nucleotidase	1	auto	0	72.78	TVDLTIQNAGGVR	Label:13C(6)(I)@6		0.00830945	1348.75	675.382	1348.74	675.378	2	9	20.1.1.8465.2	109.53	338	109.56	0.770669	9.6044	223	14.93	211	14.53
20	63.76	63.76	90.55	68.16	65.51	gi|68057010	AAX87263.1	NAD nucleotidase	1	auto	0	63.5	TVDLTIQNAGGVR	Label:13C(6)(I)@6		-0.0247687	1348.72	675.365	1348.74	675.378	2	8	20.1.1.8783.6	120.026	234	119.958	100		0	0	155	12.45
20	63.76	63.76	90.55	68.16	65.51	gi|68057010	AAX87263.1	NAD nucleotidase	1	auto	2	99	VDIGGFSAVNAK			-0.00103494	1176.61	589.314	1176.61	589.314	2	13	5.1.1.6278.3	48.5437	1621	48.6256	1.53581	2.90143	1818	42.64	3428	58.55
20	63.76	63.76	90.55	68.16	65.51	gi|68057010	AAX87263.1	NAD nucleotidase	1	auto	0	99	VDIGGFSAVNAK	Label:13C(6)(I)@3		-0.00772223	1182.63	592.32	1182.63	592.324	2	12	7.1.1.6944.4	48.6266	694	48.7075	2.30199	7.57344	236	15.36	667	25.83
20	63.76	63.76	90.55	68.16	65.51	gi|68057010	AAX87263.1	NAD nucleotidase	1	auto	0	99	VDIGGFSAVNAK	Label:13C(6)(I)@3		-0.00856307	1182.63	592.32	1182.63	592.324	2	11	24.1.1.6838.6	51.672	751	51.9282	1.38316	6.95969	328	18.11	557	23.6
20	63.76	63.76	90.55	68.16	65.51	gi|68057010	AAX87263.1	NAD nucleotidase	1	auto	0	99	VDIGGFSAVNAK	Label:13C(6)(I)@3		-0.0123988	1182.62	592.318	1182.63	592.324	2	11	20.1.1.7304.5	50.5639	3191	50.8203	1.58055	2.97239	1715	41.41	3328	57.69
20	63.76	63.76	90.55	68.16	65.51	gi|68057010	AAX87263.1	NAD nucleotidase	1	auto	0	99	VDIGGFSAVNAK	Label:13C(6)(I)@3		-0.00878213	1182.63	592.32	1182.63	592.324	2	11	25.1.1.6669.2	51.8114	1528	51.8056	1.61678	4.16406	867	29.44	1721	41.48
20	63.76	63.76	90.55	68.16	65.51	gi|68057010	AAX87263.1	NAD nucleotidase	1	auto	0	99	VDIGGFSAVNAK	Label:13C(6)(I)@3		-0.0139918	1182.62	592.317	1182.63	592.324	2	12	2.1.1.6908.5	47.2088	2896	47.3705	1.06926	2.30732	3309	57.52	4344	65.91
20	63.76	63.76	90.55	68.16	65.51	gi|68057010	AAX87263.1	NAD nucleotidase	1	auto	0	99	VDIGGFSAVNAK	Label:13C(6)(I)@3		-0.0123988	1182.62	592.318	1182.63	592.324	2	10	20.1.1.7305.3	50.5868	3217	50.85	1.54081	2.9438	1764	42	3337	57.77
20	63.76	63.76	90.55	68.16	65.51	gi|68057010	AAX87263.1	NAD nucleotidase	1	auto	0	99	VDIGGFSAVNAK			-0.00727168	1176.61	589.311	1176.61	589.314	2	11	4.1.1.6853.5	48.7381	329	48.862	2.66845	6.43734	315	17.75	1032	32.12
20	63.76	63.76	90.55	68.16	65.51	gi|68057010	AAX87263.1	NAD nucleotidase	1	auto	0	98.41	VDIGGFSAVNAK			-0.0226917	1176.59	589.303	1176.61	589.314	2	11	25.1.1.6672.3	51.9195	961	51.9763	1.5017	4.52015	755	27.48	1392	37.31
20	63.76	63.76	90.55	68.16	65.51	gi|68057010	AAX87263.1	NAD nucleotidase	1	auto	0	96.2	VDIGGFSAVNAK			-0.0100291	1176.6	589.309	1176.61	589.314	2	10	7.1.1.6946.3	48.7209	334	48.7075	2.30199	7.57344	236	15.36	667	25.83
20	63.76	63.76	90.55	68.16	65.51	gi|68057010	AAX87263.1	NAD nucleotidase	1	auto	0	95.41	VDIGGFSAVNAK			-0.00518879	1176.61	589.312	1176.61	589.314	2	10	24.1.1.6846.5	52.066	564	52.089	1.38085	7.54802	279	16.7	473	21.75
20	63.76	63.76	90.55	68.16	65.51	gi|68057010	AAX87263.1	NAD nucleotidase	1	auto	0	94.99	VDIGGFSAVNAK	Label:13C(6)(I)@3		-0.018868	1182.62	592.315	1182.63	592.324	2	9	20.1.1.7371.2	52.5962	1357	52.5904	2.09733	4.80975	600	24.49	1545	39.31
20	63.76	63.76	90.55	68.16	65.51	gi|68057010	AAX87263.1	NAD nucleotidase	1	auto	0	94.36	VDIGGFSAVNAK			-0.00775207	1176.61	589.31	1176.61	589.314	2	10	24.1.1.6842.5	51.8673	675	51.8418	1.27924	6.93857	340	18.44	534	23.11
20	63.76	63.76	90.55	68.16	65.51	gi|68057010	AAX87263.1	NAD nucleotidase	1	auto	0	85.52	VDIGGFSAVNAK			-0.0129405	1176.6	589.308	1176.61	589.314	2	8	21.1.1.6471.6	50.3292	615	50.4023	1.92841	6.04633	389	19.72	921	30.35
20	63.76	63.76	90.55	68.16	65.51	gi|68057010	AAX87263.1	NAD nucleotidase	1	auto	0	77.32	VDIGGFSAVNAK	Label:13C(6)(I)@3		-0.0132909	1182.62	592.318	1182.63	592.324	2	9	23.1.1.6864.6	51.6374	42	51.6504	0.779404	9.43221	230	15.17	220.09	14.84
20	63.76	63.76	90.55	68.16	65.51	gi|68057010	AAX87263.1	NAD nucleotidase	1	auto	0	51.99	VDIGGFSAVNAK			-0.00203926	1176.61	589.313	1176.61	589.314	2	7	20.1.1.8231.4	91.089	323	91.2919	0.01		223	14.93	0	0
20	63.76	63.76	90.55	68.16	65.51	gi|68057010	AAX87263.1	NAD nucleotidase	1	auto	0	99	VNDIDVIVTGDSHYLYGNDELR	Label:13C(6)(I)@4; Label:13C(6)(I)@7		0.01054	2518.25	840.423	2518.24	840.42	3	20	2.1.1.7507.4	65.7112	3621	65.505	2.39515	2.8344	1668	40.84	4905	70.04
20	63.76	63.76	90.55	68.16	65.51	gi|68057010	AAX87263.1	NAD nucleotidase	1	auto	0	87.25	VNDIDVIVTGDSHYLYGNDELR	Label:13C(6)(I)@4; Label:13C(6)(I)@7		-0.0176601	2518.22	840.414	2518.24	840.42	3	10	2.1.1.7583.2	68.1979	794	68.1912	1.53021	5.92039	437	20.9	821	28.65
20	63.76	63.76	90.55	68.16	65.51	gi|68057010	AAX87263.1	NAD nucleotidase	1	auto	2	99	WKPYDIFTVDGEK	Label:13C(6)(I)@6		0.00727071	1602.81	535.277	1602.8	535.275	3	12	5.1.1.6705.3	62.8542	3952	63.0619	1.91473	2.73404	1907	43.67	4483	66.96
20	63.76	63.76	90.55	68.16	65.51	gi|68057010	AAX87263.1	NAD nucleotidase	1	auto	0	99	WKPYDIFTVDGEK			0.00971716	1596.79	533.271	1596.78	533.268	3	12	5.1.1.6708.3	62.9472	1723	63.0965	1.71565	2.65252	2096	45.78	4415	66.45
20	63.76	63.76	90.55	68.16	65.51	gi|68057010	AAX87263.1	NAD nucleotidase	1	auto	0	99	WKPYDIFTVDGEK	Label:13C(6)(I)@6		0.00274555	1602.81	535.276	1602.8	535.275	3	12	20.1.1.7766.2	66.6636	2520	66.6574	1.51873	3.31722	1396	37.36	2603	51.02
20	63.76	63.76	90.55	68.16	65.51	gi|68057010	AAX87263.1	NAD nucleotidase	1	auto	0	99	WKPYDIFTVDGEK	Label:13C(6)(I)@6		0.0162942	1602.82	535.28	1602.8	535.275	3	11	20.1.1.7814.3	68.7148	1169	68.7028	100		0	0	1322	36.36
20	63.76	63.76	90.55	68.16	65.51	gi|68057010	AAX87263.1	NAD nucleotidase	1	auto	0	98.71	WKPYDIFTVDGEK	Label:13C(6)(I)@6		0.0079344	1602.81	535.277	1602.8	535.275	3	12	25.1.1.7062.6	67.2331	1014	67.2054	1.93132	5.57115	458	21.4	1086	32.95
20	63.76	63.76	90.55	68.16	65.51	gi|68057010	AAX87263.1	NAD nucleotidase	1	auto	0	97.99	WKPYDIFTVDGEK	Label:13C(6)(I)@6		0.00177999	1602.8	535.275	1602.8	535.275	3	11	2.1.1.7376.5	61.5171	13256	61.7891	1.81855	1.49428	6484	80.52	14477	120.32
20	63.76	63.76	90.55	68.16	65.51	gi|68057010	AAX87263.1	NAD nucleotidase	1	auto	0	97.65	WKPYDIFTVDGEK	Label:13C(6)(I)@6		0.00525194	1602.81	535.277	1602.8	535.275	3	11	3.1.1.6479.3	61.9554	3202	61.882	1.82594	3.28532	1340	36.61	3004	54.81
20	63.76	63.76	90.55	68.16	65.51	gi|68057010	AAX87263.1	NAD nucleotidase	1	auto	0	97.47	WKPYDIFTVDGEK	Label:13C(6)(I)@6		0.00525194	1602.81	535.277	1602.8	535.275	3	11	3.1.1.6475.5	61.8334	3202	61.882	1.82594	3.28532	1340	36.61	3004	54.81
20	63.76	63.76	90.55	68.16	65.51	gi|68057010	AAX87263.1	NAD nucleotidase	1	auto	0	68.11	WKPYDIFTVDGEK	Label:13C(6)(I)@6		0.00506883	1602.81	535.277	1602.8	535.275	3	9	3.1.1.6471.2	61.6901	3202	61.882	1.82594	3.28532	1340	36.61	3004	54.81
20	63.76	63.76	90.55	68.16	65.51	gi|68057010	AAX87263.1	NAD nucleotidase	1	auto	0	63.51	WKPYDIFTVDGEK	Label:13C(6)(I)@6		0.0200183	1602.82	535.281	1602.8	535.275	3	8	25.1.1.7074.5	67.8132	1442	67.9808	0.01		752	27.42	0	0
20	63.76	63.76	90.55	68.16	65.51	gi|68057010	AAX87263.1	NAD nucleotidase	1	auto	0	62.26	WKPYDIFTVDGEK			0.006912	1596.79	799.402	1596.78	799.398	2	9	2.1.1.7386.2	61.8272	2010	61.757	1.35688	2.47347	2616	51.15	4358	66.02
20	63.76	63.76	90.55	68.16	65.51	gi|68057010	AAX87263.1	NAD nucleotidase	1	auto	0	57.88	WKPYDIFTVDGEK	Label:13C(6)(I)@6		0.00214333	1602.8	535.275	1602.8	535.275	3	8	24.1.1.7137.3	67.6041	130	67.6086	1.14922	15.296	73	8.54	103	10.15
20	63.76	63.76	90.55	68.16	65.51	gi|68057010	AAX87263.1	NAD nucleotidase	1	auto	0	53.74	WKPYDIFTVDGEK	Label:13C(6)(I)@6		0.0228762	1602.83	535.282	1602.8	535.275	3	5	21.1.1.6989.7	69.9277	1035	70.3069	100		0	0	761	27.59
20	63.76	63.76	90.55	68.16	65.51	gi|68057010	AAX87263.1	NAD nucleotidase	1	auto	2	99	YEGVDTYLPDAESFIK	Label:13C(6)(I)@15		-0.00130452	1851.89	926.95	1851.89	926.951	2	15	3.1.1.6747.2	70.7029	2133	70.8295	1.54159	3.05282	1640	40.5	3104	55.71
20	63.76	63.76	90.55	68.16	65.51	gi|68057010	AAX87263.1	NAD nucleotidase	1	auto	0	99	YEGVDTYLPDAESFIK			0.000162486	1845.87	923.941	1845.87	923.941	2	18	5.1.1.6933.2	71.1745	1502	71.3351	1.78624	2.76751	1901	43.6	4169	64.57
20	63.76	63.76	90.55	68.16	65.51	gi|68057010	AAX87263.1	NAD nucleotidase	1	auto	0	97.63	YEGVDTYLPDAESFIK	Label:13C(6)(I)@15		-0.0014389	1851.89	926.95	1851.89	926.951	2	10	5.1.1.6932.4	71.1498	3588	71.3351	1.78624	2.76751	1901	43.6	4169	64.57
136	27.24	27.24	97.24	76.38	73.62	gi|68058496	AAX88749.1	molybdate-binding periplasmic protein	1	auto	2	99	AEAPYGIVYSTDAK			0.00272669	1483.72	742.868	1483.72	742.867	2	12	3.1.1.5997.7	47.2164	6987	46.9286	0.656593	1.70972	7665	87.55	6179	78.61
136	27.24	27.24	97.24	76.38	73.62	gi|68058496	AAX88749.1	molybdate-binding periplasmic protein	1	auto	0	99	AEAPYGIVYSTDAK			0.00284877	1483.72	742.868	1483.72	742.867	2	15	3.1.1.5981.2	46.7293	6987	46.9286	0.656593	1.70972	7665	87.55	6179	78.61
136	27.24	27.24	97.24	76.38	73.62	gi|68058496	AAX88749.1	molybdate-binding periplasmic protein	1	auto	0	99	AEAPYGIVYSTDAK	Label:13C(6)(I)@7		-0.000176685	1489.74	745.877	1489.74	745.877	2	13	4.1.1.6849.7	48.525	232	48.3961	0.642669	8.51114	313.04	17.69	247	15.72
136	27.24	27.24	97.24	76.38	73.62	gi|68058496	AAX88749.1	molybdate-binding periplasmic protein	1	auto	0	99	AEAPYGIVYSTDAK			0.00971944	1483.73	742.872	1483.72	742.867	2	11	5.1.1.6263.7	48.0819	1011	48.1803	0.643424	4.58837	1076	32.8	850	29.15
136	27.24	27.24	97.24	76.38	73.62	gi|68058496	AAX88749.1	molybdate-binding periplasmic protein	1	auto	0	99	AEAPYGIVYSTDAK	Label:13C(6)(I)@7		0.010647	1489.75	497.591	1489.74	497.587	3	15	6.1.1.6526.2	47.3576	3060	47.5	0.774631	2.36833	3657	60.47	3478	58.97
136	27.24	27.24	97.24	76.38	73.62	gi|68058496	AAX88749.1	molybdate-binding periplasmic protein	1	auto	0	99	AEAPYGIVYSTDAK			0.00709603	1483.73	742.87	1483.72	742.867	2	15	21.1.1.6451.3	49.6979	2862	49.9678	0.788279	2.45061	3386	58.19	3277	57.25
136	27.24	27.24	97.24	76.38	73.62	gi|68058496	AAX88749.1	molybdate-binding periplasmic protein	1	auto	0	99	AEAPYGIVYSTDAK	Label:13C(6)(I)@7		-0.00517939	1489.73	745.875	1489.74	745.877	2	15	22.1.1.6462.2	50.2244	8385	50.4956	0.609581	1.43527	11340	106.49	8487	92.12
136	27.24	27.24	97.24	76.38	73.62	gi|68058496	AAX88749.1	molybdate-binding periplasmic protein	1	auto	0	99	AEAPYGIVYSTDAK			0.00617144	1483.73	495.582	1483.72	495.58	3	14	6.1.1.6540.3	47.7699	3376	47.5293	0.741064	2.36281	3760	61.32	3421	58.49
136	27.24	27.24	97.24	76.38	73.62	gi|68058496	AAX88749.1	molybdate-binding periplasmic protein	1	auto	0	99	AEAPYGIVYSTDAK	Label:13C(6)(I)@7		0.00581696	1489.75	745.88	1489.74	745.877	2	15	7.1.1.6936.2	48.1826	516	48.2253	1.03456	6.53881	418.05	20.45	531	23.04
136	27.24	27.24	97.24	76.38	73.62	gi|68058496	AAX88749.1	molybdate-binding periplasmic protein	1	auto	0	99	AEAPYGIVYSTDAK	Label:13C(6)(I)@7		-0.00791115	1489.73	745.873	1489.74	745.877	2	13	6.1.1.6522.4	47.2444	8473	47.4135	0.46659	1.35224	15016	122.54	8602	92.75
136	27.24	27.24	97.24	76.38	73.62	gi|68058496	AAX88749.1	molybdate-binding periplasmic protein	1	auto	0	99	AEAPYGIVYSTDAK			0.00638552	1483.73	742.87	1483.72	742.867	2	13	22.1.1.6509.3	51.7171	2569	51.7374	0.718725	2.71226	2900	53.85	2559	50.59
136	27.24	27.24	97.24	76.38	73.62	gi|68058496	AAX88749.1	molybdate-binding periplasmic protein	1	auto	0	99	AEAPYGIVYSTDAK			0.00815256	1483.73	742.871	1483.72	742.867	2	9	24.1.1.6833.7	51.4391	251	51.4919	0.847992	9.1917	232	15.23	241.54	15.54
136	27.24	27.24	97.24	76.38	73.62	gi|68058496	AAX88749.1	molybdate-binding periplasmic protein	1	auto	0	99	AEAPYGIVYSTDAK	Label:13C(6)(I)@7		0.00412912	1489.74	745.879	1489.74	745.877	2	14	23.1.1.6853.6	51.1703	563	51.2731	1.04625	6.05515	485	22.02	623	24.96
136	27.24	27.24	97.24	76.38	73.62	gi|68058496	AAX88749.1	molybdate-binding periplasmic protein	1	auto	0	99	AEAPYGIVYSTDAK			0.00580521	1483.73	495.582	1483.72	495.58	3	13	6.1.1.6537.2	47.6793	3376	47.5293	0.741064	2.36281	3760	61.32	3421	58.49
136	27.24	27.24	97.24	76.38	73.62	gi|68058496	AAX88749.1	molybdate-binding periplasmic protein	1	auto	0	99	AEAPYGIVYSTDAK			0.00899805	1483.73	742.871	1483.72	742.867	2	14	2.1.1.6903.3	47.0545	2341	46.9858	0.696491	2.8461	2678	51.75	2290	47.85
136	27.24	27.24	97.24	76.38	73.62	gi|68058496	AAX88749.1	molybdate-binding periplasmic protein	1	auto	0	99	AEAPYGIVYSTDAK			-0.000146885	1483.72	742.867	1483.72	742.867	2	13	4.1.1.6847.3	48.3615	281	48.3961	0.642669	8.51114	313.04	17.69	247	15.72
136	27.24	27.24	97.24	76.38	73.62	gi|68058496	AAX88749.1	molybdate-binding periplasmic protein	1	auto	0	99	AEAPYGIVYSTDAK	Label:13C(6)(I)@7		-0.00481321	1489.73	745.875	1489.74	745.877	2	11	22.1.1.6526.2	52.2518	1185	52.2462	0.788164	3.95615	1299	36.04	1257	35.45
136	27.24	27.24	97.24	76.38	73.62	gi|68058496	AAX88749.1	molybdate-binding periplasmic protein	1	auto	0	99	AEAPYGIVYSTDAK			0.0114902	1483.73	742.873	1483.72	742.867	2	12	21.1.1.6489.6	50.8989	1090	50.7499	1.23793	3.74322	1183	34.39	1798	42.4
136	27.24	27.24	97.24	76.38	73.62	gi|68058496	AAX88749.1	molybdate-binding periplasmic protein	1	auto	0	82.73	AEAPYGIVYSTDAK	Label:13C(6)(I)@7		0.00327468	1489.74	745.879	1489.74	745.877	2	10	23.1.1.6881.6	52.4473	285	52.3052	1.25209	9.5002	182.82	13.52	281.04	16.76
136	27.24	27.24	97.24	76.38	73.62	gi|68058496	AAX88749.1	molybdate-binding periplasmic protein	1	auto	0	71.54	AEAPYGIVYSTDAK			0.00345916	1483.72	742.869	1483.72	742.867	2	9	3.1.1.6001.5	47.3248	5703	47.0159	0.702433	1.86087	6236	78.97	5378	73.33
136	27.24	27.24	97.24	76.38	73.62	gi|68058496	AAX88749.1	molybdate-binding periplasmic protein	1	auto	0	90.35	GEWINALK	Label:13C(6)(I)@4		-0.0125945	935.505	468.76	935.517	468.766	2	9	22.1.1.6538.2	52.6376	2451	52.8291	0.778523	2.68901	2830	53.2	2705	52.01
136	27.24	27.24	97.24	76.38	73.62	gi|68058496	AAX88749.1	molybdate-binding periplasmic protein	1	auto	0	67.37	GEWINALK	Label:13C(6)(I)@4		-0.00600323	935.511	468.763	935.517	468.766	2	8	22.1.1.6640.4	56.1146	1230	56.099	0.623881	3.65929	1722	41.5	1319	36.32
136	27.24	27.24	97.24	76.38	73.62	gi|68058496	AAX88749.1	molybdate-binding periplasmic protein	1	auto	0	51.42	GEWINALK			0.00677575	929.504	465.759	929.497	465.756	2	8	22.1.1.6604.2	54.8505	2519	54.775	0.75114	3.26591	1954	44.2	1802	42.45
136	27.24	27.24	97.24	76.38	73.62	gi|68058496	AAX88749.1	molybdate-binding periplasmic protein	1	auto	0	51.31	GEWINALK	Label:13C(6)(I)@4		-0.00539293	935.512	468.763	935.517	468.766	2	8	22.1.1.6636.5	55.9705	1255	56.0233	0.617435	3.55917	1831	42.79	1388	37.26
136	27.24	27.24	97.24	76.38	73.62	gi|68058496	AAX88749.1	molybdate-binding periplasmic protein	1	auto	2	99	QVEEGAPADIFVSASNK			-0.00200002	1760.86	881.435	1760.86	881.436	2	15	3.1.1.6148.4	51.6809	1459	51.9346	0.931159	3.49332	1536	39.19	1756	41.9
136	27.24	27.24	97.24	76.38	73.62	gi|68058496	AAX88749.1	molybdate-binding periplasmic protein	1	auto	0	99	QVEEGAPADIFVSASNK	Gln->pyro-Glu@N-term; Label:13C(6)(I)@10		0.00508589	1749.86	875.936	1749.85	875.933	2	15	6.1.1.7107.4	65.2552	3106	65.5364	0.853697	2.40196	3387	58.2	3550	59.58
136	27.24	27.24	97.24	76.38	73.62	gi|68058496	AAX88749.1	molybdate-binding periplasmic protein	1	auto	0	99	QVEEGAPADIFVSASNK	Gln->pyro-Glu@N-term		0.00722558	1743.84	872.927	1743.83	872.923	2	13	6.1.1.7108.3	65.2824	2936	65.5665	0.838864	2.36965	3510	59.25	3615	60.12
136	27.24	27.24	97.24	76.38	73.62	gi|68058496	AAX88749.1	molybdate-binding periplasmic protein	1	auto	0	99	QVEEGAPADIFVSASNK			-0.00559785	1760.85	881.433	1760.86	881.436	2	13	6.1.1.6691.2	52.2556	4961	52.5195	0.667421	1.9607	5776	76	4733	68.8
136	27.24	27.24	97.24	76.38	73.62	gi|68058496	AAX88749.1	molybdate-binding periplasmic protein	1	auto	0	99	QVEEGAPADIFVSASNK	Label:13C(6)(I)@10		-0.00640997	1766.87	884.443	1766.88	884.446	2	9	6.1.1.6690.7	52.2443	4379	52.4896	0.688322	2.01023	5403	73.51	4566	67.57
136	27.24	27.24	97.24	76.38	73.62	gi|68058496	AAX88749.1	molybdate-binding periplasmic protein	1	auto	0	99	QVEEGAPADIFVSASNK			0.0118568	1760.87	587.964	1760.86	587.96	3	11	22.1.1.6658.5	56.7315	566	56.8189	100		0	0	741	27.22
136	27.24	27.24	97.24	76.38	73.62	gi|68058496	AAX88749.1	molybdate-binding periplasmic protein	1	auto	0	99	QVEEGAPADIFVSASNK	Label:13C(6)(I)@10		-0.00100659	1766.88	884.446	1766.88	884.446	2	13	3.1.1.6147.6	51.6583	1430	51.8162	0.933918	3.75181	1330	36.47	1525	39.05
136	27.24	27.24	97.24	76.38	73.62	gi|68058496	AAX88749.1	molybdate-binding periplasmic protein	1	auto	0	99	QVEEGAPADIFVSASNK	Label:13C(6)(I)@10		-0.0160666	1766.86	884.438	1766.88	884.446	2	13	2.1.1.7060.6	51.7419	439	51.7207	100		0	0	480.08	21.91
136	27.24	27.24	97.24	76.38	73.62	gi|68058496	AAX88749.1	molybdate-binding periplasmic protein	1	auto	0	99	QVEEGAPADIFVSASNK			-0.0503253	1760.81	881.411	1760.86	881.436	2	12	2.1.1.7063.4	51.8187	819	51.8062	0.511661	5.36358	901	30.02	566	23.79
136	27.24	27.24	97.24	76.38	73.62	gi|68058496	AAX88749.1	molybdate-binding periplasmic protein	1	auto	0	81.99	QVEEGAPADIFVSASNK	Label:13C(6)(I)@10		0.0124784	1766.89	589.971	1766.88	589.967	3	9	21.1.1.6616.5	55.0739	466	55.0528	100		0	0	569	23.85
136	27.24	27.24	97.24	76.38	73.62	gi|68058496	AAX88749.1	molybdate-binding periplasmic protein	1	auto	2	99	SAVNSVDIAK			-0.00553725	1002.53	502.272	1002.53	502.275	2	12	22.1.1.5907.2	33.7145	1969	33.7686	0.810868	3.15066	2019	44.93	2010	44.83
136	27.24	27.24	97.24	76.38	73.62	gi|68058496	AAX88749.1	molybdate-binding periplasmic protein	1	auto	0	99	SAVNSVDIAK	Label:13C(6)(I)@8		-0.0129467	1008.54	505.278	1008.55	505.285	2	13	22.1.1.5994.3	36.2995	1741	36.1015	0.863437	3.39993	1681	41	1782	42.21
136	27.24	27.24	97.24	76.38	73.62	gi|68058496	AAX88749.1	molybdate-binding periplasmic protein	1	auto	0	99	SAVNSVDIAK			-0.00517107	1002.53	502.272	1002.53	502.275	2	11	22.1.1.5904.3	33.6297	1968	33.7686	0.810868	3.15066	2019	44.93	2010	44.83
136	27.24	27.24	97.24	76.38	73.62	gi|68058496	AAX88749.1	molybdate-binding periplasmic protein	1	auto	0	99	SAVNSVDIAK			-0.00117816	1002.53	502.274	1002.53	502.275	2	12	6.1.1.5981.2	31.8858	4004	32.1292	0.683701	2.2076	4496	67.05	3774	61.43
136	27.24	27.24	97.24	76.38	73.62	gi|68058496	AAX88749.1	molybdate-binding periplasmic protein	1	auto	0	99	SAVNSVDIAK	Label:13C(6)(I)@8		-0.00635543	1008.55	505.281	1008.55	505.285	2	11	22.1.1.5968.2	35.5313	3344	35.3798	0.713566	2.29915	4051	63.65	3549	59.57
136	27.24	27.24	97.24	76.38	73.62	gi|68058496	AAX88749.1	molybdate-binding periplasmic protein	1	auto	0	99	SAVNSVDIAK	Label:13C(6)(I)@8		-0.00836943	1008.55	505.281	1008.55	505.285	2	10	22.1.1.5901.4	33.5319	2094	33.7401	0.860602	3.15042	1961	44.28	2072	45.52
136	27.24	27.24	97.24	76.38	73.62	gi|68058496	AAX88749.1	molybdate-binding periplasmic protein	1	auto	0	98.68	SAVNSVDIAK	Label:13C(6)(I)@8		-0.0201704	1008.53	505.274	1008.55	505.285	2	10	6.1.1.6028.3	33.243	1602	33.2926	0.999091	3.87481	1209	34.77	1483	38.51
136	27.24	27.24	97.24	76.38	73.62	gi|68058496	AAX88749.1	molybdate-binding periplasmic protein	1	auto	0	94.75	SAVNSVDIAK			0.000775082	1002.54	502.275	1002.53	502.275	2	10	6.1.1.6017.6	32.9257	2847	32.9342	0.875341	3.05001	2075	45.55	2230	47.22
136	27.24	27.24	97.24	76.38	73.62	gi|68058496	AAX88749.1	molybdate-binding periplasmic protein	1	auto	0	91.61	SAVNSVDIAK	Label:13C(6)(I)@8		-0.00478866	1008.55	505.282	1008.55	505.285	2	5	6.1.1.5954.7	31.0981	2827	31.342	0.932906	2.73888	2497	49.97	2860	53.48
136	27.24	27.24	97.24	76.38	73.62	gi|68058496	AAX88749.1	molybdate-binding periplasmic protein	1	auto	0	84.66	SAVNSVDIAK			-0.0155833	1002.52	502.267	1002.53	502.275	2	6	6.1.1.6077.7	34.6566	1625	34.8271	0.01		1197	34.6	0	0
136	27.24	27.24	97.24	76.38	73.62	gi|68058496	AAX88749.1	molybdate-binding periplasmic protein	1	auto	0	82.86	SAVNSVDIAK			-0.0103587	1002.52	502.269	1002.53	502.275	2	9	22.1.1.5976.2	35.737	3069	35.6822	0.605178	2.61446	3432	58.58	2550	50.5
136	27.24	27.24	97.24	76.38	73.62	gi|68058496	AAX88749.1	molybdate-binding periplasmic protein	1	auto	2	99	TVAVFPADSHKPVVYPVSIVK			-0.0012763	2252.26	564.071	2252.26	564.071	4	16	3.1.1.6163.5	52.1292	3246	52.2022	0.792719	2.2108	4148	64.4	4037.08	63.54
136	27.24	27.24	97.24	76.38	73.62	gi|68058496	AAX88749.1	molybdate-binding periplasmic protein	1	auto	0	99	TVAVFPADSHKPVVYPVSIVK			-0.00649657	2252.25	751.757	2252.26	751.76	3	16	6.1.1.6719.2	53.0989	7538	52.7921	0.537713	1.64479	9296	96.42	6137	78.34
136	27.24	27.24	97.24	76.38	73.62	gi|68058496	AAX88749.1	molybdate-binding periplasmic protein	1	auto	0	99	TVAVFPADSHKPVVYPVSIVK	Label:13C(6)(I)@19		-0.00225224	2258.27	565.576	2258.28	565.577	4	16	6.1.1.6725.3	53.291	2773	53.0023	0.483601	2.05471	6358	79.74	3775	61.44
136	27.24	27.24	97.24	76.38	73.62	gi|68058496	AAX88749.1	molybdate-binding periplasmic protein	1	auto	0	99	TVAVFPADSHKPVVYPVSIVK			0.00629068	2252.26	564.073	2252.26	564.071	4	16	6.1.1.6788.6	55.2599	1069	55.2394	0.850937	4.14316	1140	33.76	1191	34.51
136	27.24	27.24	97.24	76.38	73.62	gi|68058496	AAX88749.1	molybdate-binding periplasmic protein	1	auto	0	99	TVAVFPADSHKPVVYPVSIVK	Label:13C(6)(I)@19		0.00360748	2258.28	565.577	2258.28	565.577	4	18	6.1.1.6790.6	55.3186	1001	55.269	1.02234	4.11326	1062	32.59	1333	36.51
136	27.24	27.24	97.24	76.38	73.62	gi|68058496	AAX88749.1	molybdate-binding periplasmic protein	1	auto	0	99	TVAVFPADSHKPVVYPVSIVK			-0.00270124	2252.25	751.759	2252.26	751.76	3	15	22.1.1.6658.2	56.7185	3161	56.783	0.813872	2.26528	3899	62.44	3896	62.42
136	27.24	27.24	97.24	76.38	73.62	gi|68058496	AAX88749.1	molybdate-binding periplasmic protein	1	auto	0	99	TVAVFPADSHKPVVYPVSIVK			0.00197736	2252.26	564.072	2252.26	564.071	4	14	22.1.1.6707.2	58.4623	2428	58.4227	0.830205	2.79221	2541	50.41	2590	50.89
136	27.24	27.24	97.24	76.38	73.62	gi|68058496	AAX88749.1	molybdate-binding periplasmic protein	1	auto	0	99	TVAVFPADSHKPVVYPVSIVK	Label:13C(6)(I)@19		-0.0218397	2258.26	753.759	2258.28	753.766	3	13	22.1.1.6724.5	59.0961	968	59.1482	0.87499	3.80583	1333	36.51	1432	37.84
136	27.24	27.24	97.24	76.38	73.62	gi|68058496	AAX88749.1	molybdate-binding periplasmic protein	1	auto	0	99	TVAVFPADSHKPVVYPVSIVK	Label:13C(6)(I)@19		-0.00202135	2258.27	565.576	2258.28	565.577	4	14	22.1.1.6742.2	59.7411	1253	59.6972	1.03253	3.61235	1371	37.03	1738	41.69
136	27.24	27.24	97.24	76.38	73.62	gi|68058496	AAX88749.1	molybdate-binding periplasmic protein	1	auto	0	99	TVAVFPADSHKPVVYPVSIVK	Label:13C(6)(I)@19		-0.0186216	2258.26	565.572	2258.28	565.577	4	14	22.1.1.6761.2	60.4812	1181	60.4753	0.791562	3.48635	1669	40.85	1622	40.27
136	27.24	27.24	97.24	76.38	73.62	gi|68058496	AAX88749.1	molybdate-binding periplasmic protein	1	auto	0	99	TVAVFPADSHKPVVYPVSIVK			-0.0136464	2252.24	564.068	2252.26	564.071	4	13	22.1.1.6762.4	60.5236	1209	60.4753	0.791562	3.48635	1669	40.85	1622	40.27
136	27.24	27.24	97.24	76.38	73.62	gi|68058496	AAX88749.1	molybdate-binding periplasmic protein	1	auto	0	99	TVAVFPADSHKPVVYPVSIVK			0.00899036	2252.27	564.074	2252.26	564.071	4	13	2.1.1.7076.4	52.2011	2674	52.3394	0.814269	2.37409	3549	59.57	3548	59.57
136	27.24	27.24	97.24	76.38	73.62	gi|68058496	AAX88749.1	molybdate-binding periplasmic protein	1	auto	0	99	TVAVFPADSHKPVVYPVSIVK			-0.00233608	2252.25	751.759	2252.26	751.76	3	11	3.1.1.6164.7	52.1663	2897	52.3206	0.792466	2.41575	3475	58.95	3381	58.15
136	27.24	27.24	97.24	76.38	73.62	gi|68058496	AAX88749.1	molybdate-binding periplasmic protein	1	auto	0	99	TVAVFPADSHKPVVYPVSIVK	Label:13C(6)(I)@19		-0.00106721	2258.28	565.576	2258.28	565.577	4	13	21.1.1.6630.5	55.5536	1031	55.663	100		0	0	1446	38.03
136	27.24	27.24	97.24	76.38	73.62	gi|68058496	AAX88749.1	molybdate-binding periplasmic protein	1	auto	0	98.44	TVAVFPADSHKPVVYPVSIVK	Label:13C(6)(I)@19		-0.0254301	2258.25	753.758	2258.28	753.766	3	12	21.1.1.6643.3	55.9772	907	55.968	0.881465	4.289	1046	32.34	1132	33.65
136	27.24	27.24	97.24	76.38	73.62	gi|68058496	AAX88749.1	molybdate-binding periplasmic protein	1	auto	0	97.64	TVAVFPADSHKPVVYPVSIVK	Label:13C(6)(I)@19		-0.0250639	2258.25	753.758	2258.28	753.766	3	12	21.1.1.6645.5	56.0511	907	55.968	0.881465	4.289	1046	32.34	1132	33.65
136	27.24	27.24	97.24	76.38	73.62	gi|68058496	AAX88749.1	molybdate-binding periplasmic protein	1	auto	0	97.52	TVAVFPADSHKPVVYPVSIVK	Label:13C(6)(I)@19		-0.0174233	2258.26	565.572	2258.28	565.577	4	9	21.1.1.6661.7	56.5998	751	56.5726	100		0	0	1047	32.36
136	27.24	27.24	97.24	76.38	73.62	gi|68058496	AAX88749.1	molybdate-binding periplasmic protein	1	auto	0	74.51	TVAVFPADSHKPVVYPVSIVK	Label:13C(6)(I)@19		-0.00877082	2258.27	565.574	2258.28	565.577	4	10	20.1.1.7486.2	56.3148	971	56.2785	0.01		1297	36.01	0	0
136	27.24	27.24	97.24	76.38	73.62	gi|68058496	AAX88749.1	molybdate-binding periplasmic protein	1	auto	0	64.72	TVAVFPADSHKPVVYPVSIVK			0.00319797	2252.26	564.072	2252.26	564.071	4	10	22.1.1.6735.2	59.4838	1459	59.5119	0.913664	3.4632	1577	39.71	1769	42.06
136	27.24	27.24	97.24	76.38	73.62	gi|68058496	AAX88749.1	molybdate-binding periplasmic protein	1	auto	0	60.02	TVAVFPADSHKPVVYPVSIVK			-0.00709542	2252.25	751.757	2252.26	751.76	3	10	22.1.1.6653.3	56.5592	3044	56.783	0.813872	2.26528	3899	62.44	3896	62.42
136	27.24	27.24	97.24	76.38	73.62	gi|68058496	AAX88749.1	molybdate-binding periplasmic protein	1	auto	0	59.25	TVAVFPADSHKPVVYPVSIVK			-0.0107729	2252.25	564.069	2252.26	564.071	4	10	22.1.1.6650.5	56.467	3585	56.7475	0.531877	2.36742	4516	67.2	2949	54.3
136	27.24	27.24	97.24	76.38	73.62	gi|68058496	AAX88749.1	molybdate-binding periplasmic protein	1	auto	2	99	VLVGNDLVLIAPAK			-0.0374595	1420.83	711.421	1420.87	711.44	2	16	3.1.1.6455.3	61.1819	6734	61.3301	0.558698	1.89931	6814	82.55	4674	68.37
136	27.24	27.24	97.24	76.38	73.62	gi|68058496	AAX88749.1	molybdate-binding periplasmic protein	1	auto	0	99	VLVGNDLVLIAPAK	Label:13C(6)(I)@10		-0.0338001	1426.85	714.433	1426.89	714.45	2	15	3.1.1.6453.2	61.1129	4427	61.2364	0.625768	2.02381	5619	74.96	4317	65.7
136	27.24	27.24	97.24	76.38	73.62	gi|68058496	AAX88749.1	molybdate-binding periplasmic protein	1	auto	0	99	VLVGNDLVLIAPAK	Label:13C(6)(I)@10		-0.0103761	1426.88	714.445	1426.89	714.45	2	18	4.1.1.7528.2	63.0099	119	63.032	0.68857	13.4838	120.11	10.96	101.54	10.08
136	27.24	27.24	97.24	76.38	73.62	gi|68058496	AAX88749.1	molybdate-binding periplasmic protein	1	auto	0	99	VLVGNDLVLIAPAK	Label:13C(6)(I)@10		-0.0131295	1426.87	714.443	1426.89	714.45	2	15	6.1.1.6986.4	61.403	5074	61.5466	0.517093	1.71958	8709	93.32	5529	74.36
136	27.24	27.24	97.24	76.38	73.62	gi|68058496	AAX88749.1	molybdate-binding periplasmic protein	1	auto	0	99	VLVGNDLVLIAPAK			-0.0118271	1420.85	711.434	1420.87	711.44	2	14	6.1.1.6987.2	61.4252	15266	61.7101	0.209258	1.80982	14935	122.21	3837.04	61.94
136	27.24	27.24	97.24	76.38	73.62	gi|68058496	AAX88749.1	molybdate-binding periplasmic protein	1	auto	0	99	VLVGNDLVLIAPAK	Label:13C(6)(I)@10		-0.0133737	1426.87	714.443	1426.89	714.45	2	20	6.1.1.6995.2	61.6846	5133	61.5466	0.517093	1.71958	8709	93.32	5529	74.36
136	27.24	27.24	97.24	76.38	73.62	gi|68058496	AAX88749.1	molybdate-binding periplasmic protein	1	auto	0	99	VLVGNDLVLIAPAK			0.00383483	1420.87	474.63	1420.87	474.629	3	17	6.1.1.7001.3	61.8983	3488	61.7411	0.934024	2.25769	3673	60.61	4212	64.9
136	27.24	27.24	97.24	76.38	73.62	gi|68058496	AAX88749.1	molybdate-binding periplasmic protein	1	auto	0	99	VLVGNDLVLIAPAK			-0.00597034	1420.86	711.437	1420.87	711.44	2	20	7.1.1.7544.3	62.592	391	62.6698	1.00115	7.11691	358.04	18.92	440.09	20.98
136	27.24	27.24	97.24	76.38	73.62	gi|68058496	AAX88749.1	molybdate-binding periplasmic protein	1	auto	0	99	VLVGNDLVLIAPAK	Label:13C(6)(I)@10		-0.0267275	1426.86	714.437	1426.89	714.45	2	15	21.1.1.6865.2	64.3645	1631	64.5704	0.697823	3.14453	2192	46.82	1878	43.34
136	27.24	27.24	97.24	76.38	73.62	gi|68058496	AAX88749.1	molybdate-binding periplasmic protein	1	auto	0	99	VLVGNDLVLIAPAK	Label:13C(6)(I)@10		-0.00617038	1426.88	714.447	1426.89	714.45	2	13	22.1.1.6874.4	64.9939	4896	65.3586	0.60366	1.83204	7000	83.67	5188	72.03
136	27.24	27.24	97.24	76.38	73.62	gi|68058496	AAX88749.1	molybdate-binding periplasmic protein	1	auto	0	99	VLVGNDLVLIAPAK	Label:13C(6)(I)@10		-0.0290462	1426.86	476.626	1426.89	476.636	3	7	22.1.1.6900.7	66.1432	1045	66.1491	0.968945	4.28588	1002	31.65	1192	34.53
136	27.24	27.24	97.24	76.38	73.62	gi|68058496	AAX88749.1	molybdate-binding periplasmic protein	1	auto	0	99	VLVGNDLVLIAPAK	Label:13C(6)(I)@10		-0.00751304	1426.88	714.446	1426.89	714.45	2	15	22.1.1.6921.2	67.0096	2853	66.9637	0.884528	2.52036	3024	54.99	3284	57.31
136	27.24	27.24	97.24	76.38	73.62	gi|68058496	AAX88749.1	molybdate-binding periplasmic protein	1	auto	0	99	VLVGNDLVLIAPAK			-0.0102229	1420.86	711.435	1420.87	711.44	2	15	22.1.1.6922.2	67.0517	2776	67.0456	0.728923	2.57317	3198	56.55	2862	53.5
136	27.24	27.24	97.24	76.38	73.62	gi|68058496	AAX88749.1	molybdate-binding periplasmic protein	1	auto	0	99	VLVGNDLVLIAPAK	Label:13C(6)(I)@10		-0.0506005	1426.83	714.425	1426.89	714.45	2	13	22.1.1.6972.5	69.232	1029	69.164	0.529044	5.44705	856	29.26	556	23.58
136	27.24	27.24	97.24	76.38	73.62	gi|68058496	AAX88749.1	molybdate-binding periplasmic protein	1	auto	0	99	VLVGNDLVLIAPAK	Label:13C(6)(I)@10		-0.0201849	1426.87	714.44	1426.89	714.45	2	15	23.1.1.7121.4	65.9629	630	66.0537	1.02745	6.95064	371	19.26	468	21.63
136	27.24	27.24	97.24	76.38	73.62	gi|68058496	AAX88749.1	molybdate-binding periplasmic protein	1	auto	0	99	VLVGNDLVLIAPAK			-0.0294151	1420.84	474.619	1420.87	474.629	3	9	22.1.1.6903.3	66.2434	907	66.2301	0.935414	4.39142	970	31.14	1114	33.38
136	27.24	27.24	97.24	76.38	73.62	gi|68058496	AAX88749.1	molybdate-binding periplasmic protein	1	auto	0	99	VLVGNDLVLIAPAK			-0.0291752	1420.84	711.425	1420.87	711.44	2	11	5.1.1.6691.5	62.3908	1167	62.5046	0.50133	4.5806	1251	35.37	770	27.75
136	27.24	27.24	97.24	76.38	73.62	gi|68058496	AAX88749.1	molybdate-binding periplasmic protein	1	auto	0	99	VLVGNDLVLIAPAK	Label:13C(6)(I)@10		-0.00149467	1426.88	714.449	1426.89	714.45	2	13	2.1.1.7367.2	61.2206	1848	61.405	0.668025	2.84243	2747	52.41	2253	47.47
136	27.24	27.24	97.24	76.38	73.62	gi|68058496	AAX88749.1	molybdate-binding periplasmic protein	1	auto	0	99	VLVGNDLVLIAPAK	Label:13C(6)(I)@10		-0.0620029	1426.82	714.419	1426.89	714.45	2	12	21.1.1.6883.5	65.118	2054	64.934	0.794127	3.00782	2239	47.32	2183	46.72
136	27.24	27.24	97.24	76.38	73.62	gi|68058496	AAX88749.1	molybdate-binding periplasmic protein	1	auto	0	98.68	VLVGNDLVLIAPAK	Label:13C(6)(I)@10		-0.0108919	1426.87	714.445	1426.89	714.45	2	11	20.1.1.7725.6	65.0133	940	64.9845	0.478862	4.89792	1126	33.56	662	25.73
136	27.24	27.24	97.24	76.38	73.62	gi|68058496	AAX88749.1	molybdate-binding periplasmic protein	1	auto	0	70.21	VLVGNDLVLIAPAK	Label:13C(6)(I)@10		-0.0488201	1426.84	476.62	1426.89	476.636	3	9	22.1.1.6913.4	66.6819	903	66.658	1.13302	4.82218	739	27.18	1028	32.06
13	77.84	77.84	93.59	87.19	79.39	gi|68057911	AAX88164.1	Outer membrane protein P5	1	auto	0	99	ALIACLAPDR	Label:13C(6)(I)@3; Carbamidomethyl(C)@5		-0.0199789	1104.59	553.3	1104.61	553.31	2	8	5.1.1.6268.7	48.2397	814	48.0226	0.833151	6.14298	524	22.89	536	23.15
13	77.84	77.84	93.59	87.19	79.39	gi|68057911	AAX88164.1	Outer membrane protein P5	1	auto	0	99	ALIACLAPDR	Carbamidomethyl(C)@5		-0.00897243	1098.58	550.296	1098.59	550.3	2	12	28.1.1.4674.4	32.2154	953	32.2347	0.650344	5.37715	779	27.91	622	24.94
13	77.84	77.84	93.59	87.19	79.39	gi|68057911	AAX88164.1	Outer membrane protein P5	1	auto	0	99	ALIACLAPDR	Carbamidomethyl(C)@5		-0.0013277	1098.58	550.299	1098.59	550.3	2	11	7.1.1.6935.6	48.1596	468	48.1229	0.735311	9.87758	216	14.7	195	13.96
13	77.84	77.84	93.59	87.19	79.39	gi|68057911	AAX88164.1	Outer membrane protein P5	1	auto	0	99	ALIACLAPDR	Label:13C(6)(I)@3; Carbamidomethyl(C)@5		-0.00538381	1104.6	553.307	1104.61	553.31	2	12	26.1.1.5045.2	31.7491	1410	31.7743	0.723493	3.63274	1611	40.14	1431	37.83
13	77.84	77.84	93.59	87.19	79.39	gi|68057911	AAX88164.1	Outer membrane protein P5	1	auto	0	99	ALIACLAPDR	Carbamidomethyl(C)@5		-0.00283858	1098.58	550.299	1098.59	550.3	2	11	6.1.1.6518.6	47.1336	4464	47.3843	0.641239	2.23136	4560	67.53	3590	59.92
13	77.84	77.84	93.59	87.19	79.39	gi|68057911	AAX88164.1	Outer membrane protein P5	1	auto	0	99	ALIACLAPDR	Label:13C(6)(I)@3; Carbamidomethyl(C)@5		-0.026617	1104.58	553.297	1104.61	553.31	2	14	31.1.1.4115.5	30.9042	3857	30.9689	0.566934	2.00181	6080	77.97	4232	65.05
13	77.84	77.84	93.59	87.19	79.39	gi|68057911	AAX88164.1	Outer membrane protein P5	1	auto	0	99	ALIACLAPDR	Carbamidomethyl(C)@5		-0.00913615	1098.58	550.295	1098.59	550.3	2	13	4.1.1.6846.4	48.3049	352	48.3961	0.898862	8.5613	260	16.12	286.93	16.94
13	77.84	77.84	93.59	87.19	79.39	gi|68057911	AAX88164.1	Outer membrane protein P5	1	auto	0	99	ALIACLAPDR	Label:13C(6)(I)@3; Carbamidomethyl(C)@5		-0.00775181	1104.6	553.306	1104.61	553.31	2	10	28.1.1.4675.6	32.2573	792	32.2005	0.686927	5.40915	747	27.33	630	25.1
13	77.84	77.84	93.59	87.19	79.39	gi|68057911	AAX88164.1	Outer membrane protein P5	1	auto	0	99	ALIACLAPDR	Label:13C(6)(I)@3; Carbamidomethyl(C)@5		-0.00582357	1104.6	553.307	1104.61	553.31	2	12	30.1.1.4581.4	31.8011	1824	31.9	0.743264	3.17369	2081	45.62	1899	43.58
13	77.84	77.84	93.59	87.19	79.39	gi|68057911	AAX88164.1	Outer membrane protein P5	1	auto	0	99	ALIACLAPDR	Label:13C(6)(I)@3; Carbamidomethyl(C)@5		-0.0191704	1104.59	553.301	1104.61	553.31	2	14	31.1.1.4155.6	33.127	560	33.1667	1.05301	7.43355	321	17.92	415	20.37
13	77.84	77.84	93.59	87.19	79.39	gi|68057911	AAX88164.1	Outer membrane protein P5	1	auto	0	99	ALIACLAPDR	Label:13C(6)(I)@3; Carbamidomethyl(C)@5		-0.00724933	1104.6	553.307	1104.61	553.31	2	13	3.1.1.5985.3	46.8508	3104	46.7236	0.55217	2.21749	5033	70.94	3412	58.41
13	77.84	77.84	93.59	87.19	79.39	gi|68057911	AAX88164.1	Outer membrane protein P5	1	auto	0	99	ALIACLAPDR	Label:13C(6)(I)@3; Carbamidomethyl(C)@5		0.000295273	1104.61	553.31	1104.61	553.31	2	13	27.1.1.4286.4	31.1919	3090	31.3291	0.550926	1.93642	6610	81.3	4471	66.87
13	77.84	77.84	93.59	87.19	79.39	gi|68057911	AAX88164.1	Outer membrane protein P5	1	auto	0	99	ALIACLAPDR	Carbamidomethyl(C)@5		-0.00602746	1098.58	550.297	1098.59	550.3	2	10	22.1.1.6470.3	50.474	2209	50.7204	0.925998	3.39659	1629	40.36	1852	43.03
13	77.84	77.84	93.59	87.19	79.39	gi|68057911	AAX88164.1	Outer membrane protein P5	1	auto	0	99	ALIACLAPDR	Label:13C(6)(I)@3; Carbamidomethyl(C)@5		-0.0135812	1104.59	553.303	1104.61	553.31	2	12	6.1.1.6533.3	47.5668	3622	47.5293	0.75326	2.13584	4562	67.54	4219	64.95
13	77.84	77.84	93.59	87.19	79.39	gi|68057911	AAX88164.1	Outer membrane protein P5	1	auto	0	99	ALIACLAPDR	Carbamidomethyl(C)@5		-0.00527778	1098.58	550.297	1098.59	550.3	2	11	26.1.1.5044.3	31.7181	1775	31.8405	0.692487	3.52727	1749	41.82	1487	38.56
13	77.84	77.84	93.59	87.19	79.39	gi|68057911	AAX88164.1	Outer membrane protein P5	1	auto	0	99	ALIACLAPDR	Carbamidomethyl(C)@5		-0.0108363	1098.57	550.295	1098.59	550.3	2	16	18.1.1.4398.2	29.7898	6891	29.8449	0.321338	2.16942	7510	86.66	2962.86	54.43
13	77.84	77.84	93.59	87.19	79.39	gi|68057911	AAX88164.1	Outer membrane protein P5	1	auto	0	98.74	ALIACLAPDR	Carbamidomethyl(C)@5		-0.00610845	1098.58	550.297	1098.59	550.3	2	11	27.1.1.4287.3	31.2245	5977	31.3673	0.498623	1.98535	6681	81.74	4090	63.95
13	77.84	77.84	93.59	87.19	79.39	gi|68057911	AAX88164.1	Outer membrane protein P5	1	auto	0	98.42	ALIACLAPDR	Carbamidomethyl(C)@5		-0.0245668	1098.56	550.288	1098.59	550.3	2	12	31.1.1.4120.6	31.1682	8543	31.1311	0.224472	2.23547	9263	96.24	2552.84	50.53
13	77.84	77.84	93.59	87.19	79.39	gi|68057911	AAX88164.1	Outer membrane protein P5	1	auto	0	98.33	ALIACLAPDR	Label:13C(6)(I)@3; Carbamidomethyl(C)@5		-0.00602856	1104.6	553.307	1104.61	553.31	2	11	3.1.1.5973.3	46.4993	3291	46.7236	0.55217	2.21749	5033	70.94	3412	58.41
13	77.84	77.84	93.59	87.19	79.39	gi|68057911	AAX88164.1	Outer membrane protein P5	1	auto	0	97.45	ALIACLAPDR	Label:13C(6)(I)@3; Carbamidomethyl(C)@5		-0.00344276	1104.6	553.308	1104.61	553.31	2	10	2.1.1.6897.4	46.8801	1132	46.9558	0.684534	4.65832	1009	31.76	848	29.12
13	77.84	77.84	93.59	87.19	79.39	gi|68057911	AAX88164.1	Outer membrane protein P5	1	auto	0	97.21	ALIACLAPDR	Carbamidomethyl(C)@5		-0.00195471	1098.58	550.299	1098.59	550.3	2	6	32.1.1.5137.7	32.6874	935	32.5917	0.967589	5.79693	548	23.41	651	25.51
13	77.84	77.84	93.59	87.19	79.39	gi|68057911	AAX88164.1	Outer membrane protein P5	1	auto	0	97.13	ALIACLAPDR	Label:13C(6)(I)@3; Carbamidomethyl(C)@5		-0.00344276	1104.6	553.308	1104.61	553.31	2	10	2.1.1.6894.4	46.7923	1132	46.9558	0.684534	4.65832	1009	31.76	848	29.12
13	77.84	77.84	93.59	87.19	79.39	gi|68057911	AAX88164.1	Outer membrane protein P5	1	auto	0	96.01	ALIACLAPDR	Carbamidomethyl(C)@5		-0.0206055	1098.56	550.29	1098.59	550.3	2	9	20.1.1.7319.5	51.0155	809	50.9985	0.700553	6.1119	579	24.06	498	22.32
13	77.84	77.84	93.59	87.19	79.39	gi|68057911	AAX88164.1	Outer membrane protein P5	1	auto	0	95.94	ALIACLAPDR	Carbamidomethyl(C)@5		-0.00395006	1098.58	550.298	1098.59	550.3	2	10	19.1.1.4753.3	30.059	1344	30.1726	0.914802	3.2827	1754	41.88	1970	44.38
13	77.84	77.84	93.59	87.19	79.39	gi|68057911	AAX88164.1	Outer membrane protein P5	1	auto	0	95.58	ALIACLAPDR	Label:13C(6)(I)@3; Carbamidomethyl(C)@5		-0.0190051	1104.59	553.301	1104.61	553.31	2	11	18.1.1.4390.6	29.5634	3165	29.6626	0.704825	2.03483	5206	72.15	4505	67.12
13	77.84	77.84	93.59	87.19	79.39	gi|68057911	AAX88164.1	Outer membrane protein P5	1	auto	0	95.19	ALIACLAPDR	Carbamidomethyl(C)@5		-0.0056721	1098.58	550.297	1098.59	550.3	2	9	21.1.1.6450.4	49.6698	2032	49.9395	0.650867	3.80106	1558	39.47	1245	35.28
13	77.84	77.84	93.59	87.19	79.39	gi|68057911	AAX88164.1	Outer membrane protein P5	1	auto	0	93.16	ALIACLAPDR	Carbamidomethyl(C)@5		-0.0193176	1098.57	550.29	1098.59	550.3	2	11	31.1.1.4116.2	30.9315	6004	31.1311	0.224472	2.23547	9263	96.24	2552.84	50.53
13	77.84	77.84	93.59	87.19	79.39	gi|68057911	AAX88164.1	Outer membrane protein P5	1	auto	0	92.64	ALIACLAPDR	Carbamidomethyl(C)@5		-0.0298745	1098.56	550.285	1098.59	550.3	2	9	16.1.1.3215.6	30.1611	1223	30.3519	0.627811	3.81922	1575	39.69	1214	34.84
13	77.84	77.84	93.59	87.19	79.39	gi|68057911	AAX88164.1	Outer membrane protein P5	1	auto	0	92.13	ALIACLAPDR	Label:13C(6)(I)@3; Carbamidomethyl(C)@5		-0.0137836	1104.59	553.303	1104.61	553.31	2	8	20.1.1.7324.5	51.1669	789	51.2109	0.538958	5.82846	739	27.18	489	22.11
13	77.84	77.84	93.59	87.19	79.39	gi|68057911	AAX88164.1	Outer membrane protein P5	1	auto	0	91.36	ALIACLAPDR	Label:13C(6)(I)@3; Carbamidomethyl(C)@5		-0.0042658	1104.6	553.308	1104.61	553.31	2	9	19.1.1.4774.4	30.7032	1146	30.5365	1.3084	4.3795	846	29.09	1359	36.86
13	77.84	77.84	93.59	87.19	79.39	gi|68057911	AAX88164.1	Outer membrane protein P5	1	auto	0	89.46	ALIACLAPDR	Label:13C(6)(I)@3; Carbamidomethyl(C)@5		-0.0172171	1104.59	553.302	1104.61	553.31	2	9	31.1.1.4400.4	59.6076	519	59.6887	100		0	0	331	18.19
13	77.84	77.84	93.59	87.19	79.39	gi|68057911	AAX88164.1	Outer membrane protein P5	1	auto	0	87.29	ALIACLAPDR	Label:13C(6)(I)@3; Carbamidomethyl(C)@5		-0.00206839	1104.6	553.309	1104.61	553.31	2	9	19.1.1.4757.2	30.1785	1760	30.1726	0.914802	3.2827	1754	41.88	1970	44.38
13	77.84	77.84	93.59	87.19	79.39	gi|68057911	AAX88164.1	Outer membrane protein P5	1	auto	0	86.4	ALIACLAPDR	Label:13C(6)(I)@3; Carbamidomethyl(C)@5		-0.015386	1104.59	553.302	1104.61	553.31	2	8	31.1.1.4438.6	65.7352	343	65.771	2.09825	13.1693	80	8.94	206.09	14.36
13	77.84	77.84	93.59	87.19	79.39	gi|68057911	AAX88164.1	Outer membrane protein P5	1	auto	0	84.99	ALIACLAPDR	Label:13C(6)(I)@3; Carbamidomethyl(C)@5		-0.01856	1104.59	553.301	1104.61	553.31	2	8	31.1.1.4370.5	55.2641	494	55.0389	100		0	0	281	16.76
13	77.84	77.84	93.59	87.19	79.39	gi|68057911	AAX88164.1	Outer membrane protein P5	1	auto	0	79.3	ALIACLAPDR	Carbamidomethyl(C)@5		-0.00371913	1098.58	550.298	1098.59	550.3	2	5	21.1.1.6514.7	51.6915	1110	51.3525	0.972365	5.0796	712	26.68	850	29.15
13	77.84	77.84	93.59	87.19	79.39	gi|68057911	AAX88164.1	Outer membrane protein P5	1	auto	0	74.54	ALIACLAPDR	Carbamidomethyl(C)@5		0.023653	1098.61	550.312	1098.59	550.3	2	8	31.1.1.4420.4	62.7831	0	62.6869	100		0	0	194	13.93
13	77.84	77.84	93.59	87.19	79.39	gi|68057911	AAX88164.1	Outer membrane protein P5	1	auto	0	73.66	ALIACLAPDR	Label:13C(6)(I)@3; Carbamidomethyl(C)@5		-0.00537582	1104.6	553.307	1104.61	553.31	2	7	31.1.1.4473.4	70.8897	482	70.8285	100		0	0	245.91	15.68
13	77.84	77.84	93.59	87.19	79.39	gi|68057911	AAX88164.1	Outer membrane protein P5	1	auto	0	50.62	ALIACLAPDR	Label:13C(6)(I)@3; Carbamidomethyl(C)@5		-0.00903809	1104.6	553.306	1104.61	553.31	2	7	31.1.1.4453.6	68.204	366	68.0405	100		0	0	225.04	15
13	77.84	77.84	93.59	87.19	79.39	gi|68057911	AAX88164.1	Outer membrane protein P5	1	auto	2	99	ALIACLAPDRR	Carbamidomethyl(C)@5	missed R-R@10	-0.00186538	1254.68	419.236	1254.69	419.236	3	12	6.1.1.6281.2	40.3554	1151	40.3503	0.797095	4.15742	1170	34.21	1145	33.84
13	77.84	77.84	93.59	87.19	79.39	gi|68057911	AAX88164.1	Outer membrane protein P5	1	auto	0	99	ALIACLAPDRR	Carbamidomethyl(C)@5	missed R-R@10	0.000310801	1254.69	419.236	1254.69	419.236	3	11	26.1.1.4920.6	27.7861	1027	27.827	0.721134	4.82208	916	30.27	811	28.48
13	77.84	77.84	93.59	87.19	79.39	gi|68057911	AAX88164.1	Outer membrane protein P5	1	auto	0	98.94	ALIACLAPDRR	Carbamidomethyl(C)@5	missed R-R@10	-0.00611618	1254.68	628.347	1254.69	628.351	2	13	18.1.1.4262.5	25.694	1756	25.8514	0.676278	3.43508	1868	43.22	1551	39.38
13	77.84	77.84	93.59	87.19	79.39	gi|68057911	AAX88164.1	Outer membrane protein P5	1	auto	0	98.91	ALIACLAPDRR	Carbamidomethyl(C)@5	missed R-R@10	0.00325389	1254.69	419.237	1254.69	419.236	3	10	17.1.1.4394.4	25.5453	2639	25.738	1.11835	2.66485	2434	49.34	3342	57.81
13	77.84	77.84	93.59	87.19	79.39	gi|68057911	AAX88164.1	Outer membrane protein P5	1	auto	0	98.49	ALIACLAPDRR	Carbamidomethyl(C)@5	missed R-R@10	0.00287343	1254.69	419.237	1254.69	419.236	3	11	18.1.1.4258.5	25.5737	10584	25.8225	0.985557	1.29789	10842	104.12	13119	114.54
13	77.84	77.84	93.59	87.19	79.39	gi|68057911	AAX88164.1	Outer membrane protein P5	1	auto	0	98.47	ALIACLAPDRR	Carbamidomethyl(C)@5	missed R-R@10	-0.0377912	1254.65	419.224	1254.69	419.236	3	9	19.1.1.4611.4	25.8067	923	25.9676	0.552888	5.22483	906	30.1	615	24.8
13	77.84	77.84	93.59	87.19	79.39	gi|68057911	AAX88164.1	Outer membrane protein P5	1	auto	0	98.41	ALIACLAPDRR	Carbamidomethyl(C)@5	missed R-R@10	-0.00569787	1254.68	419.234	1254.69	419.236	3	10	22.1.1.6270.4	44.4665	353	44.3976	0.985498	7.10419	362	19.03	438	20.93
13	77.84	77.84	93.59	87.19	79.39	gi|68057911	AAX88164.1	Outer membrane protein P5	1	auto	0	96.27	ALIACLAPDRR	Carbamidomethyl(C)@5	missed R-R@10	0.00452568	1254.69	419.238	1254.69	419.236	3	10	31.1.1.4012.3	26.9092	16430	27.136	0.533214	1.22709	16786	129.56	10989	104.83
13	77.84	77.84	93.59	87.19	79.39	gi|68057911	AAX88164.1	Outer membrane protein P5	1	auto	0	94.52	ALIACLAPDRR	Carbamidomethyl(C)@5	missed R-R@10	0.00760233	1254.69	419.239	1254.69	419.236	3	10	27.1.1.4164.3	26.898	5006	27.1138	0.772742	2.04022	4935	70.25	4682	68.43
13	77.84	77.84	93.59	87.19	79.39	gi|68057911	AAX88164.1	Outer membrane protein P5	1	auto	0	86.23	ALIACLAPDRR	Carbamidomethyl(C)@5	missed R-R@10	0.00226971	1254.69	419.237	1254.69	419.236	3	9	3.1.1.5733.4	39.6448	878	39.8009	1.0154	4.48442	896	29.93	1117	33.42
13	77.84	77.84	93.59	87.19	79.39	gi|68057911	AAX88164.1	Outer membrane protein P5	1	auto	0	79.54	ALIACLAPDRR	Carbamidomethyl(C)@5	missed R-R@10	-0.0343015	1254.65	419.225	1254.69	419.236	3	8	16.1.1.3083.3	26.181	869	26.1714	0.712265	5.43793	725	26.93	634	25.18
13	77.84	77.84	93.59	87.19	79.39	gi|68057911	AAX88164.1	Outer membrane protein P5	1	auto	2	99	GVAADAISATGYGK			-0.000459499	1279.64	640.827	1279.64	640.828	2	16	2.1.1.6785.3	43.6255	3947	43.3177	0.605958	2.27859	4515	67.19	3359	57.96
13	77.84	77.84	93.59	87.19	79.39	gi|68057911	AAX88164.1	Outer membrane protein P5	1	auto	0	99	GVAADAISATGYGK	Label:13C(6)(I)@7		-0.0142941	1285.65	643.831	1285.66	643.838	2	16	3.1.1.5864.2	43.3474	3372	43.4558	0.448004	2.20646	5788	76.08	3183.61	56.42
13	77.84	77.84	93.59	87.19	79.39	gi|68057911	AAX88164.1	Outer membrane protein P5	1	auto	0	99	GVAADAISATGYGK			-0.0117173	1279.63	640.822	1279.64	640.828	2	18	3.1.1.5865.3	43.3795	12154	43.6269	0.323847	1.62773	13267	115.18	5275	72.63
13	77.84	77.84	93.59	87.19	79.39	gi|68057911	AAX88164.1	Outer membrane protein P5	1	auto	0	99	GVAADAISATGYGK			-0.00204366	1279.64	640.827	1279.64	640.828	2	17	4.1.1.6769.3	44.495	885	44.6394	0.596664	5.60775	752	27.42	550.88	23.47
13	77.84	77.84	93.59	87.19	79.39	gi|68057911	AAX88164.1	Outer membrane protein P5	1	auto	0	99	GVAADAISATGYGK	Label:13C(6)(I)@7		-0.00831491	1285.65	643.834	1285.66	643.838	2	19	4.1.1.6772.3	44.6536	535	44.6879	0.619382	5.67913	718	26.8	546	23.37
13	77.84	77.84	93.59	87.19	79.39	gi|68057911	AAX88164.1	Outer membrane protein P5	1	auto	0	99	GVAADAISATGYGK			0.00609421	1279.65	640.831	1279.64	640.828	2	18	5.1.1.6151.2	44.5097	1710	44.5964	0.646197	3.39578	1960	44.27	1555	39.43
13	77.84	77.84	93.59	87.19	79.39	gi|68057911	AAX88164.1	Outer membrane protein P5	1	auto	0	99	GVAADAISATGYGK	Label:13C(6)(I)@7		-0.00804162	1285.65	643.834	1285.66	643.838	2	18	6.1.1.6406.3	43.8892	4585	44.0494	0.421481	1.74133	9672	98.35	5005	70.75
13	77.84	77.84	93.59	87.19	79.39	gi|68057911	AAX88164.1	Outer membrane protein P5	1	auto	0	99	GVAADAISATGYGK	Label:13C(6)(I)@7		-0.00126922	1285.66	429.56	1285.66	429.561	3	16	6.1.1.6419.3	44.2552	2222	44.1881	0.773569	2.81698	2587	50.86	2457	49.57
13	77.84	77.84	93.59	87.19	79.39	gi|68057911	AAX88164.1	Outer membrane protein P5	1	auto	0	99	GVAADAISATGYGK	Label:13C(6)(I)@7		-0.00309753	1285.66	643.836	1285.66	643.838	2	17	7.1.1.6861.5	44.8268	696	44.8791	0.897882	5.3194	674	25.96	743	27.26
13	77.84	77.84	93.59	87.19	79.39	gi|68057911	AAX88164.1	Outer membrane protein P5	1	auto	0	99	GVAADAISATGYGK	Label:13C(6)(I)@7		-0.00412813	1285.66	643.836	1285.66	643.838	2	17	14.1.1.4444.5	28.1292	737	28.185	0.842627	5.43449	666	25.81	689	26.25
13	77.84	77.84	93.59	87.19	79.39	gi|68057911	AAX88164.1	Outer membrane protein P5	1	auto	0	99	GVAADAISATGYGK			-0.00571132	1279.64	640.825	1279.64	640.828	2	16	14.1.1.4445.4	28.1616	687	28.185	0.842627	5.43449	666	25.81	689	26.25
13	77.84	77.84	93.59	87.19	79.39	gi|68057911	AAX88164.1	Outer membrane protein P5	1	auto	0	99	GVAADAISATGYGK			0.0012738	1279.64	640.828	1279.64	640.828	2	16	15.1.1.4070.3	28.1527	1764	28.2319	0.651942	3.44186	1899	43.58	1520	38.99
13	77.84	77.84	93.59	87.19	79.39	gi|68057911	AAX88164.1	Outer membrane protein P5	1	auto	0	99	GVAADAISATGYGK	Label:13C(6)(I)@7		-0.00248274	1285.66	643.837	1285.66	643.838	2	11	17.1.1.4400.7	25.7328	704	25.738	1.51906	5.4034	526	22.93	981	31.32
13	77.84	77.84	93.59	87.19	79.39	gi|68057911	AAX88164.1	Outer membrane protein P5	1	auto	0	99	GVAADAISATGYGK	Label:13C(6)(I)@7		-0.0149349	1285.65	643.83	1285.66	643.838	2	18	17.1.1.4464.2	27.6412	6546	27.3958	0.428542	1.46343	13543	116.37	7125.54	84.41
13	77.84	77.84	93.59	87.19	79.39	gi|68057911	AAX88164.1	Outer membrane protein P5	1	auto	0	99	GVAADAISATGYGK	Label:13C(6)(I)@7		0.00408698	1285.67	429.562	1285.66	429.561	3	15	17.1.1.4467.2	27.7326	5799	27.5738	0.908547	1.8469	5560	74.57	6202	78.75
13	77.84	77.84	93.59	87.19	79.39	gi|68057911	AAX88164.1	Outer membrane protein P5	1	auto	0	99	GVAADAISATGYGK	Label:13C(6)(I)@7		-0.0197868	1285.64	643.828	1285.66	643.838	2	15	18.1.1.5020.6	50.5414	359	50.477	100		0	0	369	19.21
13	77.84	77.84	93.59	87.19	79.39	gi|68057911	AAX88164.1	Outer membrane protein P5	1	auto	0	99	GVAADAISATGYGK	Label:13C(6)(I)@7		-0.00359955	1285.66	643.836	1285.66	643.838	2	16	20.1.1.7183.4	46.9965	1736	47.1246	0.523818	3.05005	2746	52.4	1766	42.02
13	77.84	77.84	93.59	87.19	79.39	gi|68057911	AAX88164.1	Outer membrane protein P5	1	auto	0	99	GVAADAISATGYGK	Label:13C(6)(I)@7		-0.00581668	1285.66	643.835	1285.66	643.838	2	12	21.1.1.6341.7	46.4245	3004	46.6624	0.466623	2.24373	5453	73.84	3124	55.89
13	77.84	77.84	93.59	87.19	79.39	gi|68057911	AAX88164.1	Outer membrane protein P5	1	auto	0	99	GVAADAISATGYGK			-0.00497767	1279.64	640.825	1279.64	640.828	2	19	21.1.1.6346.2	46.5509	5264	46.718	0.421381	2.20149	6052	77.79	3131	55.96
13	77.84	77.84	93.59	87.19	79.39	gi|68057911	AAX88164.1	Outer membrane protein P5	1	auto	0	99	GVAADAISATGYGK			0.0028342	1279.64	640.829	1279.64	640.828	2	17	21.1.1.6370.4	47.2573	4102	47.2454	0.495282	2.91218	3118	55.84	1896	43.54
13	77.84	77.84	93.59	87.19	79.39	gi|68057911	AAX88164.1	Outer membrane protein P5	1	auto	0	99	GVAADAISATGYGK	Label:13C(6)(I)@7		-0.00413938	1285.66	643.836	1285.66	643.838	2	15	22.1.1.6357.4	47.0455	4476	47.2602	0.551589	1.896	6890	83.01	4666	68.31
13	77.84	77.84	93.59	87.19	79.39	gi|68057911	AAX88164.1	Outer membrane protein P5	1	auto	0	99	GVAADAISATGYGK			-0.00551482	1279.64	640.825	1279.64	640.828	2	16	22.1.1.6358.3	47.07	8380	47.317	0.468403	1.70128	9463	97.28	5442	73.77
13	77.84	77.84	93.59	87.19	79.39	gi|68057911	AAX88164.1	Outer membrane protein P5	1	auto	0	99	GVAADAISATGYGK			-0.00905459	1279.63	640.823	1279.64	640.828	2	11	22.1.1.6421.7	48.9679	955	48.9433	0.702952	5.28149	774	27.82	668	25.85
13	77.84	77.84	93.59	87.19	79.39	gi|68057911	AAX88164.1	Outer membrane protein P5	1	auto	0	99	GVAADAISATGYGK			-0.00206741	1279.64	640.827	1279.64	640.828	2	15	23.1.1.6781.7	48.1297	669	48.2565	0.797928	5.62368	639	25.28	626	25.02
13	77.84	77.84	93.59	87.19	79.39	gi|68057911	AAX88164.1	Outer membrane protein P5	1	auto	0	99	GVAADAISATGYGK	Label:13C(6)(I)@7		-0.00684469	1285.65	643.834	1285.66	643.838	2	16	23.1.1.6786.4	48.3254	613	48.3076	0.953595	5.71331	568	23.83	665	25.79
13	77.84	77.84	93.59	87.19	79.39	gi|68057911	AAX88164.1	Outer membrane protein P5	1	auto	0	99	GVAADAISATGYGK	Label:13C(6)(I)@7		-0.0175858	1285.64	643.829	1285.66	643.838	2	16	24.1.1.6762.5	48.0633	455	48.0828	0.72622	6.58621	489	22.11	436	20.88
13	77.84	77.84	93.59	87.19	79.39	gi|68057911	AAX88164.1	Outer membrane protein P5	1	auto	0	99	GVAADAISATGYGK			-0.025318	1279.62	640.815	1279.64	640.828	2	17	24.1.1.6763.4	48.109	516	48.1776	0.632384	6.34644	568	23.83	441	21
13	77.84	77.84	93.59	87.19	79.39	gi|68057911	AAX88164.1	Outer membrane protein P5	1	auto	0	99	GVAADAISATGYGK	Label:13C(6)(I)@7		-0.00442336	1285.66	643.836	1285.66	643.838	2	17	26.1.1.4960.2	29.0218	4234	29.137	0.445717	1.87208	8068	89.82	4415.04	66.45
13	77.84	77.84	93.59	87.19	79.39	gi|68057911	AAX88164.1	Outer membrane protein P5	1	auto	0	99	GVAADAISATGYGK			-0.0013845	1279.64	640.827	1279.64	640.828	2	16	26.1.1.4972.3	29.3899	7826	29.1685	0.415707	1.89041	8282	91.01	4227	65.02
13	77.84	77.84	93.59	87.19	79.39	gi|68057911	AAX88164.1	Outer membrane protein P5	1	auto	0	99	GVAADAISATGYGK	Label:13C(6)(I)@7		-0.0191672	1285.64	643.828	1285.66	643.838	2	17	27.1.1.4212.3	28.4909	3941	28.5123	0.560511	2.02207	6000	77.46	4129	64.26
13	77.84	77.84	93.59	87.19	79.39	gi|68057911	AAX88164.1	Outer membrane protein P5	1	auto	0	99	GVAADAISATGYGK	Label:13C(6)(I)@7		0.00287836	1285.66	643.839	1285.66	643.838	2	18	28.1.1.4597.4	29.4768	2599	29.5626	0.756982	2.63586	2988	54.66	2777	52.7
13	77.84	77.84	93.59	87.19	79.39	gi|68057911	AAX88164.1	Outer membrane protein P5	1	auto	0	99	GVAADAISATGYGK			0.00341313	1279.64	640.829	1279.64	640.828	2	15	29.1.1.4867.3	29.6013	970	29.6336	0.797007	4.35585	1065.89	32.65	1043	32.3
13	77.84	77.84	93.59	87.19	79.39	gi|68057911	AAX88164.1	Outer membrane protein P5	1	auto	0	99	GVAADAISATGYGK			-3.56293e-05	1279.64	640.828	1279.64	640.828	2	17	30.1.1.4503.2	28.9709	13986	29.1339	0.389737	1.48197	14069	118.61	6732	82.05
13	77.84	77.84	93.59	87.19	79.39	gi|68057911	AAX88164.1	Outer membrane protein P5	1	auto	0	99	GVAADAISATGYGK			-0.00482871	1279.64	640.825	1279.64	640.828	2	18	31.1.1.4100.2	30.2774	1378	30.2322	0.01		1432	37.84	0	0
13	77.84	77.84	93.59	87.19	79.39	gi|68057911	AAX88164.1	Outer membrane protein P5	1	auto	0	99	GVAADAISATGYGK	Label:13C(6)(I)@7		-0.0062751	1285.65	643.835	1285.66	643.838	2	16	31.1.1.4116.7	30.9645	826	31.0307	1.00848	5.09277	697	26.4	863	29.38
13	77.84	77.84	93.59	87.19	79.39	gi|68057911	AAX88164.1	Outer membrane protein P5	1	auto	0	99	GVAADAISATGYGK	Label:13C(6)(I)@7		-0.0116464	1285.65	643.832	1285.66	643.838	2	18	31.1.1.4263.6	42.0025	715	42.0449	1.34881	5.6632	500	22.36	828	28.77
13	77.84	77.84	93.59	87.19	79.39	gi|68057911	AAX88164.1	Outer membrane protein P5	1	auto	0	99	GVAADAISATGYGK	Label:13C(6)(I)@7		0.00300262	1285.66	643.839	1285.66	643.838	2	22	31.1.1.4365.5	54.5114	1139	54.7466	1.1104	8.05783	267	16.34	364	19.08
13	77.84	77.84	93.59	87.19	79.39	gi|68057911	AAX88164.1	Outer membrane protein P5	1	auto	0	99	GVAADAISATGYGK			0.00444902	1279.65	640.83	1279.64	640.828	2	16	31.1.1.4378.6	56.4715	320	56.3494	0.774827	7.35753	379	19.47	360.54	18.99
13	77.84	77.84	93.59	87.19	79.39	gi|68057911	AAX88164.1	Outer membrane protein P5	1	auto	0	99	GVAADAISATGYGK	Label:13C(6)(I)@7		0.00568828	1285.67	643.841	1285.66	643.838	2	14	31.1.1.4387.7	57.6289	381	57.3712	1.00955	7.63709	309.81	17.6	384	19.6
13	77.84	77.84	93.59	87.19	79.39	gi|68057911	AAX88164.1	Outer membrane protein P5	1	auto	0	99	GVAADAISATGYGK			0.0186098	1279.66	640.837	1279.64	640.828	2	17	31.1.1.4394.4	58.6679	336	58.7483	1.12253	7.92091	275	16.58	379	19.47
13	77.84	77.84	93.59	87.19	79.39	gi|68057911	AAX88164.1	Outer membrane protein P5	1	auto	0	99	GVAADAISATGYGK	Label:13C(6)(I)@7		0.00751941	1285.67	643.841	1285.66	643.838	2	20	31.1.1.4402.3	59.8754	426	59.823	1.3352	7.58145	280	16.73	459	21.42
13	77.84	77.84	93.59	87.19	79.39	gi|68057911	AAX88164.1	Outer membrane protein P5	1	auto	0	99	GVAADAISATGYGK	Label:13C(6)(I)@7		0.00935054	1285.67	643.842	1285.66	643.838	2	12	31.1.1.4421.7	63.0214	330	62.8741	1.02496	8.0199	279	16.7	351.09	18.74
13	77.84	77.84	93.59	87.19	79.39	gi|68057911	AAX88164.1	Outer membrane protein P5	1	auto	0	99	GVAADAISATGYGK			0.00945411	1279.65	640.832	1279.64	640.828	2	12	31.1.1.4447.7	67.3111	222	67.1593	0.86241	9.03835	238	15.43	252	15.87
13	77.84	77.84	93.59	87.19	79.39	gi|68057911	AAX88164.1	Outer membrane protein P5	1	auto	0	99	GVAADAISATGYGK	Label:13C(6)(I)@7		0.0141115	1285.68	643.845	1285.66	643.838	2	17	31.1.1.4453.3	68.1047	306	67.9111	1.44989	9.0426	191	13.82	340	18.44
13	77.84	77.84	93.59	87.19	79.39	gi|68057911	AAX88164.1	Outer membrane protein P5	1	auto	0	99	GVAADAISATGYGK	Label:13C(6)(I)@7		0.000740159	1285.66	643.838	1285.66	643.838	2	14	15.1.1.4069.4	28.127	1666	28.2033	0.670688	3.41133	1903	43.62	1567	39.59
13	77.84	77.84	93.59	87.19	79.39	gi|68057911	AAX88164.1	Outer membrane protein P5	1	auto	0	99	GVAADAISATGYGK	Label:13C(6)(I)@7		0.00243759	1285.66	643.839	1285.66	643.838	2	15	16.1.1.3138.3	27.8155	4928	27.929	0.56107	1.82669	7347	85.71	5061	71.14
13	77.84	77.84	93.59	87.19	79.39	gi|68057911	AAX88164.1	Outer membrane protein P5	1	auto	0	99	GVAADAISATGYGK			0.00335089	1279.64	640.829	1279.64	640.828	2	17	16.1.1.3139.2	27.8418	6885	27.929	0.56107	1.82669	7347	85.71	5061	71.14
13	77.84	77.84	93.59	87.19	79.39	gi|68057911	AAX88164.1	Outer membrane protein P5	1	auto	0	99	GVAADAISATGYGK			0.00335089	1279.64	640.829	1279.64	640.828	2	15	16.1.1.3152.5	28.2504	6918	27.929	0.56107	1.82669	7347	85.71	5061	71.14
13	77.84	77.84	93.59	87.19	79.39	gi|68057911	AAX88164.1	Outer membrane protein P5	1	auto	0	99	GVAADAISATGYGK			0.00142457	1279.64	640.828	1279.64	640.828	2	14	17.1.1.4368.4	24.7707	684	24.8475	0.875471	5.2221	708	26.61	761	27.59
13	77.84	77.84	93.59	87.19	79.39	gi|68057911	AAX88164.1	Outer membrane protein P5	1	auto	0	99	GVAADAISATGYGK	Label:13C(6)(I)@7		-0.0138049	1285.65	643.831	1285.66	643.838	2	12	18.1.1.5126.5	54.4989	293	54.5522	1.29312	9.16658	194	13.93	308	17.55
13	77.84	77.84	93.59	87.19	79.39	gi|68057911	AAX88164.1	Outer membrane protein P5	1	auto	0	99	GVAADAISATGYGK	Label:13C(6)(I)@7		-0.0282103	1285.63	643.824	1285.66	643.838	2	14	18.1.1.5220.2	57.7427	275	57.7334	1.33661	10.157	156	12.49	256	16
13	77.84	77.84	93.59	87.19	79.39	gi|68057911	AAX88164.1	Outer membrane protein P5	1	auto	0	99	GVAADAISATGYGK			0.015802	1279.66	640.836	1279.64	640.828	2	16	31.1.1.4354.6	53.084	464	53.108	0.819271	6.24075	512	22.63	515	22.69
13	77.84	77.84	93.59	87.19	79.39	gi|68057911	AAX88164.1	Outer membrane protein P5	1	auto	0	99	GVAADAISATGYGK			0.0123839	1279.65	640.834	1279.64	640.828	2	16	31.1.1.4408.4	60.919	358	60.6889	1.15237	7.9495	270	16.43	382	19.54
13	77.84	77.84	93.59	87.19	79.39	gi|68057911	AAX88164.1	Outer membrane protein P5	1	auto	0	99	GVAADAISATGYGK			-0.00519493	1279.64	640.825	1279.64	640.828	2	17	31.1.1.3976.2	25.6777	2098	25.8423	0.844888	3.00779	2171	46.59	2252	47.46
13	77.84	77.84	93.59	87.19	79.39	gi|68057911	AAX88164.1	Outer membrane protein P5	1	auto	0	99	GVAADAISATGYGK	Label:13C(6)(I)@7		-0.0179943	1285.64	643.829	1285.66	643.838	2	17	31.1.1.4068.2	28.8777	5566	28.872	0.390052	1.5687	12549	112.02	6009.54	77.52
13	77.84	77.84	93.59	87.19	79.39	gi|68057911	AAX88164.1	Outer membrane protein P5	1	auto	0	99	GVAADAISATGYGK	Label:13C(6)(I)@7		0.00721364	1285.67	429.563	1285.66	429.561	3	13	19.1.1.4678.3	27.8119	1838	27.7422	1.00634	2.87113	2195	46.85	2712	52.08
13	77.84	77.84	93.59	87.19	79.39	gi|68057911	AAX88164.1	Outer membrane protein P5	1	auto	0	99	GVAADAISATGYGK	Label:13C(6)(I)@7		-0.0207634	1285.64	643.827	1285.66	643.838	2	13	18.1.1.5017.4	50.4219	400	50.2629	0.814499	6.96809	412	20.3	412	20.3
13	77.84	77.84	93.59	87.19	79.39	gi|68057911	AAX88164.1	Outer membrane protein P5	1	auto	0	99	GVAADAISATGYGK	Label:13C(6)(I)@7		-0.00623591	1285.65	643.835	1285.66	643.838	2	11	18.1.1.5490.2	63.0222	179	63.0121	100		0	0	172	13.11
13	77.84	77.84	93.59	87.19	79.39	gi|68057911	AAX88164.1	Outer membrane protein P5	1	auto	0	99	GVAADAISATGYGK	Label:13C(6)(I)@7		0.00721364	1285.67	429.563	1285.66	429.561	3	12	19.1.1.4680.5	27.8768	1838	27.7422	1.00634	2.87113	2195	46.85	2712	52.08
13	77.84	77.84	93.59	87.19	79.39	gi|68057911	AAX88164.1	Outer membrane protein P5	1	auto	0	99	GVAADAISATGYGK	Label:13C(6)(I)@7		0.00153772	1285.66	643.838	1285.66	643.838	2	13	31.1.1.4248.6	40.6375	945	40.5868	1.40237	5.16272	593	24.35	1021	31.95
13	77.84	77.84	93.59	87.19	79.39	gi|68057911	AAX88164.1	Outer membrane protein P5	1	auto	0	99	GVAADAISATGYGK			0.00151058	1279.64	640.828	1279.64	640.828	2	14	25.1.1.6543.7	47.7109	986	47.7161	1.41491	4.87866	662	25.73	1150	33.91
13	77.84	77.84	93.59	87.19	79.39	gi|68057911	AAX88164.1	Outer membrane protein P5	1	auto	0	99	GVAADAISATGYGK	Label:13C(6)(I)@7		-0.0103352	1285.65	643.833	1285.66	643.838	2	14	25.1.1.6549.3	47.8828	1023	47.8724	0.983831	4.6074	861	29.34	1040	32.25
13	77.84	77.84	93.59	87.19	79.39	gi|68057911	AAX88164.1	Outer membrane protein P5	1	auto	0	99	GVAADAISATGYGK			0.0049559	1279.65	640.83	1279.64	640.828	2	8	28.1.1.4607.7	29.829	2699	29.5626	0.756982	2.63586	2988	54.66	2777	52.7
13	77.84	77.84	93.59	87.19	79.39	gi|68057911	AAX88164.1	Outer membrane protein P5	1	auto	0	99	GVAADAISATGYGK			-0.00310525	1279.64	640.826	1279.64	640.828	2	14	27.1.1.4127.6	25.7008	773	25.7106	0.908049	4.86606	801	28.3	893	29.88
13	77.84	77.84	93.59	87.19	79.39	gi|68057911	AAX88164.1	Outer membrane protein P5	1	auto	0	99	GVAADAISATGYGK			-0.000372302	1279.64	640.827	1279.64	640.828	2	7	18.1.1.5096.7	53.3354	278	53.3412	1.64296	9.24594	175	13.23	353	18.79
13	77.84	77.84	93.59	87.19	79.39	gi|68057911	AAX88164.1	Outer membrane protein P5	1	auto	0	99	GVAADAISATGYGK	Label:13C(6)(I)@7		-0.00916583	1285.65	643.833	1285.66	643.838	2	10	18.1.1.5356.5	60.8442	227	60.7888	1.13215	13.1128	100	10	139	11.79
13	77.84	77.84	93.59	87.19	79.39	gi|68057911	AAX88164.1	Outer membrane protein P5	1	auto	0	99	GVAADAISATGYGK	Label:13C(6)(I)@7		-0.0153919	1285.65	643.83	1285.66	643.838	2	11	18.1.1.5033.5	50.9971	327	50.9749	0.870671	7.78997	319	17.86	341	18.47
13	77.84	77.84	93.59	87.19	79.39	gi|68057911	AAX88164.1	Outer membrane protein P5	1	auto	0	99	GVAADAISATGYGK			-0.000982701	1279.64	640.827	1279.64	640.828	2	10	18.1.1.5291.3	59.5545	332	59.5327	1.56036	9.2468	178	13.34	341	18.47
13	77.84	77.84	93.59	87.19	79.39	gi|68057911	AAX88164.1	Outer membrane protein P5	1	auto	0	99	GVAADAISATGYGK	Label:13C(6)(I)@7		-0.0128282	1285.65	643.831	1285.66	643.838	2	10	18.1.1.5349.2	60.7002	236	60.6904	1.07664	10.0482	174	13.19	230	15.17
13	77.84	77.84	93.59	87.19	79.39	gi|68057911	AAX88164.1	Outer membrane protein P5	1	auto	0	99	GVAADAISATGYGK			-0.0203214	1279.62	640.817	1279.64	640.828	2	19	18.1.1.4322.2	27.4739	23156	27.4394	0.18587	1.47618	24700	157.16	5636.59	75.08
13	77.84	77.84	93.59	87.19	79.39	gi|68057911	AAX88164.1	Outer membrane protein P5	1	auto	0	99	GVAADAISATGYGK			-0.0011548	1279.64	640.827	1279.64	640.828	2	16	18.1.1.4230.3	24.742	1190	24.8846	0.954034	3.84349	1255	35.43	1470	38.34
13	77.84	77.84	93.59	87.19	79.39	gi|68057911	AAX88164.1	Outer membrane protein P5	1	auto	0	99	GVAADAISATGYGK	Label:13C(6)(I)@7		-0.00405607	1285.66	643.836	1285.66	643.838	2	17	18.1.1.4231.3	24.7723	1634	24.8236	1.10394	3.86223	1165	34.13	1579	39.74
13	77.84	77.84	93.59	87.19	79.39	gi|68057911	AAX88164.1	Outer membrane protein P5	1	auto	0	99	GVAADAISATGYGK	Label:13C(6)(I)@7		-0.0157758	1285.65	643.83	1285.66	643.838	2	16	18.1.1.4315.5	27.2804	8849	27.3813	0.371765	1.2699	19786	140.66	9031	95.03
13	77.84	77.84	93.59	87.19	79.39	gi|68057911	AAX88164.1	Outer membrane protein P5	1	auto	0	99	GVAADAISATGYGK			-0.0203214	1279.62	640.817	1279.64	640.828	2	17	18.1.1.4316.2	27.2986	23107	27.4394	0.18587	1.47618	24700	157.16	5636.59	75.08
13	77.84	77.84	93.59	87.19	79.39	gi|68057911	AAX88164.1	Outer membrane protein P5	1	auto	0	98.73	GVAADAISATGYGK	Label:13C(6)(I)@7		-0.0166127	1285.64	643.83	1285.66	643.838	2	6	18.1.1.5117.7	54.1453	325	54.1511	1.46192	8.93463	195	13.96	350	18.71
13	77.84	77.84	93.59	87.19	79.39	gi|68057911	AAX88164.1	Outer membrane protein P5	1	auto	0	98.19	GVAADAISATGYGK			0.015802	1279.66	640.836	1279.64	640.828	2	11	31.1.1.4356.6	53.3552	422	53.3863	1.15041	6.15465	451	21.24	637	25.24
13	77.84	77.84	93.59	87.19	79.39	gi|68057911	AAX88164.1	Outer membrane protein P5	1	auto	0	97.54	GVAADAISATGYGK	Label:13C(6)(I)@7		-0.00457603	1285.66	643.835	1285.66	643.838	2	11	20.1.1.7221.2	48.0809	1578	48.2761	0.96309	5.5838	592	24.33	700	26.46
13	77.84	77.84	93.59	87.19	79.39	gi|68057911	AAX88164.1	Outer membrane protein P5	1	auto	0	95.57	GVAADAISATGYGK	Label:13C(6)(I)@7		-0.0154069	1285.65	643.83	1285.66	643.838	2	11	30.1.1.4424.6	26.3697	939	26.2444	1.65649	5.60969	474	21.77	964	31.05
13	77.84	77.84	93.59	87.19	79.39	gi|68057911	AAX88164.1	Outer membrane protein P5	1	auto	0	94.84	GVAADAISATGYGK			0.00850518	1279.65	427.557	1279.64	427.554	3	11	18.1.1.4344.6	28.1478	540	28.1578	1.25012	6.09254	445	21.1	683	26.13
13	77.84	77.84	93.59	87.19	79.39	gi|68057911	AAX88164.1	Outer membrane protein P5	1	auto	0	94.02	GVAADAISATGYGK	Label:13C(6)(I)@7		0.0145998	1285.68	643.845	1285.66	643.838	2	9	31.1.1.4506.6	75.8197	166	75.8485	0.687967	13.4489	120.76	10.99	102	10.1
13	77.84	77.84	93.59	87.19	79.39	gi|68057911	AAX88164.1	Outer membrane protein P5	1	auto	0	85.7	GVAADAISATGYGK	Label:13C(6)(I)@7		-0.0110147	1285.65	643.832	1285.66	643.838	2	10	18.1.1.4506.4	33.1634	892	33.2121	100		0	0	521	22.83
13	77.84	77.84	93.59	87.19	79.39	gi|68057911	AAX88164.1	Outer membrane protein P5	1	auto	0	83.86	GVAADAISATGYGK	Label:13C(6)(I)@7		0.00996092	1285.67	643.843	1285.66	643.838	2	9	31.1.1.4469.5	70.4088	521	70.439	1.5033	9.75639	162	12.73	299	17.29
13	77.84	77.84	93.59	87.19	79.39	gi|68057911	AAX88164.1	Outer membrane protein P5	1	auto	0	81.57	GVAADAISATGYGK	Label:13C(6)(I)@7		-0.0137233	1285.65	643.831	1285.66	643.838	2	9	19.1.1.4587.6	25.0861	1412	25.2711	100		0	0	4237	65.09
13	77.84	77.84	93.59	87.19	79.39	gi|68057911	AAX88164.1	Outer membrane protein P5	1	auto	0	71.31	GVAADAISATGYGK	Label:13C(6)(I)@7		0.0141115	1285.68	643.845	1285.66	643.838	2	5	31.1.1.4450.7	67.7695	306	67.9111	1.44989	9.0426	191	13.82	340	18.44
13	77.84	77.84	93.59	87.19	79.39	gi|68057911	AAX88164.1	Outer membrane protein P5	1	auto	0	99	IGSDAFNVK	Label:13C(6)(I)@1		0.00305498	955.51	478.762	955.507	478.761	2	12	31.1.1.4142.6	32.3946	1564	32.361	0.559497	3.2887	2271	47.66	1560	39.5
13	77.84	77.84	93.59	87.19	79.39	gi|68057911	AAX88164.1	Outer membrane protein P5	1	auto	0	99	IGSDAFNVK	Label:13C(6)(I)@1		0.00329173	955.51	478.762	955.507	478.761	2	9	14.1.1.4365.2	24.9353	761	24.9634	0.674822	4.77472	968	31.11	802	28.32
13	77.84	77.84	93.59	87.19	79.39	gi|68057911	AAX88164.1	Outer membrane protein P5	1	auto	0	99	IGSDAFNVK	Label:13C(6)(I)@1		-0.0231885	955.484	478.749	955.507	478.761	2	10	22.1.1.6140.2	40.6575	2481	40.6525	0.857739	3.15464	1959	44.26	2063	45.42
13	77.84	77.84	93.59	87.19	79.39	gi|68057911	AAX88164.1	Outer membrane protein P5	1	auto	0	99	IGSDAFNVK			0.00478476	949.492	475.753	949.487	475.751	2	11	17.1.1.4413.2	26.1019	3702	25.7965	0.685473	2.376	3876	62.26	3262	57.11
13	77.84	77.84	93.59	87.19	79.39	gi|68057911	AAX88164.1	Outer membrane protein P5	1	auto	0	99	IGSDAFNVK	Label:13C(6)(I)@1		0.0024446	955.509	478.762	955.507	478.761	2	10	31.1.1.4259.2	41.6023	1062	41.6666	0.810879	4.22124	1125	33.54	1120	33.47
13	77.84	77.84	93.59	87.19	79.39	gi|68057911	AAX88164.1	Outer membrane protein P5	1	auto	0	99	IGSDAFNVK			0.00507498	949.492	475.753	949.487	475.751	2	11	27.1.1.4182.6	27.4814	1525	27.4593	0.933646	3.3505	1668	40.84	1912	43.73
13	77.84	77.84	93.59	87.19	79.39	gi|68057911	AAX88164.1	Outer membrane protein P5	1	auto	0	99	IGSDAFNVK	Label:13C(6)(I)@1		-0.00176701	955.505	478.76	955.507	478.761	2	10	31.1.1.4123.5	31.318	1450	31.2887	0.795328	3.58842	1572	39.65	1535	39.18
13	77.84	77.84	93.59	87.19	79.39	gi|68057911	AAX88164.1	Outer membrane protein P5	1	auto	0	99	IGSDAFNVK			0.00216006	949.489	475.752	949.487	475.751	2	10	17.1.1.4421.6	26.3569	2174	26.0362	0.901355	2.90229	2260	47.54	2501	50.01
13	77.84	77.84	93.59	87.19	79.39	gi|68057911	AAX88164.1	Outer membrane protein P5	1	auto	0	99	IGSDAFNVK	Label:13C(6)(I)@1		-0.00728382	955.5	478.757	955.507	478.761	2	11	30.1.1.4420.3	26.2214	3882	26.4441	0.459012	1.92461	7490	86.54	4221	64.97
13	77.84	77.84	93.59	87.19	79.39	gi|68057911	AAX88164.1	Outer membrane protein P5	1	auto	0	99	IGSDAFNVK			0.00925701	949.496	475.755	949.487	475.751	2	10	1.1.1.4352.3	26.3742	1725	26.5147	0.644396	3.92423	1470	38.34	1163	34.1
13	77.84	77.84	93.59	87.19	79.39	gi|68057911	AAX88164.1	Outer membrane protein P5	1	auto	0	99	IGSDAFNVK	Label:13C(6)(I)@1		0.00144401	955.508	478.762	955.507	478.761	2	11	16.1.1.3041.2	24.9499	2362	25.0313	0.62648	2.65534	3262	57.11	2509	50.09
13	77.84	77.84	93.59	87.19	79.39	gi|68057911	AAX88164.1	Outer membrane protein P5	1	auto	0	98.85	IGSDAFNVK			0.00711252	949.494	475.754	949.487	475.751	2	10	31.1.1.4206.6	36.945	1465	37.114	0.786609	3.59279	1577	39.71	1523	39.03
13	77.84	77.84	93.59	87.19	79.39	gi|68057911	AAX88164.1	Outer membrane protein P5	1	auto	0	98.84	IGSDAFNVK			0.01108	949.498	475.756	949.487	475.751	2	6	31.1.1.4275.7	43.4386	860	43.2936	0.802863	4.70532	910	30.17	897	29.95
13	77.84	77.84	93.59	87.19	79.39	gi|68057911	AAX88164.1	Outer membrane protein P5	1	auto	0	98.76	IGSDAFNVK			0.00763858	949.494	475.755	949.487	475.751	2	10	27.1.1.4385.4	35.9195	793	35.7981	0.744351	5.00472	836	28.91	764	27.64
13	77.84	77.84	93.59	87.19	79.39	gi|68057911	AAX88164.1	Outer membrane protein P5	1	auto	0	98.73	IGSDAFNVK	Label:13C(6)(I)@1		0.00140696	955.508	478.762	955.507	478.761	2	10	31.1.1.4158.2	33.3763	1808	33.6926	0.716131	3.16941	2128	46.13	1871	43.26
13	77.84	77.84	93.59	87.19	79.39	gi|68057911	AAX88164.1	Outer membrane protein P5	1	auto	0	98.71	IGSDAFNVK	Label:13C(6)(I)@1		0.00140696	955.508	478.762	955.507	478.761	2	10	31.1.1.4188.3	35.4011	1693	35.9462	0.882668	3.45254	1613	40.16	1748	41.81
13	77.84	77.84	93.59	87.19	79.39	gi|68057911	AAX88164.1	Outer membrane protein P5	1	auto	0	98.62	IGSDAFNVK			-0.0016183	949.485	475.75	949.487	475.751	2	11	21.1.1.6184.3	41.9164	806	41.8261	0.01		630	25.1	0	0
13	77.84	77.84	93.59	87.19	79.39	gi|68057911	AAX88164.1	Outer membrane protein P5	1	auto	0	98.33	IGSDAFNVK			-0.0179743	949.469	475.742	949.487	475.751	2	12	18.1.1.4255.2	25.4764	12461	25.3854	0.218286	1.86552	13597	116.61	3644	60.37
13	77.84	77.84	93.59	87.19	79.39	gi|68057911	AAX88164.1	Outer membrane protein P5	1	auto	0	98.25	IGSDAFNVK	Label:13C(6)(I)@1		-0.0216002	955.485	478.75	955.507	478.761	2	12	27.1.1.4129.2	25.7447	2861	25.7735	0.201607	2.01529	12411	111.4	3072	55.43
13	77.84	77.84	93.59	87.19	79.39	gi|68057911	AAX88164.1	Outer membrane protein P5	1	auto	0	98.2	IGSDAFNVK	Label:13C(6)(I)@1		-0.0159888	955.491	478.753	955.507	478.761	2	12	31.1.1.3971.2	25.5038	3595	25.4342	0.254915	1.87585	11923	109.19	3731.56	61.09
13	77.84	77.84	93.59	87.19	79.39	gi|68057911	AAX88164.1	Outer membrane protein P5	1	auto	0	98.12	IGSDAFNVK	Label:13C(6)(I)@1		-0.0193459	955.488	478.751	955.507	478.761	2	12	31.1.1.4007.3	26.7387	3565	26.8307	0.347077	1.96017	8710	93.33	3711.54	60.92
13	77.84	77.84	93.59	87.19	79.39	gi|68057911	AAX88164.1	Outer membrane protein P5	1	auto	0	98.04	IGSDAFNVK	Label:13C(6)(I)@1		0.01722	955.524	478.769	955.507	478.761	2	10	27.1.1.4325.2	32.7775	1066	32.8699	0.453062	3.65988	2089	45.71	1162	34.09
13	77.84	77.84	93.59	87.19	79.39	gi|68057911	AAX88164.1	Outer membrane protein P5	1	auto	0	97.96	IGSDAFNVK	Label:13C(6)(I)@1		0.00238778	955.509	478.762	955.507	478.761	2	9	27.1.1.4414.6	37.7224	667	37.7356	0.663288	5.03739	878	29.63	715	26.74
13	77.84	77.84	93.59	87.19	79.39	gi|68057911	AAX88164.1	Outer membrane protein P5	1	auto	0	97.92	IGSDAFNVK	Label:13C(6)(I)@1		0.00403581	955.511	478.763	955.507	478.761	2	6	27.1.1.4380.7	35.6299	649	35.6353	0.690117	5.18211	812	28.5	688	26.23
13	77.84	77.84	93.59	87.19	79.39	gi|68057911	AAX88164.1	Outer membrane protein P5	1	auto	0	97.85	IGSDAFNVK			0.00125327	949.488	475.751	949.487	475.751	2	11	18.1.1.4286.2	26.395	4168	26.15	0.689486	2.26616	4248	65.18	3596	59.97
13	77.84	77.84	93.59	87.19	79.39	gi|68057911	AAX88164.1	Outer membrane protein P5	1	auto	0	97.62	IGSDAFNVK			-0.0145561	949.472	475.743	949.487	475.751	2	11	18.1.1.4241.7	25.0872	14901	25.0928	0.210698	1.73197	16219	127.35	4195.59	64.77
13	77.84	77.84	93.59	87.19	79.39	gi|68057911	AAX88164.1	Outer membrane protein P5	1	auto	0	97.46	IGSDAFNVK	Label:13C(6)(I)@1		0.0146522	955.522	478.768	955.507	478.761	2	9	31.1.1.4392.2	58.2933	499	58.0907	0.874832	6.13495	513	22.65	551	23.47
13	77.84	77.84	93.59	87.19	79.39	gi|68057911	AAX88164.1	Outer membrane protein P5	1	auto	0	97.36	IGSDAFNVK	Label:13C(6)(I)@1		-0.000786203	955.506	478.76	955.507	478.761	2	10	27.1.1.4184.2	27.5331	1742	27.5264	1.11986	3.58073	1347	36.7	1852	43.03
13	77.84	77.84	93.59	87.19	79.39	gi|68057911	AAX88164.1	Outer membrane protein P5	1	auto	0	97.03	IGSDAFNVK			-0.00369117	949.483	475.749	949.487	475.751	2	11	31.1.1.4028.2	27.433	3924	27.396	0.775166	2.21432	4183	64.68	3981	63.1
13	77.84	77.84	93.59	87.19	79.39	gi|68057911	AAX88164.1	Outer membrane protein P5	1	auto	0	97.02	IGSDAFNVK			2.69787e-05	949.487	475.751	949.487	475.751	2	10	22.1.1.6177.3	41.7653	3408	41.7018	0.645824	3.12674	2313	48.09	1834	42.83
13	77.84	77.84	93.59	87.19	79.39	gi|68057911	AAX88164.1	Outer membrane protein P5	1	auto	0	96.62	IGSDAFNVK			0.00544121	949.492	475.753	949.487	475.751	2	10	27.1.1.4185.4	27.5737	1433	27.5932	0.845626	3.53587	1570	39.62	1630	40.37
13	77.84	77.84	93.59	87.19	79.39	gi|68057911	AAX88164.1	Outer membrane protein P5	1	auto	0	96.56	IGSDAFNVK	Label:13C(6)(I)@1		0.0202066	955.527	478.771	955.507	478.761	2	9	31.1.1.4437.4	65.485	444	65.4292	1.11861	6.71657	383	19.57	526	22.93
13	77.84	77.84	93.59	87.19	79.39	gi|68057911	AAX88164.1	Outer membrane protein P5	1	auto	0	96.38	IGSDAFNVK	Label:13C(6)(I)@1		-3.66586e-05	955.507	478.761	955.507	478.761	2	10	18.1.1.4309.4	27.0955	914	27.113	100		0	0	1062	32.59
13	77.84	77.84	93.59	87.19	79.39	gi|68057911	AAX88164.1	Outer membrane protein P5	1	auto	0	96.02	IGSDAFNVK	Label:13C(6)(I)@1		0.0216105	955.529	478.772	955.507	478.761	2	8	31.1.1.4452.3	67.9494	541	67.7739	1.25005	7.06309	331	18.19	508	22.54
13	77.84	77.84	93.59	87.19	79.39	gi|68057911	AAX88164.1	Outer membrane protein P5	1	auto	0	95.99	IGSDAFNVK	Label:13C(6)(I)@1		0.0074497	955.514	478.764	955.507	478.761	2	8	31.1.1.4335.2	50.1071	730	50.3852	0.844624	5.18717	730	27.02	757	27.51
13	77.84	77.84	93.59	87.19	79.39	gi|68057911	AAX88164.1	Outer membrane protein P5	1	auto	0	95.39	IGSDAFNVK			0.0040323	949.491	475.753	949.487	475.751	2	9	3.1.1.5691.7	38.4929	2289	38.4981	0.853926	3.45997	1632	40.4	1711	41.36
13	77.84	77.84	93.59	87.19	79.39	gi|68057911	AAX88164.1	Outer membrane protein P5	1	auto	0	95.37	IGSDAFNVK	Label:13C(6)(I)@1		-0.00443153	955.503	478.759	955.507	478.761	2	10	18.1.1.4296.2	26.6914	1660	26.7157	1.00136	3.498	1482	38.5	1822	42.68
13	77.84	77.84	93.59	87.19	79.39	gi|68057911	AAX88164.1	Outer membrane protein P5	1	auto	0	95.1	IGSDAFNVK	Label:13C(6)(I)@1		0.00262771	955.51	478.762	955.507	478.761	2	9	31.1.1.4213.5	37.5229	1508	37.2044	0.857087	3.57033	1530	39.12	1610	40.12
13	77.84	77.84	93.59	87.19	79.39	gi|68057911	AAX88164.1	Outer membrane protein P5	1	auto	0	94.92	IGSDAFNVK	Label:13C(6)(I)@1		-0.0145808	955.492	478.753	955.507	478.761	2	10	27.1.1.4122.3	25.5217	3101	25.609	0.334681	2.05629	8120	90.11	3336.54	57.76
13	77.84	77.84	93.59	87.19	79.39	gi|68057911	AAX88164.1	Outer membrane protein P5	1	auto	0	94.78	IGSDAFNVK			-0.0287167	949.458	475.736	949.487	475.751	2	11	31.1.1.3972.2	25.5368	15179	25.6018	0.22123	1.64381	17326	131.63	4706	68.6
13	77.84	77.84	93.59	87.19	79.39	gi|68057911	AAX88164.1	Outer membrane protein P5	1	auto	0	94.63	IGSDAFNVK			0.00851639	949.495	475.755	949.487	475.751	2	9	31.1.1.4172.2	34.3608	2118	34.3009	0.652264	3.19422	2204	46.95	1765	42.01
13	77.84	77.84	93.59	87.19	79.39	gi|68057911	AAX88164.1	Outer membrane protein P5	1	auto	0	94.5	IGSDAFNVK	Label:13C(6)(I)@1		-0.00717402	955.5	478.757	955.507	478.761	2	9	2.1.1.6603.6	38.3571	1356	38.5958	0.688492	4.17241	1254	35.41	1060	32.56
13	77.84	77.84	93.59	87.19	79.39	gi|68057911	AAX88164.1	Outer membrane protein P5	1	auto	0	94.28	IGSDAFNVK			-0.0329283	949.454	475.734	949.487	475.751	2	11	31.1.1.3975.3	25.6452	14588	25.6705	0.233533	1.63535	16782	129.55	4811.74	69.37
13	77.84	77.84	93.59	87.19	79.39	gi|68057911	AAX88164.1	Outer membrane protein P5	1	auto	0	94.12	IGSDAFNVK	Label:13C(6)(I)@1		0.00620505	955.513	478.764	955.507	478.761	2	9	16.1.1.3086.3	26.2688	1443	26.2596	1.30419	4.06487	983	31.35	1574	39.67
13	77.84	77.84	93.59	87.19	79.39	gi|68057911	AAX88164.1	Outer membrane protein P5	1	auto	0	93.09	IGSDAFNVK			0.00930989	949.496	475.755	949.487	475.751	2	9	31.1.1.4232.3	39.1167	1081	39.1733	0.834134	4.20122	1120	33.47	1147	33.87
13	77.84	77.84	93.59	87.19	79.39	gi|68057911	AAX88164.1	Outer membrane protein P5	1	auto	0	92.87	IGSDAFNVK			-0.003022	949.484	475.749	949.487	475.751	2	10	21.1.1.6112.3	39.8869	2502	39.8786	0.821598	3.97212	1262	35.52	1273	35.68
13	77.84	77.84	93.59	87.19	79.39	gi|68057911	AAX88164.1	Outer membrane protein P5	1	auto	0	91.66	IGSDAFNVK	Label:13C(6)(I)@1		-0.0120386	955.495	478.755	955.507	478.761	2	9	21.1.1.6149.2	40.9316	1426	40.8982	0.710704	3.55833	1695	41.17	1479	38.46
13	77.84	77.84	93.59	87.19	79.39	gi|68057911	AAX88164.1	Outer membrane protein P5	1	auto	0	91.3	IGSDAFNVK	Label:13C(6)(I)@1		0.0184365	955.525	478.77	955.507	478.761	2	8	31.1.1.4377.2	56.2166	519	56.654	1.17696	6.57764	391	19.77	565	23.77
13	77.84	77.84	93.59	87.19	79.39	gi|68057911	AAX88164.1	Outer membrane protein P5	1	auto	0	89.99	IGSDAFNVK	Label:13C(6)(I)@1		-0.000175822	955.507	478.761	955.507	478.761	2	9	27.1.1.4200.5	28.1038	1570	27.7705	1.40631	4.09893	940	30.66	1623	40.29
13	77.84	77.84	93.59	87.19	79.39	gi|68057911	AAX88164.1	Outer membrane protein P5	1	auto	0	89.18	IGSDAFNVK	Label:13C(6)(I)@1		0.0424244	955.549	478.782	955.507	478.761	2	8	31.1.1.5105.2	93.1532	303	93.1165	1.37995	9.60686	172.35	13.13	292	17.09
13	77.84	77.84	93.59	87.19	79.39	gi|68057911	AAX88164.1	Outer membrane protein P5	1	auto	0	88.51	IGSDAFNVK	Label:13C(6)(I)@1		0.0122107	955.519	478.767	955.507	478.761	2	7	31.1.1.4348.3	52.1803	686	52.1216	0.811057	5.31354	710	26.65	707	26.59
13	77.84	77.84	93.59	87.19	79.39	gi|68057911	AAX88164.1	Outer membrane protein P5	1	auto	0	87.41	IGSDAFNVK			0.0279789	949.515	475.765	949.487	475.751	2	9	22.1.1.6246.3	43.7672	1539	43.7009	1.16842	3.76232	1199	34.63	1720	41.47
13	77.84	77.84	93.59	87.19	79.39	gi|68057911	AAX88164.1	Outer membrane protein P5	1	auto	0	86.48	IGSDAFNVK			-0.000527817	949.486	475.75	949.487	475.751	2	8	32.1.1.4996.5	27.966	884	27.9819	3.7345	4.35951	641	25.32	2939	54.21
13	77.84	77.84	93.59	87.19	79.39	gi|68057911	AAX88164.1	Outer membrane protein P5	1	auto	0	86.06	IGSDAFNVK			0.00369441	949.491	475.753	949.487	475.751	2	8	31.1.1.4081.2	29.4575	1827	29.3553	0.735305	3.3195	1913	43.74	1727	41.56
13	77.84	77.84	93.59	87.19	79.39	gi|68057911	AAX88164.1	Outer membrane protein P5	1	auto	0	85.79	IGSDAFNVK			0.00997315	949.497	475.756	949.487	475.751	2	9	12.1.1.4040.4	24.6924	1596	24.7956	0.659567	4.16592	1288	35.89	1043	32.3
13	77.84	77.84	93.59	87.19	79.39	gi|68057911	AAX88164.1	Outer membrane protein P5	1	auto	0	85.35	IGSDAFNVK			0.0115072	949.498	475.757	949.487	475.751	2	9	31.1.1.4066.2	28.7891	2633	28.872	0.624369	2.91305	2716	52.12	2082	45.63
13	77.84	77.84	93.59	87.19	79.39	gi|68057911	AAX88164.1	Outer membrane protein P5	1	auto	0	84.24	IGSDAFNVK	Label:13C(6)(I)@1		0.00806008	955.515	478.765	955.507	478.761	2	8	31.1.1.4279.2	43.7447	1000	43.6221	0.908237	4.28355	1034	32.16	1153	33.96
13	77.84	77.84	93.59	87.19	79.39	gi|68057911	AAX88164.1	Outer membrane protein P5	1	auto	0	83.33	IGSDAFNVK	Label:13C(6)(I)@1		0.00165111	955.509	478.762	955.507	478.761	2	7	31.1.1.4238.4	39.5475	1238	39.8613	0.784836	3.93202	1318	36.3	1270	35.64
13	77.84	77.84	93.59	87.19	79.39	gi|68057911	AAX88164.1	Outer membrane protein P5	1	auto	0	83.33	IGSDAFNVK			0.025668	949.512	475.764	949.487	475.751	2	8	31.1.1.5106.5	93.3577	271	93.2225	1.02776	9.06732	218.08	14.77	275.18	16.59
13	77.84	77.84	93.59	87.19	79.39	gi|68057911	AAX88164.1	Outer membrane protein P5	1	auto	0	82.72	IGSDAFNVK	Label:13C(6)(I)@1		0.0100175	955.517	478.766	955.507	478.761	2	8	27.1.1.4267.6	30.4969	1166	30.547	0.710868	4.89307	896	29.93	782	27.96
13	77.84	77.84	93.59	87.19	79.39	gi|68057911	AAX88164.1	Outer membrane protein P5	1	auto	0	82.42	IGSDAFNVK	Label:13C(6)(I)@1		6.20707e-05	955.507	478.761	955.507	478.761	2	8	10.1.1.4689.2	25.3801	597	25.3745	1.2457	6.36693	408	20.2	624	24.98
13	77.84	77.84	93.59	87.19	79.39	gi|68057911	AAX88164.1	Outer membrane protein P5	1	auto	0	80.82	IGSDAFNVK	Label:13C(6)(I)@1		0.00860942	955.516	478.765	955.507	478.761	2	7	31.1.1.4407.3	60.7424	484	60.5129	1.13965	6.62151	391	19.77	547.09	23.39
13	77.84	77.84	93.59	87.19	79.39	gi|68057911	AAX88164.1	Outer membrane protein P5	1	auto	0	80.67	IGSDAFNVK	Label:13C(6)(I)@1		0.0114172	955.518	478.767	955.507	478.761	2	7	31.1.1.4363.3	54.2082	635	54.2915	0.8563	5.50891	643	25.36	676	26
13	77.84	77.84	93.59	87.19	79.39	gi|68057911	AAX88164.1	Outer membrane protein P5	1	auto	0	79.98	IGSDAFNVK			0.0114469	949.498	475.756	949.487	475.751	2	8	18.1.1.4218.2	24.3787	656	24.4025	0.651129	5.69908	693	26.32	554	23.54
13	77.84	77.84	93.59	87.19	79.39	gi|68057911	AAX88164.1	Outer membrane protein P5	1	auto	0	79.78	IGSDAFNVK			0.000886666	949.488	475.751	949.487	475.751	2	10	31.1.1.3968.2	25.4102	9947	25.6018	0.22123	1.64381	17326	131.63	4706	68.6
13	77.84	77.84	93.59	87.19	79.39	gi|68057911	AAX88164.1	Outer membrane protein P5	1	auto	0	79.3	IGSDAFNVK			0.00759726	949.494	475.755	949.487	475.751	2	8	21.1.1.6219.5	42.9177	1044	42.9296	0.9102	4.91912	783	27.98	875	29.58
13	77.84	77.84	93.59	87.19	79.39	gi|68057911	AAX88164.1	Outer membrane protein P5	1	auto	0	78.06	IGSDAFNVK	Label:13C(6)(I)@1		0.00122384	955.508	478.761	955.507	478.761	2	8	31.1.1.4077.2	29.2683	1739	29.2618	0.784753	3.30842	1862	43.15	1794	42.36
13	77.84	77.84	93.59	87.19	79.39	gi|68057911	AAX88164.1	Outer membrane protein P5	1	auto	0	76.92	IGSDAFNVK			0.0202967	949.507	475.761	949.487	475.751	2	7	31.1.1.5139.5	95.3512	192	95.3556	1.17326	9.63266	182.58	13.51	263	16.22
13	77.84	77.84	93.59	87.19	79.39	gi|68057911	AAX88164.1	Outer membrane protein P5	1	auto	0	76.59	IGSDAFNVK	Label:13C(6)(I)@1		0.0120275	955.519	478.767	955.507	478.761	2	7	31.1.1.4421.6	62.9931	476	63.0261	0.978571	6.62828	417	20.42	501	22.38
13	77.84	77.84	93.59	87.19	79.39	gi|68057911	AAX88164.1	Outer membrane protein P5	1	auto	0	76.4	IGSDAFNVK			0.01163	949.498	475.757	949.487	475.751	2	8	18.1.1.4219.2	24.4087	680	24.4025	0.651129	5.69908	693	26.32	554	23.54
13	77.84	77.84	93.59	87.19	79.39	gi|68057911	AAX88164.1	Outer membrane protein P5	1	auto	0	76.09	IGSDAFNVK	Label:13C(6)(I)@1		-0.00803289	955.499	478.757	955.507	478.761	2	8	18.1.1.4228.3	24.682	4880	24.9142	0.362856	1.67883	11513	107.3	5129	71.62
13	77.84	77.84	93.59	87.19	79.39	gi|68057911	AAX88164.1	Outer membrane protein P5	1	auto	0	74.6	IGSDAFNVK			0.00313365	949.49	475.752	949.487	475.751	2	8	11.1.1.4262.3	25.4649	952	25.4249	2.72403	4.07876	781	27.95	2612	51.11
13	77.84	77.84	93.59	87.19	79.39	gi|68057911	AAX88164.1	Outer membrane protein P5	1	auto	0	74.02	IGSDAFNVK	Label:13C(6)(I)@1		0.0430348	955.55	478.782	955.507	478.761	2	7	31.1.1.5308.2	97.8456	321	97.8556	1.38184	11.8611	113	10.63	191.71	13.85
13	77.84	77.84	93.59	87.19	79.39	gi|68057911	AAX88164.1	Outer membrane protein P5	1	auto	0	71	IGSDAFNVK	Label:13C(6)(I)@1		0.00221245	955.509	478.762	955.507	478.761	2	8	29.1.1.4806.2	26.8262	1000	26.8206	0.74578	4.3108	1126	33.56	1031	32.11
13	77.84	77.84	93.59	87.19	79.39	gi|68057911	AAX88164.1	Outer membrane protein P5	1	auto	0	67	IGSDAFNVK	Label:13C(6)(I)@1		-0.00121347	955.506	478.76	955.507	478.761	2	7	27.1.1.4451.3	40.3677	625	40.3235	100		0	0	713	26.7
13	77.84	77.84	93.59	87.19	79.39	gi|68057911	AAX88164.1	Outer membrane protein P5	1	auto	0	62.27	IGSDAFNVK	Label:13C(6)(I)@1		0.0258221	955.533	478.774	955.507	478.761	2	7	31.1.1.4513.2	76.836	413	76.6449	0.562788	8.4452	343	18.52	237	15.39
13	77.84	77.84	93.59	87.19	79.39	gi|68057911	AAX88164.1	Outer membrane protein P5	1	auto	0	60.7	IGSDAFNVK			0.0113241	949.498	475.756	949.487	475.751	2	6	31.1.1.4312.6	47.445	833	47.2604	0.796377	4.86683	854	29.22	835	28.9
13	77.84	77.84	93.59	87.19	79.39	gi|68057911	AAX88164.1	Outer membrane protein P5	1	auto	0	56.94	IGSDAFNVK	Label:13C(6)(I)@1		0.0079344	955.515	478.765	955.507	478.761	2	8	25.1.1.6358.2	41.9551	951	41.8869	100		0	0	1015	31.86
13	77.84	77.84	93.59	87.19	79.39	gi|68057911	AAX88164.1	Outer membrane protein P5	1	auto	0	53.74	IGSDAFNVK			0.0144981	949.501	475.758	949.487	475.751	2	7	31.1.1.4411.3	61.3671	510	61.3202	0.732752	6.20697	548	23.41	493	22.2
13	77.84	77.84	93.59	87.19	79.39	gi|68057911	AAX88164.1	Outer membrane protein P5	1	auto	0	53.54	IGSDAFNVK	Label:13C(6)(I)@1		0.00566481	955.513	478.764	955.507	478.761	2	5	17.1.1.4439.7	26.9054	806	26.85	1.05359	5.8912	511	22.61	661	25.71
13	77.84	77.84	93.59	87.19	79.39	gi|68057911	AAX88164.1	Outer membrane protein P5	1	auto	0	52.22	IGSDAFNVK			0.0118413	949.499	475.757	949.487	475.751	2	6	26.1.1.4928.7	28.0416	889	27.9837	0.01		935	30.58	0	0
13	77.84	77.84	93.59	87.19	79.39	gi|68057911	AAX88164.1	Outer membrane protein P5	1	auto	0	51.34	IGSDAFNVK			0.00808913	949.495	475.755	949.487	475.751	2	6	31.1.1.4330.4	49.5572	598	49.6191	0.77239	5.50918	677	26.02	642	25.34
13	77.84	77.84	93.59	87.19	79.39	gi|68057911	AAX88164.1	Outer membrane protein P5	1	auto	0	99	KALIACLAPDR	Label:13C(6)(I)@4; Carbamidomethyl(C)@6	missed K-A@1	-0.0169176	1232.68	411.902	1232.7	411.908	3	11	26.1.1.4917.5	27.6902	518	27.6714	100		0	0	583	24.15
13	77.84	77.84	93.59	87.19	79.39	gi|68057911	AAX88164.1	Outer membrane protein P5	1	auto	0	99	KALIACLAPDR	Label:13C(6)(I)@4; Carbamidomethyl(C)@6	missed K-A@1	1.37699e-05	1232.7	411.908	1232.7	411.908	3	10	19.1.1.4611.6	25.815	449	25.8527	0.642877	6.25736	579	24.06	457	21.38
13	77.84	77.84	93.59	87.19	79.39	gi|68057911	AAX88164.1	Outer membrane protein P5	1	auto	0	99	KALIACLAPDR	Label:13C(6)(I)@4; Carbamidomethyl(C)@6	missed K-A@1	0.00285893	1232.7	411.908	1232.7	411.908	3	7	27.1.1.4172.7	27.1686	2662	26.886	100		0	0	2917	54.01
13	77.84	77.84	93.59	87.19	79.39	gi|68057911	AAX88164.1	Outer membrane protein P5	1	auto	0	98.65	KALIACLAPDR	Carbamidomethyl(C)@6	missed K-A@1	0.00338088	1226.68	409.902	1226.68	409.901	3	7	17.1.1.4407.7	25.9407	991	25.9759	0.660204	4.51037	1098	33.14	890	29.83
13	77.84	77.84	93.59	87.19	79.39	gi|68057911	AAX88164.1	Outer membrane protein P5	1	auto	0	97.73	KALIACLAPDR	Carbamidomethyl(C)@6	missed K-A@1	0.0401854	1226.72	409.914	1226.68	409.901	3	9	19.1.1.4618.3	26.0083	3780	26.2766	0.01		4728	68.76	0	0
13	77.84	77.84	93.59	87.19	79.39	gi|68057911	AAX88164.1	Outer membrane protein P5	1	auto	0	97.25	KALIACLAPDR	Carbamidomethyl(C)@6	missed K-A@1	-0.035113	1226.65	614.33	1226.68	614.348	2	9	22.1.1.6247.5	43.8041	1007	43.7581	0.619436	6.50633	547	23.39	416	20.4
13	77.84	77.84	93.59	87.19	79.39	gi|68057911	AAX88164.1	Outer membrane protein P5	1	auto	0	97.02	KALIACLAPDR	Label:13C(6)(I)@4; Carbamidomethyl(C)@6	missed K-A@1	-0.010241	1232.69	411.904	1232.7	411.908	3	10	3.1.1.5718.6	39.2348	410	39.2161	100		0	0	437	20.9
13	77.84	77.84	93.59	87.19	79.39	gi|68057911	AAX88164.1	Outer membrane protein P5	1	auto	0	96.26	KALIACLAPDR	Label:13C(6)(I)@4; Carbamidomethyl(C)@6	missed K-A@1	0.00372251	1232.7	411.909	1232.7	411.908	3	10	17.1.1.4386.6	25.3207	1345	25.5611	0.807673	3.74483	1432	37.84	1420	37.68
13	77.84	77.84	93.59	87.19	79.39	gi|68057911	AAX88164.1	Outer membrane protein P5	1	auto	0	81.08	KALIACLAPDR	Label:13C(6)(I)@4; Carbamidomethyl(C)@6	missed K-A@1	0.00102778	1232.7	411.908	1232.7	411.908	3	9	27.1.1.4157.5	26.6719	2662	26.886	100		0	0	2917	54.01
13	77.84	77.84	93.59	87.19	79.39	gi|68057911	AAX88164.1	Outer membrane protein P5	1	auto	1.85387	98.85	KALIACLAPDRR	Carbamidomethyl(C)@6	missed K-A@1; missed R-R@11	0.00595447	1382.79	461.937	1382.78	461.934	3	12	31.1.1.3907.4	23.3771	4238	23.5309	0.839609	2.12107	4379	66.17	4514	67.19
13	77.84	77.84	93.59	87.19	79.39	gi|68057911	AAX88164.1	Outer membrane protein P5	1	auto	0	89.98	KALIACLAPDRR	Carbamidomethyl(C)@6	missed K-A@1; missed R-R@11	-0.0141138	1382.77	461.93	1382.78	461.934	3	9	17.1.1.4292.2	22.418	662	22.4117	0.775597	5.53136	670	25.88	638	25.26
13	77.84	77.84	93.59	87.19	79.39	gi|68057911	AAX88164.1	Outer membrane protein P5	1	auto	0	87.25	KALIACLAPDRR	Carbamidomethyl(C)@6	missed K-A@1; missed R-R@11	-0.00900796	1382.77	461.932	1382.78	461.934	3	6	27.1.1.4063.7	23.6206	1102	23.6958	0.874113	4.05481	1175	34.28	1261	35.51
13	77.84	77.84	93.59	87.19	79.39	gi|68057911	AAX88164.1	Outer membrane protein P5	1	auto	0	79.76	KALIACLAPDRR	Carbamidomethyl(C)@6	missed K-A@1; missed R-R@11	0.0068615	1382.79	461.937	1382.78	461.934	3	9	18.1.1.4144.3	22.1004	1565	22.3565	0.971452	3.31692	1671	40.88	1993	44.64
13	77.84	77.84	93.59	87.19	79.39	gi|68057911	AAX88164.1	Outer membrane protein P5	1	auto	0	71.21	KALIACLAPDRR	Label:13C(6)(I)@4; Carbamidomethyl(C)@6	missed K-A@1; missed R-R@11	-0.0210637	1388.78	463.934	1388.8	463.941	3	9	27.1.1.4064.2	23.6312	1345	23.6627	1.26566	4.16837	946	30.76	1470	38.34
13	77.84	77.84	93.59	87.19	79.39	gi|68057911	AAX88164.1	Outer membrane protein P5	1	auto	0	54.26	KALIACLAPDRR	Label:13C(6)(I)@4; Carbamidomethyl(C)@6	missed K-A@1; missed R-R@11	-0.0213384	1388.78	463.934	1388.8	463.941	3	5	27.1.1.4062.7	23.5896	1309	23.6627	1.26566	4.16837	946	30.76	1470	38.34
13	77.84	77.84	93.59	87.19	79.39	gi|68057911	AAX88164.1	Outer membrane protein P5	1	auto	0	99	RVEIAVNGTK		missed R-V@1	-0.00686088	1085.61	543.813	1085.62	543.817	2	13	31.1.1.3804.2	18.0402	301	18.1469	0.738694	8.1311	318.15	17.84	288.54	16.99
13	77.84	77.84	93.59	87.19	79.39	gi|68057911	AAX88164.1	Outer membrane protein P5	1	auto	0	99	RVEIAVNGTK		missed R-V@1	0.00637903	1085.63	543.82	1085.62	543.817	2	16	18.1.1.3573.2	16.3968	110	16.3568	0.655214	14.4042	108.15	10.4	87	9.33
220	17.73	19.26	87.66	48.82	43.83	gi|68058337	AAX88590.1	spermidine/putrescine transport ATP-binding protein	1	auto	2	99	EIYEDPANLFVAR	Label:13C(6)(I)@2		-0.00026098	1541.78	771.898	1541.78	771.898	2	16	12.1.1.4489.2	40.0237	1290	39.9803	1.01432	4.07097	1088.07	32.99	1355	36.81
220	17.73	19.26	87.66	48.82	43.83	gi|68058337	AAX88590.1	spermidine/putrescine transport ATP-binding protein	1	auto	0	99	EIYEDPANLFVAR			0.00951764	1535.77	768.893	1535.76	768.888	2	17	14.1.1.4756.2	40.296	329	40.2822	0.622792	8.00885	359.65	18.96	275	16.58
220	17.73	19.26	87.66	48.82	43.83	gi|68058337	AAX88590.1	spermidine/putrescine transport ATP-binding protein	1	auto	0	99	EIYEDPANLFVAR	Label:13C(6)(I)@2		0.00574915	1541.79	771.901	1541.78	771.898	2	8	14.1.1.4757.7	40.4106	304	40.2557	0.825487	7.97097	312.82	17.69	317.04	17.81
220	17.73	19.26	87.66	48.82	43.83	gi|68058337	AAX88590.1	spermidine/putrescine transport ATP-binding protein	1	auto	0	99	EIYEDPANLFVAR	Label:13C(6)(I)@2		0.0168946	1541.8	514.94	1541.78	514.935	3	14	21.1.1.6931.6	67.2553	696	67.2708	0.892407	5.26565	690	26.27	756	27.5
220	17.73	19.26	87.66	48.82	43.83	gi|68058337	AAX88590.1	spermidine/putrescine transport ATP-binding protein	1	auto	0	99	EIYEDPANLFVAR	Label:13C(6)(I)@2		0.0087163	1541.79	514.938	1541.78	514.935	3	12	3.1.1.6545.4	64.0669	1031	64.1516	1.26984	4.54078	796	28.21	1241	35.23
220	17.73	19.26	87.66	48.82	43.83	gi|68058337	AAX88590.1	spermidine/putrescine transport ATP-binding protein	1	auto	0	99	EIYEDPANLFVAR	Label:13C(6)(I)@2		-0.0384185	1541.74	771.879	1541.78	771.898	2	14	35.1.1.4903.3	41.6616	1127	41.6456	1.87536	5.43328	486	22.05	1119	33.45
220	17.73	19.26	87.66	48.82	43.83	gi|68058337	AAX88590.1	spermidine/putrescine transport ATP-binding protein	1	auto	0	99	EIYEDPANLFVAR	Label:13C(6)(I)@2		-0.00321091	1541.78	771.897	1541.78	771.898	2	14	11.1.1.4725.2	39.9793	1580	39.9062	1.42325	3.86428	1053	32.45	1840	42.9
220	17.73	19.26	87.66	48.82	43.83	gi|68058337	AAX88590.1	spermidine/putrescine transport ATP-binding protein	1	auto	0	99	EIYEDPANLFVAR	Label:13C(6)(I)@2		0.00417332	1541.79	771.9	1541.78	771.898	2	13	15.1.1.4445.4	40.2682	804	40.0785	1.28342	4.95096	667	25.83	1051	32.42
220	17.73	19.26	87.66	48.82	43.83	gi|68058337	AAX88590.1	spermidine/putrescine transport ATP-binding protein	1	auto	0	99	EIYEDPANLFVAR			0.00878349	1535.77	512.931	1535.76	512.928	3	11	3.1.1.6546.6	64.108	767	64.1516	1.26984	4.54078	796	28.21	1241	35.23
220	17.73	19.26	87.66	48.82	43.83	gi|68058337	AAX88590.1	spermidine/putrescine transport ATP-binding protein	1	auto	0	99	EIYEDPANLFVAR	Label:13C(6)(I)@2		0.0332017	1541.82	514.946	1541.78	514.935	3	8	32.1.1.5337.7	41.9588	730	41.8929	1.76113	5.95006	413	20.32	893	29.88
220	17.73	19.26	87.66	48.82	43.83	gi|68058337	AAX88590.1	spermidine/putrescine transport ATP-binding protein	1	auto	0	64.23	EIYEDPANLFVAR			0.0211878	1535.78	512.935	1535.76	512.928	3	8	20.1.1.7794.6	67.8844	415	67.9055	0.65561	6.51781	528	22.98	425	20.62
220	17.73	19.26	87.66	48.82	43.83	gi|68058337	AAX88590.1	spermidine/putrescine transport ATP-binding protein	1	auto	1.72125	99	ICDIYTDMPVEK	Carbamidomethyl(C)@2		0.0212225	1482.69	742.355	1482.67	742.344	2	12	3.1.1.6102.3	50.2993	1923	50.3183	1.16828	2.89432	2026	45.01	2906	53.91
220	17.73	19.26	87.66	48.82	43.83	gi|68058337	AAX88590.1	spermidine/putrescine transport ATP-binding protein	1	auto	0	97.49	ICDIYTDMPVEK	Carbamidomethyl(C)@2		0.0271172	1482.7	742.357	1482.67	742.344	2	11	2.1.1.7016.4	50.417	984	50.4037	0.994202	4.16866	1047	32.36	1278	35.75
220	17.73	19.26	87.66	48.82	43.83	gi|68058337	AAX88590.1	spermidine/putrescine transport ATP-binding protein	1	auto	0	95.74	ICDIYTDMPVEK	Carbamidomethyl(C)@2		0.0204867	1482.69	742.354	1482.67	742.344	2	11	21.1.1.6565.3	53.319	1015	53.4066	100		0	0	1923	43.85
220	17.73	19.26	87.66	48.82	43.83	gi|68058337	AAX88590.1	spermidine/putrescine transport ATP-binding protein	1	auto	2	99	LLAGLEELDSGSIILDGEDITNVPAEK	Label:13C(6)(I)@13; Label:13C(6)(I)@14; Label:13C(6)(I)@20		-0.00517266	2828.5	943.84	2828.5	943.842	3	25	4.1.1.10218.2	81.3569	195	81.3613	1.41657	10.3541	146.89	12.12	255.47	15.98
220	17.73	19.26	87.66	48.82	43.83	gi|68058337	AAX88590.1	spermidine/putrescine transport ATP-binding protein	1	auto	2	99	LQVLLRPEDIVIEELDENEHSK			-0.000755596	2617.36	873.46	2617.36	873.461	3	16	3.1.1.6730.6	70.1496	625	70.1655	1.6492	4.81303	645	25.4	1306	36.14
220	17.73	19.26	87.66	48.82	43.83	gi|68058337	AAX88590.1	spermidine/putrescine transport ATP-binding protein	1	auto	0	99	LQVLLRPEDIVIEELDENEHSK			0.0343895	2617.39	655.356	2617.36	655.347	4	13	3.1.1.6733.2	70.2377	822	70.231	1.40853	4.11694	931	30.51	1610	40.12
220	17.73	19.26	87.66	48.82	43.83	gi|68058337	AAX88590.1	spermidine/putrescine transport ATP-binding protein	1	auto	2	99	VLVSEFFNEDDPHMDHSIGQR	Label:13C(6)(I)@18		0.0292385	2477.17	620.299	2477.14	620.292	4	19	3.1.1.6311.4	56.6606	2950	56.6468	1.28367	2.47417	2670	51.67	4208	64.87
220	17.73	19.26	87.66	48.82	43.83	gi|68058337	AAX88590.1	spermidine/putrescine transport ATP-binding protein	1	auto	0	99	VLVSEFFNEDDPHMDHSIGQR			0.0277905	2471.15	618.794	2471.12	618.787	4	13	3.1.1.6308.7	56.5779	2012	56.6468	1.28367	2.47417	2670	51.67	4208	64.87
220	17.73	19.26	87.66	48.82	43.83	gi|68058337	AAX88590.1	spermidine/putrescine transport ATP-binding protein	1	auto	0	99	VLVSEFFNEDDPHMDHSIGQR			0.0277905	2471.15	618.794	2471.12	618.787	4	13	3.1.1.6309.2	56.5907	2012	56.6468	1.28367	2.47417	2670	51.67	4208	64.87
220	17.73	19.26	87.66	48.82	43.83	gi|68058337	AAX88590.1	spermidine/putrescine transport ATP-binding protein	1	auto	0	97.59	VLVSEFFNEDDPHMDHSIGQR	Label:13C(6)(I)@18		0.0246576	2477.16	620.298	2477.14	620.292	4	12	21.1.1.6757.3	60.0742	1343	60.1336	1.27565	3.97863	1035	32.17	1621	40.26
220	17.73	19.26	87.66	48.82	43.83	gi|68058337	AAX88590.1	spermidine/putrescine transport ATP-binding protein	1	auto	0	93.35	VLVSEFFNEDDPHMDHSIGQR	Label:13C(6)(I)@18		0.0246576	2477.16	620.298	2477.14	620.292	4	11	21.1.1.6755.2	59.9898	1343	60.1336	1.27565	3.97863	1035	32.17	1621	40.26
220	17.73	19.26	87.66	48.82	43.83	gi|68058337	AAX88590.1	spermidine/putrescine transport ATP-binding protein	1	auto	0.145087	58.65	VPNEEIKPR	Label:13C(6)(I)@6		-0.0137318	1086.6	363.207	1086.61	363.212	3	8	25.1.1.5980.2	28.3972	268	28.433	1.1949	9.61206	182	13.49	267	16.34
155	23.86	23.86	91.84	54.78	42.66	gi|68056924	AAX87177.1	Seryl-tRNA synthetase	1	auto	0.258848	70.05	DVIIDEAELPIK			-0.0105371	1353.73	677.872	1353.74	677.877	2	9	2.1.1.7416.2	62.7761	911	62.7699	1.0011	4.32627	969	31.13	1191	34.51
155	23.86	23.86	91.84	54.78	42.66	gi|68056924	AAX87177.1	Seryl-tRNA synthetase	1	auto	1.60206	99	EISSCSNMWDFQAR	Carbamidomethyl(C)@5		0.0470886	1729.77	865.89	1729.72	865.867	2	12	3.1.1.6320.6	56.9464	1171	56.9561	1.23813	3.89312	1094	33.08	1663	40.78
155	23.86	23.86	91.84	54.78	42.66	gi|68056924	AAX87177.1	Seryl-tRNA synthetase	1	auto	0	96.68	EISSCSNMWDFQAR	Carbamidomethyl(C)@5		0.0166912	1729.74	865.875	1729.72	865.867	2	11	3.1.1.6321.4	56.9696	2576	57.0806	1.16416	5.38155	587	24.23	839	28.97
155	23.86	23.86	91.84	54.78	42.66	gi|68056924	AAX87177.1	Seryl-tRNA synthetase	1	auto	2	99	FGEDLFHTLALEGEQPYALIPTAEVPVTNLVR			-0.00316655	3538.83	1180.62	3538.83	1180.62	3	22	2.1.1.8200.5	89.2545	860	89.3076	1.35903	3.16852	1593	39.91	2658	51.56
155	23.86	23.86	91.84	54.78	42.66	gi|68056924	AAX87177.1	Seryl-tRNA synthetase	1	auto	0	99	FGEDLFHTLALEGEQPYALIPTAEVPVTNLVR			0.01132	3538.85	1180.62	3538.83	1180.62	3	19	3.1.1.7296.2	89.4761	2849	89.6075	1.37166	1.82009	4811	69.36	8102	90.01
155	23.86	23.86	91.84	54.78	42.66	gi|68056924	AAX87177.1	Seryl-tRNA synthetase	1	auto	0	99	FGEDLFHTLALEGEQPYALIPTAEVPVTNLVR			0.0172589	3538.85	885.72	3538.83	885.716	4	21	3.1.1.7300.3	89.6179	1345	89.6397	1.22605	2.65283	2365	48.63	3560	59.67
155	23.86	23.86	91.84	54.78	42.66	gi|68056924	AAX87177.1	Seryl-tRNA synthetase	1	auto	0	99	FGEDLFHTLALEGEQPYALIPTAEVPVTNLVR			0.0172589	3538.85	885.72	3538.83	885.716	4	20	3.1.1.7302.4	89.6857	1345	89.6397	1.22605	2.65283	2365	48.63	3560	59.67
155	23.86	23.86	91.84	54.78	42.66	gi|68056924	AAX87177.1	Seryl-tRNA synthetase	1	auto	2	99	GEDIAPLLAEMDDMGNQLTEAK			0.02541	2360.11	787.712	2360.09	787.703	3	12	3.1.1.7136.7	83.8682	726	83.9851	1.421	3.97836	994	31.53	1734.16	41.64
155	23.86	23.86	91.84	54.78	42.66	gi|68056924	AAX87177.1	Seryl-tRNA synthetase	1	auto	0	99	GEDIAPLLAEMDDMGNQLTEAK	Label:13C(6)(I)@4		0.00542282	2366.11	789.712	2366.11	789.71	3	15	3.1.1.7134.5	83.7879	1321	83.9851	1.421	3.97836	994	31.53	1734.16	41.64
155	23.86	23.86	91.84	54.78	42.66	gi|68056924	AAX87177.1	Seryl-tRNA synthetase	1	auto	0	99	GEDIAPLLAEMDDMGNQLTEAK			0.02541	2360.11	787.712	2360.09	787.703	3	13	3.1.1.7140.3	83.9957	726	83.9851	1.421	3.97836	994	31.53	1734.16	41.64
155	23.86	23.86	91.84	54.78	42.66	gi|68056924	AAX87177.1	Seryl-tRNA synthetase	1	auto	0	99	GEDIAPLLAEMDDMGNQLTEAK	Label:13C(6)(I)@4		0.0109821	2366.12	789.713	2366.11	789.71	3	12	2.1.1.8037.3	83.4535	763	83.4745	1.267	5.22037	603	24.56	938	30.63
155	23.86	23.86	91.84	54.78	42.66	gi|68056924	AAX87177.1	Seryl-tRNA synthetase	1	auto	0	95.22	GEDIAPLLAEMDDMGNQLTEAK	Label:13C(6)(I)@4		0.0109821	2366.12	789.713	2366.11	789.71	3	6	2.1.1.8035.7	83.4032	763	83.4745	1.267	5.22037	603	24.56	938	30.63
155	23.86	23.86	91.84	54.78	42.66	gi|68056924	AAX87177.1	Seryl-tRNA synthetase	1	auto	0	91.08	GEDIAPLLAEMDDMGNQLTEAK	Label:13C(6)(I)@4		0.00542282	2366.11	789.712	2366.11	789.71	3	10	3.1.1.7132.4	83.7129	1321	83.9851	1.421	3.97836	994	31.53	1734.16	41.64
155	23.86	23.86	91.84	54.78	42.66	gi|68056924	AAX87177.1	Seryl-tRNA synthetase	1	auto	1.20066	97.71	MIDPNLLR	Label:13C(6)(I)@2		-0.00737704	976.54	489.277	976.547	489.281	2	9	21.1.1.6511.3	51.5836	1792	51.8216	1.2636	4.26261	905	30.08	1404	37.47
155	23.86	23.86	91.84	54.78	42.66	gi|68056924	AAX87177.1	Seryl-tRNA synthetase	1	auto	0	92.51	MIDPNLLR			-0.00177807	970.525	486.27	970.527	486.271	2	8	21.1.1.6512.5	51.6207	1160	51.8216	1.2636	4.26261	905	30.08	1404	37.47
155	23.86	23.86	91.84	54.78	42.66	gi|68056924	AAX87177.1	Seryl-tRNA synthetase	1	auto	0	89.88	MIDPNLLR			-0.00434034	970.523	486.269	970.527	486.271	2	9	3.1.1.6035.6	48.3139	1977	48.4416	1.2646	2.91946	1929	43.92	2995	54.73
155	23.86	23.86	91.84	54.78	42.66	gi|68056924	AAX87177.1	Seryl-tRNA synthetase	1	auto	0	89.46	MIDPNLLR	Label:13C(6)(I)@2		0.0072647	976.554	489.284	976.547	489.281	2	8	5.1.1.6317.3	49.8182	1483	49.9044	1.47266	5.46039	521	22.83	942	30.69
155	23.86	23.86	91.84	54.78	42.66	gi|68056924	AAX87177.1	Seryl-tRNA synthetase	1	auto	0	82.55	MIDPNLLR	Label:13C(6)(I)@2		-0.0137836	976.533	489.274	976.547	489.281	2	7	3.1.1.6059.2	48.9981	1186	48.7902	1.22759	5.15077	627	25.04	945	30.74
155	23.86	23.86	91.84	54.78	42.66	gi|68056924	AAX87177.1	Seryl-tRNA synthetase	1	auto	0	77.73	MIDPNLLR	Label:13C(6)(I)@2		-0.00920569	976.538	489.276	976.547	489.281	2	8	3.1.1.6034.3	48.2727	3093	48.4115	1.32867	2.93384	1874	43.29	3057	55.29
155	23.86	23.86	91.84	54.78	42.66	gi|68056924	AAX87177.1	Seryl-tRNA synthetase	1	auto	2	99	VEMVQIVDPDK			0.000172122	1271.64	636.829	1271.64	636.829	2	14	3.1.1.6072.6	49.4067	969	49.5061	1.5515	3.84738	1030	32.09	1962	44.29
155	23.86	23.86	91.84	54.78	42.66	gi|68056924	AAX87177.1	Seryl-tRNA synthetase	1	auto	0	99	VEMVQIVDPDK			0.000172122	1271.64	636.829	1271.64	636.829	2	13	3.1.1.6073.5	49.4325	969	49.5061	1.5515	3.84738	1030	32.09	1962	44.29
155	23.86	23.86	91.84	54.78	42.66	gi|68056924	AAX87177.1	Seryl-tRNA synthetase	1	auto	0	99	VEMVQIVDPDK	Label:13C(6)(I)@6		-0.0284078	1277.63	639.825	1277.66	639.839	2	12	3.1.1.6069.3	49.3035	2374	49.5654	0.01		1094	33.08	0	0
155	23.86	23.86	91.84	54.78	42.66	gi|68056924	AAX87177.1	Seryl-tRNA synthetase	1	auto	0	93.06	VEMVQIVDPDK	Label:13C(6)(I)@6		-0.0152175	1277.65	639.831	1277.66	639.839	2	10	2.1.1.6985.6	49.4985	2877	49.6903	1.76792	6.98945	299	17.29	649	25.48
155	23.86	23.86	91.84	54.78	42.66	gi|68056924	AAX87177.1	Seryl-tRNA synthetase	1	auto	2	99	VEMVQIVDPDKSMEALEELTGHAEK		missed K-S@11	0.00343261	2797.35	700.346	2797.35	700.345	4	16	3.1.1.6849.5	74.1261	748	74.0728	1.43889	4.09466	934	30.56	1650	40.62
155	23.86	23.86	91.84	54.78	42.66	gi|68056924	AAX87177.1	Seryl-tRNA synthetase	1	auto	0	99	VEMVQIVDPDKSMEALEELTGHAEK		missed K-S@11	0.00489753	2797.36	700.346	2797.35	700.345	4	16	3.1.1.6846.3	74.0187	699	74.0082	1.19306	4.37227	880	29.66	1289	35.9
155	23.86	23.86	91.84	54.78	42.66	gi|68056924	AAX87177.1	Seryl-tRNA synthetase	1	auto	0	99	VEMVQIVDPDKSMEALEELTGHAEK		missed K-S@11	0.00489753	2797.36	700.346	2797.35	700.345	4	13	3.1.1.6845.5	73.9933	699	74.0082	1.19306	4.37227	880	29.66	1289	35.9
15	74.98	74.98	100	100	97.38	gi|68058536	AAX88789.1	L-lactate dehydrogenase	1	auto	0	99	ALPPIADAVK			0.000655212	993.586	497.8	993.586	497.8	2	11	14.1.1.4486.2	29.8221	5292	29.6923	0.438845	2.30796	5362	73.23	2889	53.75
15	74.98	74.98	100	100	97.38	gi|68058536	AAX88789.1	L-lactate dehydrogenase	1	auto	0	99	ALPPIADAVK			-0.00799719	993.578	497.796	993.586	497.8	2	11	22.1.1.6427.3	49.1367	1826	49.0363	0.675852	3.38789	1921	43.83	1594	39.92
15	74.98	74.98	100	100	97.38	gi|68058536	AAX88789.1	L-lactate dehydrogenase	1	auto	0	99	ALPPIADAVK			-0.00358283	993.582	497.798	993.586	497.8	2	11	30.1.1.4556.3	30.8581	1439	31.0992	0.622637	3.84888	1558	39.47	1191	34.51
15	74.98	74.98	100	100	97.38	gi|68058536	AAX88789.1	L-lactate dehydrogenase	1	auto	0	99	ALPPIADAVK			-0.0131366	993.573	497.794	993.586	497.8	2	11	25.1.1.6602.2	49.5717	1777	49.7324	0.693127	3.36049	1926	43.89	1639	40.48
15	74.98	74.98	100	100	97.38	gi|68058536	AAX88789.1	L-lactate dehydrogenase	1	auto	0	99	ALPPIADAVK			-0.00319988	993.583	497.799	993.586	497.8	2	10	28.1.1.4645.4	31.1732	6166	31.4371	0.348082	2.33637	6119	78.22	2615	51.14
15	74.98	74.98	100	100	97.38	gi|68058536	AAX88789.1	L-lactate dehydrogenase	1	auto	0	99	ALPPIADAVK			-2.54182e-05	993.586	497.8	993.586	497.8	2	9	1.1.1.4478.4	31.1988	4049	31.4275	0.865417	2.16875	4127	64.24	4385	66.22
15	74.98	74.98	100	100	97.38	gi|68058536	AAX88789.1	L-lactate dehydrogenase	1	auto	0	99	ALPPIADAVK			0.000959965	993.587	497.801	993.586	497.8	2	9	29.1.1.4905.5	31.3353	5095	31.5795	0.382047	2.45739	5187	72.02	2433	49.33
15	74.98	74.98	100	100	97.38	gi|68058536	AAX88789.1	L-lactate dehydrogenase	1	auto	0	99	ALPPIADAVK			0.00291377	993.589	497.802	993.586	497.8	2	10	4.1.1.6807.4	46.4868	2660	46.8672	0.829166	2.75607	2610	51.09	2657	51.55
15	74.98	74.98	100	100	97.38	gi|68058536	AAX88789.1	L-lactate dehydrogenase	1	auto	0	99	ALPPIADAVK			-0.00309727	993.583	497.799	993.586	497.8	2	11	26.1.1.5021.2	30.9591	3746	31.144	0.480469	2.6913	3721	61	2195	46.85
15	74.98	74.98	100	100	97.38	gi|68058536	AAX88789.1	L-lactate dehydrogenase	1	auto	0	99	ALPPIADAVK			-0.00273104	993.583	497.799	993.586	497.8	2	11	26.1.1.5020.6	30.943	3746	31.144	0.480469	2.6913	3721	61	2195	46.85
15	74.98	74.98	100	100	97.38	gi|68058536	AAX88789.1	L-lactate dehydrogenase	1	auto	0	98.58	ALPPIADAVK			-0.00115827	993.585	497.8	993.586	497.8	2	10	33.1.1.4480.4	31.0867	6511	31.3134	0.736576	1.78256	6627	81.41	5993	77.41
15	74.98	74.98	100	100	97.38	gi|68058536	AAX88789.1	L-lactate dehydrogenase	1	auto	0	98.2	ALPPIADAVK			-0.00328547	993.583	497.799	993.586	497.8	2	9	32.1.1.5106.6	31.6244	3947	31.8311	0.827284	2.25997	3886	62.34	3947	62.83
15	74.98	74.98	100	100	97.38	gi|68058536	AAX88789.1	L-lactate dehydrogenase	1	auto	0	98.12	ALPPIADAVK	Label:13C(6)(I)@5		-0.00195031	999.604	500.809	999.606	500.81	2	9	7.1.1.6900.3	46.5155	2172	46.732	1.96501	3.12152	1452	38.11	3503	59.19
15	74.98	74.98	100	100	97.38	gi|68058536	AAX88789.1	L-lactate dehydrogenase	1	auto	0	97.66	ALPPIADAVK			-0.00358694	993.582	497.798	993.586	497.8	2	10	27.1.1.4277.3	30.8452	2072	30.7906	0.778493	3.0858	2149	46.36	2054	45.32
15	74.98	74.98	100	100	97.38	gi|68058536	AAX88789.1	L-lactate dehydrogenase	1	auto	0	97.21	ALPPIADAVK			-0.0291426	993.557	497.786	993.586	497.8	2	11	21.1.1.6402.2	48.2149	3409	48.1782	0.449218	2.83372	3503	59.19	1932	43.95
15	74.98	74.98	100	100	97.38	gi|68058536	AAX88789.1	L-lactate dehydrogenase	1	auto	0	96.87	ALPPIADAVK			-0.0305462	993.555	497.785	993.586	497.8	2	11	21.1.1.6408.2	48.3975	2868	48.4204	0.530784	2.93934	2934	54.17	1912	43.73
15	74.98	74.98	100	100	97.38	gi|68058536	AAX88789.1	L-lactate dehydrogenase	1	auto	0	96.78	ALPPIADAVK			0.000316489	993.586	497.8	993.586	497.8	2	10	18.1.1.4369.2	28.9002	4000	29.1452	0.509869	2.57782	3909	62.52	2447	49.47
15	74.98	74.98	100	100	97.38	gi|68058536	AAX88789.1	L-lactate dehydrogenase	1	auto	0	96.08	ALPPIADAVK			-0.0121916	993.574	497.794	993.586	497.8	2	11	31.1.1.4109.3	30.6282	4003	30.6486	0.606816	2.34581	4257	65.25	3171.54	56.32
15	74.98	74.98	100	100	97.38	gi|68058536	AAX88789.1	L-lactate dehydrogenase	1	auto	0	95.81	ALPPIADAVK			-0.0335636	993.552	497.783	993.586	497.8	2	10	20.1.1.7241.3	48.6701	1689	48.661	0.720321	3.49264	1747	41.8	1545	39.31
15	74.98	74.98	100	100	97.38	gi|68058536	AAX88789.1	L-lactate dehydrogenase	1	auto	0	95.46	ALPPIADAVK			-0.0105266	993.576	497.795	993.586	497.8	2	9	23.1.1.6821.6	49.7473	887	50.0361	2.66363	3.75685	925	30.41	3025	55
15	74.98	74.98	100	100	97.38	gi|68058536	AAX88789.1	L-lactate dehydrogenase	1	auto	0	95.11	ALPPIADAVK			-0.0263621	993.559	497.787	993.586	497.8	2	10	20.1.1.7265.4	49.3946	1443	49.4416	1.10338	3.33575	1562	39.52	2116	46
15	74.98	74.98	100	100	97.38	gi|68058536	AAX88789.1	L-lactate dehydrogenase	1	auto	0	94.85	ALPPIADAVK			-0.0105266	993.576	497.795	993.586	497.8	2	9	23.1.1.6829.5	50.1132	887	50.0361	2.66363	3.75685	925	30.41	3025	55
15	74.98	74.98	100	100	97.38	gi|68058536	AAX88789.1	L-lactate dehydrogenase	1	auto	0	94.63	ALPPIADAVK			-0.0158455	993.57	497.792	993.586	497.8	2	10	2.1.1.6876.6	46.2699	939	46.2508	0.882031	4.41039	989	31.45	1071	32.73
15	74.98	74.98	100	100	97.38	gi|68058536	AAX88789.1	L-lactate dehydrogenase	1	auto	0	94.22	ALPPIADAVK	Label:13C(6)(I)@5		-0.00278641	999.603	500.809	999.606	500.81	2	9	35.1.1.4683.2	31.3296	2589	31.4973	0.893235	2.80442	2431	49.31	2666	51.63
15	74.98	74.98	100	100	97.38	gi|68058536	AAX88789.1	L-lactate dehydrogenase	1	auto	0	93.45	ALPPIADAVK			-0.00307836	993.583	497.799	993.586	497.8	2	8	7.1.1.6898.6	46.4422	1547	46.674	1.72713	3.05473	1577	39.71	3344	57.83
15	74.98	74.98	100	100	97.38	gi|68058536	AAX88789.1	L-lactate dehydrogenase	1	auto	0	92.76	ALPPIADAVK			-0.0297529	993.556	497.785	993.586	497.8	2	10	21.1.1.6419.2	48.7268	2910	48.6297	0.609307	2.79613	2989	54.67	2236	47.29
15	74.98	74.98	100	100	97.38	gi|68058536	AAX88789.1	L-lactate dehydrogenase	1	auto	0	92.76	ALPPIADAVK			-0.0351235	993.551	497.783	993.586	497.8	2	10	21.1.1.6474.2	50.4079	1211	50.4023	0.693854	3.96334	1384	37.2	1179	34.34
15	74.98	74.98	100	100	97.38	gi|68058536	AAX88789.1	L-lactate dehydrogenase	1	auto	0	91.58	ALPPIADAVK	Label:13C(6)(I)@5		-0.0110584	999.595	500.805	999.606	500.81	2	10	3.1.1.5919.2	44.9244	9021	44.6883	1.1721	4.01737	1050	32.4	1511	38.87
15	74.98	74.98	100	100	97.38	gi|68058536	AAX88789.1	L-lactate dehydrogenase	1	auto	0	90.66	ALPPIADAVK	Label:13C(6)(I)@5		-0.00600962	999.6	500.807	999.606	500.81	2	9	6.1.1.6467.2	45.6438	2633	45.7822	0.767461	2.79844	2632	51.3	2480	49.8
15	74.98	74.98	100	100	97.38	gi|68058536	AAX88789.1	L-lactate dehydrogenase	1	auto	0	88.23	ALPPIADAVK			-0.0277228	993.558	497.786	993.586	497.8	2	6	25.1.1.6643.7	50.9482	901	50.8912	0.737148	4.47095	1053	32.45	953	30.87
15	74.98	74.98	100	100	97.38	gi|68058536	AAX88789.1	L-lactate dehydrogenase	1	auto	0	87.85	ALPPIADAVK	Label:13C(6)(I)@5		-0.0012246	999.605	500.81	999.606	500.81	2	9	1.1.1.4480.2	31.2611	4514	31.3958	0.969102	2.13827	4025	63.44	4789	69.2
15	74.98	74.98	100	100	97.38	gi|68058536	AAX88789.1	L-lactate dehydrogenase	1	auto	0	85.62	ALPPIADAVK	Label:13C(6)(I)@5		-0.0263804	999.58	500.797	999.606	500.81	2	9	21.1.1.6464.2	50.099	1768	50.1234	0.88413	3.88188	1275	35.71	1384	37.2
15	74.98	74.98	100	100	97.38	gi|68058536	AAX88789.1	L-lactate dehydrogenase	1	auto	0	84.15	ALPPIADAVK	Label:13C(6)(I)@5		-0.0267582	999.579	500.797	999.606	500.81	2	9	22.1.1.6449.4	49.8334	1000	49.8507	0.340946	3.64592	2549	50.49	1067	32.66
15	74.98	74.98	100	100	97.38	gi|68058536	AAX88789.1	L-lactate dehydrogenase	1	auto	0	82.73	ALPPIADAVK	Label:13C(6)(I)@5		-0.0081497	999.598	500.806	999.606	500.81	2	9	34.1.1.4531.3	31.3944	2856	31.5189	0.879288	2.65735	2728	52.23	2945	54.27
15	74.98	74.98	100	100	97.38	gi|68058536	AAX88789.1	L-lactate dehydrogenase	1	auto	0	75.38	ALPPIADAVK			-0.00307836	993.583	497.799	993.586	497.8	2	8	7.1.1.6906.3	46.7911	1346	46.8266	1.66978	3.21659	1438	37.92	2948	54.3
15	74.98	74.98	100	100	97.38	gi|68058536	AAX88789.1	L-lactate dehydrogenase	1	auto	0	72.11	ALPPIADAVK	Label:13C(6)(I)@5		-0.0158759	999.59	500.802	999.606	500.81	2	8	36.1.1.4920.3	31.549	479	31.5338	1.08318	6.74581	385	19.62	512	22.63
15	74.98	74.98	100	100	97.38	gi|68058536	AAX88789.1	L-lactate dehydrogenase	1	auto	0	72.09	ALPPIADAVK			-0.000123247	993.586	497.8	993.586	497.8	2	8	11.1.1.4383.5	29.0884	4436	29.3119	0.691245	2.17469	4606	67.87	3909	62.52
15	74.98	74.98	100	100	97.38	gi|68058536	AAX88789.1	L-lactate dehydrogenase	1	auto	0	70.39	ALPPIADAVK			-0.00391097	993.582	497.798	993.586	497.8	2	8	5.1.1.6203.6	46.1461	2852	46.419	0.846531	2.64879	2797	52.89	2907	53.92
15	74.98	74.98	100	100	97.38	gi|68058536	AAX88789.1	L-lactate dehydrogenase	1	auto	0	69.45	ALPPIADAVK	Label:13C(6)(I)@5		-0.0104036	999.596	500.805	999.606	500.81	2	9	26.1.1.5024.2	31.0548	1995	31.144	0.480469	2.6913	3721	61	2195	46.85
15	74.98	74.98	100	100	97.38	gi|68058536	AAX88789.1	L-lactate dehydrogenase	1	auto	0	65.23	ALPPIADAVK			-0.000844714	993.585	497.8	993.586	497.8	2	8	9.1.1.4278.3	29.0907	3056	29.2899	0.902602	2.46368	3134	55.98	3473	58.93
15	74.98	74.98	100	100	97.38	gi|68058536	AAX88789.1	L-lactate dehydrogenase	1	auto	0	65.16	ALPPIADAVK	Label:13C(6)(I)@5		-0.00776612	999.598	500.806	999.606	500.81	2	8	5.1.1.6208.2	46.2905	3380	46.5459	0.720594	2.2667	4146	64.39	3668	60.56
15	74.98	74.98	100	100	97.38	gi|68058536	AAX88789.1	L-lactate dehydrogenase	1	auto	0	60.69	ALPPIADAVK			-0.0140754	993.572	497.793	993.586	497.8	2	8	2.1.1.6836.2	45.0958	2311	45.1774	0.611039	3.07577	2466	49.66	1850	43.01
15	74.98	74.98	100	100	97.38	gi|68058536	AAX88789.1	L-lactate dehydrogenase	1	auto	0	56.91	ALPPIADAVK	Label:13C(6)(I)@5		-0.0233934	999.583	500.799	999.606	500.81	2	8	25.1.1.6655.3	51.3344	982	51.2586	0.745015	4.97954	844	29.05	772	27.78
15	74.98	74.98	100	100	97.38	gi|68058536	AAX88789.1	L-lactate dehydrogenase	1	auto	0	54.84	ALPPIADAVK	Label:13C(6)(I)@5		-0.00759339	999.598	500.807	999.606	500.81	2	7	28.1.1.4661.5	31.7396	2500	31.4371	0.348082	2.33637	6119	78.22	2615	51.14
15	74.98	74.98	100	100	97.38	gi|68058536	AAX88789.1	L-lactate dehydrogenase	1	auto	0	53.5	ALPPIADAVK	Label:13C(6)(I)@5		-0.0145516	999.591	500.803	999.606	500.81	2	8	30.1.1.4560.4	31.0112	1136	31.0661	0.666054	3.89536	1465	38.28	1198	34.61
15	74.98	74.98	100	100	97.38	gi|68058536	AAX88789.1	L-lactate dehydrogenase	1	auto	0	52.14	ALPPIADAVK			-0.00223387	993.584	497.799	993.586	497.8	2	8	8.1.1.3959.3	29.0185	2566	29.158	0.796024	2.81299	2557	50.57	2499	49.99
15	74.98	74.98	100	100	97.38	gi|68058536	AAX88789.1	L-lactate dehydrogenase	1	auto	0	95.05	DLEWIR	Label:13C(6)(I)@5		0.00219841	836.451	419.233	836.449	419.232	2	8	2.1.1.7149.2	54.4236	1316	54.4483	1.28087	4.25616	903	30.05	1420.05	37.68
15	74.98	74.98	100	100	97.38	gi|68058536	AAX88789.1	L-lactate dehydrogenase	1	auto	0	91.3	DLEWIR	Label:13C(6)(I)@5		0.00481629	836.454	419.234	836.449	419.232	2	8	31.1.1.4189.3	35.4832	1089	35.5201	0.851417	4.29815	1059	32.54	1107	33.27
15	74.98	74.98	100	100	97.38	gi|68058536	AAX88789.1	L-lactate dehydrogenase	1	auto	0	87.92	DLEWIR	Label:13C(6)(I)@5		0.00294605	836.452	419.233	836.449	419.232	2	7	3.1.1.6197.2	53.1464	10006	53.4116	1.2598	1.60931	6358	79.74	9834	99.17
15	74.98	74.98	100	100	97.38	gi|68058536	AAX88789.1	L-lactate dehydrogenase	1	auto	0	87.22	DLEWIR	Label:13C(6)(I)@5		-0.000157638	836.449	419.232	836.449	419.232	2	6	4.1.1.7011.3	54.8187	586	55.1064	0.954595	5.93826	525.63	22.93	616.04	24.82
15	74.98	74.98	100	100	97.38	gi|68058536	AAX88789.1	L-lactate dehydrogenase	1	auto	0	85.52	DLEWIR	Label:13C(6)(I)@5		-0.00176288	836.447	419.231	836.449	419.232	2	7	21.1.1.6731.3	59.1265	1803	59.0508	1.21551	3.66843	1241	35.23	1852	43.03
15	74.98	74.98	100	100	97.38	gi|68058536	AAX88789.1	L-lactate dehydrogenase	1	auto	0	72.88	DLEWIR	Label:13C(6)(I)@5		-0.000961609	836.448	419.231	836.449	419.232	2	7	33.1.1.4611.3	36.1218	2300	36.2428	1.53828	3.46367	1275	35.71	2408	49.07
15	74.98	74.98	100	100	97.38	gi|68058536	AAX88789.1	L-lactate dehydrogenase	1	auto	0	68.93	DLEWIR	Label:13C(6)(I)@5		-0.0026173	836.446	419.23	836.449	419.232	2	7	21.1.1.6676.2	57.0974	6317	57.0917	1.20666	1.91644	4561	67.54	6757	82.2
15	74.98	74.98	100	100	97.38	gi|68058536	AAX88789.1	L-lactate dehydrogenase	1	auto	0	66.04	DLEWIR	Label:13C(6)(I)@5		-0.000673984	836.448	419.231	836.449	419.232	2	6	5.1.1.6457.2	54.4148	1931	54.6712	0.896177	3.27029	1785	42.25	1964	44.32
15	74.98	74.98	100	100	97.38	gi|68058536	AAX88789.1	L-lactate dehydrogenase	1	auto	0	65.49	DLEWIR	Label:13C(6)(I)@5		-0.000969484	836.448	419.231	836.449	419.232	2	7	21.1.1.6688.5	57.5444	5937	57.2339	1.15138	1.95476	4468	66.84	6316	79.47
15	74.98	74.98	100	100	97.38	gi|68058536	AAX88789.1	L-lactate dehydrogenase	1	auto	0	62.61	DLEWIR	Label:13C(6)(I)@5		0.0021651	836.451	419.233	836.449	419.232	2	6	28.1.1.4780.6	36.3601	663	36.3707	0.564123	5.58279	784	28	543	23.3
15	74.98	74.98	100	100	97.38	gi|68058536	AAX88789.1	L-lactate dehydrogenase	1	auto	0	62.15	DLEWIR	Label:13C(6)(I)@5		-0.0234885	836.425	419.22	836.449	419.232	2	4	23.1.1.6988.7	57.8767	370	57.9205	0.909855	9.61497	205	14.32	229	15.13
15	74.98	74.98	100	100	97.38	gi|68058536	AAX88789.1	L-lactate dehydrogenase	1	auto	0	61.61	DLEWIR	Label:13C(6)(I)@5		0.00152226	836.45	419.232	836.449	419.232	2	6	25.1.1.6918.5	61.0195	392	60.9902	0.793064	8.72867	266	16.31	259	16.09
15	74.98	74.98	100	100	97.38	gi|68058536	AAX88789.1	L-lactate dehydrogenase	1	auto	0	61.52	DLEWIR	Label:13C(6)(I)@5		0.00241513	836.451	419.233	836.449	419.232	2	6	24.1.1.6949.4	57.7664	353	57.984	0.775319	8.12204	311	17.64	296.04	17.21
15	74.98	74.98	100	100	97.38	gi|68058536	AAX88789.1	L-lactate dehydrogenase	1	auto	0	53.57	DLEWIR	Label:13C(6)(I)@5		0.00195459	836.451	419.233	836.449	419.232	2	6	32.1.1.5240.3	36.6755	1377	36.8316	1.10667	4.73297	775	27.84	1053	32.45
15	74.98	74.98	100	100	97.38	gi|68058536	AAX88789.1	L-lactate dehydrogenase	1	auto	2	99	DMSELDTSIELFGEK			0.00524697	1712.79	857.401	1712.78	857.398	2	18	4.1.1.9288.2	75.3709	362	75.3754	1.83813	7.88616	232	15.23	523.57	22.88
15	74.98	74.98	100	100	97.38	gi|68058536	AAX88789.1	L-lactate dehydrogenase	1	auto	0	99	DMSELDTSIELFGEK	Label:13C(6)(I)@9		-0.0022155	1718.8	860.407	1718.8	860.408	2	18	4.1.1.9275.2	75.2382	205	75.2243	1.82582	12.1387	98.16	9.91	220.04	14.83
15	74.98	74.98	100	100	97.38	gi|68058536	AAX88789.1	L-lactate dehydrogenase	1	auto	0	99	DMSELDTSIELFGEK			0.00695605	1712.79	857.402	1712.78	857.398	2	19	4.1.1.9285.2	75.3331	236	75.3196	0.882944	8.98777	238	15.43	258	16.06
15	74.98	74.98	100	100	97.38	gi|68058536	AAX88789.1	L-lactate dehydrogenase	1	auto	0	99	DMSELDTSIELFGEK	Label:13C(6)(I)@9		0.00769037	1718.81	860.412	1718.8	860.408	2	15	5.1.1.7027.2	75.0662	691	75.1896	1.02429	4.76073	792	28.14	996	31.56
15	74.98	74.98	100	100	97.38	gi|68058536	AAX88789.1	L-lactate dehydrogenase	1	auto	0	99	DMSELDTSIELFGEK	Label:13C(6)(I)@9		0.00549298	1718.81	860.411	1718.8	860.408	2	10	5.1.1.7030.7	75.2281	896	75.1896	1.02429	4.76073	792	28.14	996	31.56
15	74.98	74.98	100	100	97.38	gi|68058536	AAX88789.1	L-lactate dehydrogenase	1	auto	0	99	DMSELDTSIELFGEK	Label:13C(6)(I)@9		0.0241217	1718.83	860.42	1718.8	860.408	2	18	23.1.1.7525.3	78.0221	199	77.9939	1.4181	10.9614	131.04	11.45	228.15	15.1
15	74.98	74.98	100	100	97.38	gi|68058536	AAX88789.1	L-lactate dehydrogenase	1	auto	0	99	DMSELDTSIELFGEK			-0.0025254	1712.78	857.397	1712.78	857.398	2	14	3.1.1.6862.2	74.5534	4445	74.7722	0.827697	2.06284	4663	68.29	4738.56	68.84
15	74.98	74.98	100	100	97.38	gi|68058536	AAX88789.1	L-lactate dehydrogenase	1	auto	0	99	DMSELDTSIELFGEK	Label:13C(6)(I)@9		0.00822928	1718.81	860.412	1718.8	860.408	2	12	6.1.1.7406.2	75.2834	1195	75.2075	0.944957	3.97223	1180	34.35	1369	37
15	74.98	74.98	100	100	97.38	gi|68058536	AAX88789.1	L-lactate dehydrogenase	1	auto	0	99	DMSELDTSIELFGEK	Label:13C(6)(I)@9		0.0141126	1718.82	860.415	1718.8	860.408	2	17	23.1.1.7611.2	79.2667	159	79.2476	100		0	0	169.72	13.03
15	74.98	74.98	100	100	97.38	gi|68058536	AAX88789.1	L-lactate dehydrogenase	1	auto	0	99	DMSELDTSIELFGEK			0.00759613	1712.79	857.402	1712.78	857.398	2	14	2.1.1.7770.5	74.4043	1389	74.514	0.891532	3.47352	1586	39.82	1736	41.67
15	74.98	74.98	100	100	97.38	gi|68058536	AAX88789.1	L-lactate dehydrogenase	1	auto	0	99	DMSELDTSIELFGEK	Label:13C(6)(I)@9		0.00905127	1718.81	860.413	1718.8	860.408	2	12	3.1.1.6921.5	76.5488	729	76.4301	1.01597	5.21328	663	25.75	827	28.76
15	74.98	74.98	100	100	97.38	gi|68058536	AAX88789.1	L-lactate dehydrogenase	1	auto	0	99	DMSELDTSIELFGEK			0.0148873	1712.8	857.405	1712.78	857.398	2	12	6.1.1.7401.2	75.1113	1123	75.1758	0.877513	3.98388	1215	34.86	1309	36.18
15	74.98	74.98	100	100	97.38	gi|68058536	AAX88789.1	L-lactate dehydrogenase	1	auto	0	99	DMSELDTSIELFGEK	Label:13C(6)(I)@9		0.00177815	1718.8	860.409	1718.8	860.408	2	13	2.1.1.7769.5	74.3707	1548	74.514	0.891532	3.47352	1586	39.82	1736	41.67
15	74.98	74.98	100	100	97.38	gi|68058536	AAX88789.1	L-lactate dehydrogenase	1	auto	0	87.2	DMSELDTSIELFGEK			0.0281159	1712.81	857.412	1712.78	857.398	2	9	3.1.1.6922.5	76.5848	588	76.4627	0.880073	5.2153	708	26.61	765	27.66
15	74.98	74.98	100	100	97.38	gi|68058536	AAX88789.1	L-lactate dehydrogenase	1	auto	0	78.66	DMSELDTSIELFGEK			0.0445168	1712.83	571.949	1712.78	571.934	3	5	5.1.1.7031.7	75.2737	412	75.4887	0.24944	7.78219	704	26.53	215.6	14.68
15	74.98	74.98	100	100	97.38	gi|68058536	AAX88789.1	L-lactate dehydrogenase	1	auto	0	75.98	DMSELDTSIELFGEK			0.0376926	1712.82	571.947	1712.78	571.934	3	9	2.1.1.7773.5	74.5	1115	74.6123	0.451303	4.10509	1664	40.79	922	30.36
15	74.98	74.98	100	100	97.38	gi|68058536	AAX88789.1	L-lactate dehydrogenase	1	auto	0	69.64	DMSELDTSIELFGEK	Label:13C(6)(I)@9		0.0188407	1718.82	573.947	1718.8	573.941	3	9	2.1.1.7772.6	74.4717	852	74.6123	0.451303	4.10509	1664	40.79	922	30.36
15	74.98	74.98	100	100	97.38	gi|68058536	AAX88789.1	L-lactate dehydrogenase	1	auto	0	98.93	EFWEGPMVIK	Label:13C(6)(I)@9		-0.0137085	1240.61	621.313	1240.63	621.32	2	11	21.1.1.6917.2	66.6288	3225	66.6225	0.762689	2.34106	3773	61.42	3533	59.44
15	74.98	74.98	100	100	97.38	gi|68058536	AAX88789.1	L-lactate dehydrogenase	1	auto	0	97.49	EFWEGPMVIK			-0.00597963	1234.6	618.307	1234.61	618.31	2	10	24.1.1.7129.2	67.3363	281	67.3226	1.25425	8.79798	213	14.59	328	18.11
15	74.98	74.98	100	100	97.38	gi|68058536	AAX88789.1	L-lactate dehydrogenase	1	auto	0	97	EFWEGPMVIK			0.0148758	1234.62	618.317	1234.61	618.31	2	9	4.1.1.7660.2	64.0598	371	64.0643	0.919802	8.41196	266.54	16.33	301	17.35
15	74.98	74.98	100	100	97.38	gi|68058536	AAX88789.1	L-lactate dehydrogenase	1	auto	0	93.33	EFWEGPMVIK			-0.00382889	1234.6	618.308	1234.61	618.31	2	10	3.1.1.6502.4	62.6949	9326	62.3899	0.395217	1.75685	9917	99.58	4812	69.37
15	74.98	74.98	100	100	97.38	gi|68058536	AAX88789.1	L-lactate dehydrogenase	1	auto	0	92.86	EFWEGPMVIK			-0.00321851	1234.6	618.308	1234.61	618.31	2	10	3.1.1.6488.3	62.2462	10105	62.3899	0.395217	1.75685	9917	99.58	4812	69.37
15	74.98	74.98	100	100	97.38	gi|68058536	AAX88789.1	L-lactate dehydrogenase	1	auto	0	90.74	EFWEGPMVIK	Label:13C(6)(I)@9		0.00188636	1240.63	621.321	1240.63	621.32	2	9	4.1.1.7657.2	64.0322	211	64.0367	1.02656	10.3	169	13	213	14.59
15	74.98	74.98	100	100	97.38	gi|68058536	AAX88789.1	L-lactate dehydrogenase	1	auto	0	88.46	EFWEGPMVIK	Label:13C(6)(I)@9		0.000410398	1240.63	621.32	1240.63	621.32	2	9	24.1.1.7127.4	67.2673	319	67.3226	1.25425	8.79798	213	14.59	328	18.11
15	74.98	74.98	100	100	97.38	gi|68058536	AAX88789.1	L-lactate dehydrogenase	1	auto	0	74.56	EFWEGPMVIK			-0.00427071	1234.6	618.308	1234.61	618.31	2	9	2.1.1.7397.3	62.1852	2722	62.3303	0.810671	2.69211	2766	52.59	2753	52.47
15	74.98	74.98	100	100	97.38	gi|68058536	AAX88789.1	L-lactate dehydrogenase	1	auto	0	65.4	EFWEGPMVIK	Label:13C(6)(I)@9		-0.00579901	1240.62	621.317	1240.63	621.32	2	9	3.1.1.6505.2	62.7816	2378	62.8071	0.520114	2.53351	3998	63.23	2553	50.53
15	74.98	74.98	100	100	97.38	gi|68058536	AAX88789.1	L-lactate dehydrogenase	1	auto	2	99	FGADGIVVSNHGGR			0.00268615	1384.69	462.57	1384.68	462.569	3	14	1.1.1.4314.6	24.8373	2159	24.9202	1.48425	2.53278	2414	49.13	4399	66.32
15	74.98	74.98	100	100	97.38	gi|68058536	AAX88789.1	L-lactate dehydrogenase	1	auto	0	99	FGADGIVVSNHGGR			0.00491935	1384.69	462.57	1384.68	462.569	3	17	2.1.1.6552.2	36.8671	5399	36.7735	0.535368	2.0358	6084	78	3999	63.24
15	74.98	74.98	100	100	97.38	gi|68058536	AAX88789.1	L-lactate dehydrogenase	1	auto	0	99	FGADGIVVSNHGGR	Label:13C(6)(I)@6		-0.0016565	1390.7	464.575	1390.7	464.576	3	19	2.1.1.6555.4	36.9602	3111	36.8905	0.535456	2.22107	5111	71.49	3360	57.97
15	74.98	74.98	100	100	97.38	gi|68058536	AAX88789.1	L-lactate dehydrogenase	1	auto	0	99	FGADGIVVSNHGGR	Label:13C(6)(I)@6		-0.0195193	1390.69	464.569	1390.7	464.576	3	20	3.1.1.5611.5	36.2878	2286	36.0799	0.796182	2.84226	2504	50.04	2447.69	49.47
15	74.98	74.98	100	100	97.38	gi|68058536	AAX88789.1	L-lactate dehydrogenase	1	auto	0	99	FGADGIVVSNHGGR	Label:13C(6)(I)@6		-0.00802056	1390.7	696.356	1390.7	696.36	2	17	3.1.1.5625.6	36.6727	3571	36.3829	0.797439	2.27225	3915	62.57	3833	61.91
15	74.98	74.98	100	100	97.38	gi|68058536	AAX88789.1	L-lactate dehydrogenase	1	auto	0	99	FGADGIVVSNHGGR	Label:13C(6)(I)@6		-0.00177168	1390.7	696.359	1390.7	696.36	2	14	6.1.1.6145.3	36.5528	1027	36.713	1.28991	4.78989	711	26.66	1126	33.56
15	74.98	74.98	100	100	97.38	gi|68058536	AAX88789.1	L-lactate dehydrogenase	1	auto	0	99	FGADGIVVSNHGGR	Label:13C(6)(I)@6		0.00214766	1390.71	464.576	1390.7	464.576	3	18	11.1.1.4188.2	23.3051	5270	23.3288	1.19826	2.02184	4109	64.1	6045	77.75
15	74.98	74.98	100	100	97.38	gi|68058536	AAX88789.1	L-lactate dehydrogenase	1	auto	0	99	FGADGIVVSNHGGR	Label:13C(6)(I)@6		-0.00920547	1390.7	464.572	1390.7	464.576	3	20	11.1.1.4196.2	23.5374	13352	23.5041	0.556093	1.07952	21150	145.43	14440	120.17
15	74.98	74.98	100	100	97.38	gi|68058536	AAX88789.1	L-lactate dehydrogenase	1	auto	0	99	FGADGIVVSNHGGR			0.00798777	1384.69	462.572	1384.68	462.569	3	15	12.1.1.3996.3	23.3257	2632	23.4059	1.38801	2.31767	2954	54.35	5034	70.95
15	74.98	74.98	100	100	97.38	gi|68058536	AAX88789.1	L-lactate dehydrogenase	1	auto	0	99	FGADGIVVSNHGGR	Label:13C(6)(I)@6		0.00457779	1390.71	464.577	1390.7	464.576	3	15	14.1.1.4333.2	23.7111	976	23.7794	0.561351	3.93495	1583	39.79	1091	33.03
15	74.98	74.98	100	100	97.38	gi|68058536	AAX88789.1	L-lactate dehydrogenase	1	auto	0	99	FGADGIVVSNHGGR	Label:13C(6)(I)@6		-0.0248047	1390.68	464.567	1390.7	464.576	3	17	17.1.1.4338.5	23.8922	9293	23.6065	1.52195	1.64341	5684	75.39	10621	103.06
15	74.98	74.98	100	100	97.38	gi|68058536	AAX88789.1	L-lactate dehydrogenase	1	auto	0	99	FGADGIVVSNHGGR	Label:13C(6)(I)@6		-0.000911301	1390.7	464.575	1390.7	464.576	3	17	20.1.1.6938.3	40.0115	2310	40.1527	0.834204	2.57699	2976	54.55	3048	55.21
15	74.98	74.98	100	100	97.38	gi|68058536	AAX88789.1	L-lactate dehydrogenase	1	auto	0	99	FGADGIVVSNHGGR	Label:13C(6)(I)@6		-0.01663	1390.69	464.57	1390.7	464.576	3	17	21.1.1.6067.4	38.636	2123	38.8533	0.430848	2.59371	4297	65.55	2273	47.68
15	74.98	74.98	100	100	97.38	gi|68058536	AAX88789.1	L-lactate dehydrogenase	1	auto	0	99	FGADGIVVSNHGGR	Label:13C(6)(I)@6		-0.00597211	1390.7	696.357	1390.7	696.36	2	17	21.1.1.6139.4	40.6597	579	40.6175	0.314642	4.958	1460	38.21	564	23.75
15	74.98	74.98	100	100	97.38	gi|68058536	AAX88789.1	L-lactate dehydrogenase	1	auto	0	99	FGADGIVVSNHGGR	Label:13C(6)(I)@6		-0.0142539	1390.69	696.353	1390.7	696.36	2	15	22.1.1.6109.5	39.7544	389	39.8021	1.52292	8.44803	215	14.66	402	20.05
15	74.98	74.98	100	100	97.38	gi|68058536	AAX88789.1	L-lactate dehydrogenase	1	auto	0	99	FGADGIVVSNHGGR	Label:13C(6)(I)@6		-0.00484467	1390.7	464.574	1390.7	464.576	3	15	26.1.1.4859.6	25.8692	5841	25.5972	0.765298	1.7419	6804	82.49	6393	79.96
15	74.98	74.98	100	100	97.38	gi|68058536	AAX88789.1	L-lactate dehydrogenase	1	auto	0	99	FGADGIVVSNHGGR			0.00797728	1384.69	462.572	1384.68	462.569	3	16	29.1.1.4778.2	25.5521	1863	25.5804	0.611064	3.30027	2142	46.28	1607	40.09
15	74.98	74.98	100	100	97.38	gi|68058536	AAX88789.1	L-lactate dehydrogenase	1	auto	0	99	FGADGIVVSNHGGR	Label:13C(6)(I)@6		-0.00899015	1390.7	464.573	1390.7	464.576	3	18	31.1.1.3940.2	24.4785	4141	24.537	0.785477	2.06622	4771	69.07	4601	67.83
15	74.98	74.98	100	100	97.38	gi|68058536	AAX88789.1	L-lactate dehydrogenase	1	auto	0	99	FGADGIVVSNHGGR			0.0121078	1384.7	462.573	1384.68	462.569	3	16	32.1.1.4925.2	25.5652	2794	25.7035	1.15857	2.26275	3326	57.67	4731	68.78
15	74.98	74.98	100	100	97.38	gi|68058536	AAX88789.1	L-lactate dehydrogenase	1	auto	0	99	FGADGIVVSNHGGR	Label:13C(6)(I)@6		-0.00187433	1390.7	696.359	1390.7	696.36	2	17	32.1.1.4947.2	26.3243	5540	26.119	0.802176	1.84053	5949	77.13	5859	76.54
15	74.98	74.98	100	100	97.38	gi|68058536	AAX88789.1	L-lactate dehydrogenase	1	auto	0	99	FGADGIVVSNHGGR	Label:13C(6)(I)@6		-0.00566069	1390.7	464.574	1390.7	464.576	3	19	32.1.1.4951.2	26.4525	14291	26.119	0.624591	1.06676	20248	142.3	15527	124.61
15	74.98	74.98	100	100	97.38	gi|68058536	AAX88789.1	L-lactate dehydrogenase	1	auto	0	99	FGADGIVVSNHGGR			0.00772647	1384.69	462.571	1384.68	462.569	3	15	33.1.1.4297.2	24.5576	3236	24.6413	1.18014	2.14303	3680	60.66	5332	73.02
15	74.98	74.98	100	100	97.38	gi|68058536	AAX88789.1	L-lactate dehydrogenase	1	auto	0	99	FGADGIVVSNHGGR	Label:13C(6)(I)@6		-0.00199738	1390.7	464.575	1390.7	464.576	3	19	33.1.1.4307.3	24.8779	7191	24.8034	0.828279	1.60047	7743	87.99	7874	88.74
15	74.98	74.98	100	100	97.38	gi|68058536	AAX88789.1	L-lactate dehydrogenase	1	auto	0	99	FGADGIVVSNHGGR			-0.00130318	1384.68	462.568	1384.68	462.569	3	15	35.1.1.4526.2	25.3024	4417	25.3704	0.959805	1.9652	4787	69.19	5641	75.11
15	74.98	74.98	100	100	97.38	gi|68058536	AAX88789.1	L-lactate dehydrogenase	1	auto	0	99	FGADGIVVSNHGGR	Label:13C(6)(I)@6		-0.00223867	1390.7	464.575	1390.7	464.576	3	16	35.1.1.4532.3	25.508	5150	25.3704	0.959805	1.9652	4787	69.19	5641	75.11
15	74.98	74.98	100	100	97.38	gi|68058536	AAX88789.1	L-lactate dehydrogenase	1	auto	0	99	FGADGIVVSNHGGR			0.00404287	1384.69	462.57	1384.68	462.569	3	16	36.1.1.4797.4	25.3296	1070	25.3978	1.21799	3.7401	1193	34.54	1784	42.24
15	74.98	74.98	100	100	97.38	gi|68058536	AAX88789.1	L-lactate dehydrogenase	1	auto	0	99	FGADGIVVSNHGGR	Label:13C(6)(I)@6		0.00538192	1390.71	464.577	1390.7	464.576	3	14	15.1.1.3929.3	24.0199	2460	23.8702	0.620615	2.58154	3470	58.91	2644	51.42
15	74.98	74.98	100	100	97.38	gi|68058536	AAX88789.1	L-lactate dehydrogenase	1	auto	0	99	FGADGIVVSNHGGR	Label:13C(6)(I)@6		-0.00292551	1390.7	464.575	1390.7	464.576	3	16	16.1.1.3009.3	24.0369	2630	23.8266	0.684075	2.52319	3441	58.66	2890	53.76
15	74.98	74.98	100	100	97.38	gi|68058536	AAX88789.1	L-lactate dehydrogenase	1	auto	0	99	FGADGIVVSNHGGR	Label:13C(6)(I)@6		-0.0035883	1390.7	464.574	1390.7	464.576	3	17	31.1.1.3947.5	24.7137	3835	24.6022	0.773139	2.13854	4490	67.01	4262	65.28
15	74.98	74.98	100	100	97.38	gi|68058536	AAX88789.1	L-lactate dehydrogenase	1	auto	0	99	FGADGIVVSNHGGR			0.0101797	1384.7	462.572	1384.68	462.569	3	14	17.1.1.4319.2	23.2919	4620	23.5764	1.57479	1.68646	5334	73.03	10313	101.55
15	74.98	74.98	100	100	97.38	gi|68058536	AAX88789.1	L-lactate dehydrogenase	1	auto	0	99	FGADGIVVSNHGGR			-0.0011717	1384.68	462.568	1384.68	462.569	3	14	26.1.1.4838.2	25.1802	1429	25.2058	0.558692	4.13659	1436	37.89	985	31.38
15	74.98	74.98	100	100	97.38	gi|68058536	AAX88789.1	L-lactate dehydrogenase	1	auto	0	99	FGADGIVVSNHGGR			0.00773037	1384.69	462.571	1384.68	462.569	3	14	9.1.1.4072.4	22.9873	2200	23.1194	1.34848	2.53306	2500	50	4139	64.34
15	74.98	74.98	100	100	97.38	gi|68058536	AAX88789.1	L-lactate dehydrogenase	1	auto	0	99	FGADGIVVSNHGGR	Label:13C(6)(I)@6		0.00915865	1390.71	464.579	1390.7	464.576	3	15	9.1.1.4075.2	23.0675	3480	23.0897	1.34988	2.5919	2387	48.86	3956	62.9
15	74.98	74.98	100	100	97.38	gi|68058536	AAX88789.1	L-lactate dehydrogenase	1	auto	0	99	FGADGIVVSNHGGR	Label:13C(6)(I)@6		-0.0172709	1390.69	464.57	1390.7	464.576	3	14	21.1.1.6061.4	38.461	765	38.4481	1.41468	5.67125	490	22.14	851.07	29.17
15	74.98	74.98	100	100	97.38	gi|68058536	AAX88789.1	L-lactate dehydrogenase	1	auto	0	99	FGADGIVVSNHGGR	Label:13C(6)(I)@6		-0.0115448	1390.69	464.572	1390.7	464.576	3	14	2.1.1.6537.5	36.4313	758	36.3814	0.877153	4.97236	780	27.93	840	28.98
15	74.98	74.98	100	100	97.38	gi|68058536	AAX88789.1	L-lactate dehydrogenase	1	auto	0	99	FGADGIVVSNHGGR	Label:13C(6)(I)@6		-0.00552684	1390.7	696.357	1390.7	696.36	2	14	4.1.1.6615.3	37.6996	318	37.7458	1.23274	9.04602	203	14.25	307.24	17.53
15	74.98	74.98	100	100	97.38	gi|68058536	AAX88789.1	L-lactate dehydrogenase	1	auto	0	99	FGADGIVVSNHGGR	Label:13C(6)(I)@6		-0.00598645	1390.7	696.357	1390.7	696.36	2	16	25.1.1.6322.5	40.8616	514	40.9115	100		0	0	400	20
15	74.98	74.98	100	100	97.38	gi|68058536	AAX88789.1	L-lactate dehydrogenase	1	auto	0	99	FGADGIVVSNHGGR			0.00166736	1384.69	462.569	1384.68	462.569	3	15	13.1.1.4475.3	23.866	749	23.8875	1.10707	4.66093	799	28.27	1086	32.95
15	74.98	74.98	100	100	97.38	gi|68058536	AAX88789.1	L-lactate dehydrogenase	1	auto	0	99	FGADGIVVSNHGGR			0.00876897	1384.69	462.572	1384.68	462.569	3	14	31.1.1.3938.2	24.4086	4315	24.5058	0.772786	2.06376	4823	69.45	4576	67.65
15	74.98	74.98	100	100	97.38	gi|68058536	AAX88789.1	L-lactate dehydrogenase	1	auto	0	99	FGADGIVVSNHGGR	Label:13C(6)(I)@6		-0.0186798	1390.69	696.35	1390.7	696.36	2	12	20.1.1.7016.4	42.2374	393	42.2559	100		0	0	307	17.52
15	74.98	74.98	100	100	97.38	gi|68058536	AAX88789.1	L-lactate dehydrogenase	1	auto	0	99	FGADGIVVSNHGGR			0.00772444	1384.69	462.571	1384.68	462.569	3	17	18.1.1.4191.2	23.5696	6969	23.6563	0.95445	1.53651	7851	88.61	9200	95.92
15	74.98	74.98	100	100	97.38	gi|68058536	AAX88789.1	L-lactate dehydrogenase	1	auto	0	99	FGADGIVVSNHGGR	Label:13C(6)(I)@6		-0.0149639	1390.69	464.571	1390.7	464.576	3	18	18.1.1.4201.3	23.8771	8296	23.6563	0.95445	1.53651	7851	88.61	9200	95.92
15	74.98	74.98	100	100	97.38	gi|68058536	AAX88789.1	L-lactate dehydrogenase	1	auto	0	99	FGADGIVVSNHGGR			-0.00746088	1384.68	462.566	1384.68	462.569	3	13	21.1.1.6110.5	39.8389	859	39.8245	1.18202	3.98052	1066	32.65	1547	39.33
15	74.98	74.98	100	100	97.38	gi|68058536	AAX88789.1	L-lactate dehydrogenase	1	auto	0	99	FGADGIVVSNHGGR	Label:13C(6)(I)@6		-0.00682498	1390.7	464.573	1390.7	464.576	3	12	11.1.1.4225.3	24.369	1262	24.3885	3.52469	6.02564	339	18.41	1467	38.3
15	74.98	74.98	100	100	97.38	gi|68058536	AAX88789.1	L-lactate dehydrogenase	1	auto	0	97.93	FGADGIVVSNHGGR			-0.0174688	1384.67	693.341	1384.68	693.35	2	11	12.1.1.4061.5	25.3646	858	25.345	0.405686	5.37234	1042	32.28	519	22.78
15	74.98	74.98	100	100	97.38	gi|68058536	AAX88789.1	L-lactate dehydrogenase	1	auto	0	97.74	FGADGIVVSNHGGR			0.0177464	1384.7	693.359	1384.68	693.35	2	12	18.1.1.4185.3	23.3855	2184	23.6563	0.755013	2.70174	2848	53.37	2640	51.38
15	74.98	74.98	100	100	97.38	gi|68058536	AAX88789.1	L-lactate dehydrogenase	1	auto	0	72.98	FGADGIVVSNHGGR	Label:13C(6)(I)@6		-0.0204273	1390.68	696.35	1390.7	696.36	2	9	18.1.1.4181.3	23.2635	1732	23.5331	1.04448	3.41077	1530	39.12	1962	44.29
15	74.98	74.98	100	100	97.38	gi|68058536	AAX88789.1	L-lactate dehydrogenase	1	auto	0	56.62	FGADGIVVSNHGGR			0.00406205	1384.69	462.57	1384.68	462.569	3	9	18.1.1.4204.6	23.9765	6969	23.6563	0.95445	1.53651	7851	88.61	9200	95.92
15	74.98	74.98	100	100	97.38	gi|68058536	AAX88789.1	L-lactate dehydrogenase	1	auto	1.76955	98.67	GILDPEDAK	Label:13C(6)(I)@2		0.00111118	962.503	482.259	962.502	482.258	2	6	25.1.1.6402.7	43.3696	1178	43.3463	0.761479	4.41883	1060	32.56	991	31.48
15	74.98	74.98	100	100	97.38	gi|68058536	AAX88789.1	L-lactate dehydrogenase	1	auto	0	98.64	GILDPEDAK			0.000837354	956.482	479.248	956.482	479.248	2	11	3.1.1.5766.5	40.579	2135	40.2801	0.898625	2.85224	2343	48.4	2585	50.84
15	74.98	74.98	100	100	97.38	gi|68058536	AAX88789.1	L-lactate dehydrogenase	1	auto	0	97.31	GILDPEDAK	Label:13C(6)(I)@2		-0.00937987	962.492	482.253	962.502	482.258	2	10	21.1.1.6229.2	43.1898	2284	43.1844	1.00735	2.96241	2061	45.4	2549	50.49
15	74.98	74.98	100	100	97.38	gi|68058536	AAX88789.1	L-lactate dehydrogenase	1	auto	0	95.25	GILDPEDAK	Label:13C(6)(I)@2		-0.0073868	962.494	482.254	962.502	482.258	2	10	3.1.1.5762.3	40.4563	2188	40.3638	1.00635	3.09832	1885	43.42	2329	48.26
15	74.98	74.98	100	100	97.38	gi|68058536	AAX88789.1	L-lactate dehydrogenase	1	auto	0	91.77	GILDPEDAK	Label:13C(6)(I)@2		0.000190699	962.502	482.258	962.502	482.258	2	8	4.1.1.6665.2	39.7212	803	40.0356	0.441596	4.13936	1660	40.74	900	30
15	74.98	74.98	100	100	97.38	gi|68058536	AAX88789.1	L-lactate dehydrogenase	1	auto	0	90.16	GILDPEDAK	Label:13C(6)(I)@2		-0.00189328	962.5	482.257	962.502	482.258	2	8	5.1.1.5978.5	39.2342	1048	39.4318	0.596369	4.02572	1460	38.21	1069	32.7
15	74.98	74.98	100	100	97.38	gi|68058536	AAX88789.1	L-lactate dehydrogenase	1	auto	0	89.43	GILDPEDAK	Label:13C(6)(I)@2		-0.000419681	962.501	482.258	962.502	482.258	2	8	4.1.1.6667.5	39.8257	803	40.0356	0.441596	4.13936	1660	40.74	900	30
15	74.98	74.98	100	100	97.38	gi|68058536	AAX88789.1	L-lactate dehydrogenase	1	auto	0	89.37	GILDPEDAK			0.00978081	956.491	479.253	956.482	479.248	2	8	25.1.1.6438.5	44.4655	1026	44.4215	2.25998	3.88603	901	30.02	2500	50
15	74.98	74.98	100	100	97.38	gi|68058536	AAX88789.1	L-lactate dehydrogenase	1	auto	0	86.81	GILDPEDAK			0.000857369	956.482	479.248	956.482	479.248	2	9	21.1.1.6245.3	43.6459	1525	43.6082	0.564241	3.73558	1751	41.84	1213	34.83
15	74.98	74.98	100	100	97.38	gi|68058536	AAX88789.1	L-lactate dehydrogenase	1	auto	0	85.93	GILDPEDAK	Label:13C(6)(I)@2		-0.0009577	962.501	482.258	962.502	482.258	2	9	21.1.1.6150.5	40.9739	1425	41.2116	0.69038	3.43787	1844	42.94	1563	39.53
15	74.98	74.98	100	100	97.38	gi|68058536	AAX88789.1	L-lactate dehydrogenase	1	auto	0	84.84	GILDPEDAK			0.00946409	956.491	479.253	956.482	479.248	2	9	2.1.1.6653.4	39.7932	894	39.7515	6.2337	3.93576	730	27.02	5587	74.75
15	74.98	74.98	100	100	97.38	gi|68058536	AAX88789.1	L-lactate dehydrogenase	1	auto	0	80.33	GILDPEDAK	Label:13C(6)(I)@2		0.00812535	962.51	482.262	962.502	482.258	2	5	18.1.1.4290.7	26.5321	618	26.4786	0.155587	5.34414	2183	46.72	417	20.42
15	74.98	74.98	100	100	97.38	gi|68058536	AAX88789.1	L-lactate dehydrogenase	1	auto	0	77.65	GILDPEDAK	Label:13C(6)(I)@2		-0.000236567	962.501	482.258	962.502	482.258	2	7	4.1.1.6666.3	39.7658	803	40.0356	0.441596	4.13936	1660	40.74	900	30
15	74.98	74.98	100	100	97.38	gi|68058536	AAX88789.1	L-lactate dehydrogenase	1	auto	0	75.28	GILDPEDAK			0.00820509	956.49	479.252	956.482	479.248	2	8	4.1.1.6674.3	40.1504	1841	39.9838	0.360423	4.35055	1722	41.5	762	27.6
15	74.98	74.98	100	100	97.38	gi|68058536	AAX88789.1	L-lactate dehydrogenase	1	auto	0	73.34	GILDPEDAK			0.00837563	956.49	479.252	956.482	479.248	2	8	5.1.1.5984.2	39.4081	1329	39.4029	0.579979	4.55276	1160	34.06	826	28.74
15	74.98	74.98	100	100	97.38	gi|68058536	AAX88789.1	L-lactate dehydrogenase	1	auto	0	72.39	GILDPEDAK			0.0244979	956.506	479.26	956.482	479.248	2	8	14.1.1.4392.2	26.044	1315	26.0385	0.554697	4.14109	1439	37.93	980	31.3
15	74.98	74.98	100	100	97.38	gi|68058536	AAX88789.1	L-lactate dehydrogenase	1	auto	0	71.15	GILDPEDAK	Label:13C(6)(I)@2		0.00233178	962.504	482.259	962.502	482.258	2	8	25.1.1.6395.3	43.1398	1183	43.2237	0.958095	4.22182	1038	32.22	1221	34.94
15	74.98	74.98	100	100	97.38	gi|68058536	AAX88789.1	L-lactate dehydrogenase	1	auto	0	66.35	GILDPEDAK			0.00503414	956.486	479.25	956.482	479.248	2	8	20.1.1.7085.3	44.1802	924	44.2314	2.01079	4.27688	768	27.71	1896	43.54
15	74.98	74.98	100	100	97.38	gi|68058536	AAX88789.1	L-lactate dehydrogenase	1	auto	0	60.6	GILDPEDAK	Label:13C(6)(I)@2		-0.00641761	962.495	482.255	962.502	482.258	2	6	31.1.1.4006.7	26.7235	981	26.7966	0.131705	4.55821	3457	58.8	559	23.64
15	74.98	74.98	100	100	97.38	gi|68058536	AAX88789.1	L-lactate dehydrogenase	1	auto	0	56.48	GILDPEDAK	Label:13C(6)(I)@2		-0.0022595	962.499	482.257	962.502	482.258	2	7	5.1.1.5977.3	39.1974	1048	39.4318	0.596369	4.02572	1460	38.21	1069	32.7
15	74.98	74.98	100	100	97.38	gi|68058536	AAX88789.1	L-lactate dehydrogenase	1	auto	0	49.75	GILDPEDAK	Label:13C(6)(I)@2		-0.00103875	962.501	482.258	962.502	482.258	2	7	5.1.1.5979.5	39.2671	1048	39.4318	0.596369	4.02572	1460	38.21	1069	32.7
15	74.98	74.98	100	100	97.38	gi|68058536	AAX88789.1	L-lactate dehydrogenase	1	auto	2	99	GILDPEDAKDAVR			0.00185094	1397.72	466.913	1397.72	466.912	3	13	14.1.1.4429.5	27.529	664	27.6287	0.43947	6.08447	771	27.77	416	20.4
15	74.98	74.98	100	100	97.38	gi|68058536	AAX88789.1	L-lactate dehydrogenase	1	auto	0	99	GILDPEDAKDAVR	Label:13C(6)(I)@2		-0.0011128	1403.73	468.919	1403.74	468.919	3	13	29.1.1.4861.4	29.3555	399	29.3353	0.520236	6.25368	656	25.61	419	20.47
15	74.98	74.98	100	100	97.38	gi|68058536	AAX88789.1	L-lactate dehydrogenase	1	auto	0	99	GILDPEDAKDAVR			0.00185227	1397.72	466.913	1397.72	466.912	3	11	29.1.1.4858.5	29.2259	612	29.2951	0.01		657.07	25.63	0	0
15	74.98	74.98	100	100	97.38	gi|68058536	AAX88789.1	L-lactate dehydrogenase	1	auto	0	99	GILDPEDAKDAVR			0.00361164	1397.72	466.913	1397.72	466.912	3	11	31.1.1.4050.7	28.2169	879	28.1579	1.37522	3.969	1011	31.8	1707	41.32
15	74.98	74.98	100	100	97.38	gi|68058536	AAX88789.1	L-lactate dehydrogenase	1	auto	0	99	GILDPEDAKDAVR	Label:13C(6)(I)@2		-0.000206124	1403.73	468.919	1403.74	468.919	3	10	14.1.1.4431.4	27.6061	371	27.5899	0.518422	6.02995	707	26.59	450	21.21
15	74.98	74.98	100	100	97.38	gi|68058536	AAX88789.1	L-lactate dehydrogenase	1	auto	0	99	GILDPEDAKDAVR	Label:13C(6)(I)@2		-0.0184377	1403.72	702.866	1403.74	702.875	2	11	6.1.1.6380.5	43.1553	385	43.1379	0.531195	5.69088	782	27.96	510	22.58
15	74.98	74.98	100	100	97.38	gi|68058536	AAX88789.1	L-lactate dehydrogenase	1	auto	0	99	GILDPEDAKDAVR	Label:13C(6)(I)@2		0.00552934	1403.74	702.878	1403.74	702.875	2	12	3.1.1.5834.5	42.5102	3991	42.7456	3.35447	3.76217	878	29.63	3616	60.13
15	74.98	74.98	100	100	97.38	gi|68058536	AAX88789.1	L-lactate dehydrogenase	1	auto	0	99	GILDPEDAKDAVR			0.0116488	1397.73	466.916	1397.72	466.912	3	11	28.1.1.4586.6	29.1068	928	29.2229	0.713347	4.45537	1079	32.85	945	30.74
15	74.98	74.98	100	100	97.38	gi|68058536	AAX88789.1	L-lactate dehydrogenase	1	auto	0	99	GILDPEDAKDAVR	Label:13C(6)(I)@2		-0.00328865	1403.73	468.918	1403.74	468.919	3	12	2.1.1.6737.2	42.2285	1139	42.2228	0.869731	4.07689	1165	34.13	1244	35.27
15	74.98	74.98	100	100	97.38	gi|68058536	AAX88789.1	L-lactate dehydrogenase	1	auto	0	98.69	GILDPEDAKDAVR	Label:13C(6)(I)@2		-0.00371708	1403.73	468.918	1403.74	468.919	3	11	15.1.1.4052.5	27.6346	786	27.6456	0.699137	4.53622	1052	32.43	903	30.05
15	74.98	74.98	100	100	97.38	gi|68058536	AAX88789.1	L-lactate dehydrogenase	1	auto	0	98.22	GILDPEDAKDAVR			0.00741484	1397.72	466.915	1397.72	466.912	3	10	4.1.1.6751.3	43.6041	361	43.734	0.01		388.04	19.7	0	0
15	74.98	74.98	100	100	97.38	gi|68058536	AAX88789.1	L-lactate dehydrogenase	1	auto	0	97.9	GILDPEDAKDAVR			8.59705e-05	1397.72	466.912	1397.72	466.912	3	11	25.1.1.6517.4	46.8862	432	46.9042	100		0	0	291	17.06
15	74.98	74.98	100	100	97.38	gi|68058536	AAX88789.1	L-lactate dehydrogenase	1	auto	0	97.28	GILDPEDAKDAVR			0.00105469	1397.72	466.913	1397.72	466.912	3	10	5.1.1.6121.6	43.5966	625	43.605	0.01		637	25.24	0	0
15	74.98	74.98	100	100	97.38	gi|68058536	AAX88789.1	L-lactate dehydrogenase	1	auto	0	96.99	GILDPEDAKDAVR			-0.00139585	1397.71	466.912	1397.72	466.912	3	11	27.1.1.4208.6	28.3708	809	28.3478	0.684437	4.98056	883	29.72	742	27.24
15	74.98	74.98	100	100	97.38	gi|68058536	AAX88789.1	L-lactate dehydrogenase	1	auto	0	95.3	GILDPEDAKDAVR			0.00984718	1397.72	466.916	1397.72	466.912	3	10	26.1.1.4953.6	28.8199	1032	28.8296	0.01		1228	35.04	0	0
15	74.98	74.98	100	100	97.38	gi|68058536	AAX88789.1	L-lactate dehydrogenase	1	auto	0	93.22	GILDPEDAKDAVR	Label:13C(6)(I)@2		-0.00936571	1403.73	702.87	1403.74	702.875	2	7	21.1.1.6306.7	45.401	820	45.554	0.825251	4.67553	909	30.15	921	30.35
15	74.98	74.98	100	100	97.38	gi|68058536	AAX88789.1	L-lactate dehydrogenase	1	auto	0	91.26	GILDPEDAKDAVR			0.00768343	1397.72	466.915	1397.72	466.912	3	10	17.1.1.4440.6	26.9329	898	26.9735	0.628303	4.89537	958	30.95	739	27.18
15	74.98	74.98	100	100	97.38	gi|68058536	AAX88789.1	L-lactate dehydrogenase	1	auto	0	90.84	GILDPEDAKDAVR			0.00512329	1397.72	466.914	1397.72	466.912	3	10	3.1.1.5831.4	42.4225	2184	42.6063	0.211179	4.49953	2399	48.98	622	24.94
15	74.98	74.98	100	100	97.38	gi|68058536	AAX88789.1	L-lactate dehydrogenase	1	auto	0	81.36	GILDPEDAKDAVR	Label:13C(6)(I)@2		0.00478424	1403.74	468.921	1403.74	468.919	3	9	28.1.1.4587.5	29.1344	863	29.1496	0.858813	4.60497	919	30.32	969	31.13
15	74.98	74.98	100	100	97.38	gi|68058536	AAX88789.1	L-lactate dehydrogenase	1	auto	0	75.41	GILDPEDAKDAVR	Label:13C(6)(I)@2		-0.00398513	1403.73	468.918	1403.74	468.919	3	10	31.1.1.4049.4	28.1712	2802	28.0262	3.08061	7.49625	225	15	851	29.17
15	74.98	74.98	100	100	97.38	gi|68058536	AAX88789.1	L-lactate dehydrogenase	1	auto	0	63.87	GILDPEDAKDAVR			0.010783	1397.73	466.916	1397.72	466.912	3	9	20.1.1.7147.5	45.9661	698	46.0382	0.950582	4.77591	814	28.53	950	30.82
15	74.98	74.98	100	100	97.38	gi|68058536	AAX88789.1	L-lactate dehydrogenase	1	auto	2	99	GVPFTLSTVSICPIEEVAPAIK	Carbamidomethyl(C)@12		-0.0157236	2327.23	776.75	2327.24	776.755	3	15	3.1.1.6958.2	77.7972	5995	77.8928	0.601929	1.78899	7353	85.75	5434	73.72
15	74.98	74.98	100	100	97.38	gi|68058536	AAX88789.1	L-lactate dehydrogenase	1	auto	0	99	GVPFTLSTVSICPIEEVAPAIK	Carbamidomethyl(C)@12		-0.0110244	2327.23	776.752	2327.24	776.755	3	14	21.1.1.7247.3	83.1044	926	83.0388	1.10925	3.74308	1238	35.19	1686	41.06
15	74.98	74.98	100	100	97.38	gi|68058536	AAX88789.1	L-lactate dehydrogenase	1	auto	0	99	GVPFTLSTVSICPIEEVAPAIK	Carbamidomethyl(C)@12		-0.0139539	2327.23	776.751	2327.24	776.755	3	12	21.1.1.7253.5	83.4718	926	83.0388	1.10925	3.74308	1238	35.19	1686	41.06
15	74.98	74.98	100	100	97.38	gi|68058536	AAX88789.1	L-lactate dehydrogenase	1	auto	0	99	GVPFTLSTVSICPIEEVAPAIK	Carbamidomethyl(C)@12		-0.00150375	2327.24	776.755	2327.24	776.755	3	12	21.1.1.7209.3	80.9973	2240	81.3479	0.893149	2.50165	3055	55.27	3350	57.88
15	74.98	74.98	100	100	97.38	gi|68058536	AAX88789.1	L-lactate dehydrogenase	1	auto	0	98.98	GVPFTLSTVSICPIEEVAPAIK	Carbamidomethyl(C)@12		-0.00599367	2327.24	776.754	2327.24	776.755	3	12	2.1.1.7868.3	77.6775	1981	77.849	0.904929	2.69716	2612	51.11	2902	53.87
15	74.98	74.98	100	100	97.38	gi|68058536	AAX88789.1	L-lactate dehydrogenase	1	auto	0	98.83	GVPFTLSTVSICPIEEVAPAIK	Label:13C(6)(I)@11; Carbamidomethyl(C)@12; Label:13C(6)(I)@14; Label:13C(6)(I)@21		-0.0201555	2345.28	782.769	2345.31	782.776	3	12	20.1.1.8079.6	81.299	817	81.3149	1.63347	5.23949	546	23.37	1095	33.09
15	74.98	74.98	100	100	97.38	gi|68058536	AAX88789.1	L-lactate dehydrogenase	1	auto	0	98.68	GVPFTLSTVSICPIEEVAPAIK	Carbamidomethyl(C)@12		0.000531366	2327.25	776.756	2327.24	776.755	3	11	6.1.1.7486.4	78.2563	1220	78.423	0.898113	3.39315	1656	40.69	1826	42.73
15	74.98	74.98	100	100	97.38	gi|68058536	AAX88789.1	L-lactate dehydrogenase	1	auto	0	90.44	GVPFTLSTVSICPIEEVAPAIK	Label:13C(6)(I)@11; Carbamidomethyl(C)@12; Label:13C(6)(I)@14; Label:13C(6)(I)@21		-0.00836711	2345.3	1173.66	2345.31	1173.66	2	10	6.1.1.7489.5	78.3764	760	78.3892	0.01		699.04	26.44	0	0
15	74.98	74.98	100	100	97.38	gi|68058536	AAX88789.1	L-lactate dehydrogenase	1	auto	2	99	IIADSGIR	Label:13C(6)(I)@1; Label:13C(6)(I)@2; Label:13C(6)(I)@7		-0.0135178	861.528	431.771	861.542	431.778	2	9	29.1.1.4733.4	23.0429	152	23.0025	100		0	0	142.54	11.94
15	74.98	74.98	100	100	97.38	gi|68058536	AAX88789.1	L-lactate dehydrogenase	1	auto	0	98.42	IIADSGIR	Label:13C(6)(I)@1; Label:13C(6)(I)@2; Label:13C(6)(I)@7		-0.0238058	861.518	431.766	861.542	431.778	2	9	21.1.1.5898.4	33.9418	877	33.9306	0.341866	3.86821	2261	47.55	949	30.81
15	74.98	74.98	100	100	97.38	gi|68058536	AAX88789.1	L-lactate dehydrogenase	1	auto	0	95.59	IIADSGIR	Label:13C(6)(I)@1; Label:13C(6)(I)@2; Label:13C(6)(I)@7		-0.0265637	861.515	431.765	861.542	431.778	2	8	28.1.1.4424.2	23.164	402	23.2589	0.340846	5.65182	1061	32.57	444	21.07
15	74.98	74.98	100	100	97.38	gi|68058536	AAX88789.1	L-lactate dehydrogenase	1	auto	0	95.35	IIADSGIR	Label:13C(6)(I)@1; Label:13C(6)(I)@2; Label:13C(6)(I)@7		-0.0297264	861.512	431.763	861.542	431.778	2	7	4.1.1.6453.2	32.2283	162	32.2403	100		0	0	136	11.66
15	74.98	74.98	100	100	97.38	gi|68058536	AAX88789.1	L-lactate dehydrogenase	1	auto	0	93	IIADSGIR	Label:13C(6)(I)@1; Label:13C(6)(I)@2; Label:13C(6)(I)@7		-0.0294335	861.512	431.764	861.542	431.778	2	5	5.1.1.5747.7	31.9486	356	31.9172	100		0	0	450	21.21
15	74.98	74.98	100	100	97.38	gi|68058536	AAX88789.1	L-lactate dehydrogenase	1	auto	0	87.32	IIADSGIR	Label:13C(6)(I)@1; Label:13C(6)(I)@2; Label:13C(6)(I)@7		-0.0250388	861.517	431.766	861.542	431.778	2	7	5.1.1.5751.2	32.0737	595	32.1374	100		0	0	734.07	27.09
15	74.98	74.98	100	100	97.38	gi|68058536	AAX88789.1	L-lactate dehydrogenase	1	auto	0	86.23	IIADSGIR	Label:13C(6)(I)@1; Label:13C(6)(I)@2; Label:13C(6)(I)@7		-0.0342419	861.507	431.761	861.542	431.778	2	8	21.1.1.5908.6	34.2406	624	34.2488	0.212834	3.89315	3184	56.43	832	28.84
15	74.98	74.98	100	100	97.38	gi|68058536	AAX88789.1	L-lactate dehydrogenase	1	auto	0	83.28	IIADSGIR	Label:13C(6)(I)@1; Label:13C(6)(I)@2; Label:13C(6)(I)@7		-0.0382051	861.504	431.759	861.542	431.778	2	8	25.1.1.6153.3	35.5337	908	35.5561	1.22927	4.01984	1029	32.08	1553	39.41
15	74.98	74.98	100	100	97.38	gi|68058536	AAX88789.1	L-lactate dehydrogenase	1	auto	0	81.42	IIADSGIR			0.00224623	843.484	422.749	843.481	422.748	2	8	1.1.1.4277.6	22.8812	423	22.7844	100		0	0	363	19.05
15	74.98	74.98	100	100	97.38	gi|68058536	AAX88789.1	L-lactate dehydrogenase	1	auto	0	78.8	IIADSGIR	Label:13C(6)(I)@1; Label:13C(6)(I)@2; Label:13C(6)(I)@7		-0.0436636	861.498	431.756	861.542	431.778	2	7	24.1.1.6465.3	35.3251	519	35.3295	0.590816	5.95861	670	25.88	486	22.05
15	74.98	74.98	100	100	97.38	gi|68058536	AAX88789.1	L-lactate dehydrogenase	1	auto	0	75.18	IIADSGIR			-0.0170139	843.464	422.74	843.481	422.748	2	7	5.1.1.5778.2	32.9797	934	33.0045	0.757173	4.50432	1023	31.98	951	30.84
15	74.98	74.98	100	100	97.38	gi|68058536	AAX88789.1	L-lactate dehydrogenase	1	auto	0	69.11	IIADSGIR			-0.0206829	843.461	422.738	843.481	422.748	2	8	25.1.1.6168.3	36.0308	1433	36.0504	0.703795	3.76399	1523	39.03	1316	36.28
15	74.98	74.98	100	100	97.38	gi|68058536	AAX88789.1	L-lactate dehydrogenase	1	auto	0	62.93	IIADSGIR	Label:13C(6)(I)@1; Label:13C(6)(I)@2; Label:13C(6)(I)@7		-0.0256801	861.516	431.765	861.542	431.778	2	7	6.1.1.5963.4	31.3554	606	31.4739	100		0	0	715	26.74
15	74.98	74.98	100	100	97.38	gi|68058536	AAX88789.1	L-lactate dehydrogenase	1	auto	0	62.79	IIADSGIR	Label:13C(6)(I)@1; Label:13C(6)(I)@2; Label:13C(6)(I)@7		-0.00299956	861.539	431.777	861.542	431.778	2	6	1.1.1.4272.3	22.5351	389	22.7274	100		0	0	403	20.07
15	74.98	74.98	100	100	97.38	gi|68058536	AAX88789.1	L-lactate dehydrogenase	1	auto	2	99	LSMPTILAPVGACGMYAR	Carbamidomethyl(C)@13		-0.00492304	1906.94	954.478	1906.95	954.481	2	14	3.1.1.6703.3	69.2468	4773	69.4091	0.990433	1.75021	5949	77.13	7234	85.05
15	74.98	74.98	100	100	97.38	gi|68058536	AAX88789.1	L-lactate dehydrogenase	1	auto	0	99	LSMPTILAPVGACGMYAR	Carbamidomethyl(C)@13		0.00413838	1906.95	636.658	1906.95	636.656	3	14	3.1.1.6711.3	69.514	3586	69.3344	100		0	0	4253	65.22
15	74.98	74.98	100	100	97.38	gi|68058536	AAX88789.1	L-lactate dehydrogenase	1	auto	0	99	LSMPTILAPVGACGMYAR	Label:13C(6)(I)@6; Carbamidomethyl(C)@13		0.0030418	1912.97	638.664	1912.97	638.663	3	9	21.1.1.7048.7	72.6713	1815	73.0402	1.14582	3.27706	1593	39.91	2241	47.34
15	74.98	74.98	100	100	97.38	gi|68058536	AAX88789.1	L-lactate dehydrogenase	1	auto	0	98.53	LSMPTILAPVGACGMYAR	Label:13C(6)(I)@6; Carbamidomethyl(C)@13		-0.0158165	1912.95	638.658	1912.97	638.663	3	11	5.1.1.6909.3	70.262	863	70.399	100		0	0	1290	35.92
15	74.98	74.98	100	100	97.38	gi|68058536	AAX88789.1	L-lactate dehydrogenase	1	auto	0	97.86	LSMPTILAPVGACGMYAR	Label:13C(6)(I)@6; Carbamidomethyl(C)@13		-0.00774318	1912.96	957.487	1912.97	957.491	2	10	3.1.1.6700.6	69.1593	6117	69.4091	0.990433	1.75021	5949	77.13	7234	85.05
15	74.98	74.98	100	100	97.38	gi|68058536	AAX88789.1	L-lactate dehydrogenase	1	auto	0	97.18	LSMPTILAPVGACGMYAR	Label:13C(6)(I)@6; Carbamidomethyl(C)@13		-0.00862023	1912.96	957.486	1912.97	957.491	2	10	2.1.1.7614.6	69.2353	1693	69.4457	1.24307	3.33308	1490	38.6	2274	47.69
15	74.98	74.98	100	100	97.38	gi|68058536	AAX88789.1	L-lactate dehydrogenase	1	auto	0	96.28	LSMPTILAPVGACGMYAR	Carbamidomethyl(C)@13		-0.010867	1906.94	954.475	1906.95	954.481	2	7	2.1.1.7616.7	69.309	1218	69.4137	1.11672	3.37316	1520	38.99	2084	45.65
15	74.98	74.98	100	100	97.38	gi|68058536	AAX88789.1	L-lactate dehydrogenase	1	auto	0	95.82	LSMPTILAPVGACGMYAR	Carbamidomethyl(C)@13		-0.024192	1906.92	636.648	1906.95	636.656	3	10	5.1.1.6914.3	70.4499	778	70.3238	1.64056	5.50878	493	22.2	993	31.51
15	74.98	74.98	100	100	97.38	gi|68058536	AAX88789.1	L-lactate dehydrogenase	1	auto	0	99	MIISSASDYR			0.00693093	1141.55	571.783	1141.54	571.779	2	12	2.1.1.6649.3	39.6762	1209	39.7236	1.17259	3.86391	1135	33.69	1634	40.42
15	74.98	74.98	100	100	97.38	gi|68058536	AAX88789.1	L-lactate dehydrogenase	1	auto	0	99	MIISSASDYR			0.0109569	1141.55	571.785	1141.54	571.779	2	11	4.1.1.6686.4	40.7132	517	40.7941	0.746039	6.71491	464	21.54	425	20.62
15	74.98	74.98	100	100	97.38	gi|68058536	AAX88789.1	L-lactate dehydrogenase	1	auto	0	99	MIISSASDYR	Label:13C(6)(I)@2; Label:13C(6)(I)@3		0.000586836	1153.58	577.8	1153.58	577.799	2	10	4.1.1.6690.2	40.8892	970	40.7416	0.856421	6.91498	408	20.2	429	20.71
15	74.98	74.98	100	100	97.38	gi|68058536	AAX88789.1	L-lactate dehydrogenase	1	auto	0	98.44	MIISSASDYR	Label:13C(6)(I)@2; Label:13C(6)(I)@3		-0.00182315	1153.58	577.798	1153.58	577.799	2	10	6.1.1.6271.2	40.0769	1409	40.0717	0.819066	4.31713	1070	32.71	1076	32.8
15	74.98	74.98	100	100	97.38	gi|68058536	AAX88789.1	L-lactate dehydrogenase	1	auto	0	98.33	MIISSASDYR	Label:13C(6)(I)@2; Label:13C(6)(I)@3		-0.00781496	1153.58	577.795	1153.58	577.799	2	11	3.1.1.5744.2	39.9504	4130	39.9175	1.23069	2.28248	3190	56.48	4820	69.43
15	74.98	74.98	100	100	97.38	gi|68058536	AAX88789.1	L-lactate dehydrogenase	1	auto	0	97.8	MIISSASDYR	Label:13C(6)(I)@2; Label:13C(6)(I)@3		-0.0016003	1153.58	577.798	1153.58	577.799	2	7	21.1.1.6249.7	43.7725	1417	43.75	0.499839	4.83305	1126	33.56	691	26.29
15	74.98	74.98	100	100	97.38	gi|68058536	AAX88789.1	L-lactate dehydrogenase	1	auto	0	96.57	MIISSASDYR	Label:13C(6)(I)@2; Label:13C(6)(I)@3		-0.000272346	1153.58	577.799	1153.58	577.799	2	10	5.1.1.6012.2	40.2632	1536	40.3204	0.929591	4.51554	920	30.33	1050	32.4
15	74.98	74.98	100	100	97.38	gi|68058536	AAX88789.1	L-lactate dehydrogenase	1	auto	0	85.47	MIISSASDYR			0.00854496	1141.55	571.783	1141.54	571.779	2	8	6.1.1.6268.2	39.9951	1182	40.0717	0.819066	4.31713	1070	32.71	1076	32.8
15	74.98	74.98	100	100	97.38	gi|68058536	AAX88789.1	L-lactate dehydrogenase	1	auto	0	81.84	MIISSASDYR			0.0375437	1141.58	571.798	1141.54	571.779	2	9	20.1.1.7070.3	43.7524	1083	43.714	100		0	0	1843	42.93
15	74.98	74.98	100	100	97.38	gi|68058536	AAX88789.1	L-lactate dehydrogenase	1	auto	0	78.37	MIISSASDYR	Label:13C(6)(I)@2; Label:13C(6)(I)@3		0.00114723	1153.59	577.8	1153.58	577.799	2	9	22.1.1.6237.6	43.5137	1027	43.4911	0.909635	4.40707	976	31.24	1090	33.02
15	74.98	74.98	100	100	97.38	gi|68058536	AAX88789.1	L-lactate dehydrogenase	1	auto	0	71.28	MIISSASDYR			0.00398588	1141.55	571.781	1141.54	571.779	2	7	5.1.1.6010.2	40.2075	959	40.3204	0.929591	4.51554	920	30.33	1050	32.4
15	74.98	74.98	100	100	97.38	gi|68058536	AAX88789.1	L-lactate dehydrogenase	1	auto	0	65.7	MIISSASDYR			0.0187731	1141.56	571.788	1141.54	571.779	2	8	24.1.1.6673.6	44.0707	355	44.0827	1.07072	6.70957	391	19.77	514	22.67
15	74.98	74.98	100	100	97.38	gi|68058536	AAX88789.1	L-lactate dehydrogenase	1	auto	2	99	NGLDIVR			-0.00829642	785.431	393.723	785.44	393.727	2	9	14.1.1.4368.5	25.0663	565	25.0811	0.651446	6.20754	584	24.17	467.09	21.61
15	74.98	74.98	100	100	97.38	gi|68058536	AAX88789.1	L-lactate dehydrogenase	1	auto	0	99	NGLDIVR	Label:13C(6)(I)@5		-0.0122342	791.447	396.731	791.46	396.737	2	9	35.1.1.4562.5	26.763	1392	27.11	100		0	0	1429	37.8
15	74.98	74.98	100	100	97.38	gi|68058536	AAX88789.1	L-lactate dehydrogenase	1	auto	0	99	NGLDIVR			-0.00428657	785.435	393.725	785.44	393.727	2	8	29.1.1.4809.3	26.9622	931	27.1464	0.751909	4.62023	976	31.24	901	30.02
15	74.98	74.98	100	100	97.38	gi|68058536	AAX88789.1	L-lactate dehydrogenase	1	auto	0	99	NGLDIVR			-0.00176187	785.438	393.726	785.44	393.727	2	9	12.1.1.4068.2	25.5759	1543	25.6347	1.18637	3.22373	1623	40.29	2364	48.62
15	74.98	74.98	100	100	97.38	gi|68058536	AAX88789.1	L-lactate dehydrogenase	1	auto	0	99	NGLDIVR	Label:13C(6)(I)@5		-0.0187664	791.441	396.728	791.46	396.737	2	9	36.1.1.4851.2	27.1486	273	27.1382	1.11619	9.2172	203.59	14.27	279	16.7
15	74.98	74.98	100	100	97.38	gi|68058536	AAX88789.1	L-lactate dehydrogenase	1	auto	0	99	NGLDIVR			-0.0023136	785.437	393.726	785.44	393.727	2	8	1.1.1.4356.2	26.5206	1097	26.627	1.50495	3.67216	1143.04	33.81	2112	45.96
15	74.98	74.98	100	100	97.38	gi|68058536	AAX88789.1	L-lactate dehydrogenase	1	auto	0	99	NGLDIVR			-0.000629466	785.439	393.727	785.44	393.727	2	9	33.1.1.4353.2	26.5729	3483	26.7092	1.26755	2.13051	3619	60.16	5632	75.05
15	74.98	74.98	100	100	97.38	gi|68058536	AAX88789.1	L-lactate dehydrogenase	1	auto	0	98.67	NGLDIVR			-0.0055923	785.434	393.724	785.44	393.727	2	8	35.1.1.4565.2	26.8535	1584	27.11	100		0	0	1429	37.8
15	74.98	74.98	100	100	97.38	gi|68058536	AAX88789.1	L-lactate dehydrogenase	1	auto	0	98.66	NGLDIVR			-0.00829642	785.431	393.723	785.44	393.727	2	7	14.1.1.4364.4	24.9059	565	25.0811	0.651446	6.20754	584	24.17	467.09	21.61
15	74.98	74.98	100	100	97.38	gi|68058536	AAX88789.1	L-lactate dehydrogenase	1	auto	0	98.49	NGLDIVR			-0.00262606	785.437	393.726	785.44	393.727	2	8	28.1.1.4522.6	26.8909	1447	27.18	0.822971	3.71438	1442	37.97	1457	38.17
15	74.98	74.98	100	100	97.38	gi|68058536	AAX88789.1	L-lactate dehydrogenase	1	auto	0	98.48	NGLDIVR			-0.00667483	785.433	393.724	785.44	393.727	2	9	21.1.1.6118.2	40.0517	1135	40.103	1.65458	3.88871	987	31.42	2005	44.78
15	74.98	74.98	100	100	97.38	gi|68058536	AAX88789.1	L-lactate dehydrogenase	1	auto	0	97.63	NGLDIVR			0.000679632	785.44	393.727	785.44	393.727	2	8	12.1.1.4041.5	24.724	1313	24.9885	1.32982	3.4147	1383	37.19	2258	47.52
15	74.98	74.98	100	100	97.38	gi|68058536	AAX88789.1	L-lactate dehydrogenase	1	auto	0	97.08	NGLDIVR			-0.00428657	785.435	393.725	785.44	393.727	2	8	29.1.1.4808.5	26.932	931	27.1464	0.751909	4.62023	976	31.24	901	30.02
15	74.98	74.98	100	100	97.38	gi|68058536	AAX88789.1	L-lactate dehydrogenase	1	auto	0	92.09	NGLDIVR			-0.0118624	785.428	393.721	785.44	393.727	2	8	21.1.1.6081.2	39.0236	685	39.0186	0.01		740	27.2	0	0
15	74.98	74.98	100	100	97.38	gi|68058536	AAX88789.1	L-lactate dehydrogenase	1	auto	0	91.57	NGLDIVR	Label:13C(6)(I)@5		-0.00775338	791.452	396.733	791.46	396.737	2	7	11.1.1.4244.3	24.9209	1308	25.1841	100		0	0	1270	35.64
15	74.98	74.98	100	100	97.38	gi|68058536	AAX88789.1	L-lactate dehydrogenase	1	auto	0	88.55	NGLDIVR	Label:13C(6)(I)@5		-0.0272375	791.432	396.724	791.46	396.737	2	5	27.1.1.4130.7	25.7994	1505	26.0651	0.01		1082	32.89	0	0
15	74.98	74.98	100	100	97.38	gi|68058536	AAX88789.1	L-lactate dehydrogenase	1	auto	0	70.47	NGLDIVR			-0.00225982	785.437	393.726	785.44	393.727	2	5	28.1.1.4521.7	26.8611	1391	27.1451	0.833358	3.78268	1382	37.18	1414	37.6
15	74.98	74.98	100	100	97.38	gi|68058536	AAX88789.1	L-lactate dehydrogenase	1	auto	0	60.46	NGLDIVR			-0.00610766	785.433	393.724	785.44	393.727	2	6	13.1.1.4541.5	25.4953	173	25.4664	1.03118	11.2642	141	11.87	178.51	13.36
15	74.98	74.98	100	100	97.38	gi|68058536	AAX88789.1	L-lactate dehydrogenase	1	auto	2	99	NVSDLENIALR	Label:13C(6)(I)@8		-0.0129536	1248.66	625.339	1248.68	625.346	2	14	1.1.1.4602.3	36.108	6004	36.1793	0.666189	1.69241	7760	88.09	6347	79.67
15	74.98	74.98	100	100	97.38	gi|68058536	AAX88789.1	L-lactate dehydrogenase	1	auto	0	99	NVSDLENIALR			0.00635392	1242.66	622.339	1242.66	622.336	2	11	7.1.1.7137.7	55.9869	504	56.0932	0.674502	6.40286	538.57	23.21	446	21.12
15	74.98	74.98	100	100	97.38	gi|68058536	AAX88789.1	L-lactate dehydrogenase	1	auto	0	99	NVSDLENIALR	Label:13C(6)(I)@8		0.00374826	1248.68	625.348	1248.68	625.346	2	13	14.1.1.4596.2	34.7716	4406	34.9118	0.442303	1.91072	7784	88.23	4227	65.02
15	74.98	74.98	100	100	97.38	gi|68058536	AAX88789.1	L-lactate dehydrogenase	1	auto	0	99	NVSDLENIALR	Label:13C(6)(I)@8		-0.00879079	1248.67	625.341	1248.68	625.346	2	14	22.1.1.6706.2	58.43	1905	58.5225	0.855997	3.12204	2002	44.74	2104	45.87
15	74.98	74.98	100	100	97.38	gi|68058536	AAX88789.1	L-lactate dehydrogenase	1	auto	0	99	NVSDLENIALR			-0.00685104	1242.65	622.332	1242.66	622.336	2	17	31.1.1.4190.2	35.5327	8438	35.7308	0.485175	1.75564	8691	93.23	5177	71.95
15	74.98	74.98	100	100	97.38	gi|68058536	AAX88789.1	L-lactate dehydrogenase	1	auto	0	99	NVSDLENIALR			-0.00216642	1242.65	622.335	1242.66	622.336	2	15	36.1.1.4988.3	36.2869	1623	36.3484	1.06123	3.3123	1611	40.14	2099	45.81
15	74.98	74.98	100	100	97.38	gi|68058536	AAX88789.1	L-lactate dehydrogenase	1	auto	0	99	NVSDLENIALR	Label:13C(6)(I)@8		-0.0153438	1248.66	625.338	1248.68	625.346	2	15	11.1.1.4557.2	34.4818	6394	34.4437	0.44634	1.51648	12283	110.83	6731	82.04
15	74.98	74.98	100	100	97.38	gi|68058536	AAX88789.1	L-lactate dehydrogenase	1	auto	0	99	NVSDLENIALR	Label:13C(6)(I)@8		-0.00665367	1248.67	625.342	1248.68	625.346	2	14	20.1.1.7562.2	58.903	2774	58.7217	0.789373	2.55534	3112	55.79	3016	54.92
15	74.98	74.98	100	100	97.38	gi|68058536	AAX88789.1	L-lactate dehydrogenase	1	auto	0	99	NVSDLENIALR	Label:13C(6)(I)@8		-0.00330167	1248.67	625.344	1248.68	625.346	2	14	35.1.1.4800.2	36.1423	5978	36.2677	0.490904	1.56998	10788	103.87	6502	80.63
15	74.98	74.98	100	100	97.38	gi|68058536	AAX88789.1	L-lactate dehydrogenase	1	auto	0	99	NVSDLENIALR	Label:13C(6)(I)@8		-0.0099696	1248.67	625.341	1248.68	625.346	2	15	36.1.1.4987.6	36.2562	1298	36.3484	1.06123	3.3123	1611	40.14	2099	45.81
15	74.98	74.98	100	100	97.38	gi|68058536	AAX88789.1	L-lactate dehydrogenase	1	auto	0	99	NVSDLENIALR			-0.00290396	1242.65	622.334	1242.66	622.336	2	14	1.1.1.4606.2	36.2648	12752	36.2976	0.277531	1.71264	13415	115.82	4571	67.61
15	74.98	74.98	100	100	97.38	gi|68058536	AAX88789.1	L-lactate dehydrogenase	1	auto	0	99	NVSDLENIALR	Label:13C(6)(I)@8		-0.0143345	1248.66	625.339	1248.68	625.346	2	15	9.1.1.4456.2	34.5647	7120	34.4651	0.667325	1.57428	8960	94.66	7341	85.68
15	74.98	74.98	100	100	97.38	gi|68058536	AAX88789.1	L-lactate dehydrogenase	1	auto	0	99	NVSDLENIALR			-0.00324866	1242.65	622.334	1242.66	622.336	2	12	26.1.1.5154.3	35.777	8658	35.9667	0.376424	1.87516	8997	94.85	4158	64.48
15	74.98	74.98	100	100	97.38	gi|68058536	AAX88789.1	L-lactate dehydrogenase	1	auto	0	99	NVSDLENIALR			-0.0191628	1242.64	622.326	1242.66	622.336	2	14	3.1.1.6263.6	55.1703	6255	55.1175	0.34882	2.21477	6799	82.46	2911.76	53.96
15	74.98	74.98	100	100	97.38	gi|68058536	AAX88789.1	L-lactate dehydrogenase	1	auto	0	99	NVSDLENIALR	Label:13C(6)(I)@8		0.00365336	1248.68	417.234	1248.68	417.233	3	13	3.1.1.6255.2	54.9066	1863	54.966	1.12701	3.51195	1397	37.38	1933	43.97
15	74.98	74.98	100	100	97.38	gi|68058536	AAX88789.1	L-lactate dehydrogenase	1	auto	0	99	NVSDLENIALR	Label:13C(6)(I)@8		0.00267375	1248.68	625.347	1248.68	625.346	2	12	29.1.1.5006.4	36.2537	2119	36.4381	0.342307	2.55881	5161	71.84	2169	46.57
15	74.98	74.98	100	100	97.38	gi|68058536	AAX88789.1	L-lactate dehydrogenase	1	auto	0	99	NVSDLENIALR	Label:13C(6)(I)@8		-0.0105626	1248.67	625.341	1248.68	625.346	2	14	2.1.1.7161.2	54.7891	3674	54.7831	0.600787	2.135	5168	71.89	3812	61.74
15	74.98	74.98	100	100	97.38	gi|68058536	AAX88789.1	L-lactate dehydrogenase	1	auto	0	99	NVSDLENIALR			-0.0139135	1242.64	622.329	1242.66	622.336	2	14	3.1.1.6256.2	54.9418	8095	54.8701	0.373204	1.93179	8528	92.35	3907.54	62.51
15	74.98	74.98	100	100	97.38	gi|68058536	AAX88789.1	L-lactate dehydrogenase	1	auto	0	99	NVSDLENIALR	Label:13C(6)(I)@8		-0.0216062	1248.66	625.335	1248.68	625.346	2	13	32.1.1.5235.2	36.451	6265	36.5209	0.564174	1.58669	9706	98.52	6723	81.99
15	74.98	74.98	100	100	97.38	gi|68058536	AAX88789.1	L-lactate dehydrogenase	1	auto	0	99	NVSDLENIALR	Label:13C(6)(I)@8		-0.0128906	1248.66	625.339	1248.68	625.346	2	13	33.1.1.4620.2	36.5157	6147	36.3228	0.46178	1.57129	11195	105.81	6347	79.67
15	74.98	74.98	100	100	97.38	gi|68058536	AAX88789.1	L-lactate dehydrogenase	1	auto	0	99	NVSDLENIALR	Label:13C(6)(I)@8		-0.00662992	1248.67	625.342	1248.68	625.346	2	12	6.1.1.6792.2	55.364	3148	55.4524	0.752583	2.3607	3736	61.12	3452	58.75
15	74.98	74.98	100	100	97.38	gi|68058536	AAX88789.1	L-lactate dehydrogenase	1	auto	0	99	NVSDLENIALR	Label:13C(6)(I)@8		-0.00695199	1248.67	625.342	1248.68	625.346	2	12	24.1.1.6966.3	58.8266	1228	59.126	0.67019	3.68892	1628	40.35	1339.56	36.6
15	74.98	74.98	100	100	97.38	gi|68058536	AAX88789.1	L-lactate dehydrogenase	1	auto	0	99	NVSDLENIALR	Label:13C(6)(I)@8		0.0128046	1248.69	625.352	1248.68	625.346	2	11	1.1.1.4779.3	47.334	438	47.2957	100		0	0	331	18.19
15	74.98	74.98	100	100	97.38	gi|68058536	AAX88789.1	L-lactate dehydrogenase	1	auto	0	99	NVSDLENIALR	Label:13C(6)(I)@8		-0.00711046	1248.67	625.342	1248.68	625.346	2	13	27.1.1.4382.2	35.6985	4368	35.8891	0.459443	1.83182	8263	90.9	4661	68.27
15	74.98	74.98	100	100	97.38	gi|68058536	AAX88789.1	L-lactate dehydrogenase	1	auto	0	99	NVSDLENIALR			0.0011264	1242.66	622.336	1242.66	622.336	2	12	13.1.1.4799.3	34.7539	1258	34.935	1.11266	3.78375	1210.04	34.79	1653	40.66
15	74.98	74.98	100	100	97.38	gi|68058536	AAX88789.1	L-lactate dehydrogenase	1	auto	0	99	NVSDLENIALR			-0.00833626	1242.65	622.332	1242.66	622.336	2	12	21.1.1.6747.4	59.7032	1521	59.7602	0.733985	3.48201	1740	41.71	1568	39.6
15	74.98	74.98	100	100	97.38	gi|68058536	AAX88789.1	L-lactate dehydrogenase	1	auto	0	99	NVSDLENIALR	Label:13C(6)(I)@8		-0.00968026	1248.67	625.341	1248.68	625.346	2	11	19.1.1.4892.4	34.3947	1400	34.5081	0.637563	3.03541	2472	49.72	1935	43.99
15	74.98	74.98	100	100	97.38	gi|68058536	AAX88789.1	L-lactate dehydrogenase	1	auto	0	99	NVSDLENIALR	Label:13C(6)(I)@8		-0.00731817	1248.67	625.342	1248.68	625.346	2	11	24.1.1.6968.2	58.9374	1228	59.126	0.67019	3.68892	1628	40.35	1339.56	36.6
15	74.98	74.98	100	100	97.38	gi|68058536	AAX88789.1	L-lactate dehydrogenase	1	auto	0	99	NVSDLENIALR	Label:13C(6)(I)@8		-0.00722226	1248.67	625.342	1248.68	625.346	2	12	21.1.1.6752.2	59.8801	2453	59.7234	0.813061	3.43125	1700	41.23	1697	41.19
15	74.98	74.98	100	100	97.38	gi|68058536	AAX88789.1	L-lactate dehydrogenase	1	auto	0	99	NVSDLENIALR	Label:13C(6)(I)@8		-0.0186155	1248.66	625.336	1248.68	625.346	2	7	20.1.1.7584.7	59.6726	1146	59.6791	1.09414	5.1142	667	25.83	896	29.93
15	74.98	74.98	100	100	97.38	gi|68058536	AAX88789.1	L-lactate dehydrogenase	1	auto	0	99	NVSDLENIALR			-0.00693249	1242.65	622.332	1242.66	622.336	2	7	1.1.1.4664.7	39.1606	696	39.1655	1.25847	5.80982	488	22.09	754	27.46
15	74.98	74.98	100	100	97.38	gi|68058536	AAX88789.1	L-lactate dehydrogenase	1	auto	0	99	NVSDLENIALR	Label:13C(6)(I)@8		0.022267	1248.7	625.357	1248.68	625.346	2	11	33.1.1.4753.4	44.9934	1349	44.8059	1.80279	4.808	628	25.06	1390	37.28
15	74.98	74.98	100	100	97.38	gi|68058536	AAX88789.1	L-lactate dehydrogenase	1	auto	0	99	NVSDLENIALR			-0.0131087	1242.64	622.329	1242.66	622.336	2	11	20.1.1.7542.2	58.203	3578	58.443	0.68258	2.40516	3791	61.57	3177	56.36
15	74.98	74.98	100	100	97.38	gi|68058536	AAX88789.1	L-lactate dehydrogenase	1	auto	0	99	NVSDLENIALR	Label:13C(6)(I)@8		-0.012813	1248.66	625.339	1248.68	625.346	2	13	31.1.1.4191.2	35.6265	4955	35.7308	0.485175	1.75564	8691	93.23	5177	71.95
15	74.98	74.98	100	100	97.38	gi|68058536	AAX88789.1	L-lactate dehydrogenase	1	auto	0	99	NVSDLENIALR	Label:13C(6)(I)@8		-0.0187502	1248.66	625.336	1248.68	625.346	2	7	33.1.1.4701.7	40.9231	1384	41.4357	1.97725	4.99457	566	23.79	1374	37.07
15	74.98	74.98	100	100	97.38	gi|68058536	AAX88789.1	L-lactate dehydrogenase	1	auto	0	98.77	NVSDLENIALR			0.000491901	1242.66	622.336	1242.66	622.336	2	10	23.1.1.7009.2	59.0135	674	59.1223	0.607575	5.59339	748.04	27.35	558	23.62
15	74.98	74.98	100	100	97.38	gi|68058536	AAX88789.1	L-lactate dehydrogenase	1	auto	0	98.76	NVSDLENIALR	Label:13C(6)(I)@8		-0.0026367	1248.67	417.232	1248.68	417.233	3	10	21.1.1.6710.6	58.3611	1377	58.337	1.06318	4.06109	1071	32.73	1398	37.39
15	74.98	74.98	100	100	97.38	gi|68058536	AAX88789.1	L-lactate dehydrogenase	1	auto	0	98.36	NVSDLENIALR	Label:13C(6)(I)@8		-0.0144599	1248.66	625.338	1248.68	625.346	2	11	12.1.1.4340.5	34.574	7071	34.7226	0.590666	1.51994	10298	101.48	7468	86.42
15	74.98	74.98	100	100	97.38	gi|68058536	AAX88789.1	L-lactate dehydrogenase	1	auto	0	98.06	NVSDLENIALR	Label:13C(6)(I)@8		-0.00811618	1248.67	625.342	1248.68	625.346	2	12	18.1.1.4551.2	34.5796	4010	34.3143	0.526576	1.96991	6563	81.01	4243	65.14
15	74.98	74.98	100	100	97.38	gi|68058536	AAX88789.1	L-lactate dehydrogenase	1	auto	0	97.73	NVSDLENIALR			-0.0120823	1242.64	622.33	1242.66	622.336	2	11	3.1.1.6272.3	55.4428	6357	55.1175	0.34882	2.21477	6799	82.46	2911.76	53.96
15	74.98	74.98	100	100	97.38	gi|68058536	AAX88789.1	L-lactate dehydrogenase	1	auto	0	97.18	NVSDLENIALR	Label:13C(6)(I)@8		-0.00236207	1248.67	417.232	1248.68	417.233	3	10	21.1.1.6696.3	57.8182	1517	57.9965	1.13693	3.84328	1162	34.09	1622	40.27
15	74.98	74.98	100	100	97.38	gi|68058536	AAX88789.1	L-lactate dehydrogenase	1	auto	0	97.04	NVSDLENIALR	Label:13C(6)(I)@8		-0.00181279	1248.68	417.232	1248.68	417.233	3	9	21.1.1.6735.3	59.2644	632	59.2538	1.27993	6.18943	427	20.66	671	25.9
15	74.98	74.98	100	100	97.38	gi|68058536	AAX88789.1	L-lactate dehydrogenase	1	auto	0	96.96	NVSDLENIALR			-0.00196373	1242.65	622.335	1242.66	622.336	2	9	17.1.1.4669.5	34.0661	6312	34.2788	0.479103	2.01182	6671	81.68	3924	62.64
15	74.98	74.98	100	100	97.38	gi|68058536	AAX88789.1	L-lactate dehydrogenase	1	auto	0	96.53	NVSDLENIALR			0.0346957	1242.69	622.353	1242.66	622.336	2	5	1.1.1.4758.7	45.4279	446	45.4324	0.917447	8.3776	269	16.4	303	17.41
15	74.98	74.98	100	100	97.38	gi|68058536	AAX88789.1	L-lactate dehydrogenase	1	auto	0	96.39	NVSDLENIALR	Label:13C(6)(I)@8		-0.000938707	1248.68	625.345	1248.68	625.346	2	8	11.1.1.5063.4	52.5681	343	52.5013	1.16723	11.5623	127	11.27	182	13.49
15	74.98	74.98	100	100	97.38	gi|68058536	AAX88789.1	L-lactate dehydrogenase	1	auto	0	94.46	NVSDLENIALR	Label:13C(6)(I)@8		-0.00788555	1248.67	625.342	1248.68	625.346	2	10	33.1.1.4776.5	47.5059	621	47.4255	100		0	0	639	25.28
15	74.98	74.98	100	100	97.38	gi|68058536	AAX88789.1	L-lactate dehydrogenase	1	auto	0	94.37	NVSDLENIALR			-0.00792341	1242.65	622.332	1242.66	622.336	2	10	2.1.1.7175.6	55.2308	5498	54.9051	0.416943	2.24828	5843	76.44	2991.04	54.69
15	74.98	74.98	100	100	97.38	gi|68058536	AAX88789.1	L-lactate dehydrogenase	1	auto	0	94.36	NVSDLENIALR			-0.00203734	1242.65	622.335	1242.66	622.336	2	10	33.1.1.4864.5	58.7103	145	59.0723	1.08226	9.78618	183	13.53	243.16	15.59
15	74.98	74.98	100	100	97.38	gi|68058536	AAX88789.1	L-lactate dehydrogenase	1	auto	0	93.65	NVSDLENIALR			0.0506877	1242.71	622.361	1242.66	622.336	2	9	1.1.1.4797.3	49.2598	675	49.0916	100		0	0	269	16.4
15	74.98	74.98	100	100	97.38	gi|68058536	AAX88789.1	L-lactate dehydrogenase	1	auto	0	93.23	NVSDLENIALR	Label:13C(6)(I)@8		-5.73317e-05	1248.68	625.346	1248.68	625.346	2	9	15.1.1.4296.3	35.1657	3428	34.8937	0.397498	1.99722	7643	87.42	3730	61.07
15	74.98	74.98	100	100	97.38	gi|68058536	AAX88789.1	L-lactate dehydrogenase	1	auto	0	92.64	NVSDLENIALR	Label:13C(6)(I)@8		0.00439584	1248.68	625.348	1248.68	625.346	2	9	32.1.1.5482.4	58.7107	493	58.7744	0.01		189	13.75	0	0
15	74.98	74.98	100	100	97.38	gi|68058536	AAX88789.1	L-lactate dehydrogenase	1	auto	0	83.67	NVSDLENIALR	Label:13C(6)(I)@8		-0.018762	1248.66	625.336	1248.68	625.346	2	8	11.1.1.5258.2	57.0752	320	57.0651	100		0	0	206	14.35
15	74.98	74.98	100	100	97.38	gi|68058536	AAX88789.1	L-lactate dehydrogenase	1	auto	0	81.36	NVSDLENIALR			0.0384489	1242.7	622.355	1242.66	622.336	2	8	28.1.1.4977.4	50.7829	419	50.7113	0.618005	9.49503	257	16.03	195	13.96
15	74.98	74.98	100	100	97.38	gi|68058536	AAX88789.1	L-lactate dehydrogenase	1	auto	0	76.51	NVSDLENIALR	Label:13C(6)(I)@8		-0.00531036	1248.67	625.343	1248.68	625.346	2	9	26.1.1.5164.2	36.2015	3985	35.9667	0.376424	1.87516	8997	94.85	4158	64.48
15	74.98	74.98	100	100	97.38	gi|68058536	AAX88789.1	L-lactate dehydrogenase	1	auto	0	76.36	NVSDLENIALR			0.0248881	1242.68	622.348	1242.66	622.336	2	8	35.1.1.4991.3	49.9678	5729	49.1277	100		0	0	237	15.39
15	74.98	74.98	100	100	97.38	gi|68058536	AAX88789.1	L-lactate dehydrogenase	1	auto	0	76.34	NVSDLENIALR			0.0864562	1242.74	622.379	1242.66	622.336	2	9	1.1.1.4699.5	41.1681	6805	40.5922	100		0	0	305	17.46
15	74.98	74.98	100	100	97.38	gi|68058536	AAX88789.1	L-lactate dehydrogenase	1	auto	0	75.47	NVSDLENIALR			-0.00832974	1242.65	622.332	1242.66	622.336	2	9	22.1.1.6703.2	58.3148	1759	58.5225	0.855997	3.12204	2002	44.74	2104	45.87
15	74.98	74.98	100	100	97.38	gi|68058536	AAX88789.1	L-lactate dehydrogenase	1	auto	0	75.44	NVSDLENIALR	Label:13C(6)(I)@8		0.00162492	1248.68	625.347	1248.68	625.346	2	7	11.1.1.5477.2	59.59	189	59.5518	1.18547	13.8467	88	9.38	128.08	11.32
15	74.98	74.98	100	100	97.38	gi|68058536	AAX88789.1	L-lactate dehydrogenase	1	auto	0	74.05	NVSDLENIALR	Label:13C(6)(I)@8		-0.0153438	1248.66	625.338	1248.68	625.346	2	9	11.1.1.4583.4	35.3124	829	35.2992	1.69416	8.11205	225	15	468	21.63
15	74.98	74.98	100	100	97.38	gi|68058536	AAX88789.1	L-lactate dehydrogenase	1	auto	0	71.95	NVSDLENIALR	Label:13C(6)(I)@8		-0.00879935	1248.67	625.341	1248.68	625.346	2	8	21.1.1.9894.4	142.298	301	142.254	0.01		114	10.68	0	0
15	74.98	74.98	100	100	97.38	gi|68058536	AAX88789.1	L-lactate dehydrogenase	1	auto	0	70.53	NVSDLENIALR	Label:13C(6)(I)@8		-0.00654272	1248.67	625.342	1248.68	625.346	2	8	33.1.1.4909.2	65.1215	91	64.8851	0.01		120.81	10.99	0	0
15	74.98	74.98	100	100	97.38	gi|68058536	AAX88789.1	L-lactate dehydrogenase	1	auto	0	67.92	NVSDLENIALR			0.00185703	1242.66	622.337	1242.66	622.336	2	8	1.1.1.4731.4	43.2352	451	43.0602	0.971969	7.82699	300	17.32	358	18.92
15	74.98	74.98	100	100	97.38	gi|68058536	AAX88789.1	L-lactate dehydrogenase	1	auto	0	67.2	NVSDLENIALR			0.00797283	1242.66	622.34	1242.66	622.336	2	8	33.1.1.4883.2	61.7974	301	61.9709	0.948696	9.91754	188.88	13.74	220	14.83
15	74.98	74.98	100	100	97.38	gi|68058536	AAX88789.1	L-lactate dehydrogenase	1	auto	0	66.13	NVSDLENIALR			0.00327678	1242.66	622.337	1242.66	622.336	2	7	32.1.1.5503.6	62.192	110	62.0339	0.01		209	14.46	0	0
15	74.98	74.98	100	100	97.38	gi|68058536	AAX88789.1	L-lactate dehydrogenase	1	auto	0	64.95	NVSDLENIALR	Label:13C(6)(I)@8		-0.0191795	1248.66	625.336	1248.68	625.346	2	8	1.1.1.4835.2	53.4552	135	53.1125	100		0	0	209	14.46
15	74.98	74.98	100	100	97.38	gi|68058536	AAX88789.1	L-lactate dehydrogenase	1	auto	0	55.21	NVSDLENIALR			0.00920147	1242.67	622.34	1242.66	622.336	2	7	11.1.1.5135.6	54.923	49	54.8886	0.01		117.04	10.82	0	0
15	74.98	74.98	100	100	97.38	gi|68058536	AAX88789.1	L-lactate dehydrogenase	1	auto	0	99	QGVENMLDIFK	Gln->pyro-Glu@N-term		0.00284609	1275.62	638.817	1275.62	638.816	2	14	3.1.1.7199.2	86.0506	5890	86.2862	1.27721	1.5902	6476	80.47	10155	100.77
15	74.98	74.98	100	100	97.38	gi|68058536	AAX88789.1	L-lactate dehydrogenase	1	auto	0	99	QGVENMLDIFK	Gln->pyro-Glu@N-term; Label:13C(6)(I)@9		0.00251108	1281.64	641.827	1281.64	641.826	2	15	6.1.1.7692.2	86.0762	480	86.1439	0.983081	6.52142	430	20.74	519	22.78
15	74.98	74.98	100	100	97.38	gi|68058536	AAX88789.1	L-lactate dehydrogenase	1	auto	0	99	QGVENMLDIFK	Gln->pyro-Glu@N-term; Label:13C(6)(I)@9		0.00669391	1281.64	641.829	1281.64	641.826	2	15	20.1.1.8196.3	88.6174	581	88.7356	0.905663	5.90438	545	23.35	606	24.62
15	74.98	74.98	100	100	97.38	gi|68058536	AAX88789.1	L-lactate dehydrogenase	1	auto	0	99	QGVENMLDIFK	Gln->pyro-Glu@N-term		0.0101409	1275.63	638.821	1275.62	638.816	2	16	20.1.1.8198.3	88.7548	515	88.7356	0.905663	5.90438	545	23.35	606	24.62
15	74.98	74.98	100	100	97.38	gi|68058536	AAX88789.1	L-lactate dehydrogenase	1	auto	0	99	QGVENMLDIFK	Gln->pyro-Glu@N-term		0.0121137	1275.63	638.822	1275.62	638.816	2	15	21.1.1.7367.6	90.5052	432	90.3779	1.02521	6.24593	460	21.45	579	24.06
15	74.98	74.98	100	100	97.38	gi|68058536	AAX88789.1	L-lactate dehydrogenase	1	auto	0	99	QGVENMLDIFK	Gln->pyro-Glu@N-term; Label:13C(6)(I)@9		0.0089726	1281.65	641.83	1281.64	641.826	2	13	22.1.1.7323.3	88.7341	293	88.705	0.79858	8.1113	307	17.52	301	17.35
15	74.98	74.98	100	100	97.38	gi|68058536	AAX88789.1	L-lactate dehydrogenase	1	auto	0	99	QGVENMLDIFK	Gln->pyro-Glu@N-term		0.00812195	1275.63	638.82	1275.62	638.816	2	13	25.1.1.7410.7	89.2607	252	89.2651	0.953405	8.47749	258	16.06	302	17.38
15	74.98	74.98	100	100	97.38	gi|68058536	AAX88789.1	L-lactate dehydrogenase	1	auto	0	99	QGVENMLDIFK	Label:13C(6)(I)@9		0.00229854	1298.67	650.34	1298.66	650.339	2	12	5.1.1.6947.2	71.756	2576	71.9214	1.0711	2.8859	2114	45.98	2780	52.73
15	74.98	74.98	100	100	97.38	gi|68058536	AAX88789.1	L-lactate dehydrogenase	1	auto	0	99	QGVENMLDIFK	Gln->pyro-Glu@N-term; Label:13C(6)(I)@9		0.00100133	1281.64	641.826	1281.64	641.826	2	14	5.1.1.7627.2	86.0695	318	86.0976	1.26825	8.63927	220	14.83	342.56	18.51
15	74.98	74.98	100	100	97.38	gi|68058536	AAX88789.1	L-lactate dehydrogenase	1	auto	0	99	QGVENMLDIFK	Gln->pyro-Glu@N-term; Label:13C(6)(I)@9		0.0180948	1281.66	641.835	1281.64	641.826	2	14	21.1.1.7369.5	90.6045	495	90.5206	100		0	0	576	24
15	74.98	74.98	100	100	97.38	gi|68058536	AAX88789.1	L-lactate dehydrogenase	1	auto	0	99	QGVENMLDIFK	Label:13C(6)(I)@9		-0.0056643	1298.66	650.336	1298.66	650.339	2	13	3.1.1.6752.2	70.8688	4667	71.0285	0.590802	1.87913	6736	82.07	4886	69.9
15	74.98	74.98	100	100	97.38	gi|68058536	AAX88789.1	L-lactate dehydrogenase	1	auto	0	99	QGVENMLDIFK	Gln->pyro-Glu@N-term; Label:13C(6)(I)@9		0.00527844	1281.64	641.828	1281.64	641.826	2	13	21.1.1.7334.2	88.3492	1346	88.646	1.05788	4.02762	1091	33.03	1417	37.64
15	74.98	74.98	100	100	97.38	gi|68058536	AAX88789.1	L-lactate dehydrogenase	1	auto	0	99	QGVENMLDIFK	Label:13C(6)(I)@9		0.00229854	1298.67	650.34	1298.66	650.339	2	11	5.1.1.6946.3	71.7184	2576	71.9214	1.0711	2.8859	2114	45.98	2780	52.73
15	74.98	74.98	100	100	97.38	gi|68058536	AAX88789.1	L-lactate dehydrogenase	1	auto	0	99	QGVENMLDIFK	Gln->pyro-Glu@N-term		0.00202532	1275.62	638.817	1275.62	638.816	2	12	5.1.1.7629.2	86.0931	217	86.0976	1.26825	8.63927	220	14.83	342.56	18.51
15	74.98	74.98	100	100	97.38	gi|68058536	AAX88789.1	L-lactate dehydrogenase	1	auto	0	99	QGVENMLDIFK	Label:13C(6)(I)@9		-0.0056643	1298.66	650.336	1298.66	650.339	2	12	3.1.1.6753.2	70.9038	4667	71.0285	0.590802	1.87913	6736	82.07	4886	69.9
15	74.98	74.98	100	100	97.38	gi|68058536	AAX88789.1	L-lactate dehydrogenase	1	auto	0	99	QGVENMLDIFK	Gln->pyro-Glu@N-term; Label:13C(6)(I)@9		0.0126885	1281.65	641.832	1281.64	641.826	2	11	3.1.1.7198.3	86.0214	7954	86.2862	1.27721	1.5902	6476	80.47	10155	100.77
15	74.98	74.98	100	100	97.38	gi|68058536	AAX88789.1	L-lactate dehydrogenase	1	auto	0	99	QGVENMLDIFK	Gln->pyro-Glu@N-term; Label:13C(6)(I)@9		0.00735346	1281.64	641.83	1281.64	641.826	2	11	21.1.1.7358.4	89.9027	624	89.9445	1.08862	5.81564	517	22.74	691	26.29
15	74.98	74.98	100	100	97.38	gi|68058536	AAX88789.1	L-lactate dehydrogenase	1	auto	0	99	QGVENMLDIFK	Gln->pyro-Glu@N-term; Label:13C(6)(I)@9		0.000324026	1281.64	641.826	1281.64	641.826	2	12	2.1.1.8100.3	85.5774	4262	85.8213	0.84459	3.50691	1597	39.96	1656	40.69
15	74.98	74.98	100	100	97.38	gi|68058536	AAX88789.1	L-lactate dehydrogenase	1	auto	0	99	QGVENMLDIFK	Gln->pyro-Glu@N-term		0.0012819	1275.62	638.816	1275.62	638.816	2	12	2.1.1.8101.3	85.6122	1588	85.7866	0.873147	3.46401	1611	40.14	1727	41.56
15	74.98	74.98	100	100	97.38	gi|68058536	AAX88789.1	L-lactate dehydrogenase	1	auto	0	99	QGVENMLDIFK	Label:13C(6)(I)@9		-0.00356351	1298.66	650.337	1298.66	650.339	2	12	2.1.1.7663.2	70.8404	2904	70.9964	0.812357	2.56565	3042	55.15	3034	55.08
15	74.98	74.98	100	100	97.38	gi|68058536	AAX88789.1	L-lactate dehydrogenase	1	auto	0	99	QGVENMLDIFK	Gln->pyro-Glu@N-term; Label:13C(6)(I)@9		0.00689325	1281.64	641.829	1281.64	641.826	2	12	25.1.1.7411.5	89.3349	297	89.2651	0.953405	8.47749	258	16.06	302	17.38
15	74.98	74.98	100	100	97.38	gi|68058536	AAX88789.1	L-lactate dehydrogenase	1	auto	0	99	QGVENMLDIFK	Label:13C(6)(I)@9		0.000140441	1298.66	650.339	1298.66	650.339	2	11	21.1.1.7138.4	77.1831	831	76.9548	1.01506	5.82145	532	23.07	663	25.75
15	74.98	74.98	100	100	97.38	gi|68058536	AAX88789.1	L-lactate dehydrogenase	1	auto	0	98.55	QGVENMLDIFK			0.00197138	1292.65	647.33	1292.64	647.329	2	10	21.1.1.7080.6	74.252	1686	74.4865	1.17621	3.00226	1878	43.34	2712	52.08
15	74.98	74.98	100	100	97.38	gi|68058536	AAX88789.1	L-lactate dehydrogenase	1	auto	0	98.33	QGVENMLDIFK	Label:13C(6)(I)@9		-0.00356351	1298.66	650.337	1298.66	650.339	2	11	2.1.1.7669.2	71.0364	2904	70.9964	0.812357	2.56565	3042	55.15	3034	55.08
15	74.98	74.98	100	100	97.38	gi|68058536	AAX88789.1	L-lactate dehydrogenase	1	auto	0	98.13	QGVENMLDIFK	Label:13C(6)(I)@9		0.000750742	1298.66	650.34	1298.66	650.339	2	10	21.1.1.7095.2	74.9839	1921	74.8266	0.922362	3.133	1918	43.79	2172	46.6
15	74.98	74.98	100	100	97.38	gi|68058536	AAX88789.1	L-lactate dehydrogenase	1	auto	0	96.04	QGVENMLDIFK	Label:13C(6)(I)@9		0.000628682	1298.66	650.339	1298.66	650.339	2	10	21.1.1.7122.3	76.3532	995	76.3402	1.42214	4.99662	630	25.1	1100	33.17
15	74.98	74.98	100	100	97.38	gi|68058536	AAX88789.1	L-lactate dehydrogenase	1	auto	0	88.67	QGVENMLDIFK	Label:13C(6)(I)@9		0.0089333	1298.67	650.344	1298.66	650.339	2	8	25.1.1.7214.6	75.437	732	75.39	1.62107	6.04547	411	20.27	818	28.6
15	74.98	74.98	100	100	97.38	gi|68058536	AAX88789.1	L-lactate dehydrogenase	1	auto	0	84.2	QGVENMLDIFK	Label:13C(6)(I)@9		-0.00356351	1298.66	650.337	1298.66	650.339	2	9	2.1.1.7661.2	70.7689	2904	70.9964	0.812357	2.56565	3042	55.15	3034	55.08
15	74.98	74.98	100	100	97.38	gi|68058536	AAX88789.1	L-lactate dehydrogenase	1	auto	0	80.51	QGVENMLDIFK	Label:13C(6)(I)@9		0.00808991	1298.67	650.343	1298.66	650.339	2	9	23.1.1.7382.2	75.6074	267	75.6119	0.582347	10.7677	207	14.39	148	12.17
15	74.98	74.98	100	100	97.38	gi|68058536	AAX88789.1	L-lactate dehydrogenase	1	auto	0	65.32	QGVENMLDIFK	Label:13C(6)(I)@9		-0.00089004	1298.66	650.339	1298.66	650.339	2	8	4.1.1.8811.2	72.4143	115	72.3962	100		0	0	118.61	10.89
15	74.98	74.98	100	100	97.38	gi|68058536	AAX88789.1	L-lactate dehydrogenase	1	auto	0	49.73	QGVENMLDIFK			0.00197138	1292.65	647.33	1292.64	647.329	2	8	21.1.1.7082.4	74.3451	1686	74.4865	1.17621	3.00226	1878	43.34	2712	52.08
15	74.98	74.98	100	100	97.38	gi|68058536	AAX88789.1	L-lactate dehydrogenase	1	auto	2	99	QGVENMLDIFKK	Gln->pyro-Glu@N-term	missed K-K@11	-0.00442298	1403.71	702.861	1403.71	702.863	2	15	3.1.1.6845.3	73.9859	4740	73.8042	0.722206	1.94855	5604	74.86	4969	70.49
15	74.98	74.98	100	100	97.38	gi|68058536	AAX88789.1	L-lactate dehydrogenase	1	auto	0	99	QGVENMLDIFKK	Gln->pyro-Glu@N-term; Label:13C(6)(I)@9	missed K-K@11	-0.00393733	1409.73	705.871	1409.73	705.873	2	12	22.1.1.7149.5	77.8507	557	77.8742	1.19719	6.49803	398	19.95	585	24.19
15	74.98	74.98	100	100	97.38	gi|68058536	AAX88789.1	L-lactate dehydrogenase	1	auto	0	99	QGVENMLDIFKK	Gln->pyro-Glu@N-term	missed K-K@11	-0.00449942	1403.71	702.861	1403.71	702.863	2	14	2.1.1.7748.2	73.6596	1581	73.8173	0.964936	3.17444	1830	42.78	2168	46.56
15	74.98	74.98	100	100	97.38	gi|68058536	AAX88789.1	L-lactate dehydrogenase	1	auto	0	99	QGVENMLDIFKK	Gln->pyro-Glu@N-term; Label:13C(6)(I)@9	missed K-K@11	-0.000741614	1409.73	705.873	1409.73	705.873	2	14	21.1.1.7130.6	76.7698	1934	77.1097	100		0	0	2020	44.94
15	74.98	74.98	100	100	97.38	gi|68058536	AAX88789.1	L-lactate dehydrogenase	1	auto	0	99	QGVENMLDIFKK	Gln->pyro-Glu@N-term; Label:13C(6)(I)@9	missed K-K@11	-0.00269458	1409.73	705.872	1409.73	705.873	2	14	21.1.1.7144.6	77.5174	1759	77.4164	0.750333	3.20474	2031	45.07	1871	43.26
15	74.98	74.98	100	100	97.38	gi|68058536	AAX88789.1	L-lactate dehydrogenase	1	auto	0	99	QGVENMLDIFKK	Gln->pyro-Glu@N-term	missed K-K@11	0.00609475	1403.72	702.866	1403.71	702.863	2	12	21.1.1.7132.3	76.8787	1638	76.9969	0.863003	3.30464	1780	42.19	1886	43.43
15	74.98	74.98	100	100	97.38	gi|68058536	AAX88789.1	L-lactate dehydrogenase	1	auto	0	99	QGVENMLDIFKK	Gln->pyro-Glu@N-term; Label:13C(6)(I)@9	missed K-K@11	-0.00642608	1409.73	705.87	1409.73	705.873	2	14	2.1.1.7747.3	73.632	1913	73.8173	0.964936	3.17444	1830	42.78	2168	46.56
15	74.98	74.98	100	100	97.38	gi|68058536	AAX88789.1	L-lactate dehydrogenase	1	auto	0	99	QGVENMLDIFKK	Gln->pyro-Glu@N-term	missed K-K@11	-0.00320222	1403.71	702.862	1403.71	702.863	2	12	3.1.1.6833.6	73.5925	4740	73.8042	0.722206	1.94855	5604	74.86	4969	70.49
15	74.98	74.98	100	100	97.38	gi|68058536	AAX88789.1	L-lactate dehydrogenase	1	auto	0	99	QGVENMLDIFKK	Gln->pyro-Glu@N-term; Label:13C(6)(I)@9	missed K-K@11	-0.00457744	1409.73	705.871	1409.73	705.873	2	11	5.1.1.7014.5	74.5124	900	74.6998	1.08464	4.67251	802	28.32	1068	32.68
15	74.98	74.98	100	100	97.38	gi|68058536	AAX88789.1	L-lactate dehydrogenase	1	auto	0	99	QGVENMLDIFKK	Gln->pyro-Glu@N-term	missed K-K@11	0.000357921	1403.71	702.863	1403.71	702.863	2	12	21.1.1.7146.6	77.6102	1564	77.6249	100		0	0	1659	40.73
15	74.98	74.98	100	100	97.38	gi|68058536	AAX88789.1	L-lactate dehydrogenase	1	auto	0	99	QGVENMLDIFKK	Gln->pyro-Glu@N-term; Label:13C(6)(I)@9	missed K-K@11	-0.00867552	1409.72	705.869	1409.73	705.873	2	12	21.1.1.7172.3	78.9769	764	79.0238	0.997641	5.18324	676	26	828	28.77
15	74.98	74.98	100	100	97.38	gi|68058536	AAX88789.1	L-lactate dehydrogenase	1	auto	0	99	QGVENMLDIFKK	Gln->pyro-Glu@N-term	missed K-K@11	0.00184512	1403.71	702.864	1403.71	702.863	2	11	6.1.1.7381.5	74.3964	687	74.555	0.01		748	27.35	0	0
15	74.98	74.98	100	100	97.38	gi|68058536	AAX88789.1	L-lactate dehydrogenase	1	auto	0	99	QGVENMLDIFKK	Gln->pyro-Glu@N-term; Label:13C(6)(I)@9	missed K-K@11	-0.00410655	1409.73	705.871	1409.73	705.873	2	12	20.1.1.8001.3	77.3722	790	77.5019	0.888544	5.06241	748	27.35	816	28.57
15	74.98	74.98	100	100	97.38	gi|68058536	AAX88789.1	L-lactate dehydrogenase	1	auto	0	97.95	QGVENMLDIFKK	Label:13C(6)(I)@9	missed K-K@11	0.00663702	1426.77	476.596	1426.76	476.593	3	10	21.1.1.6912.2	66.4133	1402	66.4527	1.14852	3.89083	1129	33.6	1592	39.9
15	74.98	74.98	100	100	97.38	gi|68058536	AAX88789.1	L-lactate dehydrogenase	1	auto	0	97.6	QGVENMLDIFKK	Gln->pyro-Glu@N-term	missed K-K@11	0.00495662	1403.72	702.866	1403.71	702.863	2	10	20.1.1.8007.3	77.6414	762	77.5489	0.01		792	28.14	0	0
15	74.98	74.98	100	100	97.38	gi|68058536	AAX88789.1	L-lactate dehydrogenase	1	auto	0	88.51	QGVENMLDIFKK	Gln->pyro-Glu@N-term	missed K-K@11	0.00667981	1403.72	702.867	1403.71	702.863	2	5	25.1.1.7257.7	78.0545	342	78.0018	0.759465	7.48415	370	19.24	345	18.57
15	74.98	74.98	100	100	97.38	gi|68058536	AAX88789.1	L-lactate dehydrogenase	1	auto	0	84.85	QGVENMLDIFKK	Label:13C(6)(I)@9	missed K-K@11	0.00116564	1426.76	476.594	1426.76	476.593	3	6	20.1.1.7750.7	66.0098	1074	65.9728	0.996837	4.23307	1014	31.84	1241	35.23
15	74.98	74.98	100	100	97.38	gi|68058536	AAX88789.1	L-lactate dehydrogenase	1	auto	2	99	QIGLDDYIGWLTENFDPSISWK			0.0261029	2596.27	866.432	2596.25	866.423	3	13	3.1.1.7595.2	100.34	385	100.332	0.754388	6.19494	542	23.28	502	22.41
15	74.98	74.98	100	100	97.38	gi|68058536	AAX88789.1	L-lactate dehydrogenase	1	auto	0	88.46	QIGLDDYIGWLTENFDPSISWK			0.0232545	2596.27	866.431	2596.25	866.423	3	10	2.1.1.8565.2	100.103	245	100.076	0.510449	8.4118	367	19.16	230	15.17
15	74.98	74.98	100	100	97.38	gi|68058536	AAX88789.1	L-lactate dehydrogenase	1	auto	2	99	RVLQGFTHPFWAYDVGIK	Label:13C(6)(I)@17	missed R-V@1	0.00755593	2139.14	714.055	2139.14	714.053	3	16	3.1.1.6477.3	61.8922	1071	61.882	1.24348	4.38192	862	29.36	1316	36.28
15	74.98	74.98	100	100	97.38	gi|68058536	AAX88789.1	L-lactate dehydrogenase	1	auto	0	99	VLQGFTHPFWAYDVGIK	Label:13C(6)(I)@16		-0.0253523	1983.01	662.01	1983.04	662.019	3	19	3.1.1.6674.4	68.2868	6321	68.4347	0.426572	1.48376	13215	114.96	6921	83.19
15	74.98	74.98	100	100	97.38	gi|68058536	AAX88789.1	L-lactate dehydrogenase	1	auto	0	99	VLQGFTHPFWAYDVGIK	Label:13C(6)(I)@16		0.00330157	1983.04	662.02	1983.04	662.019	3	14	22.1.1.7068.4	73.7204	583	73.7476	0.932404	5.58395	601	24.52	688	26.23
15	74.98	74.98	100	100	97.38	gi|68058536	AAX88789.1	L-lactate dehydrogenase	1	auto	0	99	VLQGFTHPFWAYDVGIK			-0.00280398	1977.01	660.011	1977.01	660.012	3	16	2.1.1.7590.2	68.4334	4193	68.5943	0.597961	2.1911	4920	70.14	3612	60.1
15	74.98	74.98	100	100	97.38	gi|68058536	AAX88789.1	L-lactate dehydrogenase	1	auto	0	99	VLQGFTHPFWAYDVGIK			0.00328757	1977.02	660.013	1977.01	660.012	3	16	31.1.1.4280.2	43.8325	2166	43.8157	0.896633	2.98483	2142	46.28	2358	48.56
15	74.98	74.98	100	100	97.38	gi|68058536	AAX88789.1	L-lactate dehydrogenase	1	auto	0	99	VLQGFTHPFWAYDVGIK			0.00126458	1977.02	660.013	1977.01	660.012	3	14	4.1.1.8449.2	70.0812	172	70.1134	1.08395	9.99977	175.08	13.23	233	15.26
15	74.98	74.98	100	100	97.38	gi|68058536	AAX88789.1	L-lactate dehydrogenase	1	auto	0	99	VLQGFTHPFWAYDVGIK	Label:13C(6)(I)@16		-0.00571244	1983.03	662.017	1983.04	662.019	3	14	2.1.1.7589.3	68.4054	3071	68.5943	0.597961	2.1911	4920	70.14	3612	60.1
15	74.98	74.98	100	100	97.38	gi|68058536	AAX88789.1	L-lactate dehydrogenase	1	auto	0	99	VLQGFTHPFWAYDVGIK	Label:13C(6)(I)@16		-0.0029893	1983.03	662.018	1983.04	662.019	3	14	4.1.1.8444.2	70.0395	180	70.044	1.24003	11.9689	115.63	10.75	176.04	13.27
15	74.98	74.98	100	100	97.38	gi|68058536	AAX88789.1	L-lactate dehydrogenase	1	auto	0	99	VLQGFTHPFWAYDVGIK	Label:13C(6)(I)@16		-4.8996e-05	1983.03	662.019	1983.04	662.019	3	13	5.1.1.6891.3	69.5183	2717	69.65	0.909161	2.59984	2805	52.96	3131	55.96
15	74.98	74.98	100	100	97.38	gi|68058536	AAX88789.1	L-lactate dehydrogenase	1	auto	0	99	VLQGFTHPFWAYDVGIK			0.00551489	1977.02	660.014	1977.01	660.012	3	14	20.1.1.7913.3	73.1478	1034	73.1812	1.09078	3.73825	1250	35.36	1674	40.91
15	74.98	74.98	100	100	97.38	gi|68058536	AAX88789.1	L-lactate dehydrogenase	1	auto	0	99	VLQGFTHPFWAYDVGIK	Label:13C(6)(I)@16		-0.00433607	1983.03	662.018	1983.04	662.019	3	14	21.1.1.7089.2	74.6934	1356	74.534	0.968559	3.77804	1290	35.92	1534	39.17
15	74.98	74.98	100	100	97.38	gi|68058536	AAX88789.1	L-lactate dehydrogenase	1	auto	0	99	VLQGFTHPFWAYDVGIK			-0.000918133	1977.01	660.012	1977.01	660.012	3	13	21.1.1.7058.2	73.1371	2049	73.1305	0.836753	2.88006	2379	48.77	2444	49.44
15	74.98	74.98	100	100	97.38	gi|68058536	AAX88789.1	L-lactate dehydrogenase	1	auto	0	99	VLQGFTHPFWAYDVGIK	Label:13C(6)(I)@16		0.0055508	1983.04	662.021	1983.04	662.019	3	13	21.1.1.7124.2	76.4364	976	76.4276	0.967106	4.4801	918	30.3	1090	33.02
15	74.98	74.98	100	100	97.38	gi|68058536	AAX88789.1	L-lactate dehydrogenase	1	auto	0	99	VLQGFTHPFWAYDVGIK	Label:13C(6)(I)@16		0.0093957	1983.04	662.022	1983.04	662.019	3	13	21.1.1.7133.3	76.922	1001	76.9969	1.0274	4.40907	922	30.36	1163	34.1
15	74.98	74.98	100	100	97.38	gi|68058536	AAX88789.1	L-lactate dehydrogenase	1	auto	0	99	VLQGFTHPFWAYDVGIK			0.000402965	1977.02	660.012	1977.01	660.012	3	12	6.1.1.7229.3	69.248	2197	69.38	0.854931	2.65045	2780	52.73	2918	54.02
15	74.98	74.98	100	100	97.38	gi|68058536	AAX88789.1	L-lactate dehydrogenase	1	auto	0	98.58	VLQGFTHPFWAYDVGIK			0.00319152	1977.02	660.013	1977.01	660.012	3	13	18.1.1.4778.2	42.1022	2189	42.1281	1.04968	2.92362	2078	45.59	2678	51.75
15	74.98	74.98	100	100	97.38	gi|68058536	AAX88789.1	L-lactate dehydrogenase	1	auto	0	98.46	VLQGFTHPFWAYDVGIK			0.00234368	1977.02	660.013	1977.01	660.012	3	12	25.1.1.7221.6	75.8429	371	75.854	0.792096	6.31262	509	22.56	495	22.25
15	74.98	74.98	100	100	97.38	gi|68058536	AAX88789.1	L-lactate dehydrogenase	1	auto	0	98.16	VLQGFTHPFWAYDVGIK			0.00585621	1977.02	660.014	1977.01	660.012	3	11	21.1.1.7125.2	76.4827	813	76.5194	0.982215	4.39456	947	30.77	1142	33.79
15	74.98	74.98	100	100	97.38	gi|68058536	AAX88789.1	L-lactate dehydrogenase	1	auto	0	97.95	VLQGFTHPFWAYDVGIK			-2.68181e-06	1977.01	660.012	1977.01	660.012	3	11	21.1.1.7099.3	75.1835	768	75.2129	1.02948	4.38389	932	30.53	1178	34.32
15	74.98	74.98	100	100	97.38	gi|68058536	AAX88789.1	L-lactate dehydrogenase	1	auto	0	97.95	VLQGFTHPFWAYDVGIK	Label:13C(6)(I)@16		-0.00891333	1983.03	662.016	1983.04	662.019	3	11	21.1.1.7551.4	104.203	269	104.165	100		0	0	290	17.03
15	74.98	74.98	100	100	97.38	gi|68058536	AAX88789.1	L-lactate dehydrogenase	1	auto	0	97.71	VLQGFTHPFWAYDVGIK	Label:13C(6)(I)@16		0.0088041	1983.04	662.022	1983.04	662.019	3	11	25.1.1.7207.6	75.0105	523	74.979	0.78632	5.79193	607	24.64	586	24.21
15	74.98	74.98	100	100	97.38	gi|68058536	AAX88789.1	L-lactate dehydrogenase	1	auto	0	96.89	VLQGFTHPFWAYDVGIK			0.00531363	1977.02	660.014	1977.01	660.012	3	11	17.1.1.4901.3	41.721	1294	41.7101	1.03429	3.62558	1360	36.88	1727	41.56
15	74.98	74.98	100	100	97.38	gi|68058536	AAX88789.1	L-lactate dehydrogenase	1	auto	0	93.74	VLQGFTHPFWAYDVGIK	Label:13C(6)(I)@16		-0.00281408	1983.03	662.018	1983.04	662.019	3	11	12.1.1.4544.6	42.3131	496	42.3253	1.03695	6.12527	476	21.82	606	24.62
15	74.98	74.98	100	100	97.38	gi|68058536	AAX88789.1	L-lactate dehydrogenase	1	auto	0	87.55	VLQGFTHPFWAYDVGIK	Label:13C(6)(I)@16		-0.00704793	1983.03	662.017	1983.04	662.019	3	6	32.1.1.5366.7	44.311	891	44.3182	1.19229	4.88564	705	26.55	1032	32.12
15	74.98	74.98	100	100	97.38	gi|68058536	AAX88789.1	L-lactate dehydrogenase	1	auto	0	81.52	VLQGFTHPFWAYDVGIK	Label:13C(6)(I)@16		0.00829715	1983.04	662.022	1983.04	662.019	3	9	21.1.1.7177.3	79.2454	400	79.2907	1.06699	6.63945	400	20	524	22.89
15	74.98	74.98	100	100	97.38	gi|68058536	AAX88789.1	L-lactate dehydrogenase	1	auto	0	70.71	VLQGFTHPFWAYDVGIK	Label:13C(6)(I)@16		-0.00529383	1983.03	662.017	1983.04	662.019	3	9	25.1.1.7227.5	76.1996	750	76.5312	0.01		587.13	24.23	0	0
15	74.98	74.98	100	100	97.38	gi|68058536	AAX88789.1	L-lactate dehydrogenase	1	auto	0	67.71	VLQGFTHPFWAYDVGIK	Label:13C(6)(I)@16		0.00646155	1983.04	662.021	1983.04	662.019	3	6	20.1.1.7953.7	75.0951	625	75.0548	1.30966	5.97764	454	21.31	730	27.02
15	74.98	74.98	100	100	97.38	gi|68058536	AAX88789.1	L-lactate dehydrogenase	1	auto	0	59.77	VLQGFTHPFWAYDVGIK			0.00596089	1977.02	660.014	1977.01	660.012	3	9	22.1.1.7069.5	73.7742	483	73.7476	0.92624	5.57391	605	24.6	688	26.23
15	74.98	74.98	100	100	97.38	gi|68058536	AAX88789.1	L-lactate dehydrogenase	1	auto	0	49.73	VLQGFTHPFWAYDVGIK	Label:13C(6)(I)@16		-0.0181839	1983.02	662.013	1983.04	662.019	3	9	9.1.1.4684.5	42.0993	927	42.1833	1.09763	4.61726	817	28.58	1101	33.18
110	31.26	31.26	91.5	54.69	42.96	gi|68058399	AAX88652.1	methionyl-tRNA synthetase	1	auto	2	99	DAPYFGFEIPGAK	Label:13C(6)(I)@9		-0.00187958	1416.7	709.357	1416.7	709.358	2	14	5.1.1.6916.5	70.5384	1255	70.7168	1.0702	4.09918	1048	32.37	1377	37.11
110	31.26	31.26	91.5	54.69	42.96	gi|68058399	AAX88652.1	methionyl-tRNA synthetase	1	auto	0	99	DAPYFGFEIPGAK	Label:13C(6)(I)@9		0.00102742	1416.7	709.359	1416.7	709.358	2	14	20.1.1.7931.2	73.9598	1239	73.9513	1.23775	4.25492	916	30.27	1392	37.31
110	31.26	31.26	91.5	54.69	42.96	gi|68058399	AAX88652.1	methionyl-tRNA synthetase	1	auto	0	99	DAPYFGFEIPGAK			-0.0042528	1410.68	706.346	1410.68	706.348	2	13	15.1.1.4527.6	43.4706	324	43.4797	0.79492	9.86603	208	14.42	203	14.25
110	31.26	31.26	91.5	54.69	42.96	gi|68058399	AAX88652.1	methionyl-tRNA synthetase	1	auto	0	99	DAPYFGFEIPGAK			0.00707754	1410.69	706.352	1410.68	706.348	2	14	25.1.1.7183.5	73.5159	435	73.4672	1.24736	7.20937	318	17.83	487	22.07
110	31.26	31.26	91.5	54.69	42.96	gi|68058399	AAX88652.1	methionyl-tRNA synthetase	1	auto	0	99	DAPYFGFEIPGAK			-0.00111654	1410.68	706.348	1410.68	706.348	2	12	2.1.1.7633.5	69.8513	2109	70.0291	1.08369	2.79704	2239	47.32	2979	54.58
110	31.26	31.26	91.5	54.69	42.96	gi|68058399	AAX88652.1	methionyl-tRNA synthetase	1	auto	0	99	DAPYFGFEIPGAK			0.00694772	1410.69	706.352	1410.68	706.348	2	11	5.1.1.6918.4	70.6074	1049	70.7896	0.924409	4.10013	1119	33.45	1270	35.64
110	31.26	31.26	91.5	54.69	42.96	gi|68058399	AAX88652.1	methionyl-tRNA synthetase	1	auto	0	54.13	DAPYFGFEIPGAK	Label:13C(6)(I)@9		-0.00145578	1416.7	709.358	1416.7	709.358	2	7	2.1.1.7630.6	69.7564	2898	69.9975	1.16231	2.77223	2213	47.04	3158	56.2
110	31.26	31.26	91.5	54.69	42.96	gi|68058399	AAX88652.1	methionyl-tRNA synthetase	1	auto	0	99	DIVYFHSLFWPAMLEGSGYR	Label:13C(6)(I)@2		0.00063438	2393.16	798.728	2393.16	798.728	3	10	2.1.1.8101.7	85.627	88	85.633	1.43801	6.00117	435	20.86	768	27.71
110	31.26	31.26	91.5	54.69	42.96	gi|68058399	AAX88652.1	methionyl-tRNA synthetase	1	auto	0	99	DIVYFHSLFWPAMLEGSGYR			0.0200085	2387.16	796.728	2387.14	796.721	3	12	2.1.1.8105.4	85.7694	711	85.7443	0.755976	4.19051	1183	34.39	1098	33.14
110	31.26	31.26	91.5	54.69	42.96	gi|68058399	AAX88652.1	methionyl-tRNA synthetase	1	auto	2	99	EGIDFNEFWAEGSDAELYHFIGK	Label:13C(6)(I)@3; Label:13C(6)(I)@21		0.0142776	2685.26	896.093	2685.24	896.088	3	16	2.1.1.8025.2	83.0373	1727	83.1678	1.29452	3.15747	1634	40.42	2597	50.96
110	31.26	31.26	91.5	54.69	42.96	gi|68058399	AAX88652.1	methionyl-tRNA synthetase	1	auto	0	99	EGIDFNEFWAEGSDAELYHFIGK			0.0290208	2673.23	892.084	2673.2	892.075	3	15	2.1.1.8027.2	83.1048	1163	83.1678	1.29452	3.15747	1634	40.42	2597	50.96
110	31.26	31.26	91.5	54.69	42.96	gi|68058399	AAX88652.1	methionyl-tRNA synthetase	1	auto	0	98.9	EGIDFNEFWAEGSDAELYHFIGK	Label:13C(6)(I)@3; Label:13C(6)(I)@21		0.0142776	2685.26	896.093	2685.24	896.088	3	12	2.1.1.8032.5	83.2906	1817	83.1678	1.29452	3.15747	1634	40.42	2597	50.96
110	31.26	31.26	91.5	54.69	42.96	gi|68058399	AAX88652.1	methionyl-tRNA synthetase	1	auto	2	99	FVIMVANLAPR	Label:13C(6)(I)@3		-0.00672847	1235.71	618.862	1235.72	618.865	2	15	5.1.1.6747.2	64.2891	653	64.2815	1.0026	6.2831	459	21.42	565	23.77
110	31.26	31.26	91.5	54.69	42.96	gi|68058399	AAX88652.1	methionyl-tRNA synthetase	1	auto	0	99	FVIMVANLAPR			-0.0108281	1229.68	615.85	1229.7	615.855	2	9	5.1.1.6745.7	64.2411	426	64.2815	0.970869	6.22845	474	21.77	565	23.77
110	31.26	31.26	91.5	54.69	42.96	gi|68058399	AAX88652.1	methionyl-tRNA synthetase	1	auto	0	99	FVIMVANLAPR	Label:13C(6)(I)@3		-0.00989653	1235.71	618.86	1235.72	618.865	2	12	2.1.1.7418.3	62.8418	786	62.8946	1.25111	5.52461	541	23.26	831	28.83
110	31.26	31.26	91.5	54.69	42.96	gi|68058399	AAX88652.1	methionyl-tRNA synthetase	1	auto	0	98.89	GTFIQASTYLNHIDPECLR	Label:13C(6)(I)@4; Label:13C(6)(I)@13; Carbamidomethyl(C)@17		0.0273605	2246.15	749.723	2246.12	749.714	3	12	2.1.1.7461.3	64.2261	1426	64.3112	1.80107	3.69239	1065	32.63	2355	48.53
110	31.26	31.26	91.5	54.69	42.96	gi|68058399	AAX88652.1	methionyl-tRNA synthetase	1	auto	2	99	IEDLDFNLEDFVQR			0.00726486	1751.84	876.929	1751.84	876.926	2	11	2.1.1.7844.7	76.8757	1189	77.0095	1.19488	3.3308	1516	38.94	2224	47.16
110	31.26	31.26	91.5	54.69	42.96	gi|68058399	AAX88652.1	methionyl-tRNA synthetase	1	auto	0	99	IEDLDFNLEDFVQR	Label:13C(6)(I)@1		-0.0045181	1757.85	879.933	1757.86	879.936	2	18	5.1.1.7090.3	77.7053	323	77.7549	1.20361	8.4667	234	15.3	345.79	18.6
110	31.26	31.26	91.5	54.69	42.96	gi|68058399	AAX88652.1	methionyl-tRNA synthetase	1	auto	0	99	IEDLDFNLEDFVQR			0.00331353	1751.84	876.927	1751.84	876.926	2	18	5.1.1.7093.4	77.8057	244	77.7549	1.20361	8.4667	234	15.3	345.79	18.6
110	31.26	31.26	91.5	54.69	42.96	gi|68058399	AAX88652.1	methionyl-tRNA synthetase	1	auto	0	99	IEDLDFNLEDFVQR	Label:13C(6)(I)@1		0.0146787	1757.87	879.943	1757.86	879.936	2	15	9.1.1.4818.3	46.9359	954	47.0332	1.33736	4.79157	701	26.48	1151	33.93
110	31.26	31.26	91.5	54.69	42.96	gi|68058399	AAX88652.1	methionyl-tRNA synthetase	1	auto	0	99	IEDLDFNLEDFVQR	Label:13C(6)(I)@1		0.00559918	1757.86	879.938	1757.86	879.936	2	13	2.1.1.7845.4	76.8965	1712	76.9771	1.1952	3.31085	1534	39.17	2251	47.44
110	31.26	31.26	91.5	54.69	42.96	gi|68058399	AAX88652.1	methionyl-tRNA synthetase	1	auto	0	99	IEDLDFNLEDFVQR	Label:13C(6)(I)@1		0.0111299	1757.87	879.941	1757.86	879.936	2	8	32.1.1.5411.7	49.1015	664	48.9954	0.815588	5.16939	748	27.35	749	27.37
110	31.26	31.26	91.5	54.69	42.96	gi|68058399	AAX88652.1	methionyl-tRNA synthetase	1	auto	0	99	IEDLDFNLEDFVQR			0.0100681	1751.85	876.931	1751.84	876.926	2	13	9.1.1.4819.3	46.9725	721	46.9975	1.20003	4.73139	750	27.39	1105	33.24
110	31.26	31.26	91.5	54.69	42.96	gi|68058399	AAX88652.1	methionyl-tRNA synthetase	1	auto	0	99	IEDLDFNLEDFVQR	Label:13C(6)(I)@1		0.0146787	1757.87	879.943	1757.86	879.936	2	12	9.1.1.4821.4	47.0496	954	47.0332	1.33736	4.79157	701	26.48	1151	33.93
110	31.26	31.26	91.5	54.69	42.96	gi|68058399	AAX88652.1	methionyl-tRNA synthetase	1	auto	0	95.19	IEDLDFNLEDFVQR			0.0233364	1751.86	876.937	1751.84	876.926	2	7	8.1.1.4489.7	46.8084	476	46.9219	1.2403	5.72723	505	22.47	769	27.73
110	31.26	31.26	91.5	54.69	42.96	gi|68058399	AAX88652.1	methionyl-tRNA synthetase	1	auto	0	85.16	IEDLDFNLEDFVQR	Label:13C(6)(I)@1		0.0316937	1757.89	879.952	1757.86	879.936	2	6	8.1.1.4490.7	46.843	1081	47.0431	0.01		364	19.08	0	0
110	31.26	31.26	91.5	54.69	42.96	gi|68058399	AAX88652.1	methionyl-tRNA synthetase	1	auto	2	99	IHFVCADDAHGTPIMLNADK	Label:13C(6)(I)@1; Carbamidomethyl(C)@5; Label:13C(6)(I)@14		0.00607644	2236.09	746.37	2236.08	746.368	3	17	2.1.1.6953.5	48.543	996	48.5872	2.08876	5.81496	411	20.27	1054	32.47
110	31.26	31.26	91.5	54.69	42.96	gi|68058399	AAX88652.1	methionyl-tRNA synthetase	1	auto	2	99	LGITPEELIAK			-0.0107857	1182.68	592.345	1182.69	592.35	2	13	2.1.1.7247.3	57.4499	2014	57.5641	1.68532	2.61494	2169	46.57	4488	66.99
110	31.26	31.26	91.5	54.69	42.96	gi|68058399	AAX88652.1	methionyl-tRNA synthetase	1	auto	0	98.48	LGITPEELIAK			-0.00863793	1182.68	592.346	1182.69	592.35	2	9	4.1.1.7218.3	59.4654	181	59.4699	0.01		127.6	11.3	0	0
110	31.26	31.26	91.5	54.69	42.96	gi|68058399	AAX88652.1	methionyl-tRNA synthetase	1	auto	0	92.03	LGITPEELIAK			-0.0129925	1182.67	592.344	1182.69	592.35	2	8	5.1.1.6585.5	58.7425	725	58.8802	2.04846	4.26817	767	27.69	1929	43.92
110	31.26	31.26	91.5	54.69	42.96	gi|68058399	AAX88652.1	methionyl-tRNA synthetase	1	auto	0	99	LNDRIEDLDFNLEDFVQR	Label:13C(6)(I)@5	missed R-I@4	0.00759606	2256.12	753.047	2256.11	753.045	3	14	5.1.1.7027.6	75.0934	245	75.1041	0.924566	7.97035	296	17.2	336	18.33
110	31.26	31.26	91.5	54.69	42.96	gi|68058399	AAX88652.1	methionyl-tRNA synthetase	1	auto	2	99	MQEWFESGLQQWDISR	Label:13C(6)(I)@14		0.0160358	2044.96	1023.49	2044.94	1023.48	2	14	2.1.1.7775.6	74.5683	1013	74.6447	1.46445	4.73824	693	26.32	1246	35.3
110	31.26	31.26	91.5	54.69	42.96	gi|68058399	AAX88652.1	methionyl-tRNA synthetase	1	auto	2	99	VISQLFDPEK	Label:13C(6)(I)@2		-0.00789415	1180.64	591.325	1180.64	591.329	2	14	4.1.1.6945.4	52.8041	275	52.8085	1.07706	9.09096	212.56	14.58	281.08	16.77
110	31.26	31.26	91.5	54.69	42.96	gi|68058399	AAX88652.1	methionyl-tRNA synthetase	1	auto	0	99	VISQLFDPEK	Label:13C(6)(I)@2		-0.00262764	1180.64	591.328	1180.64	591.329	2	13	2.1.1.7047.3	51.35	2310	51.4002	1.5135	2.75683	2024	44.99	3761	61.33
110	31.26	31.26	91.5	54.69	42.96	gi|68058399	AAX88652.1	methionyl-tRNA synthetase	1	auto	0	98.77	VISQLFDPEK			-0.000270531	1174.62	588.319	1174.62	588.319	2	10	4.1.1.6946.2	52.8232	235	52.8839	1.42537	9.91007	160	12.65	280	16.73
110	31.26	31.26	91.5	54.69	42.96	gi|68058399	AAX88652.1	methionyl-tRNA synthetase	1	auto	0	95.91	VISQLFDPEK	Label:13C(6)(I)@2		-0.0226614	1180.62	591.318	1180.64	591.329	2	9	25.1.1.6791.2	56.163	1174	56.119	1.04795	5.2902	635	25.2	817	28.58
110	31.26	31.26	91.5	54.69	42.96	gi|68058399	AAX88652.1	methionyl-tRNA synthetase	1	auto	0	92.71	VISQLFDPEK	Label:13C(6)(I)@2		-0.00617152	1180.64	591.326	1180.64	591.329	2	5	5.1.1.6406.7	52.767	661	52.7718	0.914114	6.73353	417	20.42	468	21.63
110	31.26	31.26	91.5	54.69	42.96	gi|68058399	AAX88652.1	methionyl-tRNA synthetase	1	auto	0	85.66	VISQLFDPEK	Label:13C(6)(I)@2		-0.0161151	1180.63	591.321	1180.64	591.329	2	9	20.1.1.7453.4	55.2403	1961	55.2589	1.18724	4.10016	1003	31.67	1462	38.24
110	31.26	31.26	91.5	54.69	42.96	gi|68058399	AAX88652.1	methionyl-tRNA synthetase	1	auto	0	99	WDNIHQPLLGHTLAPFK	Label:13C(6)(I)@4		0.00628066	1992.07	499.026	1992.07	499.024	4	13	2.1.1.7196.3	55.8765	2293	55.9596	1.4453	3.21555	1512	38.88	2683	51.8
110	31.26	31.26	91.5	54.69	42.96	gi|68058399	AAX88652.1	methionyl-tRNA synthetase	1	auto	0	96.29	WDNIHQPLLGHTLAPFK	Label:13C(6)(I)@4		0.00628066	1992.07	499.026	1992.07	499.024	4	11	2.1.1.7195.5	55.8528	2293	55.9596	1.4453	3.21555	1512	38.88	2683	51.8
110	31.26	31.26	91.5	54.69	42.96	gi|68058399	AAX88652.1	methionyl-tRNA synthetase	1	auto	0	96.29	WDNIHQPLLGHTLAPFK	Label:13C(6)(I)@4		0.00628066	1992.07	499.026	1992.07	499.024	4	11	2.1.1.7198.4	55.9426	2276	55.9596	1.4453	3.21555	1512	38.88	2683	51.8
110	31.26	31.26	91.5	54.69	42.96	gi|68058399	AAX88652.1	methionyl-tRNA synthetase	1	auto	0	67.66	WDNIHQPLLGHTLAPFK	Label:13C(6)(I)@4		0.00679349	1992.07	499.026	1992.07	499.024	4	9	5.1.1.6546.2	57.4168	640	57.4834	1.24033	5.61127	526	22.93	801	28.3
42	51.44	51.44	90.27	66.96	56.93	gi|68056751	AAX87004.1	glyceraldehyde 3-phosphate dehydrogenase	1	auto	2	99	GASQNIIPSSTGAAK			0.00175839	1400.73	701.371	1400.73	701.37	2	14	1.1.1.4298.5	24.0316	768	24.0498	1.1086	4.83843	741	27.22	1008.56	31.76
42	51.44	51.44	90.27	66.96	56.93	gi|68056751	AAX87004.1	glyceraldehyde 3-phosphate dehydrogenase	1	auto	0	99	GASQNIIPSSTGAAK	Label:13C(6)(I)@6; Label:13C(6)(I)@7		-0.0128474	1412.75	707.384	1412.77	707.39	2	15	1.1.1.4301.4	24.173	1083	24.0045	1.62433	4.638	698	26.42	1392	37.31
42	51.44	51.44	90.27	66.96	56.93	gi|68056751	AAX87004.1	glyceraldehyde 3-phosphate dehydrogenase	1	auto	0	99	GASQNIIPSSTGAAK	Label:13C(6)(I)@6; Label:13C(6)(I)@7		0.00279052	1412.77	707.392	1412.77	707.39	2	15	2.1.1.6450.4	33.6751	1979	33.966	0.935867	3.29954	1718	41.45	1974	44.43
42	51.44	51.44	90.27	66.96	56.93	gi|68056751	AAX87004.1	glyceraldehyde 3-phosphate dehydrogenase	1	auto	0	99	GASQNIIPSSTGAAK	Label:13C(6)(I)@6; Label:13C(6)(I)@7		-0.00458892	1412.76	707.388	1412.77	707.39	2	19	3.1.1.5519.2	33.7294	8000	33.6412	0.607729	1.41386	11707	108.2	8735.04	93.46
42	51.44	51.44	90.27	66.96	56.93	gi|68056751	AAX87004.1	glyceraldehyde 3-phosphate dehydrogenase	1	auto	0	99	GASQNIIPSSTGAAK			-0.00763284	1400.72	701.366	1400.73	701.37	2	19	3.1.1.5520.2	33.7562	20740	33.8069	0.207353	1.47455	22665	150.55	5770	75.96
42	51.44	51.44	90.27	66.96	56.93	gi|68056751	AAX87004.1	glyceraldehyde 3-phosphate dehydrogenase	1	auto	0	99	GASQNIIPSSTGAAK			-0.00763284	1400.72	701.366	1400.73	701.37	2	17	3.1.1.5526.6	33.9371	20806	33.8069	0.207353	1.47455	22665	150.55	5770	75.96
42	51.44	51.44	90.27	66.96	56.93	gi|68056751	AAX87004.1	glyceraldehyde 3-phosphate dehydrogenase	1	auto	0	99	GASQNIIPSSTGAAK	Label:13C(6)(I)@6; Label:13C(6)(I)@7		-0.00580848	1412.76	707.388	1412.77	707.39	2	17	6.1.1.6050.2	33.8771	6889	33.788	0.614212	1.52018	10065	100.32	7590	87.12
42	51.44	51.44	90.27	66.96	56.93	gi|68056751	AAX87004.1	glyceraldehyde 3-phosphate dehydrogenase	1	auto	0	99	GASQNIIPSSTGAAK	Label:13C(6)(I)@6; Label:13C(6)(I)@7		-0.014072	1412.75	707.383	1412.77	707.39	2	15	12.1.1.3966.3	22.2914	1143	22.4632	1.6148	4.04826	918	30.3	1820	42.66
42	51.44	51.44	90.27	66.96	56.93	gi|68056751	AAX87004.1	glyceraldehyde 3-phosphate dehydrogenase	1	auto	0	99	GASQNIIPSSTGAAK	Label:13C(6)(I)@6; Label:13C(6)(I)@7		-0.014072	1412.75	707.383	1412.77	707.39	2	15	12.1.1.3969.3	22.4061	1143	22.4632	1.6148	4.04826	918	30.3	1820	42.66
42	51.44	51.44	90.27	66.96	56.93	gi|68056751	AAX87004.1	glyceraldehyde 3-phosphate dehydrogenase	1	auto	0	99	GASQNIIPSSTGAAK	Label:13C(6)(I)@6; Label:13C(6)(I)@7		-0.00584415	1412.76	707.388	1412.77	707.39	2	21	21.1.1.5981.2	36.2427	7041	36.1586	0.539472	1.48692	11352	106.55	7518.84	86.71
42	51.44	51.44	90.27	66.96	56.93	gi|68056751	AAX87004.1	glyceraldehyde 3-phosphate dehydrogenase	1	auto	0	99	GASQNIIPSSTGAAK			-0.0112454	1400.71	701.365	1400.73	701.37	2	17	21.1.1.5986.7	36.4013	19442	36.3789	0.172626	1.64226	21204	145.62	4494	67.04
42	51.44	51.44	90.27	66.96	56.93	gi|68056751	AAX87004.1	glyceraldehyde 3-phosphate dehydrogenase	1	auto	0	99	GASQNIIPSSTGAAK			0.000594465	1400.73	701.37	1400.73	701.37	2	17	21.1.1.6012.2	37.0921	19992	36.8171	0.261847	1.37373	21782	147.59	7002.54	83.68
42	51.44	51.44	90.27	66.96	56.93	gi|68056751	AAX87004.1	glyceraldehyde 3-phosphate dehydrogenase	1	auto	0	99	GASQNIIPSSTGAAK	Label:13C(6)(I)@6; Label:13C(6)(I)@7		-0.00511178	1412.76	707.388	1412.77	707.39	2	16	21.1.1.6031.2	37.6124	7711	37.33	0.830726	1.57023	8033	89.63	8193.04	90.52
42	51.44	51.44	90.27	66.96	56.93	gi|68056751	AAX87004.1	glyceraldehyde 3-phosphate dehydrogenase	1	auto	0	99	GASQNIIPSSTGAAK	Label:13C(6)(I)@6; Label:13C(6)(I)@7		-0.00723073	1412.76	707.387	1412.77	707.39	2	16	22.1.1.6002.3	36.5566	7614	36.638	0.665559	1.51527	9685	98.41	7914	88.96
42	51.44	51.44	90.27	66.96	56.93	gi|68056751	AAX87004.1	glyceraldehyde 3-phosphate dehydrogenase	1	auto	0	99	GASQNIIPSSTGAAK	Label:13C(6)(I)@6; Label:13C(6)(I)@7		-0.00442333	1412.76	707.388	1412.77	707.39	2	15	22.1.1.6046.2	37.9096	4855	37.5952	0.834274	1.98317	5025	70.89	5147	71.74
42	51.44	51.44	90.27	66.96	56.93	gi|68056751	AAX87004.1	glyceraldehyde 3-phosphate dehydrogenase	1	auto	0	99	GASQNIIPSSTGAAK			-0.00241142	1400.72	701.369	1400.73	701.37	2	15	22.1.1.6047.2	37.9368	4386	37.6223	0.87104	2.00841	4797	69.26	5130	71.62
42	51.44	51.44	90.27	66.96	56.93	gi|68056751	AAX87004.1	glyceraldehyde 3-phosphate dehydrogenase	1	auto	0	99	GASQNIIPSSTGAAK	Label:13C(6)(I)@6; Label:13C(6)(I)@7		-0.00283654	1412.76	707.389	1412.77	707.39	2	14	22.1.1.6052.2	38.0779	3176	38.0173	0.974328	2.49251	2955	54.36	3534.86	59.45
42	51.44	51.44	90.27	66.96	56.93	gi|68056751	AAX87004.1	glyceraldehyde 3-phosphate dehydrogenase	1	auto	0	99	GASQNIIPSSTGAAK			-0.00114644	1400.72	701.37	1400.73	701.37	2	14	24.1.1.6520.3	37.3101	405	37.3438	0.879171	7.01887	391.05	19.78	422.1	20.54
42	51.44	51.44	90.27	66.96	56.93	gi|68056751	AAX87004.1	glyceraldehyde 3-phosphate dehydrogenase	1	auto	0	99	GASQNIIPSSTGAAK	Label:13C(6)(I)@6; Label:13C(6)(I)@7		-0.00703047	1412.76	707.387	1412.77	707.39	2	14	3.1.1.5497.6	33.1371	1961	33.3671	0.912898	3.30693	1730	41.59	1939	44.03
42	51.44	51.44	90.27	66.96	56.93	gi|68056751	AAX87004.1	glyceraldehyde 3-phosphate dehydrogenase	1	auto	0	99	GASQNIIPSSTGAAK			0.00182078	1400.73	701.371	1400.73	701.37	2	14	2.1.1.6454.3	33.8044	1922	34.0305	0.882947	2.99132	2148.45	46.35	2329	48.26
42	51.44	51.44	90.27	66.96	56.93	gi|68056751	AAX87004.1	glyceraldehyde 3-phosphate dehydrogenase	1	auto	0	99	GASQNIIPSSTGAAK	Label:13C(6)(I)@6; Label:13C(6)(I)@7		-0.00245484	1412.76	707.389	1412.77	707.39	2	11	4.1.1.6548.7	34.7113	996	35.097	0.820091	4.53638	968.56	31.12	975.21	31.23
42	51.44	51.44	90.27	66.96	56.93	gi|68056751	AAX87004.1	glyceraldehyde 3-phosphate dehydrogenase	1	auto	0	99	GASQNIIPSSTGAAK			0.00180797	1400.73	701.371	1400.73	701.37	2	13	7.1.1.6571.2	34.3484	211	34.3869	1.14874	9.22081	201.04	14.18	283.54	16.84
42	51.44	51.44	90.27	66.96	56.93	gi|68056751	AAX87004.1	glyceraldehyde 3-phosphate dehydrogenase	1	auto	0	99	GASQNIIPSSTGAAK			-0.00142206	1400.72	701.37	1400.73	701.37	2	13	20.1.1.6911.3	39.2323	792	39.195	0.71528	4.86666	903	30.05	793	28.16
42	51.44	51.44	90.27	66.96	56.93	gi|68056751	AAX87004.1	glyceraldehyde 3-phosphate dehydrogenase	1	auto	0	99	GASQNIIPSSTGAAK			-0.0018125	1400.72	701.369	1400.73	701.37	2	14	33.1.1.4280.5	23.9981	965	24.0434	0.989813	4.33268	971	31.16	1180	34.35
42	51.44	51.44	90.27	66.96	56.93	gi|68056751	AAX87004.1	glyceraldehyde 3-phosphate dehydrogenase	1	auto	0	99	GASQNIIPSSTGAAK			-0.0102233	1400.72	701.365	1400.73	701.37	2	8	22.1.1.6080.7	38.9017	910	38.877	1.03494	4.21689	1005	31.7	1277	35.74
42	51.44	51.44	90.27	66.96	56.93	gi|68056751	AAX87004.1	glyceraldehyde 3-phosphate dehydrogenase	1	auto	0	99	GASQNIIPSSTGAAK	Label:13C(6)(I)@6; Label:13C(6)(I)@7		-0.00130157	1412.76	707.39	1412.77	707.39	2	14	33.1.1.4283.4	24.0913	1114	24.0434	0.989813	4.33268	971	31.16	1180	34.35
42	51.44	51.44	90.27	66.96	56.93	gi|68056751	AAX87004.1	glyceraldehyde 3-phosphate dehydrogenase	1	auto	0	99	GASQNIIPSSTGAAK	Label:13C(6)(I)@6; Label:13C(6)(I)@7		-0.00496964	1412.76	707.388	1412.77	707.39	2	13	24.1.1.6519.4	37.2706	697	37.5766	0.89474	5.60112	609.04	24.68	669.04	25.87
42	51.44	51.44	90.27	66.96	56.93	gi|68056751	AAX87004.1	glyceraldehyde 3-phosphate dehydrogenase	1	auto	0	99	GASQNIIPSSTGAAK			-0.016476	1400.71	701.362	1400.73	701.37	2	12	6.1.1.6025.6	33.1684	1203	33.4117	0.876741	3.98133	1217	34.89	1310	36.19
42	51.44	51.44	90.27	66.96	56.93	gi|68056751	AAX87004.1	glyceraldehyde 3-phosphate dehydrogenase	1	auto	0	99	GASQNIIPSSTGAAK			0.000487867	1400.73	701.37	1400.73	701.37	2	15	31.1.1.3909.4	23.4454	1240	23.4629	0.01		1433	37.85	0	0
42	51.44	51.44	90.27	66.96	56.93	gi|68056751	AAX87004.1	glyceraldehyde 3-phosphate dehydrogenase	1	auto	0	99	GASQNIIPSSTGAAK	Label:13C(6)(I)@6; Label:13C(6)(I)@7		-0.0311107	1412.74	707.375	1412.77	707.39	2	12	21.1.1.5958.3	35.6058	462	35.5966	0.768641	6.12476	549	23.43	518.09	22.76
42	51.44	51.44	90.27	66.96	56.93	gi|68056751	AAX87004.1	glyceraldehyde 3-phosphate dehydrogenase	1	auto	0	99	GASQNIIPSSTGAAK	Label:13C(6)(I)@6; Label:13C(6)(I)@7		-0.00386405	1412.76	707.388	1412.77	707.39	2	8	25.1.1.6214.7	37.5455	1599	37.8067	0.722806	3.41745	1821	42.67	1616	40.2
42	51.44	51.44	90.27	66.96	56.93	gi|68056751	AAX87004.1	glyceraldehyde 3-phosphate dehydrogenase	1	auto	0	99	GASQNIIPSSTGAAK	Label:13C(6)(I)@6; Label:13C(6)(I)@7		-0.0171179	1412.75	707.382	1412.77	707.39	2	11	8.1.1.3717.4	21.9518	566	21.996	0.850581	5.78034	586	24.21	611.96	24.74
42	51.44	51.44	90.27	66.96	56.93	gi|68056751	AAX87004.1	glyceraldehyde 3-phosphate dehydrogenase	1	auto	0	99	GASQNIIPSSTGAAK	Label:13C(6)(I)@6; Label:13C(6)(I)@7		-0.0441159	1412.72	707.368	1412.77	707.39	2	12	11.1.1.4156.6	22.2982	858	22.3094	1.81398	4.9558	590	24.29	1314	36.25
42	51.44	51.44	90.27	66.96	56.93	gi|68056751	AAX87004.1	glyceraldehyde 3-phosphate dehydrogenase	1	auto	0	99	GASQNIIPSSTGAAK			0.00176675	1400.73	701.371	1400.73	701.37	2	12	4.1.1.6550.6	34.8149	1113	35.1888	0.893901	4.03729	1172.78	34.25	1287.11	35.88
42	51.44	51.44	90.27	66.96	56.93	gi|68056751	AAX87004.1	glyceraldehyde 3-phosphate dehydrogenase	1	auto	0	99	GASQNIIPSSTGAAK			-0.00939545	1400.72	701.365	1400.73	701.37	2	11	6.1.1.6096.3	35.1764	757	35.1939	2.08914	4.24866	770	27.75	1975	44.44
42	51.44	51.44	90.27	66.96	56.93	gi|68056751	AAX87004.1	glyceraldehyde 3-phosphate dehydrogenase	1	auto	0	99	GASQNIIPSSTGAAK	Label:13C(6)(I)@6; Label:13C(6)(I)@7		-0.00806913	1412.76	707.386	1412.77	707.39	2	11	7.1.1.6568.2	34.3164	173	34.3209	0.642031	10.8107	194.1	13.93	153	12.37
42	51.44	51.44	90.27	66.96	56.93	gi|68056751	AAX87004.1	glyceraldehyde 3-phosphate dehydrogenase	1	auto	0	98.99	GASQNIIPSSTGAAK			-0.0171127	1400.71	701.362	1400.73	701.37	2	11	15.1.1.3878.5	22.4878	473	22.4381	0.683392	6.64032	497	22.29	417	20.42
42	51.44	51.44	90.27	66.96	56.93	gi|68056751	AAX87004.1	glyceraldehyde 3-phosphate dehydrogenase	1	auto	0	98.99	GASQNIIPSSTGAAK			0.0061583	1400.73	701.373	1400.73	701.37	2	11	25.1.1.6270.3	39.2816	552	39.3288	0.738229	6.09596	566	23.79	513	22.65
42	51.44	51.44	90.27	66.96	56.93	gi|68056751	AAX87004.1	glyceraldehyde 3-phosphate dehydrogenase	1	auto	0	98.97	GASQNIIPSSTGAAK			0.00287169	1400.73	701.372	1400.73	701.37	2	11	23.1.1.6491.4	37.259	123	37.2272	0.726104	12.8236	129	11.36	115	10.72
42	51.44	51.44	90.27	66.96	56.93	gi|68056751	AAX87004.1	glyceraldehyde 3-phosphate dehydrogenase	1	auto	0	98.59	GASQNIIPSSTGAAK	Label:13C(6)(I)@6; Label:13C(6)(I)@7		0.0199269	1412.79	707.4	1412.77	707.39	2	11	23.1.1.6493.4	37.3034	223	37.3409	1.13571	8.97635	213	14.59	297	17.23
42	51.44	51.44	90.27	66.96	56.93	gi|68056751	AAX87004.1	glyceraldehyde 3-phosphate dehydrogenase	1	auto	0	98.56	GASQNIIPSSTGAAK	Label:13C(6)(I)@6; Label:13C(6)(I)@7		-0.0142493	1412.75	707.383	1412.77	707.39	2	11	9.1.1.4040.6	21.9231	677	22.1463	1.21585	5.49987	552	23.49	824	28.71
42	51.44	51.44	90.27	66.96	56.93	gi|68056751	AAX87004.1	glyceraldehyde 3-phosphate dehydrogenase	1	auto	0	98.13	GASQNIIPSSTGAAK			-0.0161675	1400.71	701.362	1400.73	701.37	2	10	11.1.1.4154.6	22.2277	506	22.2362	1.47264	5.88856	448	21.17	810	28.46
42	51.44	51.44	90.27	66.96	56.93	gi|68056751	AAX87004.1	glyceraldehyde 3-phosphate dehydrogenase	1	auto	0	97.89	GASQNIIPSSTGAAK	Label:13C(6)(I)@6; Label:13C(6)(I)@7		-0.000695158	1412.77	707.39	1412.77	707.39	2	10	5.1.1.5814.5	34.1987	2023	34.4601	0.809313	3.11546	2067	45.46	2053.84	45.32
42	51.44	51.44	90.27	66.96	56.93	gi|68056751	AAX87004.1	glyceraldehyde 3-phosphate dehydrogenase	1	auto	0	97.67	GASQNIIPSSTGAAK	Label:13C(6)(I)@6; Label:13C(6)(I)@7		0.0101614	1412.78	471.933	1412.77	471.929	3	11	20.1.1.6878.2	38.2931	935	38.2613	1.33053	5.25482	584	24.17	954	30.89
42	51.44	51.44	90.27	66.96	56.93	gi|68056751	AAX87004.1	glyceraldehyde 3-phosphate dehydrogenase	1	auto	0	97.6	GASQNIIPSSTGAAK			-0.0117077	1400.71	701.364	1400.73	701.37	2	10	9.1.1.4042.2	21.9833	557	22.1141	1.30502	5.4791	541	23.26	866.81	29.44
42	51.44	51.44	90.27	66.96	56.93	gi|68056751	AAX87004.1	glyceraldehyde 3-phosphate dehydrogenase	1	auto	0	91.91	GASQNIIPSSTGAAK	Label:13C(6)(I)@6; Label:13C(6)(I)@7		-0.0444153	1412.72	707.368	1412.77	707.39	2	6	21.1.1.6103.7	39.6514	614	39.571	1.41612	6.68923	352	18.76	612	24.74
42	51.44	51.44	90.27	66.96	56.93	gi|68056751	AAX87004.1	glyceraldehyde 3-phosphate dehydrogenase	1	auto	0	87.5	GASQNIIPSSTGAAK			0.00382652	1400.73	701.372	1400.73	701.37	2	9	20.1.1.6841.6	37.2319	1333	37.488	0.936494	3.70525	1362	36.91	1566	39.57
42	51.44	51.44	90.27	66.96	56.93	gi|68056751	AAX87004.1	glyceraldehyde 3-phosphate dehydrogenase	1	auto	0	83.79	GASQNIIPSSTGAAK	Label:13C(6)(I)@6; Label:13C(6)(I)@7		-0.0527823	1412.71	707.364	1412.77	707.39	2	9	16.1.1.2958.4	22.5287	484	22.6046	1.87893	7.19292	277	16.64	639	25.28
42	51.44	51.44	90.27	66.96	56.93	gi|68056751	AAX87004.1	glyceraldehyde 3-phosphate dehydrogenase	1	auto	0	53.12	GASQNIIPSSTGAAK			-0.00758359	1400.72	701.366	1400.73	701.37	2	9	21.1.1.6091.6	39.316	560	39.3246	1.29663	5.12477	620	24.9	987	31.42
42	51.44	51.44	90.27	66.96	56.93	gi|68056751	AAX87004.1	glyceraldehyde 3-phosphate dehydrogenase	1	auto	2	99	GVNFNAYAGQDIVSNASCTTNCLAPLAR	Carbamidomethyl(C)@18; Carbamidomethyl(C)@22		-0.00613268	2983.39	995.469	2983.39	995.471	3	19	2.1.1.7571.5	67.7979	863	67.78	1.06841	3.77744	1235	35.14	1620	40.25
42	51.44	51.44	90.27	66.96	56.93	gi|68056751	AAX87004.1	glyceraldehyde 3-phosphate dehydrogenase	1	auto	0	99	GVNFNAYAGQDIVSNASCTTNCLAPLAR	Label:13C(6)(I)@12; Carbamidomethyl(C)@18; Carbamidomethyl(C)@22		-0.00452726	2989.41	997.476	2989.41	997.478	3	15	3.1.1.6657.4	67.7264	3817	67.8783	0.829273	1.90579	5458	73.88	5557	74.55
42	51.44	51.44	90.27	66.96	56.93	gi|68056751	AAX87004.1	glyceraldehyde 3-phosphate dehydrogenase	1	auto	0	99	GVNFNAYAGQDIVSNASCTTNCLAPLAR	Carbamidomethyl(C)@18; Carbamidomethyl(C)@22		-0.00158814	2983.39	995.471	2983.39	995.471	3	19	3.1.1.6658.3	67.7564	3615	67.8783	0.829273	1.90579	5458	73.88	5557	74.55
42	51.44	51.44	90.27	66.96	56.93	gi|68056751	AAX87004.1	glyceraldehyde 3-phosphate dehydrogenase	1	auto	0	99	GVNFNAYAGQDIVSNASCTTNCLAPLAR	Carbamidomethyl(C)@18; Carbamidomethyl(C)@22		0.00746507	2983.4	746.857	2983.39	746.855	4	15	3.1.1.6661.7	67.8709	856	67.9107	1.13295	4.0194	1064	32.62	1480	38.47
42	51.44	51.44	90.27	66.96	56.93	gi|68056751	AAX87004.1	glyceraldehyde 3-phosphate dehydrogenase	1	auto	0	99	GVNFNAYAGQDIVSNASCTTNCLAPLAR	Label:13C(6)(I)@12; Carbamidomethyl(C)@18; Carbamidomethyl(C)@22		-0.00746529	2989.4	997.475	2989.41	997.478	3	25	4.1.1.8271.2	68.8071	268	68.8216	1.07551	8.02078	273.17	16.53	360.71	18.99
42	51.44	51.44	90.27	66.96	56.93	gi|68056751	AAX87004.1	glyceraldehyde 3-phosphate dehydrogenase	1	auto	0	99	GVNFNAYAGQDIVSNASCTTNCLAPLAR	Carbamidomethyl(C)@18; Carbamidomethyl(C)@22		-0.00966047	2983.38	995.468	2983.39	995.471	3	26	4.1.1.8278.2	68.8552	263	68.8597	1.11904	7.23879	329.79	18.16	453.1	21.29
42	51.44	51.44	90.27	66.96	56.93	gi|68056751	AAX87004.1	glyceraldehyde 3-phosphate dehydrogenase	1	auto	0	99	GVNFNAYAGQDIVSNASCTTNCLAPLAR	Carbamidomethyl(C)@18; Carbamidomethyl(C)@22		0.00236392	2983.39	995.472	2983.39	995.471	3	19	6.1.1.7200.2	68.2965	3014	68.3873	0.870459	2.04182	4643	68.14	4962	70.44
42	51.44	51.44	90.27	66.96	56.93	gi|68056751	AAX87004.1	glyceraldehyde 3-phosphate dehydrogenase	1	auto	0	99	GVNFNAYAGQDIVSNASCTTNCLAPLAR	Label:13C(6)(I)@12; Carbamidomethyl(C)@18; Carbamidomethyl(C)@22		0.00253495	2989.41	997.479	2989.41	997.478	3	11	23.1.1.7219.7	71.9476	333	71.8737	0.01		250.85	15.84	0	0
42	51.44	51.44	90.27	66.96	56.93	gi|68056751	AAX87004.1	glyceraldehyde 3-phosphate dehydrogenase	1	auto	0	99	GVNFNAYAGQDIVSNASCTTNCLAPLAR	Label:13C(6)(I)@12; Carbamidomethyl(C)@18; Carbamidomethyl(C)@22		-0.0255277	2989.39	748.354	2989.41	748.36	4	13	3.1.1.6666.2	68.0169	1120	67.9433	1.10248	3.91064	1137	33.72	1539	39.23
42	51.44	51.44	90.27	66.96	56.93	gi|68056751	AAX87004.1	glyceraldehyde 3-phosphate dehydrogenase	1	auto	0	99	IGINGFGR	Label:13C(6)(I)@1; Label:13C(6)(I)@3		-0.010023	844.486	423.25	844.496	423.255	2	9	4.1.1.6756.5	43.8535	303	43.8724	0.715472	8.06243	329	18.14	289	17
42	51.44	51.44	90.27	66.96	56.93	gi|68056751	AAX87004.1	glyceraldehyde 3-phosphate dehydrogenase	1	auto	0	97.52	IGINGFGR	Label:13C(6)(I)@1; Label:13C(6)(I)@3		-0.0116937	844.484	423.249	844.496	423.255	2	9	3.1.1.5875.4	43.6681	1281	43.6269	0.694385	4.35454	1146	33.85	977	31.26
42	51.44	51.44	90.27	66.96	56.93	gi|68056751	AAX87004.1	glyceraldehyde 3-phosphate dehydrogenase	1	auto	0	88.86	IGINGFGR	Label:13C(6)(I)@1; Label:13C(6)(I)@3		-0.00447829	844.491	423.253	844.496	423.255	2	7	2.1.1.6768.5	43.1308	724	43.1429	0.5864	5.35761	832	28.84	599	24.47
42	51.44	51.44	90.27	66.96	56.93	gi|68056751	AAX87004.1	glyceraldehyde 3-phosphate dehydrogenase	1	auto	0	86.81	IGINGFGR	Label:13C(6)(I)@1; Label:13C(6)(I)@3		-0.0132286	844.483	423.249	844.496	423.255	2	8	21.1.1.6306.3	45.3882	2510	45.5853	0.543669	2.61703	3648	60.4	2435	49.35
42	51.44	51.44	90.27	66.96	56.93	gi|68056751	AAX87004.1	glyceraldehyde 3-phosphate dehydrogenase	1	auto	2	99	VLDLVAHIYNYK			0.00803364	1446.8	483.272	1446.79	483.27	3	15	3.1.1.6354.4	57.9891	39676	57.9143	0.710694	0.693243	44654	211.31	38963	197.39
42	51.44	51.44	90.27	66.96	56.93	gi|68056751	AAX87004.1	glyceraldehyde 3-phosphate dehydrogenase	1	auto	0	99	VLDLVAHIYNYK	Label:13C(6)(I)@8		0.00457589	1452.81	485.278	1452.81	485.276	3	15	6.1.1.6897.2	58.5989	26388	58.5932	0.765689	0.815836	31005	176.08	29147	170.72
42	51.44	51.44	90.27	66.96	56.93	gi|68056751	AAX87004.1	glyceraldehyde 3-phosphate dehydrogenase	1	auto	0	99	VLDLVAHIYNYK	Label:13C(6)(I)@8		0.00422276	1452.81	485.278	1452.81	485.276	3	16	21.1.1.6832.2	63.0413	6003	62.9805	0.938582	1.78102	5888	76.73	6785	82.37
42	51.44	51.44	90.27	66.96	56.93	gi|68056751	AAX87004.1	glyceraldehyde 3-phosphate dehydrogenase	1	auto	0	99	VLDLVAHIYNYK	Label:13C(6)(I)@8		0.00175104	1452.81	485.277	1452.81	485.276	3	12	21.1.1.7439.7	95.4626	292	95.4677	1.01206	8.76409	235	15.33	292	17.09
42	51.44	51.44	90.27	66.96	56.93	gi|68056751	AAX87004.1	glyceraldehyde 3-phosphate dehydrogenase	1	auto	0	99	VLDLVAHIYNYK	Label:13C(6)(I)@8		0.00229545	1452.81	485.277	1452.81	485.276	3	15	22.1.1.6858.2	64.3077	2788	64.3394	0.949378	2.72947	2494	49.94	2907	53.92
42	51.44	51.44	90.27	66.96	56.93	gi|68056751	AAX87004.1	glyceraldehyde 3-phosphate dehydrogenase	1	auto	0	99	VLDLVAHIYNYK			-0.00228406	1446.78	483.269	1446.79	483.27	3	13	22.1.1.6863.2	64.5105	2436	64.4193	0.74587	2.61388	3062	55.34	2804	52.95
42	51.44	51.44	90.27	66.96	56.93	gi|68056751	AAX87004.1	glyceraldehyde 3-phosphate dehydrogenase	1	auto	0	99	VLDLVAHIYNYK	Label:13C(6)(I)@8		-0.0381236	1452.77	727.392	1452.81	727.411	2	8	22.1.1.6876.7	65.1039	1006	64.9328	1.18626	4.83005	723	26.89	1053	32.45
42	51.44	51.44	90.27	66.96	56.93	gi|68056751	AAX87004.1	glyceraldehyde 3-phosphate dehydrogenase	1	auto	0	99	VLDLVAHIYNYK	Label:13C(6)(I)@8		0.00321091	1452.81	485.277	1452.81	485.276	3	15	22.1.1.6905.2	66.3274	1253	66.3587	0.995666	4.10502	1079	32.85	1319	36.32
42	51.44	51.44	90.27	66.96	56.93	gi|68056751	AAX87004.1	glyceraldehyde 3-phosphate dehydrogenase	1	auto	0	99	VLDLVAHIYNYK	Label:13C(6)(I)@8		0.000464539	1452.81	485.276	1452.81	485.276	3	7	22.1.1.6909.7	66.5248	1127	66.658	0.955689	4.30803	998	31.59	1171	34.22
42	51.44	51.44	90.27	66.96	56.93	gi|68056751	AAX87004.1	glyceraldehyde 3-phosphate dehydrogenase	1	auto	0	99	VLDLVAHIYNYK			0.00220168	1446.79	483.27	1446.79	483.27	3	13	22.1.1.6910.4	66.55	1073	66.3587	0.995666	4.10502	1079	32.85	1319	36.32
42	51.44	51.44	90.27	66.96	56.93	gi|68056751	AAX87004.1	glyceraldehyde 3-phosphate dehydrogenase	1	auto	0	99	VLDLVAHIYNYK	Label:13C(6)(I)@8		0.000464539	1452.81	485.276	1452.81	485.276	3	12	22.1.1.6952.3	68.3489	857	68.4552	1.08308	5.1829	652	25.53	867	29.44
42	51.44	51.44	90.27	66.96	56.93	gi|68056751	AAX87004.1	glyceraldehyde 3-phosphate dehydrogenase	1	auto	0	99	VLDLVAHIYNYK	Label:13C(6)(I)@8		0.00714737	1452.81	485.279	1452.81	485.276	3	8	22.1.1.6957.7	68.5927	1136	68.6429	0.01		540	23.24	0	0
42	51.44	51.44	90.27	66.96	56.93	gi|68056751	AAX87004.1	glyceraldehyde 3-phosphate dehydrogenase	1	auto	0	99	VLDLVAHIYNYK	Label:13C(6)(I)@8		-0.0090562	1452.8	485.273	1452.81	485.276	3	10	22.1.1.8692.2	117.746	93	117.712	100		0	0	91.54	9.57
42	51.44	51.44	90.27	66.96	56.93	gi|68056751	AAX87004.1	glyceraldehyde 3-phosphate dehydrogenase	1	auto	0	99	VLDLVAHIYNYK			0.0102499	1446.8	483.273	1446.79	483.27	3	14	6.1.1.6895.6	58.5519	25754	58.53	0.776931	0.837195	29226	170.96	27878	166.97
42	51.44	51.44	90.27	66.96	56.93	gi|68056751	AAX87004.1	glyceraldehyde 3-phosphate dehydrogenase	1	auto	0	99	VLDLVAHIYNYK			0.0102499	1446.8	483.273	1446.79	483.27	3	14	6.1.1.6898.5	58.6444	27609	58.5932	0.765689	0.815836	31005	176.08	29147	170.72
42	51.44	51.44	90.27	66.96	56.93	gi|68056751	AAX87004.1	glyceraldehyde 3-phosphate dehydrogenase	1	auto	0	99	VLDLVAHIYNYK			-0.00160934	1446.79	483.269	1446.79	483.27	3	14	21.1.1.6886.2	65.2317	1785	65.2213	0.842737	2.97574	2221	47.13	2298	47.94
42	51.44	51.44	90.27	66.96	56.93	gi|68056751	AAX87004.1	glyceraldehyde 3-phosphate dehydrogenase	1	auto	0	99	VLDLVAHIYNYK	Label:13C(6)(I)@8		-0.00164608	1452.81	485.276	1452.81	485.276	3	14	20.1.1.7693.2	63.7328	1322	63.7621	0.888034	3.82987	1307	36.15	1425	37.75
42	51.44	51.44	90.27	66.96	56.93	gi|68056751	AAX87004.1	glyceraldehyde 3-phosphate dehydrogenase	1	auto	0	99	VLDLVAHIYNYK	Label:13C(6)(I)@8		1.16831e-05	1452.81	485.276	1452.81	485.276	3	13	21.1.1.6882.3	65.0719	2582	64.9706	0.9258	2.64199	2693	51.89	3061	55.33
42	51.44	51.44	90.27	66.96	56.93	gi|68056751	AAX87004.1	glyceraldehyde 3-phosphate dehydrogenase	1	auto	0	99	VLDLVAHIYNYK	Label:13C(6)(I)@8		0.00464525	1452.81	485.278	1452.81	485.276	3	15	2.1.1.7262.6	57.9357	14737	57.9148	0.940413	1.15704	13940	118.07	16095	126.87
42	51.44	51.44	90.27	66.96	56.93	gi|68056751	AAX87004.1	glyceraldehyde 3-phosphate dehydrogenase	1	auto	0	99	VLDLVAHIYNYK	Label:13C(6)(I)@8		0.00159417	1452.81	485.277	1452.81	485.276	3	12	7.1.1.7320.2	59.5826	392	59.7415	1.10595	7.44862	313	17.69	425	20.62
42	51.44	51.44	90.27	66.96	56.93	gi|68056751	AAX87004.1	glyceraldehyde 3-phosphate dehydrogenase	1	auto	0	99	VLDLVAHIYNYK			0.00351719	1446.79	483.271	1446.79	483.27	3	13	21.1.1.6836.2	63.1877	5266	62.9403	0.870465	1.75877	6258	79.11	6688	81.78
42	51.44	51.44	90.27	66.96	56.93	gi|68056751	AAX87004.1	glyceraldehyde 3-phosphate dehydrogenase	1	auto	0	99	VLDLVAHIYNYK	Label:13C(6)(I)@8		-0.00235745	1452.8	485.276	1452.81	485.276	3	12	5.1.1.6597.3	59.1348	3721	59.3526	1.02208	2.33863	3285.54	57.32	4122.9	64.21
42	51.44	51.44	90.27	66.96	56.93	gi|68056751	AAX87004.1	glyceraldehyde 3-phosphate dehydrogenase	1	auto	0	99	VLDLVAHIYNYK	Label:13C(6)(I)@8		-0.000903769	1452.81	485.276	1452.81	485.276	3	13	21.1.1.6928.3	67.1024	1256	67.0877	1.08137	4.19121	998	31.59	1325	36.4
42	51.44	51.44	90.27	66.96	56.93	gi|68056751	AAX87004.1	glyceraldehyde 3-phosphate dehydrogenase	1	auto	0	99	VLDLVAHIYNYK	Label:13C(6)(I)@8		-0.00209386	1452.81	485.276	1452.81	485.276	3	8	21.1.1.7284.7	85.2953	382	85.1739	1.29535	8.08796	249	15.78	396	19.9
42	51.44	51.44	90.27	66.96	56.93	gi|68056751	AAX87004.1	glyceraldehyde 3-phosphate dehydrogenase	1	auto	0	99	VLDLVAHIYNYK	Label:13C(6)(I)@8		0.00330731	1452.81	485.277	1452.81	485.276	3	13	21.1.1.7544.4	103.644	242	103.36	1.13662	9.8472	177	13.3	247	15.72
42	51.44	51.44	90.27	66.96	56.93	gi|68056751	AAX87004.1	glyceraldehyde 3-phosphate dehydrogenase	1	auto	0	99	VLDLVAHIYNYK	Label:13C(6)(I)@8		0.00414406	1452.81	485.278	1452.81	485.276	3	11	3.1.1.6402.3	59.4924	650	59.4135	0.6307	5.12351	873	29.55	676	26
42	51.44	51.44	90.27	66.96	56.93	gi|68056751	AAX87004.1	glyceraldehyde 3-phosphate dehydrogenase	1	auto	0	99	VLDLVAHIYNYK	Label:13C(6)(I)@8		0.00239186	1452.81	485.277	1452.81	485.276	3	12	21.1.1.7349.4	89.328	344	89.4145	1.10516	8.25351	255	15.97	346	18.6
42	51.44	51.44	90.27	66.96	56.93	gi|68056751	AAX87004.1	glyceraldehyde 3-phosphate dehydrogenase	1	auto	0	99	VLDLVAHIYNYK	Label:13C(6)(I)@8		-0.000106164	1452.81	485.276	1452.81	485.276	3	12	4.1.1.7217.6	59.4332	136	59.4699	1.2487	13.3972	92.03	9.59	141.09	11.88
42	51.44	51.44	90.27	66.96	56.93	gi|68056751	AAX87004.1	glyceraldehyde 3-phosphate dehydrogenase	1	auto	0	99	VLDLVAHIYNYK	Label:13C(6)(I)@8		-0.0011784	1452.81	485.276	1452.81	485.276	3	12	21.1.1.7380.5	91.4006	315	91.201	0.837407	7.85212	320	17.89	329	18.14
42	51.44	51.44	90.27	66.96	56.93	gi|68056751	AAX87004.1	glyceraldehyde 3-phosphate dehydrogenase	1	auto	0	99	VLDLVAHIYNYK			0.000413216	1446.79	483.27	1446.79	483.27	3	12	20.1.1.7646.3	61.894	2283	62.1878	1.01342	2.75345	2379	48.77	2960	54.41
42	51.44	51.44	90.27	66.96	56.93	gi|68056751	AAX87004.1	glyceraldehyde 3-phosphate dehydrogenase	1	auto	0	99	VLDLVAHIYNYK			0.00141165	1446.79	483.27	1446.79	483.27	3	12	21.1.1.6786.2	61.1711	12209	61.6045	0.77163	1.20503	14155	118.97	13410	115.8
42	51.44	51.44	90.27	66.96	56.93	gi|68056751	AAX87004.1	glyceraldehyde 3-phosphate dehydrogenase	1	auto	0	99	VLDLVAHIYNYK			0.0113297	1446.8	483.273	1446.79	483.27	3	13	3.1.1.6341.3	57.5831	40165	57.8201	0.741335	0.688486	44274	210.41	40297	200.74
42	51.44	51.44	90.27	66.96	56.93	gi|68056751	AAX87004.1	glyceraldehyde 3-phosphate dehydrogenase	1	auto	0	99	VLDLVAHIYNYK	Label:13C(6)(I)@8		-0.000629133	1452.81	485.276	1452.81	485.276	3	11	21.1.1.7466.6	97.5288	274	97.5431	1.12872	9.34937	197	14.04	273	16.52
42	51.44	51.44	90.27	66.96	56.93	gi|68056751	AAX87004.1	glyceraldehyde 3-phosphate dehydrogenase	1	auto	0	99	VLDLVAHIYNYK	Label:13C(6)(I)@8		-0.000354498	1452.81	485.276	1452.81	485.276	3	8	21.1.1.7249.7	83.2485	348	83.3816	0.872253	7.51193	342.7	18.51	367	19.16
42	51.44	51.44	90.27	66.96	56.93	gi|68056751	AAX87004.1	glyceraldehyde 3-phosphate dehydrogenase	1	auto	0	99	VLDLVAHIYNYK	Label:13C(6)(I)@8		0.000927135	1452.81	485.277	1452.81	485.276	3	11	21.1.1.7318.3	87.3042	345	87.2711	0.739783	7.42556	381	19.52	346.05	18.6
42	51.44	51.44	90.27	66.96	56.93	gi|68056751	AAX87004.1	glyceraldehyde 3-phosphate dehydrogenase	1	auto	0	99	VLDLVAHIYNYK	Label:13C(6)(I)@8		0.00330731	1452.81	485.277	1452.81	485.276	3	11	21.1.1.7409.4	93.406	319	93.3541	1.22742	8.67763	221	14.87	333.04	18.25
42	51.44	51.44	90.27	66.96	56.93	gi|68056751	AAX87004.1	glyceraldehyde 3-phosphate dehydrogenase	1	auto	0	99	VLDLVAHIYNYK			-0.0134001	1446.77	483.265	1446.79	483.27	3	11	20.1.1.7698.2	63.9176	1169	63.948	0.942739	3.98311	1175	34.28	1360	36.88
42	51.44	51.44	90.27	66.96	56.93	gi|68056751	AAX87004.1	glyceraldehyde 3-phosphate dehydrogenase	1	auto	0	99	VLDLVAHIYNYK	Label:13C(6)(I)@8		-0.00447403	1452.8	485.275	1452.81	485.276	3	11	21.1.1.7643.6	112.064	192	111.975	1.086	10.8018	150	12.25	200	14.14
42	51.44	51.44	90.27	66.96	56.93	gi|68056751	AAX87004.1	glyceraldehyde 3-phosphate dehydrogenase	1	auto	0	99	VLDLVAHIYNYK	Label:13C(6)(I)@8		-0.00749502	1452.8	485.274	1452.81	485.276	3	10	21.1.1.7619.5	109.959	217	109.883	1.12133	10.8733	146	12.08	201	14.18
42	51.44	51.44	90.27	66.96	56.93	gi|68056751	AAX87004.1	glyceraldehyde 3-phosphate dehydrogenase	1	auto	0	99	VLDLVAHIYNYK	Label:13C(6)(I)@8		-0.000354498	1452.81	485.276	1452.81	485.276	3	11	21.1.1.7519.3	101.612	257	101.684	0.859488	8.67467	258.71	16.08	273	16.52
42	51.44	51.44	90.27	66.96	56.93	gi|68056751	AAX87004.1	glyceraldehyde 3-phosphate dehydrogenase	1	auto	0	99	VLDLVAHIYNYK	Label:13C(6)(I)@8		-0.00273467	1452.8	485.276	1452.81	485.276	3	10	21.1.1.7143.4	77.4426	401	77.4164	0.928528	7.32303	350	18.71	399	19.97
42	51.44	51.44	90.27	66.96	56.93	gi|68056751	AAX87004.1	glyceraldehyde 3-phosphate dehydrogenase	1	auto	0	99	VLDLVAHIYNYK	Label:13C(6)(I)@8		0.00885694	1452.82	485.279	1452.81	485.276	3	11	2.1.1.7281.5	58.5242	742	58.5374	1.59224	5.99244	421	20.52	823	28.69
42	51.44	51.44	90.27	66.96	56.93	gi|68056751	AAX87004.1	glyceraldehyde 3-phosphate dehydrogenase	1	auto	0	99	VLDLVAHIYNYK			-0.00160934	1446.79	483.269	1446.79	483.27	3	10	21.1.1.7463.6	97.2909	316	97.3083	0.740453	7.97797	330	18.17	300	17.32
42	51.44	51.44	90.27	66.96	56.93	gi|68056751	AAX87004.1	glyceraldehyde 3-phosphate dehydrogenase	1	auto	0	99	VLDLVAHIYNYK			0.000225606	1446.79	483.27	1446.79	483.27	3	10	7.1.1.7321.3	59.6157	304	59.7035	0.861472	7.80222	319.57	17.88	338	18.38
42	51.44	51.44	90.27	66.96	56.93	gi|68056751	AAX87004.1	glyceraldehyde 3-phosphate dehydrogenase	1	auto	0	99	VLDLVAHIYNYK	Label:13C(6)(I)@8		-0.00300931	1452.8	485.275	1452.81	485.276	3	10	21.1.1.7719.5	118.276	175	118.213	1.06187	11.4427	135	11.62	176	13.27
42	51.44	51.44	90.27	66.96	56.93	gi|68056751	AAX87004.1	glyceraldehyde 3-phosphate dehydrogenase	1	auto	0	99	VLDLVAHIYNYK	Label:13C(6)(I)@8		0.000286319	1452.81	485.276	1452.81	485.276	3	7	21.1.1.7096.7	75.0698	531	74.9759	0.642902	5.7192	693	26.32	547	23.39
42	51.44	51.44	90.27	66.96	56.93	gi|68056751	AAX87004.1	glyceraldehyde 3-phosphate dehydrogenase	1	auto	0	99	VLDLVAHIYNYK			0.00143729	1446.79	483.27	1446.79	483.27	3	10	4.1.1.7236.2	59.658	188	59.6625	0.880968	9.4516	215.42	14.68	233	15.26
42	51.44	51.44	90.27	66.96	56.93	gi|68056751	AAX87004.1	glyceraldehyde 3-phosphate dehydrogenase	1	auto	0	98.83	VLDLVAHIYNYK	Label:13C(6)(I)@8		-0.00300931	1452.8	485.275	1452.81	485.276	3	10	21.1.1.7212.5	81.1635	402	81.1255	0.787284	6.96761	419	20.47	405	20.12
42	51.44	51.44	90.27	66.96	56.93	gi|68056751	AAX87004.1	glyceraldehyde 3-phosphate dehydrogenase	1	auto	0	98.77	VLDLVAHIYNYK	Label:13C(6)(I)@8		0.00180103	1452.81	485.277	1452.81	485.276	3	9	3.1.1.7641.2	101.458	136	101.44	100		0	0	136.61	11.69
42	51.44	51.44	90.27	66.96	56.93	gi|68056751	AAX87004.1	glyceraldehyde 3-phosphate dehydrogenase	1	auto	0	98.71	VLDLVAHIYNYK	Label:13C(6)(I)@8		-0.0124484	1452.79	485.272	1452.81	485.276	3	11	20.1.1.7745.4	65.7769	645	65.6289	0.908894	5.60323	604	24.58	674	25.96
42	51.44	51.44	90.27	66.96	56.93	gi|68056751	AAX87004.1	glyceraldehyde 3-phosphate dehydrogenase	1	auto	0	98.65	VLDLVAHIYNYK	Label:13C(6)(I)@8		-0.000629133	1452.81	485.276	1452.81	485.276	3	10	21.1.1.7570.4	105.742	278	105.696	1.16566	9.35763	194	13.93	277.64	16.66
42	51.44	51.44	90.27	66.96	56.93	gi|68056751	AAX87004.1	glyceraldehyde 3-phosphate dehydrogenase	1	auto	0	98.65	VLDLVAHIYNYK	Label:13C(6)(I)@8		0.000286319	1452.81	485.276	1452.81	485.276	3	9	21.1.1.7666.2	114.014	216	113.986	1.44728	11.5832	116.54	10.8	207.08	14.39
42	51.44	51.44	90.27	66.96	56.93	gi|68056751	AAX87004.1	glyceraldehyde 3-phosphate dehydrogenase	1	auto	0	98.29	VLDLVAHIYNYK	Label:13C(6)(I)@8		-0.00667602	1452.8	485.274	1452.81	485.276	3	8	22.1.1.7385.5	93.8146	159	93.8519	0.01		122	11.05	0	0
42	51.44	51.44	90.27	66.96	56.93	gi|68056751	AAX87004.1	glyceraldehyde 3-phosphate dehydrogenase	1	auto	0	97.86	VLDLVAHIYNYK			0.00418979	1446.79	483.271	1446.79	483.27	3	11	18.1.1.4593.4	35.937	950	35.9218	0.723179	4.90752	883	29.72	784	28
42	51.44	51.44	90.27	66.96	56.93	gi|68056751	AAX87004.1	glyceraldehyde 3-phosphate dehydrogenase	1	auto	0	97.83	VLDLVAHIYNYK	Label:13C(6)(I)@8		0.00211722	1452.81	485.277	1452.81	485.276	3	10	21.1.1.7136.6	77.0972	413	77.1605	0.818462	6.9664	411	20.27	413	20.32
42	51.44	51.44	90.27	66.96	56.93	gi|68056751	AAX87004.1	glyceraldehyde 3-phosphate dehydrogenase	1	auto	0	97.83	VLDLVAHIYNYK	Label:13C(6)(I)@8		-0.00246004	1452.8	485.276	1452.81	485.276	3	10	21.1.1.7595.2	107.803	241	107.885	1.33862	10.2886	152	12.33	249.81	15.81
42	51.44	51.44	90.27	66.96	56.93	gi|68056751	AAX87004.1	glyceraldehyde 3-phosphate dehydrogenase	1	auto	0	97.68	VLDLVAHIYNYK	Label:13C(6)(I)@8		-0.0138624	1452.79	485.272	1452.81	485.276	3	11	25.1.1.7030.2	65.7165	515	65.7037	0.900935	6.23413	490	22.14	542	23.28
42	51.44	51.44	90.27	66.96	56.93	gi|68056751	AAX87004.1	glyceraldehyde 3-phosphate dehydrogenase	1	auto	0	97.05	VLDLVAHIYNYK	Label:13C(6)(I)@8		-0.0145427	1452.79	485.272	1452.81	485.276	3	10	24.1.1.7034.5	63.2649	206	63.2693	1.23595	11.3379	129.04	11.36	195.81	13.99
42	51.44	51.44	90.27	66.96	56.93	gi|68056751	AAX87004.1	glyceraldehyde 3-phosphate dehydrogenase	1	auto	0	96.04	VLDLVAHIYNYK			0.00219035	1446.79	483.27	1446.79	483.27	3	10	25.1.1.6965.3	62.9106	683	62.894	0.88609	5.25858	694	26.34	755	27.48
42	51.44	51.44	90.27	66.96	56.93	gi|68056751	AAX87004.1	glyceraldehyde 3-phosphate dehydrogenase	1	auto	0	95.56	VLDLVAHIYNYK	Label:13C(6)(I)@8		0.000510151	1452.81	485.276	1452.81	485.276	3	10	25.1.1.7006.4	64.687	742	64.6673	0.779086	5.04066	805	28.37	770	27.75
42	51.44	51.44	90.27	66.96	56.93	gi|68056751	AAX87004.1	glyceraldehyde 3-phosphate dehydrogenase	1	auto	0	95.14	VLDLVAHIYNYK	Label:13C(6)(I)@8		-0.0071828	1452.8	485.274	1452.81	485.276	3	10	21.1.1.6782.6	61.0432	10223	61.3563	0.830546	1.36312	10659	103.24	10869	104.25
42	51.44	51.44	90.27	66.96	56.93	gi|68056751	AAX87004.1	glyceraldehyde 3-phosphate dehydrogenase	1	auto	0	94.56	VLDLVAHIYNYK			-0.0190481	1446.77	483.263	1446.79	483.27	3	10	25.1.1.7012.3	64.9307	713	64.9143	0.868202	5.15988	728	26.98	776	27.86
42	51.44	51.44	90.27	66.96	56.93	gi|68056751	AAX87004.1	glyceraldehyde 3-phosphate dehydrogenase	1	auto	0	94.33	VLDLVAHIYNYK			-0.00874986	1446.78	483.267	1446.79	483.27	3	9	21.1.1.7658.3	113.338	209	113.302	0.694284	10.0209	216.54	14.72	184.58	13.59
42	51.44	51.44	90.27	66.96	56.93	gi|68056751	AAX87004.1	glyceraldehyde 3-phosphate dehydrogenase	1	auto	0	94.23	VLDLVAHIYNYK	Label:13C(6)(I)@8		0.00330731	1452.81	485.277	1452.81	485.276	3	9	21.1.1.7175.5	79.1514	445	79.065	0.835839	6.5658	458	21.4	470	21.68
42	51.44	51.44	90.27	66.96	56.93	gi|68056751	AAX87004.1	glyceraldehyde 3-phosphate dehydrogenase	1	auto	0	93.54	VLDLVAHIYNYK	Label:13C(6)(I)@8		0.0143843	1452.82	485.281	1452.81	485.276	3	8	21.1.1.7744.6	120.482	341	120.407	0.01		218.81	14.79	0	0
42	51.44	51.44	90.27	66.96	56.93	gi|68056751	AAX87004.1	glyceraldehyde 3-phosphate dehydrogenase	1	auto	0	92.11	VLDLVAHIYNYK	Label:13C(6)(I)@8		0.000510151	1452.81	485.276	1452.81	485.276	3	9	25.1.1.6962.3	62.7842	852	62.9826	0.929323	4.97235	759	27.55	866	29.43
42	51.44	51.44	90.27	66.96	56.93	gi|68056751	AAX87004.1	glyceraldehyde 3-phosphate dehydrogenase	1	auto	0	91.96	VLDLVAHIYNYK	Label:13C(6)(I)@8		-0.00535578	1452.8	485.275	1452.81	485.276	3	10	23.1.1.7113.4	65.3966	265	65.4327	0.241811	6.94297	906.08	30.1	269	16.4
42	51.44	51.44	90.27	66.96	56.93	gi|68056751	AAX87004.1	glyceraldehyde 3-phosphate dehydrogenase	1	auto	0	90.71	VLDLVAHIYNYK	Label:13C(6)(I)@8		-0.0421516	1452.77	727.39	1452.81	727.411	2	6	22.1.1.6890.7	65.7148	807	65.7207	1.3862	5.7935	473	21.75	805	28.37
42	51.44	51.44	90.27	66.96	56.93	gi|68056751	AAX87004.1	glyceraldehyde 3-phosphate dehydrogenase	1	auto	0	90.67	VLDLVAHIYNYK			-0.0166227	1446.77	483.264	1446.79	483.27	3	9	21.1.1.7509.4	100.836	316	100.873	0.840563	8.87362	250	15.81	258	16.06
42	51.44	51.44	90.27	66.96	56.93	gi|68056751	AAX87004.1	glyceraldehyde 3-phosphate dehydrogenase	1	auto	0	90.32	VLDLVAHIYNYK	Label:13C(6)(I)@8		-0.00841047	1452.8	485.274	1452.81	485.276	3	9	21.1.1.6972.4	69.1254	864	69.0092	0.933847	4.90556	778	27.89	892	29.87
42	51.44	51.44	90.27	66.96	56.93	gi|68056751	AAX87004.1	glyceraldehyde 3-phosphate dehydrogenase	1	auto	0	90.15	VLDLVAHIYNYK			-0.000693885	1446.79	483.269	1446.79	483.27	3	9	21.1.1.7263.4	84.0667	343	84.0912	1.1541	8.32564	246	15.68	348.57	18.67
42	51.44	51.44	90.27	66.96	56.93	gi|68056751	AAX87004.1	glyceraldehyde 3-phosphate dehydrogenase	1	auto	0	90.14	VLDLVAHIYNYK	Label:13C(6)(I)@8		-0.0107101	1452.8	485.273	1452.81	485.276	3	6	18.1.1.4592.7	35.9148	932	35.9552	0.750724	4.82966	894	29.9	824	28.71
42	51.44	51.44	90.27	66.96	56.93	gi|68056751	AAX87004.1	glyceraldehyde 3-phosphate dehydrogenase	1	auto	0	86.91	VLDLVAHIYNYK			-0.0241746	1446.76	483.262	1446.79	483.27	3	8	25.1.1.6994.3	64.1421	926	64.09	0.708675	4.78379	939	30.64	817	28.58
42	51.44	51.44	90.27	66.96	56.93	gi|68056751	AAX87004.1	glyceraldehyde 3-phosphate dehydrogenase	1	auto	0	85.38	VLDLVAHIYNYK	Label:13C(6)(I)@8		0.00477203	1452.81	485.278	1452.81	485.276	3	5	21.1.1.7493.7	99.5902	272	99.5946	0.692324	8.00105	340	18.44	289	17
42	51.44	51.44	90.27	66.96	56.93	gi|68056751	AAX87004.1	glyceraldehyde 3-phosphate dehydrogenase	1	auto	0	82.6	VLDLVAHIYNYK			0.00232711	1446.79	483.27	1446.79	483.27	3	9	21.1.1.7333.3	88.2957	371	88.2654	0.784569	7.34223	378	19.44	364.11	19.08
42	51.44	51.44	90.27	66.96	56.93	gi|68056751	AAX87004.1	glyceraldehyde 3-phosphate dehydrogenase	1	auto	0	78.94	VLDLVAHIYNYK	Label:13C(6)(I)@8		-0.00548593	1452.8	485.274	1452.81	485.276	3	8	22.1.1.7534.5	102.321	129	102.232	100		0	0	127	11.27
42	51.44	51.44	90.27	66.96	56.93	gi|68056751	AAX87004.1	glyceraldehyde 3-phosphate dehydrogenase	1	auto	0	77.8	VLDLVAHIYNYK			-0.0157525	1446.77	483.264	1446.79	483.27	3	8	25.1.1.6987.6	63.8666	924	63.8776	0.741305	4.68309	957	30.94	871	29.51
42	51.44	51.44	90.27	66.96	56.93	gi|68056751	AAX87004.1	glyceraldehyde 3-phosphate dehydrogenase	1	auto	0	76.84	VLDLVAHIYNYK	Label:13C(6)(I)@8		0.00482241	1452.81	485.278	1452.81	485.276	3	8	3.1.1.7490.6	96.9049	140	96.8639	100		0	0	133.15	11.54
42	51.44	51.44	90.27	66.96	56.93	gi|68056751	AAX87004.1	glyceraldehyde 3-phosphate dehydrogenase	1	auto	0	71.18	VLDLVAHIYNYK			-0.0155057	1446.77	483.264	1446.79	483.27	3	9	20.1.1.7749.5	65.9554	521	65.9728	0.804935	6.27501	511	22.61	505	22.47
42	51.44	51.44	90.27	66.96	56.93	gi|68056751	AAX87004.1	glyceraldehyde 3-phosphate dehydrogenase	1	auto	0	70.39	VLDLVAHIYNYK			-0.00279942	1446.78	483.269	1446.79	483.27	3	8	21.1.1.9887.3	141.714	135	141.718	0.809268	12.1027	137.04	11.71	136.16	11.67
42	51.44	51.44	90.27	66.96	56.93	gi|68056751	AAX87004.1	glyceraldehyde 3-phosphate dehydrogenase	1	auto	0	69.14	VLDLVAHIYNYK	Label:13C(6)(I)@8		0.0116892	1452.82	485.28	1452.81	485.276	3	8	3.1.1.7439.5	94.7935	155	94.7602	0.831292	11.8011	142.11	11.92	145.04	12.04
42	51.44	51.44	90.27	66.96	56.93	gi|68056751	AAX87004.1	glyceraldehyde 3-phosphate dehydrogenase	1	auto	0	65.04	VLDLVAHIYNYK	Label:13C(6)(I)@8		0.00668172	1452.81	485.279	1452.81	485.276	3	8	6.1.1.6928.2	59.5575	681	59.4885	1.12312	5.80511	512	22.63	706	26.57
42	51.44	51.44	90.27	66.96	56.93	gi|68056751	AAX87004.1	glyceraldehyde 3-phosphate dehydrogenase	1	auto	0	63.32	VLDLVAHIYNYK			-0.0013686	1446.79	483.269	1446.79	483.27	3	9	22.1.1.6958.5	68.627	709	68.4112	0.904999	5.13636	720	26.83	800	28.28
42	51.44	51.44	90.27	66.96	56.93	gi|68056751	AAX87004.1	glyceraldehyde 3-phosphate dehydrogenase	1	auto	0	62.42	VLDLVAHIYNYK			0.00113702	1446.79	483.27	1446.79	483.27	3	8	21.1.1.7041.5	72.3386	689	72.3077	0.940988	5.20335	689	26.25	796	28.21
42	51.44	51.44	90.27	66.96	56.93	gi|68056751	AAX87004.1	glyceraldehyde 3-phosphate dehydrogenase	1	auto	0	61.08	VLDLVAHIYNYK	Label:13C(6)(I)@8		1.16831e-05	1452.81	485.276	1452.81	485.276	3	7	21.1.1.7769.4	122.716	0	122.653	0.01		224.07	14.97	0	0
42	51.44	51.44	90.27	66.96	56.93	gi|68056751	AAX87004.1	glyceraldehyde 3-phosphate dehydrogenase	1	auto	0	57.78	VLDLVAHIYNYK	Label:13C(6)(I)@8		0.00769664	1452.81	485.279	1452.81	485.276	3	7	22.1.1.7738.2	106.78	142	106.785	0.01		82.04	9.06	0	0
42	51.44	51.44	90.27	66.96	56.93	gi|68056751	AAX87004.1	glyceraldehyde 3-phosphate dehydrogenase	1	auto	0	56.56	VLDLVAHIYNYK	Label:13C(6)(I)@8		0.00174618	1452.81	485.277	1452.81	485.276	3	7	22.1.1.7673.3	105.684	0	105.635	100		0	0	102.11	10.1
42	51.44	51.44	90.27	66.96	56.93	gi|68056751	AAX87004.1	glyceraldehyde 3-phosphate dehydrogenase	1	auto	0	55.37	VLDLVAHIYNYK	Label:13C(6)(I)@8		0.004401	1452.81	485.278	1452.81	485.276	3	8	22.1.1.7085.4	74.5467	340	74.5192	100		0	0	335	18.3
42	51.44	51.44	90.27	66.96	56.93	gi|68056751	AAX87004.1	glyceraldehyde 3-phosphate dehydrogenase	1	auto	0	55.22	VLDLVAHIYNYK	Label:13C(6)(I)@8		-0.0144574	1452.79	485.272	1452.81	485.276	3	7	22.1.1.7480.4	100.277	138	100.207	1.13566	13.2705	97.54	9.88	136	11.66
42	51.44	51.44	90.27	66.96	56.93	gi|68056751	AAX87004.1	glyceraldehyde 3-phosphate dehydrogenase	1	auto	0	53.37	VLDLVAHIYNYK	Label:13C(6)(I)@8		-0.0120772	1452.8	485.272	1452.81	485.276	3	8	22.1.1.7042.3	72.4864	418	72.4181	0.01		272	16.49	0	0
42	51.44	51.44	90.27	66.96	56.93	gi|68056751	AAX87004.1	glyceraldehyde 3-phosphate dehydrogenase	1	auto	2	99	VLDLVAHIYNYKG	Label:13C(6)(I)@8	missed K-G@12	-0.0245201	1509.8	504.275	1509.83	504.284	3	12	22.1.1.6841.2	63.6081	1183	63.5583	1.20708	4.56097	805	28.37	1193	34.54
42	51.44	51.44	90.27	66.96	56.93	gi|68056751	AAX87004.1	glyceraldehyde 3-phosphate dehydrogenase	1	auto	0	99	VLDLVAHIYNYKG	Label:13C(6)(I)@8	missed K-G@12	-0.0214991	1509.81	504.276	1509.83	504.284	3	11	22.1.1.6889.2	65.6418	619	65.6271	0.912122	5.81883	559	23.64	626	25.02
42	51.44	51.44	90.27	66.96	56.93	gi|68056751	AAX87004.1	glyceraldehyde 3-phosphate dehydrogenase	1	auto	0	99	VLDLVAHIYNYKG		missed K-G@12	0.00233969	1503.81	502.278	1503.81	502.277	3	13	6.1.1.6922.3	59.3777	3760	59.4885	0.888578	2.08765	4398	66.32	4798	69.27
42	51.44	51.44	90.27	66.96	56.93	gi|68056751	AAX87004.1	glyceraldehyde 3-phosphate dehydrogenase	1	auto	0	99	VLDLVAHIYNYKG	Label:13C(6)(I)@8	missed K-G@12	-0.000711731	1509.83	504.283	1509.83	504.284	3	13	21.1.1.6831.2	62.9895	1648	62.9403	0.951576	3.59989	1432	37.84	1673	40.9
42	51.44	51.44	90.27	66.96	56.93	gi|68056751	AAX87004.1	glyceraldehyde 3-phosphate dehydrogenase	1	auto	0	99	VLDLVAHIYNYKG		missed K-G@12	-0.00132523	1503.81	502.276	1503.81	502.277	3	12	21.1.1.6808.4	62.0929	1709	62.2366	0.932535	3.28893	1732	41.62	1983	44.53
42	51.44	51.44	90.27	66.96	56.93	gi|68056751	AAX87004.1	glyceraldehyde 3-phosphate dehydrogenase	1	auto	0	98.76	VLDLVAHIYNYKG	Label:13C(6)(I)@8	missed K-G@12	-0.0148097	1509.81	504.279	1509.83	504.284	3	11	21.1.1.6881.3	65.0281	917	64.9706	1.07749	4.89077	734	27.09	971	31.16
42	51.44	51.44	90.27	66.96	56.93	gi|68056751	AAX87004.1	glyceraldehyde 3-phosphate dehydrogenase	1	auto	0	70.7	VLDLVAHIYNYKG		missed K-G@12	0.00645611	1503.82	502.279	1503.81	502.277	3	8	21.1.1.6863.2	64.2788	918	64.3583	0.893698	4.42323	977	31.26	1072	32.74
42	51.44	51.44	90.27	66.96	56.93	gi|68056751	AAX87004.1	glyceraldehyde 3-phosphate dehydrogenase	1	auto	0	57.54	VLDLVAHIYNYKG		missed K-G@12	0.00352448	1503.81	502.278	1503.81	502.277	3	5	5.1.1.6622.7	59.9727	561	60.089	1.05193	5.85313	518	22.76	669	25.87
42	51.44	51.44	90.27	66.96	56.93	gi|68056751	AAX87004.1	glyceraldehyde 3-phosphate dehydrogenase	1	auto	2	99	VPTPNVSVVDLTVNLEKPASYDAIK	Label:13C(6)(I)@24		-0.0205894	2674.43	892.485	2674.45	892.491	3	20	2.1.1.7583.4	68.2088	3294	68.495	0.434044	1.97959	7341	85.68	3912	62.55
42	51.44	51.44	90.27	66.96	56.93	gi|68056751	AAX87004.1	glyceraldehyde 3-phosphate dehydrogenase	1	auto	0	99	VPTPNVSVVDLTVNLEKPASYDAIK	Label:13C(6)(I)@24		-0.0385089	2674.41	892.479	2674.45	892.491	3	15	3.1.1.6627.7	66.7463	837	66.7535	100		0	0	1380	37.15
42	51.44	51.44	90.27	66.96	56.93	gi|68056751	AAX87004.1	glyceraldehyde 3-phosphate dehydrogenase	1	auto	0	99	VPTPNVSVVDLTVNLEKPASYDAIK	Label:13C(6)(I)@24		-0.0207467	2674.43	892.485	2674.45	892.491	3	24	3.1.1.6670.4	68.1558	4641	68.2375	0.606895	1.82775	7011	83.73	5224	72.28
42	51.44	51.44	90.27	66.96	56.93	gi|68056751	AAX87004.1	glyceraldehyde 3-phosphate dehydrogenase	1	auto	0	99	VPTPNVSVVDLTVNLEKPASYDAIK			-0.031899	2668.4	890.474	2668.43	890.485	3	24	3.1.1.6671.3	68.1829	7883	68.2725	0.330343	1.93066	9298	96.43	3771.07	61.41
42	51.44	51.44	90.27	66.96	56.93	gi|68056751	AAX87004.1	glyceraldehyde 3-phosphate dehydrogenase	1	auto	0	99	VPTPNVSVVDLTVNLEKPASYDAIK	Label:13C(6)(I)@24		-0.00688938	2674.45	669.619	2674.45	669.62	4	22	3.1.1.6674.2	68.2794	1656	68.2725	0.962554	2.99159	2063	45.42	2438	49.38
42	51.44	51.44	90.27	66.96	56.93	gi|68056751	AAX87004.1	glyceraldehyde 3-phosphate dehydrogenase	1	auto	0	99	VPTPNVSVVDLTVNLEKPASYDAIK	Label:13C(6)(I)@24		-0.0135758	2674.44	892.487	2674.45	892.491	3	25	4.1.1.8399.2	69.7385	337	69.743	1.30997	7.86906	262	16.19	421.38	20.53
42	51.44	51.44	90.27	66.96	56.93	gi|68056751	AAX87004.1	glyceraldehyde 3-phosphate dehydrogenase	1	auto	0	99	VPTPNVSVVDLTVNLEKPASYDAIK			-0.00971808	2668.42	890.481	2668.43	890.485	3	27	4.1.1.8403.2	69.7731	305	69.8159	1.19894	6.67455	377.04	19.42	555	23.56
42	51.44	51.44	90.27	66.96	56.93	gi|68056751	AAX87004.1	glyceraldehyde 3-phosphate dehydrogenase	1	auto	0	99	VPTPNVSVVDLTVNLEKPASYDAIK			-0.00831248	2668.42	668.113	2668.43	668.115	4	14	3.1.1.6672.3	68.2154	1611	68.3049	0.826539	3.0769	2097	45.79	2128	46.13
42	51.44	51.44	90.27	66.96	56.93	gi|68056751	AAX87004.1	glyceraldehyde 3-phosphate dehydrogenase	1	auto	0	99	VPTPNVSVVDLTVNLEKPASYDAIK	Label:13C(6)(I)@24		-0.00154402	2674.45	892.491	2674.45	892.491	3	14	5.1.1.6881.3	69.1352	2230	69.347	1.02116	2.7299	2412	49.11	3024	54.99
42	51.44	51.44	90.27	66.96	56.93	gi|68056751	AAX87004.1	glyceraldehyde 3-phosphate dehydrogenase	1	auto	0	99	VPTPNVSVVDLTVNLEKPASYDAIK	Label:13C(6)(I)@24		-0.0178198	2674.43	892.486	2674.45	892.491	3	13	6.1.1.7214.6	68.7743	1902	68.939	0.740839	2.89859	2499	49.99	2273	47.68
42	51.44	51.44	90.27	66.96	56.93	gi|68056751	AAX87004.1	glyceraldehyde 3-phosphate dehydrogenase	1	auto	0	99	VPTPNVSVVDLTVNLEKPASYDAIK	Label:13C(6)(I)@24		-0.0132845	2674.44	892.487	2674.45	892.491	3	16	23.1.1.7249.2	73.0946	225	73.0222	1.31741	10.4223	149	12.21	241	15.52
42	51.44	51.44	90.27	66.96	56.93	gi|68056751	AAX87004.1	glyceraldehyde 3-phosphate dehydrogenase	1	auto	0	99	VPTPNVSVVDLTVNLEKPASYDAIK	Label:13C(6)(I)@24		-0.0396263	2674.41	892.478	2674.45	892.491	3	11	21.1.1.7117.6	76.1329	903	76.2016	100		0	0	1120	33.47
42	51.44	51.44	90.27	66.96	56.93	gi|68056751	AAX87004.1	glyceraldehyde 3-phosphate dehydrogenase	1	auto	0	98.95	VPTPNVSVVDLTVNLEKPASYDAIK	Label:13C(6)(I)@24		-0.0233103	2674.43	892.484	2674.45	892.491	3	7	3.1.1.6573.7	64.9745	442	64.949	1.45505	6.25984	398	19.95	711	26.66
42	51.44	51.44	90.27	66.96	56.93	gi|68056751	AAX87004.1	glyceraldehyde 3-phosphate dehydrogenase	1	auto	0	98.78	VPTPNVSVVDLTVNLEKPASYDAIK			-0.0210086	2668.41	890.478	2668.43	890.485	3	11	21.1.1.7108.5	75.6156	694	75.6342	1.02984	4.18029	1025	32.02	1296	36
42	51.44	51.44	90.27	66.96	56.93	gi|68056751	AAX87004.1	glyceraldehyde 3-phosphate dehydrogenase	1	auto	0	97.65	VPTPNVSVVDLTVNLEKPASYDAIK			-0.0380949	2668.39	890.472	2668.43	890.485	3	12	25.1.1.7165.4	72.4405	552	72.5351	0.976979	4.85759	777	27.87	932	30.53
42	51.44	51.44	90.27	66.96	56.93	gi|68056751	AAX87004.1	glyceraldehyde 3-phosphate dehydrogenase	1	auto	0	95.02	VPTPNVSVVDLTVNLEKPASYDAIK	Label:13C(6)(I)@24		0.00560775	2674.46	535.899	2674.45	535.898	5	9	3.1.1.6679.6	68.4571	425	68.4668	1.29331	7.21504	313	17.69	497	22.29
42	51.44	51.44	90.27	66.96	56.93	gi|68056751	AAX87004.1	glyceraldehyde 3-phosphate dehydrogenase	1	auto	0	68.85	VPTPNVSVVDLTVNLEKPASYDAIK			0.00640587	2668.44	668.117	2668.43	668.115	4	6	21.1.1.7029.7	71.8028	1075	71.8512	0.715902	3.75025	1520	38.99	1336	36.55
42	51.44	51.44	90.27	66.96	56.93	gi|68056751	AAX87004.1	glyceraldehyde 3-phosphate dehydrogenase	1	auto	0	60.31	VPTPNVSVVDLTVNLEKPASYDAIK			-0.0549716	2668.38	890.466	2668.43	890.485	3	9	3.1.1.6754.4	70.9444	710	70.9643	100		0	0	1156	34
42	51.44	51.44	90.27	66.96	56.93	gi|68056751	AAX87004.1	glyceraldehyde 3-phosphate dehydrogenase	1	auto	2	99	VVHETFGIK	Label:13C(6)(I)@8		-0.0241898	1034.56	518.288	1034.59	518.3	2	14	6.1.1.5987.6	32.0693	587	31.9098	0.559308	5.37956	849	29.14	583	24.15
42	51.44	51.44	90.27	66.96	56.93	gi|68056751	AAX87004.1	glyceraldehyde 3-phosphate dehydrogenase	1	auto	0	99	VVHETFGIK			-0.00966216	1028.56	515.285	1028.57	515.29	2	13	3.1.1.5446.4	31.72	3871	31.8445	0.480034	2.95763	3083	55.52	1817	42.63
42	51.44	51.44	90.27	66.96	56.93	gi|68056751	AAX87004.1	glyceraldehyde 3-phosphate dehydrogenase	1	auto	0	99	VVHETFGIK	Label:13C(6)(I)@8		-0.0178779	1034.57	518.291	1034.59	518.3	2	13	3.1.1.5445.4	31.6933	2190	31.7611	0.805063	3.05293	2158	46.45	2133	46.18
42	51.44	51.44	90.27	66.96	56.93	gi|68056751	AAX87004.1	glyceraldehyde 3-phosphate dehydrogenase	1	auto	0	99	VVHETFGIK	Label:13C(6)(I)@8		-0.0127663	1034.57	518.294	1034.59	518.3	2	13	21.1.1.5946.5	35.2868	178	35.2449	0.112132	8.09135	1262	35.52	173.74	13.18
42	51.44	51.44	90.27	66.96	56.93	gi|68056751	AAX87004.1	glyceraldehyde 3-phosphate dehydrogenase	1	auto	0	96.04	VVHETFGIK	Label:13C(6)(I)@8		-0.0171605	1034.57	518.292	1034.59	518.3	2	10	21.1.1.6019.3	37.286	1038	37.3569	0.765531	4.54781	998	31.59	938	30.63
42	51.44	51.44	90.27	66.96	56.93	gi|68056751	AAX87004.1	glyceraldehyde 3-phosphate dehydrogenase	1	auto	0	58.89	VVHETFGIK	Label:13C(6)(I)@8		-0.0187257	1034.57	518.291	1034.59	518.3	2	5	20.1.1.6849.7	37.4832	676	37.4569	0.352663	5.18579	1231	35.09	533	23.09
42	51.44	51.44	90.27	66.96	56.93	gi|68056751	AAX87004.1	glyceraldehyde 3-phosphate dehydrogenase	1	auto	2	99	VVHETFGIKDGLMTTVHATTATQK	Label:13C(6)(I)@8		0.0173113	2590.37	648.6	2590.35	648.595	4	17	3.1.1.5962.5	46.1826	1257	46.1952	0.860432	3.93203	1259	35.48	1330	36.47
42	51.44	51.44	90.27	66.96	56.93	gi|68056751	AAX87004.1	glyceraldehyde 3-phosphate dehydrogenase	1	auto	0	99	VVHETFGIKDGLMTTVHATTATQK	Label:13C(6)(I)@8		0.0100518	2590.36	519.08	2590.35	519.078	5	11	3.1.1.5962.7	46.1895	921	46.2242	1.04565	4.31777	954.2	30.89	1225	35
195	18.88	18.88	75.86	18.92	15.99	gi|68057039	AAX87292.1	Cold-shock DEAD-box protein A homolog	1	auto	2	99	FIVLDEADEMLR			0.00253401	1449.72	725.867	1449.72	725.866	2	15	5.1.1.6947.6	71.7844	732	71.9214	0.338396	6.68084	763	27.62	317	17.8
195	18.88	18.88	75.86	18.92	15.99	gi|68057039	AAX87292.1	Cold-shock DEAD-box protein A homolog	1	auto	0	99	FIVLDEADEMLR	Label:13C(6)(I)@2		0.00627117	1455.74	728.879	1455.74	728.876	2	11	2.1.1.7674.3	71.2035	523	71.2286	0.427836	5.64855	910	30.17	478	21.86
195	18.88	18.88	75.86	18.92	15.99	gi|68057039	AAX87292.1	Cold-shock DEAD-box protein A homolog	1	auto	0	99	FIVLDEADEMLR			0.00758487	1449.73	725.87	1449.72	725.866	2	11	2.1.1.7668.3	71.0068	1148	71.1285	0.369646	5.28311	1148	33.88	521	22.83
195	18.88	18.88	75.86	18.92	15.99	gi|68057039	AAX87292.1	Cold-shock DEAD-box protein A homolog	1	auto	2	99	IVTLYGGQR			-0.0130038	1005.55	503.781	1005.56	503.788	2	11	15.1.1.3966.5	25.1208	636	25.0744	0.56497	5.94061	692	26.31	480	21.91
195	18.88	18.88	75.86	18.92	15.99	gi|68057039	AAX87292.1	Cold-shock DEAD-box protein A homolog	1	auto	1.69897	99	TGTLDITELLEK			-0.013714	1331.7	666.86	1331.72	666.866	2	12	2.1.1.7582.2	68.1634	798	68.1912	0.466453	4.91948	1135	33.69	650	25.5
195	18.88	18.88	75.86	18.92	15.99	gi|68057039	AAX87292.1	Cold-shock DEAD-box protein A homolog	1	auto	0	96.02	YDIQLR	Label:13C(6)(I)@3		0.00197014	812.451	407.233	812.449	407.232	2	6	26.1.1.4935.7	28.2564	768	28.292	0.786982	5.86328	592	24.33	572	23.92
195	18.88	18.88	75.86	18.92	15.99	gi|68057039	AAX87292.1	Cold-shock DEAD-box protein A homolog	1	auto	0	90.99	YDIQLR	Label:13C(6)(I)@3		-0.00285041	812.446	407.23	812.449	407.232	2	7	15.1.1.4019.3	26.6717	812	26.633	0.53852	5.64719	788	28.07	521	22.83
195	18.88	18.88	75.86	18.92	15.99	gi|68057039	AAX87292.1	Cold-shock DEAD-box protein A homolog	1	auto	0	62.69	YDIQLR	Label:13C(6)(I)@3		0.0167027	812.465	407.24	812.449	407.232	2	6	16.1.1.3100.3	26.6835	787	26.7037	0.697871	5.02296	859	29.31	736	27.13
195	18.88	18.88	75.86	18.92	15.99	gi|68057039	AAX87292.1	Cold-shock DEAD-box protein A homolog	1	auto	0	59.25	YDIQLR	Label:13C(6)(I)@3		0.00428702	812.453	407.234	812.449	407.232	2	6	27.1.1.4195.2	27.9164	775	27.9089	0.83676	5.63282	622	24.94	639	25.28
4	100.12	100.12	99.75	93.91	90.36	gi|68057409	AAX87662.1	elongation factor Tu	1	auto	2	99	AFDQIDNAPEEK			0.00940037	1375.64	688.825	1375.63	688.82	2	14	1.1.1.4336.3	25.6835	585	25.7636	1.97534	4.92217	583.04	24.15	1414	37.6
4	100.12	100.12	99.75	93.91	90.36	gi|68057409	AAX87662.1	elongation factor Tu	1	auto	0	99	AFDQIDNAPEEK	Label:13C(6)(I)@5		-0.00233607	1381.64	691.829	1381.65	691.83	2	15	3.1.1.5680.2	38.1733	8679	37.8872	0.84666	1.48142	8940	94.55	9293	96.4
4	100.12	100.12	99.75	93.91	90.36	gi|68057409	AAX87662.1	elongation factor Tu	1	auto	0	99	AFDQIDNAPEEK			0.00607318	1375.63	688.823	1375.63	688.82	2	16	7.1.1.6683.6	38.2047	762	38.3567	0.975564	4.93281	754.04	27.46	903.15	30.05
4	100.12	100.12	99.75	93.91	90.36	gi|68057409	AAX87662.1	elongation factor Tu	1	auto	0	99	AFDQIDNAPEEK			0.00535606	1375.63	688.823	1375.63	688.82	2	15	12.1.1.4025.6	24.2301	981	24.3614	1.68735	3.78856	1033	32.14	2140	46.26
4	100.12	100.12	99.75	93.91	90.36	gi|68057409	AAX87662.1	elongation factor Tu	1	auto	0	99	AFDQIDNAPEEK			0.00627324	1375.63	688.823	1375.63	688.82	2	14	14.1.1.4331.4	23.6412	549	23.6597	0.537066	6.54041	588.43	24.26	388	19.7
4	100.12	100.12	99.75	93.91	90.36	gi|68057409	AAX87662.1	elongation factor Tu	1	auto	0	99	AFDQIDNAPEEK	Label:13C(6)(I)@5		-0.00684577	1381.64	691.827	1381.65	691.83	2	16	21.1.1.6133.2	40.4786	9571	40.4463	1.0823	1.48107	7990	89.39	10617	103.04
4	100.12	100.12	99.75	93.91	90.36	gi|68057409	AAX87662.1	elongation factor Tu	1	auto	0	99	AFDQIDNAPEEK			-0.0018759	1375.62	688.819	1375.63	688.82	2	14	24.1.1.6631.2	42.165	621	42.0584	0.822632	5.32873	701	26.48	708	26.61
4	100.12	100.12	99.75	93.91	90.36	gi|68057409	AAX87662.1	elongation factor Tu	1	auto	0	99	AFDQIDNAPEEK			0.0162699	1375.64	688.828	1375.63	688.82	2	17	29.1.1.4774.6	25.415	471	25.3829	0.578959	7.28752	453	21.28	322	17.94
4	100.12	100.12	99.75	93.91	90.36	gi|68057409	AAX87662.1	elongation factor Tu	1	auto	0	99	AFDQIDNAPEEK	Label:13C(6)(I)@5		0.00985428	1381.66	691.835	1381.65	691.83	2	15	29.1.1.4786.4	25.8957	1990	26.1019	0.519581	2.7752	3334	57.74	2126.81	46.12
4	100.12	100.12	99.75	93.91	90.36	gi|68057409	AAX87662.1	elongation factor Tu	1	auto	0	99	AFDQIDNAPEEK			0.0097808	1375.64	688.825	1375.63	688.82	2	15	30.1.1.4403.6	25.6899	1070	25.7617	0.621286	4.4016	1193	34.54	910	30.17
4	100.12	100.12	99.75	93.91	90.36	gi|68057409	AAX87662.1	elongation factor Tu	1	auto	0	99	AFDQIDNAPEEK	Label:13C(6)(I)@5		0.0080917	1381.65	691.834	1381.65	691.83	2	17	33.1.1.4320.2	25.3135	3918	25.4926	1.55631	2.6136	2230	47.22	4261	65.28
4	100.12	100.12	99.75	93.91	90.36	gi|68057409	AAX87662.1	elongation factor Tu	1	auto	0	99	AFDQIDNAPEEK	Label:13C(6)(I)@5		0.00176918	1381.65	691.831	1381.65	691.83	2	16	35.1.1.4538.6	25.77	1756	25.9067	1.03714	3.50189	1456	38.16	1854	43.06
4	100.12	100.12	99.75	93.91	90.36	gi|68057409	AAX87662.1	elongation factor Tu	1	auto	0	99	AFDQIDNAPEEK	Label:13C(6)(I)@5		0.00535669	1381.65	691.833	1381.65	691.83	2	15	16.1.1.3020.2	24.3484	2757	24.3723	0.675805	2.42981	3735	61.11	3099	55.67
4	100.12	100.12	99.75	93.91	90.36	gi|68057409	AAX87662.1	elongation factor Tu	1	auto	0	99	AFDQIDNAPEEK			0.00674932	1375.63	688.823	1375.63	688.82	2	14	20.1.1.6999.2	41.7462	2845	41.4575	1.33208	2.26913	3130	55.95	5119	71.55
4	100.12	100.12	99.75	93.91	90.36	gi|68057409	AAX87662.1	elongation factor Tu	1	auto	0	99	AFDQIDNAPEEK			-0.000269825	1375.63	688.82	1375.63	688.82	2	15	21.1.1.6136.2	40.5637	9153	40.273	0.843197	1.39488	10104	100.52	10460	102.27
4	100.12	100.12	99.75	93.91	90.36	gi|68057409	AAX87662.1	elongation factor Tu	1	auto	0	99	AFDQIDNAPEEK			0.00175984	1375.63	688.821	1375.63	688.82	2	14	35.1.1.4540.3	25.8328	1387	25.9067	1.03714	3.50189	1456	38.16	1854	43.06
4	100.12	100.12	99.75	93.91	90.36	gi|68057409	AAX87662.1	elongation factor Tu	1	auto	0	99	AFDQIDNAPEEK	Label:13C(6)(I)@5		0.00728573	1381.65	691.834	1381.65	691.83	2	13	1.1.1.4335.4	25.6444	1476	25.7636	1.97534	4.92217	583.04	24.15	1414	37.6
4	100.12	100.12	99.75	93.91	90.36	gi|68057409	AAX87662.1	elongation factor Tu	1	auto	0	99	AFDQIDNAPEEK			0.0153311	1375.64	688.828	1375.63	688.82	2	12	22.1.1.6161.3	41.283	612	41.2718	100		0	0	974	31.21
4	100.12	100.12	99.75	93.91	90.36	gi|68057409	AAX87662.1	elongation factor Tu	1	auto	0	99	AFDQIDNAPEEK			-0.000789021	1375.62	688.82	1375.63	688.82	2	8	6.1.1.6182.7	37.6249	2376	37.8603	1.02617	2.77588	2328	48.25	2933	54.16
4	100.12	100.12	99.75	93.91	90.36	gi|68057409	AAX87662.1	elongation factor Tu	1	auto	0	99	AFDQIDNAPEEK	Label:13C(6)(I)@5		0.00845043	1381.65	691.834	1381.65	691.83	2	14	17.1.1.4349.2	24.1972	3971	24.2216	0.827535	2.11484	4436	66.6	4507	67.13
4	100.12	100.12	99.75	93.91	90.36	gi|68057409	AAX87662.1	elongation factor Tu	1	auto	0	99	AFDQIDNAPEEK			0.0101173	1375.64	688.825	1375.63	688.82	2	13	19.1.1.4563.3	24.3151	862	24.427	0.754992	4.87203	876	29.6	812	28.5
4	100.12	100.12	99.75	93.91	90.36	gi|68057409	AAX87662.1	elongation factor Tu	1	auto	0	99	AFDQIDNAPEEK			0.0157329	1375.64	688.828	1375.63	688.82	2	13	19.1.1.4573.6	24.6513	802	24.6268	0.706766	4.95414	877	29.61	761	27.59
4	100.12	100.12	99.75	93.91	90.36	gi|68057409	AAX87662.1	elongation factor Tu	1	auto	0	99	AFDQIDNAPEEK			0.00686726	1375.63	688.823	1375.63	688.82	2	15	32.1.1.4949.5	26.3996	2739	26.5118	1.20539	2.37804	2963	54.43	4385	66.22
4	100.12	100.12	99.75	93.91	90.36	gi|68057409	AAX87662.1	elongation factor Tu	1	auto	0	99	AFDQIDNAPEEK	Label:13C(6)(I)@5		0.00778598	1381.65	691.834	1381.65	691.83	2	13	7.1.1.6682.4	38.1415	818	38.3313	1.07589	5.00126	702.54	26.51	928	30.46
4	100.12	100.12	99.75	93.91	90.36	gi|68057409	AAX87662.1	elongation factor Tu	1	auto	0	99	AFDQIDNAPEEK	Label:13C(6)(I)@5		-0.00378727	1381.64	691.828	1381.65	691.83	2	13	24.1.1.6635.4	42.3439	7161	42.7392	46.5104	6.17321	267	16.34	15246.5	123.48
4	100.12	100.12	99.75	93.91	90.36	gi|68057409	AAX87662.1	elongation factor Tu	1	auto	0	99	AFDQIDNAPEEK	Label:13C(6)(I)@5		0.000179213	1381.65	691.83	1381.65	691.83	2	14	34.1.1.4364.2	25.7314	2843	25.8633	1.34	2.95147	1846	42.97	3037	55.11
4	100.12	100.12	99.75	93.91	90.36	gi|68057409	AAX87662.1	elongation factor Tu	1	auto	0	99	AFDQIDNAPEEK			0.0256873	1375.65	688.833	1375.63	688.82	2	13	28.1.1.4480.6	25.42	1020	25.4301	0.767386	4.4957	1020	31.94	961	31
4	100.12	100.12	99.75	93.91	90.36	gi|68057409	AAX87662.1	elongation factor Tu	1	auto	0	99	AFDQIDNAPEEK	Label:13C(6)(I)@5		0.00211468	1381.65	691.831	1381.65	691.83	2	13	8.1.1.3786.5	23.9462	3789	24.0806	1.19521	2.48096	2732	52.27	4009	63.32
4	100.12	100.12	99.75	93.91	90.36	gi|68057409	AAX87662.1	elongation factor Tu	1	auto	0	99	AFDQIDNAPEEK			0.0084466	1375.63	688.824	1375.63	688.82	2	14	33.1.1.4321.2	25.3436	2173	25.531	1.45469	2.62903	2257	47.51	4031	63.49
4	100.12	100.12	99.75	93.91	90.36	gi|68057409	AAX87662.1	elongation factor Tu	1	auto	0	99	AFDQIDNAPEEK	Label:13C(6)(I)@5		0.00094021	1381.65	691.831	1381.65	691.83	2	14	2.1.1.6617.6	38.7582	4052	38.5101	1.15082	2.34895	3095	55.63	4373	66.13
4	100.12	100.12	99.75	93.91	90.36	gi|68057409	AAX87662.1	elongation factor Tu	1	auto	0	99	AFDQIDNAPEEK			0.00145431	1375.63	688.821	1375.63	688.82	2	8	3.1.1.5607.7	36.1865	987	36.3829	1.20352	4.03831	1028	32.06	1519	38.97
4	100.12	100.12	99.75	93.91	90.36	gi|68057409	AAX87662.1	elongation factor Tu	1	auto	0	99	AFDQIDNAPEEK			0.00404278	1375.63	688.822	1375.63	688.82	2	15	25.1.1.6364.3	42.1481	1233	42.138	1.00868	3.61917	1380	37.15	1709	41.34
4	100.12	100.12	99.75	93.91	90.36	gi|68057409	AAX87662.1	elongation factor Tu	1	auto	0	99	AFDQIDNAPEEK			0.0194307	1375.65	688.83	1375.63	688.82	2	12	17.1.1.4332.4	23.7118	607	23.7846	1.17108	5.16768	635	25.2	913	30.22
4	100.12	100.12	99.75	93.91	90.36	gi|68057409	AAX87662.1	elongation factor Tu	1	auto	0	99	AFDQIDNAPEEK	Label:13C(6)(I)@5		-0.00255502	1381.64	691.829	1381.65	691.83	2	12	25.1.1.6380.5	42.6658	1389	42.7078	1.60789	4.53317	733	27.07	1447	38.04
4	100.12	100.12	99.75	93.91	90.36	gi|68057409	AAX87662.1	elongation factor Tu	1	auto	0	99	AFDQIDNAPEEK	Label:13C(6)(I)@5		0.00164061	1381.65	691.831	1381.65	691.83	2	15	10.1.1.4658.2	24.2926	1558	24.4263	1.16817	3.65415	1271.07	35.65	1823	42.7
4	100.12	100.12	99.75	93.91	90.36	gi|68057409	AAX87662.1	elongation factor Tu	1	auto	0	99	AFDQIDNAPEEK			0.00308183	1375.63	688.822	1375.63	688.82	2	13	2.1.1.6619.3	38.8067	1973	38.6828	1.36965	2.74086	2123	46.08	3570	59.75
4	100.12	100.12	99.75	93.91	90.36	gi|68057409	AAX87662.1	elongation factor Tu	1	auto	0	99	AFDQIDNAPEEK			0.00558773	1375.63	688.823	1375.63	688.82	2	12	9.1.1.4109.2	24.0654	2202	24.2388	1.37488	2.62492	2311	48.07	3901	62.46
4	100.12	100.12	99.75	93.91	90.36	gi|68057409	AAX87662.1	elongation factor Tu	1	auto	0	99	AFDQIDNAPEEK			0.000433449	1375.63	688.82	1375.63	688.82	2	14	10.1.1.4656.5	24.2378	1128	24.4263	1.16817	3.65415	1271.07	35.65	1823	42.7
4	100.12	100.12	99.75	93.91	90.36	gi|68057409	AAX87662.1	elongation factor Tu	1	auto	0	99	AFDQIDNAPEEK			0.00906368	1375.63	688.825	1375.63	688.82	2	11	2.1.1.6549.5	36.7903	579	36.8016	1.13275	5.33513	604	24.58	840	28.98
4	100.12	100.12	99.75	93.91	90.36	gi|68057409	AAX87662.1	elongation factor Tu	1	auto	0	99	AFDQIDNAPEEK	Label:13C(6)(I)@5		0.00604994	1381.65	691.833	1381.65	691.83	2	12	12.1.1.4024.2	24.1802	1830	24.329	1.81104	3.90018	953	30.87	2119	46.03
4	100.12	100.12	99.75	93.91	90.36	gi|68057409	AAX87662.1	elongation factor Tu	1	auto	0	99	AFDQIDNAPEEK	Label:13C(6)(I)@5		0.00554368	1381.65	691.833	1381.65	691.83	2	13	32.1.1.4971.4	27.1357	1743	27.3826	4.99133	4.9023	484	22	2966	54.46
4	100.12	100.12	99.75	93.91	90.36	gi|68057409	AAX87662.1	elongation factor Tu	1	auto	0	99	AFDQIDNAPEEK	Label:13C(6)(I)@5		0.00261387	1381.65	691.831	1381.65	691.83	2	13	32.1.1.4950.2	26.4184	4243	26.5463	1.20369	2.38197	2955	54.36	4367	66.08
4	100.12	100.12	99.75	93.91	90.36	gi|68057409	AAX87662.1	elongation factor Tu	1	auto	0	99	AFDQIDNAPEEK	Label:13C(6)(I)@5		0.00612914	1381.65	691.833	1381.65	691.83	2	14	18.1.1.4226.2	24.6209	1922	24.6153	0.891163	3.22675	1838	42.87	2011	44.84
4	100.12	100.12	99.75	93.91	90.36	gi|68057409	AAX87662.1	elongation factor Tu	1	auto	0	99	AFDQIDNAPEEK			0.00535987	1375.63	688.823	1375.63	688.82	2	13	18.1.1.4207.5	24.059	1704	24.2486	1.31921	3.05742	1730	41.59	2802	52.93
4	100.12	100.12	99.75	93.91	90.36	gi|68057409	AAX87662.1	elongation factor Tu	1	auto	0	99	AFDQIDNAPEEK	Label:13C(6)(I)@5		-0.0045474	1381.64	691.828	1381.65	691.83	2	12	11.1.1.4212.2	23.9929	4652	24.1597	1.51147	2.35013	2786	52.78	5170	71.9
4	100.12	100.12	99.75	93.91	90.36	gi|68057409	AAX87662.1	elongation factor Tu	1	auto	0	99	AFDQIDNAPEEK			0.0228885	1375.65	688.832	1375.63	688.82	2	12	27.1.1.4092.6	24.5788	692	24.6252	0.653877	5.60452	715	26.74	574	23.96
4	100.12	100.12	99.75	93.91	90.36	gi|68057409	AAX87662.1	elongation factor Tu	1	auto	0	99	AFDQIDNAPEEK	Label:13C(6)(I)@5		0.0173472	1381.66	691.839	1381.65	691.83	2	12	13.1.1.4504.4	24.5849	204	24.5175	1.64595	12.3502	98	9.9	198.04	14.07
4	100.12	100.12	99.75	93.91	90.36	gi|68057409	AAX87662.1	elongation factor Tu	1	auto	0	98.92	AFDQIDNAPEEK			0.00602645	1375.63	688.823	1375.63	688.82	2	11	23.1.1.6594.5	41.0754	581	41.343	1.23443	5.37766	574.04	23.96	870	29.5
4	100.12	100.12	99.75	93.91	90.36	gi|68057409	AAX87662.1	elongation factor Tu	1	auto	0	98.76	AFDQIDNAPEEK	Label:13C(6)(I)@5		0.00371024	1381.65	691.832	1381.65	691.83	2	11	28.1.1.4497.6	25.9962	4044	26.1811	0.488563	1.92773	7177	84.72	4305	65.61
4	100.12	100.12	99.75	93.91	90.36	gi|68057409	AAX87662.1	elongation factor Tu	1	auto	0	97.83	AFDQIDNAPEEK			0.00499306	1375.63	688.823	1375.63	688.82	2	12	31.1.1.3956.2	24.9907	2362	25.2331	0.697008	2.90774	2565	50.65	2195	46.85
4	100.12	100.12	99.75	93.91	90.36	gi|68057409	AAX87662.1	elongation factor Tu	1	auto	0	97.76	AFDQIDNAPEEK	Label:13C(6)(I)@5		-0.00684577	1381.64	691.827	1381.65	691.83	2	10	21.1.1.6191.6	42.1225	1038	42.1578	4.91399	8.02365	181	13.45	1092	33.05
4	100.12	100.12	99.75	93.91	90.36	gi|68057409	AAX87662.1	elongation factor Tu	1	auto	0	95.79	AFDQIDNAPEEK	Label:13C(6)(I)@5		0.0090683	1381.65	691.835	1381.65	691.83	2	11	33.1.1.4336.5	25.9627	3702	25.531	1.45469	2.62903	2257	47.51	4031	63.49
4	100.12	100.12	99.75	93.91	90.36	gi|68057409	AAX87662.1	elongation factor Tu	1	auto	0	94.85	AFDQIDNAPEEK			0.020044	1375.65	688.83	1375.63	688.82	2	7	5.1.1.5893.7	36.6363	939	36.8539	0.01		881	29.68	0	0
4	100.12	100.12	99.75	93.91	90.36	gi|68057409	AAX87662.1	elongation factor Tu	1	auto	0	93.42	AFDQIDNAPEEK			0.0108037	1375.64	688.825	1375.63	688.82	2	10	26.1.1.4839.6	25.2291	963	25.4684	0.778783	4.67788	935	30.58	894	29.9
4	100.12	100.12	99.75	93.91	90.36	gi|68057409	AAX87662.1	elongation factor Tu	1	auto	0	89.64	AFDQIDNAPEEK			0.0021052	1375.63	688.821	1375.63	688.82	2	7	2.1.1.6625.7	38.9951	1973	38.6828	1.36965	2.74086	2123	46.08	3570	59.75
4	100.12	100.12	99.75	93.91	90.36	gi|68057409	AAX87662.1	elongation factor Tu	1	auto	0	83	AFDQIDNAPEEK			0.0119362	1375.64	688.826	1375.63	688.82	2	9	21.1.1.6064.5	38.5509	674	38.7119	1.21947	4.83341	714	26.72	1069	32.7
4	100.12	100.12	99.75	93.91	90.36	gi|68057409	AAX87662.1	elongation factor Tu	1	auto	0	81.43	AFDQIDNAPEEK			0.00907113	1375.63	688.825	1375.63	688.82	2	9	16.1.1.3000.3	23.7757	461	23.7969	0.780171	6.25782	522	22.85	500	22.36
4	100.12	100.12	99.75	93.91	90.36	gi|68057409	AAX87662.1	elongation factor Tu	1	auto	0	73.7	AFDQIDNAPEEK	Label:13C(6)(I)@5		0.0132116	1381.66	691.837	1381.65	691.83	2	6	17.1.1.4335.7	23.808	2063	24.0474	1.26474	3.42421	1402	37.44	2177	46.66
4	100.12	100.12	99.75	93.91	90.36	gi|68057409	AAX87662.1	elongation factor Tu	1	auto	0	67.39	AFDQIDNAPEEK			0.0163766	1375.64	688.828	1375.63	688.82	2	8	15.1.1.3917.6	23.6834	1134	23.8112	0.627486	4.44463	1163.04	34.1	896	29.93
4	100.12	100.12	99.75	93.91	90.36	gi|68057409	AAX87662.1	elongation factor Tu	1	auto	0	57.42	AFDQIDNAPEEK	Label:13C(6)(I)@5		0.0118611	1381.66	691.836	1381.65	691.83	2	9	20.1.1.6939.5	40.0509	752	40.0332	100		0	0	768	27.71
4	100.12	100.12	99.75	93.91	90.36	gi|68057409	AAX87662.1	elongation factor Tu	1	auto	0	99	AGENIGALLR	Label:13C(6)(I)@5		-0.0114747	1018.58	510.295	1018.59	510.301	2	14	1.1.1.4540.3	33.5404	8371	33.6996	0.548116	1.41809	12362	111.18	8319	91.21
4	100.12	100.12	99.75	93.91	90.36	gi|68057409	AAX87662.1	elongation factor Tu	1	auto	0	99	AGENIGALLR			-0.0115643	1012.56	507.285	1012.57	507.291	2	16	11.1.1.4467.6	31.6565	18462	31.6657	0.386286	1.25742	19660	140.21	9324	96.56
4	100.12	100.12	99.75	93.91	90.36	gi|68057409	AAX87662.1	elongation factor Tu	1	auto	0	99	AGENIGALLR			0.00281477	1012.57	507.292	1012.57	507.291	2	13	14.1.1.4539.7	32.1466	24477	32.0681	0.481094	1.06427	23775	154.19	14043	118.5
4	100.12	100.12	99.75	93.91	90.36	gi|68057409	AAX87662.1	elongation factor Tu	1	auto	0	99	AGENIGALLR	Label:13C(6)(I)@5		-0.0010015	1018.59	510.3	1018.59	510.301	2	14	14.1.1.4540.4	32.1666	14473	32.0681	0.481094	1.06427	23775	154.19	14043	118.5
4	100.12	100.12	99.75	93.91	90.36	gi|68057409	AAX87662.1	elongation factor Tu	1	auto	0	99	AGENIGALLR			0.00281477	1012.57	507.292	1012.57	507.291	2	14	14.1.1.4541.7	32.2249	24477	32.0681	0.481094	1.06427	23775	154.19	14043	118.5
4	100.12	100.12	99.75	93.91	90.36	gi|68057409	AAX87662.1	elongation factor Tu	1	auto	0	99	AGENIGALLR			-0.00516732	1012.56	507.288	1012.57	507.291	2	16	15.1.1.4200.6	32.1179	18007	32.1263	0.337435	1.33898	19040	137.99	7888	88.81
4	100.12	100.12	99.75	93.91	90.36	gi|68057409	AAX87662.1	elongation factor Tu	1	auto	0	99	AGENIGALLR	Label:13C(6)(I)@5		-0.00633666	1018.58	510.298	1018.59	510.301	2	14	17.1.1.4608.2	32.112	2730	31.7965	0.503923	2.36549	4676	68.38	2893	53.79
4	100.12	100.12	99.75	93.91	90.36	gi|68057409	AAX87662.1	elongation factor Tu	1	auto	0	99	AGENIGALLR	Label:13C(6)(I)@5		-0.00931328	1018.58	510.296	1018.59	510.301	2	13	22.1.1.6557.2	53.284	2374	53.3071	0.994421	3.46852	1512	38.88	1846	42.97
4	100.12	100.12	99.75	93.91	90.36	gi|68057409	AAX87662.1	elongation factor Tu	1	auto	0	99	AGENIGALLR			-0.000399268	1012.57	507.29	1012.57	507.291	2	13	24.1.1.6896.2	54.6578	1775	54.6523	1.09752	3.42527	1485	38.54	2001	44.73
4	100.12	100.12	99.75	93.91	90.36	gi|68057409	AAX87662.1	elongation factor Tu	1	auto	0	99	AGENIGALLR			-0.0101479	1012.56	507.286	1012.57	507.291	2	11	28.1.1.4710.7	33.5685	12471	33.8024	0.251376	1.83548	12585	112.18	3884.07	62.32
4	100.12	100.12	99.75	93.91	90.36	gi|68057409	AAX87662.1	elongation factor Tu	1	auto	0	99	AGENIGALLR			-0.0113687	1012.56	507.285	1012.57	507.291	2	13	28.1.1.4749.3	35.0351	976	35.0154	0.695764	5.43788	734	27.09	627	25.04
4	100.12	100.12	99.75	93.91	90.36	gi|68057409	AAX87662.1	elongation factor Tu	1	auto	0	99	AGENIGALLR			-0.0125894	1012.55	507.284	1012.57	507.291	2	9	28.1.1.4862.7	40.6414	627	40.5733	0.597415	7.09982	469	21.66	344	18.55
4	100.12	100.12	99.75	93.91	90.36	gi|68057409	AAX87662.1	elongation factor Tu	1	auto	0	99	AGENIGALLR			-0.00582367	1012.56	507.288	1012.57	507.291	2	14	31.1.1.4143.5	32.4375	13888	32.5837	0.444469	1.42549	13940	118.07	7607	87.22
4	100.12	100.12	99.75	93.91	90.36	gi|68057409	AAX87662.1	elongation factor Tu	1	auto	0	99	AGENIGALLR	Label:13C(6)(I)@5		-0.00709017	1018.58	510.297	1018.59	510.301	2	9	34.1.1.4788.7	43.8469	611	43.7871	1.12141	7.07223	345	18.57	475	21.79
4	100.12	100.12	99.75	93.91	90.36	gi|68057409	AAX87662.1	elongation factor Tu	1	auto	0	99	AGENIGALLR	Label:13C(6)(I)@5		-0.0179033	1018.57	510.292	1018.59	510.301	2	13	35.1.1.4738.2	33.4863	5487	33.5968	0.505762	1.71098	8917	94.43	5537	74.41
4	100.12	100.12	99.75	93.91	90.36	gi|68057409	AAX87662.1	elongation factor Tu	1	auto	0	99	AGENIGALLR			-0.000150094	1012.57	507.291	1012.57	507.291	2	14	11.1.1.4483.2	32.1475	15021	31.8233	0.470464	1.31952	15687	125.25	9061	95.19
4	100.12	100.12	99.75	93.91	90.36	gi|68057409	AAX87662.1	elongation factor Tu	1	auto	0	99	AGENIGALLR	Label:13C(6)(I)@5		-0.00942408	1018.58	510.296	1018.59	510.301	2	12	12.1.1.4255.5	31.695	18482	31.9751	0.845938	1.06419	17332	131.65	18001	134.17
4	100.12	100.12	99.75	93.91	90.36	gi|68057409	AAX87662.1	elongation factor Tu	1	auto	0	99	AGENIGALLR			0.00281477	1012.57	507.292	1012.57	507.291	2	12	14.1.1.4533.5	31.8674	24477	32.0681	0.481094	1.06427	23775	154.19	14043	118.5
4	100.12	100.12	99.75	93.91	90.36	gi|68057409	AAX87662.1	elongation factor Tu	1	auto	0	99	AGENIGALLR			-0.00438787	1012.56	507.288	1012.57	507.291	2	14	16.1.1.3266.2	31.7076	8676	31.8232	0.273724	2.08377	9156	95.69	3077	55.47
4	100.12	100.12	99.75	93.91	90.36	gi|68057409	AAX87662.1	elongation factor Tu	1	auto	0	99	AGENIGALLR	Label:13C(6)(I)@5		-0.0039206	1018.58	510.299	1018.59	510.301	2	10	16.1.1.3286.7	32.344	2476	32.0069	0.395162	2.41343	5256	72.5	2550	50.5
4	100.12	100.12	99.75	93.91	90.36	gi|68057409	AAX87662.1	elongation factor Tu	1	auto	0	99	AGENIGALLR			-0.00261194	1012.56	507.289	1012.57	507.291	2	13	19.1.1.4801.3	31.5235	2516	31.731	0.655023	3.67042	1665	40.8	1339	36.59
4	100.12	100.12	99.75	93.91	90.36	gi|68057409	AAX87662.1	elongation factor Tu	1	auto	0	99	AGENIGALLR	Label:13C(6)(I)@5		-0.0113802	1018.58	510.295	1018.59	510.301	2	14	21.1.1.6584.2	53.9611	2661	53.9554	1.0709	2.80974	2230	47.22	2932	54.15
4	100.12	100.12	99.75	93.91	90.36	gi|68057409	AAX87662.1	elongation factor Tu	1	auto	0	99	AGENIGALLR	Label:13C(6)(I)@5		-0.0120952	1018.57	510.295	1018.59	510.301	2	12	34.1.1.4723.5	39.5496	728	39.6176	0.938303	6.11227	500	22.36	576	24
4	100.12	100.12	99.75	93.91	90.36	gi|68057409	AAX87662.1	elongation factor Tu	1	auto	0	99	AGENIGALLR			-0.00741506	1012.56	507.287	1012.57	507.291	2	13	35.1.1.4739.2	33.5295	13105	33.728	0.344726	1.54206	14141	118.92	5985	77.36
4	100.12	100.12	99.75	93.91	90.36	gi|68057409	AAX87662.1	elongation factor Tu	1	auto	0	99	AGENIGALLR	Label:13C(6)(I)@5		0.00203056	1018.59	510.302	1018.59	510.301	2	13	36.1.1.4952.6	33.7547	2656	33.8969	2.0433	3.0517	1502	38.76	3768	61.38
4	100.12	100.12	99.75	93.91	90.36	gi|68057409	AAX87662.1	elongation factor Tu	1	auto	0	99	AGENIGALLR	Label:13C(6)(I)@5		-0.00419972	1018.58	510.298	1018.59	510.301	2	13	6.1.1.6620.2	50.1282	3192	49.9132	0.96914	2.53687	2860	53.48	3403	58.34
4	100.12	100.12	99.75	93.91	90.36	gi|68057409	AAX87662.1	elongation factor Tu	1	auto	0	99	AGENIGALLR	Label:13C(6)(I)@5		-0.00643321	1018.58	510.297	1018.59	510.301	2	14	12.1.1.4264.4	31.9886	17922	31.9402	0.86149	1.06105	17281	131.46	18278	135.2
4	100.12	100.12	99.75	93.91	90.36	gi|68057409	AAX87662.1	elongation factor Tu	1	auto	0	99	AGENIGALLR	Label:13C(6)(I)@5		-0.00715598	1018.58	510.297	1018.59	510.301	2	12	28.1.1.4736.5	34.5381	2182	34.1341	0.510019	2.60467	3828	61.87	2397	48.96
4	100.12	100.12	99.75	93.91	90.36	gi|68057409	AAX87662.1	elongation factor Tu	1	auto	0	99	AGENIGALLR	Label:13C(6)(I)@5		-0.00130341	1018.59	510.3	1018.59	510.301	2	12	29.1.1.4957.2	33.7543	6724	33.8986	0.335236	1.44612	16400	128.06	6750	82.16
4	100.12	100.12	99.75	93.91	90.36	gi|68057409	AAX87662.1	elongation factor Tu	1	auto	0	99	AGENIGALLR	Label:13C(6)(I)@5		-0.0157059	1018.57	510.293	1018.59	510.301	2	14	35.1.1.4744.2	33.7339	5755	33.728	0.344726	1.54206	14141	118.92	5985	77.36
4	100.12	100.12	99.75	93.91	90.36	gi|68057409	AAX87662.1	elongation factor Tu	1	auto	0	99	AGENIGALLR			-0.00408407	1012.56	507.288	1012.57	507.291	2	13	36.1.1.4953.2	33.7794	2311	33.8969	2.0433	3.0517	1502	38.76	3768	61.38
4	100.12	100.12	99.75	93.91	90.36	gi|68057409	AAX87662.1	elongation factor Tu	1	auto	0	99	AGENIGALLR			-0.00454468	1012.56	507.288	1012.57	507.291	2	13	3.1.1.6092.4	50.0013	3487	49.6872	0.862061	2.29298	3699	60.82	3915	62.57
4	100.12	100.12	99.75	93.91	90.36	gi|68057409	AAX87662.1	elongation factor Tu	1	auto	0	99	AGENIGALLR			-0.00589736	1012.56	507.288	1012.57	507.291	2	12	7.1.1.6985.5	50.5733	549	50.5944	1.38797	7.34727	294	17.15	501	22.38
4	100.12	100.12	99.75	93.91	90.36	gi|68057409	AAX87662.1	elongation factor Tu	1	auto	0	99	AGENIGALLR	Label:13C(6)(I)@5		-0.0116035	1018.58	510.295	1018.59	510.301	2	12	7.1.1.6988.3	50.7335	511	50.5944	1.36027	7.37544	294	17.15	491	22.16
4	100.12	100.12	99.75	93.91	90.36	gi|68057409	AAX87662.1	elongation factor Tu	1	auto	0	99	AGENIGALLR	Label:13C(6)(I)@5		-0.00680332	1018.58	510.297	1018.59	510.301	2	13	32.1.1.5303.6	39.8392	872	39.9546	0.920961	5.44805	635	25.2	718	26.8
4	100.12	100.12	99.75	93.91	90.36	gi|68057409	AAX87662.1	elongation factor Tu	1	auto	0	99	AGENIGALLR	Label:13C(6)(I)@5		-0.010522	1018.58	510.295	1018.59	510.301	2	13	33.1.1.4675.2	39.3351	1128	39.4267	1.2568	5.07868	639	25.28	986	31.4
4	100.12	100.12	99.75	93.91	90.36	gi|68057409	AAX87662.1	elongation factor Tu	1	auto	0	99	AGENIGALLR	Label:13C(6)(I)@5		-0.0182426	1018.57	510.291	1018.59	510.301	2	14	8.1.1.4039.2	31.4395	7121	31.3714	0.573499	1.54496	10139	100.69	7139	84.49
4	100.12	100.12	99.75	93.91	90.36	gi|68057409	AAX87662.1	elongation factor Tu	1	auto	0	99	AGENIGALLR			-0.00701689	1012.56	507.287	1012.57	507.291	2	15	8.1.1.4042.4	31.5363	17776	31.5545	0.28878	1.41234	19154	138.4	6791.04	82.41
4	100.12	100.12	99.75	93.91	90.36	gi|68057409	AAX87662.1	elongation factor Tu	1	auto	0	99	AGENIGALLR	Label:13C(6)(I)@5		-0.0197198	1018.57	510.291	1018.59	510.301	2	15	9.1.1.4359.2	31.5369	6971	31.5012	0.59473	1.57331	9573	97.84	6990	83.61
4	100.12	100.12	99.75	93.91	90.36	gi|68057409	AAX87662.1	elongation factor Tu	1	auto	0	99	AGENIGALLR			-0.014262	1012.55	507.283	1012.57	507.291	2	15	9.1.1.4360.3	31.5709	15862	31.59	0.309505	1.48155	16545	128.63	6287	79.29
4	100.12	100.12	99.75	93.91	90.36	gi|68057409	AAX87662.1	elongation factor Tu	1	auto	0	99	AGENIGALLR			-0.00431267	1012.56	507.288	1012.57	507.291	2	13	30.1.1.4624.3	33.5251	2550	33.4718	0.65112	3.63848	1700	41.23	1359	36.86
4	100.12	100.12	99.75	93.91	90.36	gi|68057409	AAX87662.1	elongation factor Tu	1	auto	0	99	AGENIGALLR			-0.0183734	1012.55	507.281	1012.57	507.291	2	13	34.1.1.4588.4	33.4636	9961	33.7183	0.254551	2.01604	10332	101.65	3229	56.82
4	100.12	100.12	99.75	93.91	90.36	gi|68057409	AAX87662.1	elongation factor Tu	1	auto	0	99	AGENIGALLR	Label:13C(6)(I)@5		-0.0182426	1018.57	510.291	1018.59	510.301	2	13	8.1.1.4034.5	31.2962	7184	31.3714	0.573499	1.54496	10139	100.69	7139	84.49
4	100.12	100.12	99.75	93.91	90.36	gi|68057409	AAX87662.1	elongation factor Tu	1	auto	0	99	AGENIGALLR	Label:13C(6)(I)@5		-0.00609465	1018.58	510.298	1018.59	510.301	2	13	20.1.1.7405.2	53.6788	2215	53.7013	0.912239	2.96718	2150	46.37	2408	49.07
4	100.12	100.12	99.75	93.91	90.36	gi|68057409	AAX87662.1	elongation factor Tu	1	auto	0	99	AGENIGALLR	Label:13C(6)(I)@5		-0.00200176	1018.58	510.3	1018.59	510.301	2	12	24.1.1.6918.2	55.9364	949	55.9292	0.994288	5.51516	598	24.45	730	27.02
4	100.12	100.12	99.75	93.91	90.36	gi|68057409	AAX87662.1	elongation factor Tu	1	auto	0	99	AGENIGALLR	Label:13C(6)(I)@5		-0.0213913	1018.57	510.29	1018.59	510.301	2	13	32.1.1.5338.4	41.9947	1830	41.6901	1.71872	4.59226	699	26.44	1475	38.41
4	100.12	100.12	99.75	93.91	90.36	gi|68057409	AAX87662.1	elongation factor Tu	1	auto	0	99	AGENIGALLR	Label:13C(6)(I)@5		-0.0136917	1018.57	510.294	1018.59	510.301	2	11	35.1.1.4871.3	39.683	645	39.7256	0.736779	6.33848	524	22.89	474	21.77
4	100.12	100.12	99.75	93.91	90.36	gi|68057409	AAX87662.1	elongation factor Tu	1	auto	0	99	AGENIGALLR			-0.00770294	1012.56	507.287	1012.57	507.291	2	14	2.1.1.6968.2	48.9801	2985	49.1807	0.612227	2.71501	3161	56.22	2376	48.74
4	100.12	100.12	99.75	93.91	90.36	gi|68057409	AAX87662.1	elongation factor Tu	1	auto	0	99	AGENIGALLR			-0.00266005	1012.56	507.289	1012.57	507.291	2	13	5.1.1.6341.6	50.5883	9811	50.5354	0.673439	1.45355	10457	102.26	8646	92.98
4	100.12	100.12	99.75	93.91	90.36	gi|68057409	AAX87662.1	elongation factor Tu	1	auto	0	99	AGENIGALLR	Label:13C(6)(I)@5		-0.00320209	1018.58	510.299	1018.59	510.301	2	12	32.1.1.5385.6	46.1842	970	46.0483	1.24618	6.42975	400	20	612	24.74
4	100.12	100.12	99.75	93.91	90.36	gi|68057409	AAX87662.1	elongation factor Tu	1	auto	0	99	AGENIGALLR	Label:13C(6)(I)@5		-0.0133297	1018.57	510.294	1018.59	510.301	2	12	33.1.1.4656.6	38.3242	1502	38.1049	3.17501	4.86874	530	23.02	2066	45.45
4	100.12	100.12	99.75	93.91	90.36	gi|68057409	AAX87662.1	elongation factor Tu	1	auto	0	99	AGENIGALLR	Label:13C(6)(I)@5		-0.00328184	1018.58	510.299	1018.59	510.301	2	14	2.1.1.7012.6	50.3054	1868	50.2264	0.693209	3.39479	1887	43.44	1606	40.07
4	100.12	100.12	99.75	93.91	90.36	gi|68057409	AAX87662.1	elongation factor Tu	1	auto	0	99	AGENIGALLR	Label:13C(6)(I)@5		-0.0083903	1018.58	510.296	1018.59	510.301	2	13	32.1.1.5217.3	35.7041	1818	35.6923	1.17447	3.44159	1430	37.82	2062	45.41
4	100.12	100.12	99.75	93.91	90.36	gi|68057409	AAX87662.1	elongation factor Tu	1	auto	0	99	AGENIGALLR	Label:13C(6)(I)@5		-0.00832461	1018.58	510.296	1018.59	510.301	2	12	33.1.1.4758.5	45.4457	897	45.6125	1.3414	6.43666	388	19.7	639	25.28
4	100.12	100.12	99.75	93.91	90.36	gi|68057409	AAX87662.1	elongation factor Tu	1	auto	0	99	AGENIGALLR			0.00152766	1012.57	507.291	1012.57	507.291	2	13	4.1.1.6912.2	51.45	507	51.443	1.005	7.51052	321	17.92	396.08	19.9
4	100.12	100.12	99.75	93.91	90.36	gi|68057409	AAX87662.1	elongation factor Tu	1	auto	0	99	AGENIGALLR	Label:13C(6)(I)@5		-0.00669693	1018.58	510.297	1018.59	510.301	2	13	26.1.1.5112.2	34.1305	1236	34.1614	0.529533	4.12429	1492	38.63	970	31.14
4	100.12	100.12	99.75	93.91	90.36	gi|68057409	AAX87662.1	elongation factor Tu	1	auto	0	99	AGENIGALLR	Label:13C(6)(I)@5		-0.00582671	1018.58	510.298	1018.59	510.301	2	12	32.1.1.5364.4	44.0899	732	43.8717	1.18659	5.50739	556	23.58	810	28.46
4	100.12	100.12	99.75	93.91	90.36	gi|68057409	AAX87662.1	elongation factor Tu	1	auto	0	99	AGENIGALLR			-0.0190178	1012.55	507.281	1012.57	507.291	2	12	33.1.1.4540.3	33.2622	15450	33.4342	0.31325	1.45332	17044	130.55	6555	80.96
4	100.12	100.12	99.75	93.91	90.36	gi|68057409	AAX87662.1	elongation factor Tu	1	auto	0	99	AGENIGALLR	Label:13C(6)(I)@5		-0.0114986	1018.58	510.295	1018.59	510.301	2	13	33.1.1.4591.2	35.2628	2310	35.209	1.37256	3.26372	1496	38.68	2521	50.21
4	100.12	100.12	99.75	93.91	90.36	gi|68057409	AAX87662.1	elongation factor Tu	1	auto	0	99	AGENIGALLR	Label:13C(6)(I)@5		-0.0185042	1018.57	510.291	1018.59	510.301	2	12	34.1.1.4587.5	33.4353	4334	33.4847	0.950464	2.21647	3780	61.48	4411	66.42
4	100.12	100.12	99.75	93.91	90.36	gi|68057409	AAX87662.1	elongation factor Tu	1	auto	0	99	AGENIGALLR	Label:13C(6)(I)@5		-0.00373296	1018.58	510.299	1018.59	510.301	2	13	4.1.1.6891.2	50.7379	2490	50.9431	0.730688	2.25998	4140	64.34	3714	60.94
4	100.12	100.12	99.75	93.91	90.36	gi|68057409	AAX87662.1	elongation factor Tu	1	auto	0	99	AGENIGALLR			-0.00431243	1012.56	507.288	1012.57	507.291	2	13	9.1.1.4381.4	32.2224	12082	31.8953	0.511104	1.43676	12564	112.09	7884	88.79
4	100.12	100.12	99.75	93.91	90.36	gi|68057409	AAX87662.1	elongation factor Tu	1	auto	0	99	AGENIGALLR	Label:13C(6)(I)@5		-0.018002	1018.57	510.292	1018.59	510.301	2	13	11.1.1.4457.3	31.3318	8052	31.384	0.905482	1.63472	7108	84.31	7902	88.89
4	100.12	100.12	99.75	93.91	90.36	gi|68057409	AAX87662.1	elongation factor Tu	1	auto	0	99	AGENIGALLR			0.00128909	1012.57	507.291	1012.57	507.291	2	13	25.1.1.6773.2	55.4988	1799	55.5275	0.857302	3.85433	1313	36.24	1382	37.18
4	100.12	100.12	99.75	93.91	90.36	gi|68057409	AAX87662.1	elongation factor Tu	1	auto	0	99	AGENIGALLR	Label:13C(6)(I)@5		-0.0227295	1018.56	510.289	1018.59	510.301	2	14	33.1.1.4543.2	33.3595	5461	33.2841	1.28472	2.09083	3738	61.14	5896	76.79
4	100.12	100.12	99.75	93.91	90.36	gi|68057409	AAX87662.1	elongation factor Tu	1	auto	0	99	AGENIGALLR			-0.0192009	1012.55	507.281	1012.57	507.291	2	13	33.1.1.4546.7	33.5123	14994	33.5185	0.305562	1.50071	16276	127.58	6106	78.14
4	100.12	100.12	99.75	93.91	90.36	gi|68057409	AAX87662.1	elongation factor Tu	1	auto	0	99	AGENIGALLR			-0.00939745	1012.56	507.286	1012.57	507.291	2	13	8.1.1.4036.2	31.3471	17770	31.5545	0.28878	1.41234	19154	138.4	6791.04	82.41
4	100.12	100.12	99.75	93.91	90.36	gi|68057409	AAX87662.1	elongation factor Tu	1	auto	0	99	AGENIGALLR	Label:13C(6)(I)@5		-0.0199029	1018.57	510.291	1018.59	510.301	2	13	9.1.1.4355.3	31.4203	6971	31.5012	0.59473	1.57331	9573	97.84	6990	83.61
4	100.12	100.12	99.75	93.91	90.36	gi|68057409	AAX87662.1	elongation factor Tu	1	auto	0	99	AGENIGALLR	Label:13C(6)(I)@5		-0.00392991	1018.58	510.299	1018.59	510.301	2	11	33.1.1.4831.6	53.7237	411	53.6003	1.1503	8.65462	228	15.1	322	17.94
4	100.12	100.12	99.75	93.91	90.36	gi|68057409	AAX87662.1	elongation factor Tu	1	auto	0	99	AGENIGALLR	Label:13C(6)(I)@5		-0.0268237	1018.56	510.287	1018.59	510.301	2	14	32.1.1.5165.2	33.6925	4634	33.7548	0.481547	1.82693	8063	89.79	4767	69.04
4	100.12	100.12	99.75	93.91	90.36	gi|68057409	AAX87662.1	elongation factor Tu	1	auto	0	99	AGENIGALLR			-0.00294189	1012.56	507.289	1012.57	507.291	2	13	2.1.1.7017.4	50.4454	2091	50.1366	0.746718	3.10906	2163	46.51	1983	44.53
4	100.12	100.12	99.75	93.91	90.36	gi|68057409	AAX87662.1	elongation factor Tu	1	auto	0	99	AGENIGALLR	Label:13C(6)(I)@5		-0.00413238	1018.58	510.299	1018.59	510.301	2	11	5.1.1.6355.2	51.0426	4396	50.692	0.702422	1.95435	5654	75.19	4876	69.83
4	100.12	100.12	99.75	93.91	90.36	gi|68057409	AAX87662.1	elongation factor Tu	1	auto	0	99	AGENIGALLR	Label:13C(6)(I)@5		-0.0270068	1018.56	510.287	1018.59	510.301	2	14	32.1.1.5168.2	33.797	4634	33.7548	0.481547	1.82693	8063	89.79	4767	69.04
4	100.12	100.12	99.75	93.91	90.36	gi|68057409	AAX87662.1	elongation factor Tu	1	auto	0	99	AGENIGALLR	Label:13C(6)(I)@5		-0.0210772	1018.57	510.29	1018.59	510.301	2	11	35.1.1.4904.2	41.7197	840	41.5163	1.12647	6.28677	436	20.88	603	24.56
4	100.12	100.12	99.75	93.91	90.36	gi|68057409	AAX87662.1	elongation factor Tu	1	auto	0	99	AGENIGALLR			-0.000499966	1012.57	507.29	1012.57	507.291	2	10	22.1.1.6620.5	55.4077	163	55.3901	0.797321	5.95997	569	23.85	557	23.6
4	100.12	100.12	99.75	93.91	90.36	gi|68057409	AAX87662.1	elongation factor Tu	1	auto	0	99	AGENIGALLR			0.00177182	1012.57	507.291	1012.57	507.291	2	11	4.1.1.6889.6	50.6487	4558	50.9431	0.730688	2.25998	4140	64.34	3714	60.94
4	100.12	100.12	99.75	93.91	90.36	gi|68057409	AAX87662.1	elongation factor Tu	1	auto	0	99	AGENIGALLR			-0.0110251	1012.56	507.285	1012.57	507.291	2	11	20.1.1.7434.3	54.6276	1484	54.6815	0.690913	3.60743	1674	40.91	1420	37.68
4	100.12	100.12	99.75	93.91	90.36	gi|68057409	AAX87662.1	elongation factor Tu	1	auto	0	99	AGENIGALLR			-0.015546	1012.55	507.283	1012.57	507.291	2	13	21.1.1.6572.2	53.5522	2883	53.5783	0.921362	2.47956	3064	55.35	3466	58.87
4	100.12	100.12	99.75	93.91	90.36	gi|68057409	AAX87662.1	elongation factor Tu	1	auto	0	99	AGENIGALLR			-0.014262	1012.55	507.283	1012.57	507.291	2	13	9.1.1.4356.2	31.4466	15862	31.59	0.309505	1.48155	16545	128.63	6287	79.29
4	100.12	100.12	99.75	93.91	90.36	gi|68057409	AAX87662.1	elongation factor Tu	1	auto	0	99	AGENIGALLR	Label:13C(6)(I)@5		-0.0095272	1018.58	510.296	1018.59	510.301	2	12	19.1.1.4804.4	31.623	2206	31.6703	0.760231	3.52606	1666	40.82	1555	39.43
4	100.12	100.12	99.75	93.91	90.36	gi|68057409	AAX87662.1	elongation factor Tu	1	auto	0	99	AGENIGALLR			-0.0348252	1012.53	507.273	1012.57	507.291	2	6	21.1.1.7436.7	95.233	363	95.1677	0.01		229	15.13	0	0
4	100.12	100.12	99.75	93.91	90.36	gi|68057409	AAX87662.1	elongation factor Tu	1	auto	0	99	AGENIGALLR	Label:13C(6)(I)@5		-0.000178672	1018.59	510.3	1018.59	510.301	2	13	25.1.1.6775.3	55.5782	1866	55.6371	0.999039	3.84625	1227	35.03	1505	38.79
4	100.12	100.12	99.75	93.91	90.36	gi|68057409	AAX87662.1	elongation factor Tu	1	auto	0	99	AGENIGALLR	Label:13C(6)(I)@5		0.00266216	1018.59	510.302	1018.59	510.301	2	8	33.1.1.4797.7	49.5704	416	49.4767	1.19547	8.23461	248	15.75	364	19.08
4	100.12	100.12	99.75	93.91	90.36	gi|68057409	AAX87662.1	elongation factor Tu	1	auto	0	99	AGENIGALLR	Label:13C(6)(I)@5		-0.0185042	1018.57	510.291	1018.59	510.301	2	13	34.1.1.4591.2	33.5616	4334	33.4847	0.950464	2.21647	3780	61.48	4411	66.42
4	100.12	100.12	99.75	93.91	90.36	gi|68057409	AAX87662.1	elongation factor Tu	1	auto	0	99	AGENIGALLR	Label:13C(6)(I)@5		-0.0121047	1018.57	510.295	1018.59	510.301	2	10	35.1.1.4991.4	49.9906	294	50.0633	0.74106	9.27513	244	15.62	222	14.9
4	100.12	100.12	99.75	93.91	90.36	gi|68057409	AAX87662.1	elongation factor Tu	1	auto	0	99	AGENIGALLR			-0.0127726	1012.55	507.284	1012.57	507.291	2	10	28.1.1.4816.4	38.0066	583	37.9825	0.828009	6.85532	422	20.54	429	20.71
4	100.12	100.12	99.75	93.91	90.36	gi|68057409	AAX87662.1	elongation factor Tu	1	auto	0	99	AGENIGALLR			-0.0169842	1012.55	507.282	1012.57	507.291	2	10	28.1.1.4945.3	47.0505	475	47.2255	0.732938	7.9977	330.05	18.17	297	17.23
4	100.12	100.12	99.75	93.91	90.36	gi|68057409	AAX87662.1	elongation factor Tu	1	auto	0	99	AGENIGALLR	Label:13C(6)(I)@5		-0.00301199	1018.58	510.299	1018.59	510.301	2	12	13.1.1.4691.2	31.9657	2470	32.0909	1.46448	3.47686	1287	35.87	2314.04	48.1
4	100.12	100.12	99.75	93.91	90.36	gi|68057409	AAX87662.1	elongation factor Tu	1	auto	0	99	AGENIGALLR			-0.000378015	1012.57	507.29	1012.57	507.291	2	11	12.1.1.4256.4	31.7239	17218	31.9078	0.830748	1.06398	17494	132.26	17843	133.58
4	100.12	100.12	99.75	93.91	90.36	gi|68057409	AAX87662.1	elongation factor Tu	1	auto	0	99	AGENIGALLR	Label:13C(6)(I)@5		-0.0133058	1018.57	510.294	1018.59	510.301	2	10	1.1.1.4674.5	39.662	444	39.5754	1.10451	8.11284	264	16.25	358	18.92
4	100.12	100.12	99.75	93.91	90.36	gi|68057409	AAX87662.1	elongation factor Tu	1	auto	0	99	AGENIGALLR	Label:13C(6)(I)@5		-0.0107008	1018.58	510.295	1018.59	510.301	2	10	35.1.1.4932.4	43.7764	472	43.7444	1.08314	7.84031	285	16.88	379	19.47
4	100.12	100.12	99.75	93.91	90.36	gi|68057409	AAX87662.1	elongation factor Tu	1	auto	0	99	AGENIGALLR	Label:13C(6)(I)@5		-0.00558256	1018.58	510.298	1018.59	510.301	2	7	32.1.1.5424.7	50.3699	464	50.2717	0.936549	7.5607	327	18.08	376	19.39
4	100.12	100.12	99.75	93.91	90.36	gi|68057409	AAX87662.1	elongation factor Tu	1	auto	0	99	AGENIGALLR	Label:13C(6)(I)@5		-0.0139784	1018.57	510.294	1018.59	510.301	2	12	27.1.1.4323.2	32.6824	4483	32.8153	0.411681	1.8186	9006	94.9	4552	67.47
4	100.12	100.12	99.75	93.91	90.36	gi|68057409	AAX87662.1	elongation factor Tu	1	auto	0	99	AGENIGALLR			-0.00709125	1012.56	507.287	1012.57	507.291	2	10	22.1.1.6546.2	52.898	1993	53.108	1.02497	3.47515	1486	38.55	1870	43.24
4	100.12	100.12	99.75	93.91	90.36	gi|68057409	AAX87662.1	elongation factor Tu	1	auto	0	99	AGENIGALLR			-0.0165225	1012.55	507.282	1012.57	507.291	2	12	21.1.1.6579.2	53.7938	2469	53.7546	0.919005	2.61474	2759	52.53	3113	55.79
4	100.12	100.12	99.75	93.91	90.36	gi|68057409	AAX87662.1	elongation factor Tu	1	auto	0	99	AGENIGALLR			-0.022966	1012.54	507.279	1012.57	507.291	2	10	28.1.1.4893.6	42.66	720	42.688	0.806102	6.43808	485	22.02	480	21.91
4	100.12	100.12	99.75	93.91	90.36	gi|68057409	AAX87662.1	elongation factor Tu	1	auto	0	99	AGENIGALLR			-0.0193647	1012.55	507.281	1012.57	507.291	2	11	28.1.1.4933.2	45.8888	603	45.7764	0.400187	6.62345	692	26.31	340	18.44
4	100.12	100.12	99.75	93.91	90.36	gi|68057409	AAX87662.1	elongation factor Tu	1	auto	0	99	AGENIGALLR			0.00199986	1012.57	507.291	1012.57	507.291	2	13	10.1.1.4873.4	31.5661	21130	31.7309	0.69016	0.985474	22449	149.83	19022	137.92
4	100.12	100.12	99.75	93.91	90.36	gi|68057409	AAX87662.1	elongation factor Tu	1	auto	0	99	AGENIGALLR	Label:13C(6)(I)@5		-0.00832461	1018.58	510.296	1018.59	510.301	2	10	33.1.1.4882.3	61.6883	75	61.6331	100		0	0	286	16.91
4	100.12	100.12	99.75	93.91	90.36	gi|68057409	AAX87662.1	elongation factor Tu	1	auto	0	99	AGENIGALLR			-0.0109845	1012.56	507.285	1012.57	507.291	2	11	8.1.1.4066.2	32.2834	1129	32.088	0.936538	4.55583	901	30.02	1036	32.19
4	100.12	100.12	99.75	93.91	90.36	gi|68057409	AAX87662.1	elongation factor Tu	1	auto	0	99	AGENIGALLR			-0.0131998	1012.55	507.284	1012.57	507.291	2	10	28.1.1.4922.6	44.9265	519	44.8442	0.646993	7.62019	389	19.72	309	17.58
4	100.12	100.12	99.75	93.91	90.36	gi|68057409	AAX87662.1	elongation factor Tu	1	auto	0	99	AGENIGALLR	Label:13C(6)(I)@5		-0.00613223	1018.58	510.298	1018.59	510.301	2	13	18.1.1.4440.4	31.0959	4700	31.3356	0.447979	1.81349	8569	92.57	4713	68.65
4	100.12	100.12	99.75	93.91	90.36	gi|68057409	AAX87662.1	elongation factor Tu	1	auto	0	98.72	AGENIGALLR	Label:13C(6)(I)@5		-0.00533377	1018.58	510.298	1018.59	510.301	2	10	33.1.1.4735.2	43.409	840	43.5378	1.30101	6.03085	447	21.14	714	26.72
4	100.12	100.12	99.75	93.91	90.36	gi|68057409	AAX87662.1	elongation factor Tu	1	auto	0	98.66	AGENIGALLR			0.00576351	1012.57	507.293	1012.57	507.291	2	6	33.1.1.4766.7	46.4909	463	46.3165	1.30462	6.87183	344	18.55	551	23.47
4	100.12	100.12	99.75	93.91	90.36	gi|68057409	AAX87662.1	elongation factor Tu	1	auto	0	98.6	AGENIGALLR			0.00102323	1012.57	507.291	1012.57	507.291	2	11	10.1.1.4871.4	31.4964	21130	31.7309	0.69016	0.985474	22449	149.83	19022	137.92
4	100.12	100.12	99.75	93.91	90.36	gi|68057409	AAX87662.1	elongation factor Tu	1	auto	0	98.36	AGENIGALLR			-0.00784788	1012.56	507.287	1012.57	507.291	2	10	33.1.1.4637.5	37.3097	856	37.1772	1.00392	5.30001	645	25.4	795	28.2
4	100.12	100.12	99.75	93.91	90.36	gi|68057409	AAX87662.1	elongation factor Tu	1	auto	0	98.05	AGENIGALLR			0.00735049	1012.57	507.294	1012.57	507.291	2	10	33.1.1.4834.3	54.1732	558	54.0992	1.12356	8.25798	253	15.91	349	18.68
4	100.12	100.12	99.75	93.91	90.36	gi|68057409	AAX87662.1	elongation factor Tu	1	auto	0	97.71	AGENIGALLR	Label:13C(6)(I)@5		-0.00676992	1018.58	510.297	1018.59	510.301	2	11	25.1.1.6794.3	56.2725	1579	56.1911	1.10335	4.23282	970	31.14	1314	36.25
4	100.12	100.12	99.75	93.91	90.36	gi|68057409	AAX87662.1	elongation factor Tu	1	auto	0	97.7	AGENIGALLR			-0.0106211	1012.56	507.285	1012.57	507.291	2	9	26.1.1.5351.4	47.5473	523	47.441	0.581118	8.29521	349	18.68	249	15.78
4	100.12	100.12	99.75	93.91	90.36	gi|68057409	AAX87662.1	elongation factor Tu	1	auto	0	97.59	AGENIGALLR			-0.0239064	1012.54	507.279	1012.57	507.291	2	10	9.1.1.4403.4	32.9043	831	32.8908	0.760112	5.73907	629	25.08	587	24.23
4	100.12	100.12	99.75	93.91	90.36	gi|68057409	AAX87662.1	elongation factor Tu	1	auto	0	97.17	AGENIGALLR	Label:13C(6)(I)@5		-0.0186021	1018.57	510.291	1018.59	510.301	2	7	24.1.1.6933.7	56.8409	602	56.8453	1.05002	7.31343	332	18.22	428	20.69
4	100.12	100.12	99.75	93.91	90.36	gi|68057409	AAX87662.1	elongation factor Tu	1	auto	0	97.08	AGENIGALLR	Label:13C(6)(I)@5		-0.0329218	1018.55	510.284	1018.59	510.301	2	5	29.1.1.5096.7	41.6004	558	41.3096	0.587745	7.28949	449	21.19	324	18
4	100.12	100.12	99.75	93.91	90.36	gi|68057409	AAX87662.1	elongation factor Tu	1	auto	0	97.07	AGENIGALLR	Label:13C(6)(I)@5		-0.00118784	1018.59	510.3	1018.59	510.301	2	9	32.1.1.5439.4	52.3628	442	52.4397	1.06132	7.71293	297	17.23	387	19.67
4	100.12	100.12	99.75	93.91	90.36	gi|68057409	AAX87662.1	elongation factor Tu	1	auto	0	96.97	AGENIGALLR			-0.00701988	1012.56	507.287	1012.57	507.291	2	9	26.1.1.5315.4	44.5824	566	44.6277	0.660671	7.35175	413	20.32	335	18.3
4	100.12	100.12	99.75	93.91	90.36	gi|68057409	AAX87662.1	elongation factor Tu	1	auto	0	96.91	AGENIGALLR	Label:13C(6)(I)@5		-0.00335275	1018.58	510.299	1018.59	510.301	2	8	11.1.1.5040.6	51.5874	183	51.5978	1.41051	14.0377	80	8.94	138.54	11.77
4	100.12	100.12	99.75	93.91	90.36	gi|68057409	AAX87662.1	elongation factor Tu	1	auto	0	96.4	AGENIGALLR	Label:13C(6)(I)@5		-0.0055032	1018.58	510.298	1018.59	510.301	2	5	34.1.1.4828.7	48.0009	412	48.1147	0.850301	8.46745	273	16.52	285	16.88
4	100.12	100.12	99.75	93.91	90.36	gi|68057409	AAX87662.1	elongation factor Tu	1	auto	0	96.1	AGENIGALLR	Label:13C(6)(I)@5		-0.0125274	1018.57	510.294	1018.59	510.301	2	8	28.1.1.4839.6	39.3405	529	39.3542	100		0	0	368	19.18
4	100.12	100.12	99.75	93.91	90.36	gi|68057409	AAX87662.1	elongation factor Tu	1	auto	0	96.02	AGENIGALLR			0.00446582	1012.57	507.293	1012.57	507.291	2	8	32.1.1.5445.4	53.1379	506	53.0746	0.916114	8.3788	269	16.4	302.56	17.39
4	100.12	100.12	99.75	93.91	90.36	gi|68057409	AAX87662.1	elongation factor Tu	1	auto	0	96.01	AGENIGALLR	Label:13C(6)(I)@5		-0.0216512	1018.57	510.29	1018.59	510.301	2	10	26.1.1.5293.6	42.9925	618	43.0061	0.723219	6.76961	464	21.54	412	20.3
4	100.12	100.12	99.75	93.91	90.36	gi|68057409	AAX87662.1	elongation factor Tu	1	auto	0	95.83	AGENIGALLR	Label:13C(6)(I)@5		-0.0140993	1018.57	510.293	1018.59	510.301	2	9	1.1.1.4575.2	34.9796	1804	35.2914	2.77257	4.86364	547	23.39	1862	43.15
4	100.12	100.12	99.75	93.91	90.36	gi|68057409	AAX87662.1	elongation factor Tu	1	auto	0	95.45	AGENIGALLR			-0.016348	1012.55	507.282	1012.57	507.291	2	9	32.1.1.5265.6	37.8131	892	38.0814	5.03588	4.22369	651	25.51	4025	63.44
4	100.12	100.12	99.75	93.91	90.36	gi|68057409	AAX87662.1	elongation factor Tu	1	auto	0	94.98	AGENIGALLR	Label:13C(6)(I)@5		-0.023159	1018.56	510.289	1018.59	510.301	2	9	21.1.1.6646.5	56.0834	802	56.2671	1.24873	7.05423	332	18.22	509	22.56
4	100.12	100.12	99.75	93.91	90.36	gi|68057409	AAX87662.1	elongation factor Tu	1	auto	0	94.67	AGENIGALLR	Label:13C(6)(I)@5		0.00277961	1018.59	510.302	1018.59	510.301	2	8	32.1.1.5532.3	65.6554	59	65.5989	100		0	0	225.1	15
4	100.12	100.12	99.75	93.91	90.36	gi|68057409	AAX87662.1	elongation factor Tu	1	auto	0	94.52	AGENIGALLR	Label:13C(6)(I)@5		-0.00152543	1018.59	510.3	1018.59	510.301	2	9	1.1.1.4748.3	44.4772	494	44.4513	1.00109	8.11913	275	16.58	338	18.38
4	100.12	100.12	99.75	93.91	90.36	gi|68057409	AAX87662.1	elongation factor Tu	1	auto	0	94.36	AGENIGALLR			-0.00284049	1012.56	507.289	1012.57	507.291	2	9	24.1.1.6931.2	56.689	622	56.68	0.964767	7.02276	374	19.34	443	21.05
4	100.12	100.12	99.75	93.91	90.36	gi|68057409	AAX87662.1	elongation factor Tu	1	auto	0	93.73	AGENIGALLR			-0.0145891	1012.55	507.283	1012.57	507.291	2	9	34.1.1.4688.5	37.6447	755	37.767	3.14502	4.64371	584	24.17	2255	47.49
4	100.12	100.12	99.75	93.91	90.36	gi|68057409	AAX87662.1	elongation factor Tu	1	auto	0	93.7	AGENIGALLR	Label:13C(6)(I)@5		-0.0251624	1018.56	510.288	1018.59	510.301	2	6	28.1.1.4831.7	38.8521	736	38.8576	0.896304	6.4555	458	21.4	504	22.45
4	100.12	100.12	99.75	93.91	90.36	gi|68057409	AAX87662.1	elongation factor Tu	1	auto	0	92.99	AGENIGALLR	Label:13C(6)(I)@5		-0.00408483	1018.58	510.299	1018.59	510.301	2	9	10.1.1.4870.4	31.4662	19115	31.7642	0.727178	0.991286	21575	146.88	19262	138.79
4	100.12	100.12	99.75	93.91	90.36	gi|68057409	AAX87662.1	elongation factor Tu	1	auto	0	92.64	AGENIGALLR	Label:13C(6)(I)@5		-0.00222549	1018.58	510.3	1018.59	510.301	2	7	32.1.1.5498.2	61.3333	365	61.0838	100		0	0	277.14	16.65
4	100.12	100.12	99.75	93.91	90.36	gi|68057409	AAX87662.1	elongation factor Tu	1	auto	0	92.62	AGENIGALLR			-0.0115518	1012.56	507.285	1012.57	507.291	2	8	28.1.1.4981.3	51.3462	346	51.2928	0.786045	9.43001	229	15.13	221	14.87
4	100.12	100.12	99.75	93.91	90.36	gi|68057409	AAX87662.1	elongation factor Tu	1	auto	0	92.57	AGENIGALLR	Label:13C(6)(I)@5		-0.0235092	1018.56	510.289	1018.59	510.301	2	9	34.1.1.4760.3	41.7886	1223	41.57	1.46974	5.37936	537	23.17	969	31.13
4	100.12	100.12	99.75	93.91	90.36	gi|68057409	AAX87662.1	elongation factor Tu	1	auto	0	89.09	AGENIGALLR			-0.0114146	1012.56	507.285	1012.57	507.291	2	5	26.1.1.5370.7	49.645	448	49.6495	0.687975	8.40856	309	17.58	261	16.16
4	100.12	100.12	99.75	93.91	90.36	gi|68057409	AAX87662.1	elongation factor Tu	1	auto	0	87.02	AGENIGALLR	Label:13C(6)(I)@5		-0.0216681	1018.57	510.29	1018.59	510.301	2	8	1.1.1.4708.5	41.6931	669	41.4149	1.49434	7.89362	248	15.75	455	21.33
4	100.12	100.12	99.75	93.91	90.36	gi|68057409	AAX87662.1	elongation factor Tu	1	auto	0	86.03	AGENIGALLR			-0.022619	1012.54	507.279	1012.57	507.291	2	7	33.1.1.4818.5	51.9692	414	52.2653	0.880317	8.05112	297	17.23	321	17.92
4	100.12	100.12	99.75	93.91	90.36	gi|68057409	AAX87662.1	elongation factor Tu	1	auto	0	85.7	AGENIGALLR	Label:13C(6)(I)@5		-0.014302	1018.57	510.293	1018.59	510.301	2	8	35.1.1.4954.4	45.8631	715	45.6304	0.932219	8.55589	256	16	293	17.12
4	100.12	100.12	99.75	93.91	90.36	gi|68057409	AAX87662.1	elongation factor Tu	1	auto	0	85.66	AGENIGALLR			-0.0228263	1012.54	507.279	1012.57	507.291	2	9	8.1.1.4084.5	32.8612	213	32.8431	0.575559	6.67513	542	23.28	383	19.57
4	100.12	100.12	99.75	93.91	90.36	gi|68057409	AAX87662.1	elongation factor Tu	1	auto	0	83.5	AGENIGALLR	Label:13C(6)(I)@5		-0.00629668	1018.58	510.298	1018.59	510.301	2	7	34.1.1.4878.6	53.2278	362	52.7052	1.04272	9.27725	207	14.39	265	16.28
4	100.12	100.12	99.75	93.91	90.36	gi|68057409	AAX87662.1	elongation factor Tu	1	auto	0	82.76	AGENIGALLR	Label:13C(6)(I)@5		-0.0105177	1018.58	510.295	1018.59	510.301	2	7	35.1.1.5007.3	52.0686	320	51.8987	0.694506	9.84972	224	14.97	191	13.82
4	100.12	100.12	99.75	93.91	90.36	gi|68057409	AAX87662.1	elongation factor Tu	1	auto	0	82.02	AGENIGALLR	Label:13C(6)(I)@5		0.00342252	1018.59	510.302	1018.59	510.301	2	7	11.1.1.5100.5	53.631	199	53.6481	1.28571	13.5725	88.69	9.42	140	11.83
4	100.12	100.12	99.75	93.91	90.36	gi|68057409	AAX87662.1	elongation factor Tu	1	auto	0	81.97	AGENIGALLR			-0.0140071	1012.55	507.284	1012.57	507.291	2	7	35.1.1.4979.3	48.5356	402	48.6276	0.807694	9.32635	231	15.2	229.07	15.14
4	100.12	100.12	99.75	93.91	90.36	gi|68057409	AAX87662.1	elongation factor Tu	1	auto	0	81.82	AGENIGALLR			-0.0147868	1012.55	507.283	1012.57	507.291	2	7	28.1.1.4965.4	49.2264	446	49.1556	0.63594	8.57892	310	17.61	242.04	15.56
4	100.12	100.12	99.75	93.91	90.36	gi|68057409	AAX87662.1	elongation factor Tu	1	auto	0	80.11	AGENIGALLR	Label:13C(6)(I)@5		-0.0162967	1018.57	510.292	1018.59	510.301	2	8	1.1.1.4635.3	37.5924	949	37.6228	1.62689	6.22637	387	19.67	773	27.8
4	100.12	100.12	99.75	93.91	90.36	gi|68057409	AAX87662.1	elongation factor Tu	1	auto	0	79.16	AGENIGALLR			-0.0025647	1012.56	507.289	1012.57	507.291	2	9	34.1.1.4676.6	37.0471	428	37.0033	0.590283	8.17583	356	18.87	258	16.06
4	100.12	100.12	99.75	93.91	90.36	gi|68057409	AAX87662.1	elongation factor Tu	1	auto	0	78.96	AGENIGALLR			-0.0354355	1012.53	507.273	1012.57	507.291	2	4	21.1.1.7498.7	99.9889	319	99.9933	0.01		256	16	0	0
4	100.12	100.12	99.75	93.91	90.36	gi|68057409	AAX87662.1	elongation factor Tu	1	auto	0	78.84	AGENIGALLR			-0.00660874	1012.56	507.287	1012.57	507.291	2	8	29.1.1.5105.4	42.3156	351	42.2594	0.566291	9.25046	285	16.88	198.15	14.08
4	100.12	100.12	99.75	93.91	90.36	gi|68057409	AAX87662.1	elongation factor Tu	1	auto	0	78.6	AGENIGALLR			-0.0162045	1012.55	507.282	1012.57	507.291	2	5	35.1.1.4870.7	39.6582	751	39.7256	0.736779	6.33848	524	22.89	474	21.77
4	100.12	100.12	99.75	93.91	90.36	gi|68057409	AAX87662.1	elongation factor Tu	1	auto	0	76.51	AGENIGALLR	Label:13C(6)(I)@5		-0.0173916	1018.57	510.292	1018.59	510.301	2	7	11.1.1.4589.6	35.5117	810	35.5853	100		0	0	552	23.49
4	100.12	100.12	99.75	93.91	90.36	gi|68057409	AAX87662.1	elongation factor Tu	1	auto	0	70.14	AGENIGALLR	Label:13C(6)(I)@5		-0.0201572	1018.57	510.291	1018.59	510.301	2	6	28.1.1.4986.5	52.1664	359	52.2265	0.844806	9.55601	215	14.66	223	14.93
4	100.12	100.12	99.75	93.91	90.36	gi|68057409	AAX87662.1	elongation factor Tu	1	auto	0	64.48	AGENIGALLR			-0.0100107	1012.56	507.286	1012.57	507.291	2	7	26.1.1.5251.6	40.3639	650	40.3127	0.758098	6.50047	491	22.16	457	21.38
4	100.12	100.12	99.75	93.91	90.36	gi|68057409	AAX87662.1	elongation factor Tu	1	auto	0	64.13	AGENIGALLR			-0.0140427	1012.55	507.284	1012.57	507.291	2	8	23.1.1.6914.3	54.0191	690	54.1078	1.12704	6.32984	430	20.74	595	24.39
4	100.12	100.12	99.75	93.91	90.36	gi|68057409	AAX87662.1	elongation factor Tu	1	auto	0	58.33	AGENIGALLR			-0.0130021	1012.55	507.284	1012.57	507.291	2	4	34.1.1.4727.7	39.8029	771	39.7472	0.835615	6.04787	540	23.24	554	23.54
4	100.12	100.12	99.75	93.91	90.36	gi|68057409	AAX87662.1	elongation factor Tu	1	auto	0	55.89	AGENIGALLR	Label:13C(6)(I)@5		-0.0343793	1018.55	510.283	1018.59	510.301	2	5	28.1.1.4884.7	42.055	1283	41.608	0.01		699	26.44	0	0
4	100.12	100.12	99.75	93.91	90.36	gi|68057409	AAX87662.1	elongation factor Tu	1	auto	0	54.56	AGENIGALLR	Label:13C(6)(I)@5		-0.0208984	1018.57	510.29	1018.59	510.301	2	6	33.1.1.4899.4	63.8579	76	64.0809	0.783135	9.83048	211.13	14.53	203	14.25
4	100.12	100.12	99.75	93.91	90.36	gi|68057409	AAX87662.1	elongation factor Tu	1	auto	0	52.36	AGENIGALLR			-0.0207811	1012.55	507.28	1012.57	507.291	2	7	11.1.1.4521.4	33.3487	1208	33.522	0.01		921	30.35	0	0
4	100.12	100.12	99.75	93.91	90.36	gi|68057409	AAX87662.1	elongation factor Tu	1	auto	0	52.22	AGENIGALLR	Label:13C(6)(I)@5		-0.0167071	1018.57	510.292	1018.59	510.301	2	7	26.1.1.5379.2	50.6574	395	50.9063	0.921379	9.23395	221	14.87	250	15.81
4	100.12	100.12	99.75	93.91	90.36	gi|68057409	AAX87662.1	elongation factor Tu	1	auto	0	50.47	AGENIGALLR			-0.0245523	1012.54	507.278	1012.57	507.291	2	7	10.1.1.4936.6	33.7554	355	33.7295	0.77178	8.47642	286	16.91	271	16.46
4	100.12	100.12	99.75	93.91	90.36	gi|68057409	AAX87662.1	elongation factor Tu	1	auto	2	99	AIDQPFLLPIEDVFSISGR	Label:13C(6)(I)@2; Label:13C(6)(I)@10; Label:13C(6)(I)@16		-0.0100893	2134.17	712.398	2134.18	712.401	3	16	1.1.1.4969.2	57.4682	258	57.5562	1.61735	10.4727	137	11.7	272.04	16.49
4	100.12	100.12	99.75	93.91	90.36	gi|68057409	AAX87662.1	elongation factor Tu	1	auto	0	99	AIDQPFLLPIEDVFSISGR			0.00238434	2116.12	1059.07	2116.12	1059.07	2	18	2.1.1.8274.7	92.0492	8952	92.1718	0.615969	1.50956	10191	100.95	7707	87.79
4	100.12	100.12	99.75	93.91	90.36	gi|68057409	AAX87662.1	elongation factor Tu	1	auto	0	99	AIDQPFLLPIEDVFSISGR			0.00238434	2116.12	1059.07	2116.12	1059.07	2	20	2.1.1.8279.6	92.2424	8167	92.1718	0.615969	1.50956	10191	100.95	7707	87.79
4	100.12	100.12	99.75	93.91	90.36	gi|68057409	AAX87662.1	elongation factor Tu	1	auto	0	99	AIDQPFLLPIEDVFSISGR			-0.013582	2116.11	1059.06	2116.12	1059.07	2	19	3.1.1.7381.4	92.5549	15102	92.4263	0.01		17721	133.12	0	0
4	100.12	100.12	99.75	93.91	90.36	gi|68057409	AAX87662.1	elongation factor Tu	1	auto	0	99	AIDQPFLLPIEDVFSISGR	Label:13C(6)(I)@2; Label:13C(6)(I)@10; Label:13C(6)(I)@16		-0.0084574	2134.17	712.398	2134.18	712.401	3	20	5.1.1.8557.2	92.0599	270	92.0975	0.638351	7.50402	404.04	20.1	316.66	17.79
4	100.12	100.12	99.75	93.91	90.36	gi|68057409	AAX87662.1	elongation factor Tu	1	auto	0	99	AIDQPFLLPIEDVFSISGR			-0.00706284	2116.11	706.378	2116.12	706.381	3	21	5.1.1.8559.2	92.0931	326	92.0975	0.638351	7.50402	404.04	20.1	316.66	17.79
4	100.12	100.12	99.75	93.91	90.36	gi|68057409	AAX87662.1	elongation factor Tu	1	auto	0	99	AIDQPFLLPIEDVFSISGR	Label:13C(6)(I)@2; Label:13C(6)(I)@10; Label:13C(6)(I)@16		-0.00656915	2134.17	712.399	2134.18	712.401	3	18	6.1.1.7962.3	91.6415	839	91.7754	1.0161	4.73323	804	28.35	1003	31.67
4	100.12	100.12	99.75	93.91	90.36	gi|68057409	AAX87662.1	elongation factor Tu	1	auto	0	99	AIDQPFLLPIEDVFSISGR			0.000452323	2116.12	706.381	2116.12	706.381	3	23	6.1.1.7965.2	91.686	863	91.8082	0.950387	4.34636	983	31.35	1147	33.87
4	100.12	100.12	99.75	93.91	90.36	gi|68057409	AAX87662.1	elongation factor Tu	1	auto	0	99	AIDQPFLLPIEDVFSISGR	Label:13C(6)(I)@2; Label:13C(6)(I)@10; Label:13C(6)(I)@16		-0.00693538	2134.17	712.399	2134.18	712.401	3	16	6.1.1.7967.3	91.7255	839	91.7754	1.0161	4.73323	804	28.35	1003	31.67
4	100.12	100.12	99.75	93.91	90.36	gi|68057409	AAX87662.1	elongation factor Tu	1	auto	0	99	AIDQPFLLPIEDVFSISGR			0.00374608	2116.12	1059.07	2116.12	1059.07	2	17	11.1.1.5145.3	55.2299	17132	55.4898	1.33441	0.911785	19371	139.18	31736	178.15
4	100.12	100.12	99.75	93.91	90.36	gi|68057409	AAX87662.1	elongation factor Tu	1	auto	0	99	AIDQPFLLPIEDVFSISGR	Label:13C(6)(I)@2; Label:13C(6)(I)@10; Label:13C(6)(I)@16		0.0163638	2134.2	712.406	2134.18	712.401	3	16	11.1.1.5147.3	55.2928	8186	55.5459	1.77828	1.70992	4987	70.62	10888	104.35
4	100.12	100.12	99.75	93.91	90.36	gi|68057409	AAX87662.1	elongation factor Tu	1	auto	0	99	AIDQPFLLPIEDVFSISGR			0.00228114	2116.12	1059.07	2116.12	1059.07	2	20	11.1.1.5158.4	55.6279	19646	55.5459	1.17106	0.84181	23926	154.68	34400	185.47
4	100.12	100.12	99.75	93.91	90.36	gi|68057409	AAX87662.1	elongation factor Tu	1	auto	0	99	AIDQPFLLPIEDVFSISGR			-0.0216462	2116.1	1059.06	2116.12	1059.07	2	18	11.1.1.5212.5	56.4991	286	56.5035	100		0	0	592.04	24.33
4	100.12	100.12	99.75	93.91	90.36	gi|68057409	AAX87662.1	elongation factor Tu	1	auto	0	99	AIDQPFLLPIEDVFSISGR	Label:13C(6)(I)@2; Label:13C(6)(I)@10; Label:13C(6)(I)@16		0.00891212	2134.19	1068.1	2134.18	1068.1	2	20	12.1.1.5754.2	55.5454	265	55.5555	1.74973	9.70411	155.57	12.47	334.2	18.28
4	100.12	100.12	99.75	93.91	90.36	gi|68057409	AAX87662.1	elongation factor Tu	1	auto	0	99	AIDQPFLLPIEDVFSISGR			0.002943	2116.12	1059.07	2116.12	1059.07	2	18	16.1.1.4158.3	55.2059	402	55.2325	0.47297	7.86505	440.15	20.98	255.59	15.99
4	100.12	100.12	99.75	93.91	90.36	gi|68057409	AAX87662.1	elongation factor Tu	1	auto	0	99	AIDQPFLLPIEDVFSISGR			0.00875363	2116.13	706.384	2116.12	706.381	3	15	17.1.1.5273.2	54.6409	7826	54.9389	0.540888	1.71804	8490	92.14	5638	75.09
4	100.12	100.12	99.75	93.91	90.36	gi|68057409	AAX87662.1	elongation factor Tu	1	auto	0	99	AIDQPFLLPIEDVFSISGR			0.00221755	2116.12	706.381	2116.12	706.381	3	19	20.1.1.8281.5	95.124	1364	95.4686	0.786444	3.3631	1800	42.43	1738	41.69
4	100.12	100.12	99.75	93.91	90.36	gi|68057409	AAX87662.1	elongation factor Tu	1	auto	0	99	AIDQPFLLPIEDVFSISGR	Label:13C(6)(I)@2; Label:13C(6)(I)@10; Label:13C(6)(I)@16		-0.0225921	2134.16	712.393	2134.18	712.401	3	20	20.1.1.8305.3	97.1097	609	97.087	0.830974	5.00315	791	28.12	807	28.41
4	100.12	100.12	99.75	93.91	90.36	gi|68057409	AAX87662.1	elongation factor Tu	1	auto	0	99	AIDQPFLLPIEDVFSISGR	Label:13C(6)(I)@2; Label:13C(6)(I)@10; Label:13C(6)(I)@16		0.00690313	2134.19	712.403	2134.18	712.401	3	17	21.1.1.7457.2	96.7885	2212	96.8339	1.14966	2.81354	2158	46.45	3046	55.19
4	100.12	100.12	99.75	93.91	90.36	gi|68057409	AAX87662.1	elongation factor Tu	1	auto	0	99	AIDQPFLLPIEDVFSISGR			-0.00172559	2116.12	706.38	2116.12	706.381	3	16	22.1.1.7396.3	94.765	461	94.9391	0.852919	6.78983	424	20.59	444	21.07
4	100.12	100.12	99.75	93.91	90.36	gi|68057409	AAX87662.1	elongation factor Tu	1	auto	0	99	AIDQPFLLPIEDVFSISGR			-0.00449894	2116.12	706.379	2116.12	706.381	3	18	25.1.1.7722.2	97.4806	209	97.4611	0.01		271.07	16.46	0	0
4	100.12	100.12	99.75	93.91	90.36	gi|68057409	AAX87662.1	elongation factor Tu	1	auto	0	99	AIDQPFLLPIEDVFSISGR	Label:13C(6)(I)@2; Label:13C(6)(I)@10; Label:13C(6)(I)@16		-0.00318541	2134.18	1068.1	2134.18	1068.1	2	21	27.1.1.4603.2	57.1727	4187	57.2855	0.543576	2.02087	6118	78.22	4083	63.9
4	100.12	100.12	99.75	93.91	90.36	gi|68057409	AAX87662.1	elongation factor Tu	1	auto	0	99	AIDQPFLLPIEDVFSISGR	Label:13C(6)(I)@2; Label:13C(6)(I)@10; Label:13C(6)(I)@16		0.00204951	2134.18	712.402	2134.18	712.401	3	16	29.1.1.5501.4	57.2845	296	57.2555	0.392574	6.79584	666	25.81	321	17.92
4	100.12	100.12	99.75	93.91	90.36	gi|68057409	AAX87662.1	elongation factor Tu	1	auto	0	99	AIDQPFLLPIEDVFSISGR			-0.00242512	2116.12	1059.07	2116.12	1059.07	2	19	31.1.1.4383.5	57.1194	5375	57.2628	0.513666	1.99765	6479	80.49	4086	63.92
4	100.12	100.12	99.75	93.91	90.36	gi|68057409	AAX87662.1	elongation factor Tu	1	auto	0	99	AIDQPFLLPIEDVFSISGR			0.00312453	2116.12	1059.07	2116.12	1059.07	2	21	32.1.1.5473.3	57.4143	11378	57.6378	0.735306	1.23008	13930	118.03	12575.6	112.14
4	100.12	100.12	99.75	93.91	90.36	gi|68057409	AAX87662.1	elongation factor Tu	1	auto	0	99	AIDQPFLLPIEDVFSISGR	Label:13C(6)(I)@2; Label:13C(6)(I)@10; Label:13C(6)(I)@16		-0.00877716	2134.17	712.398	2134.18	712.401	3	17	32.1.1.5521.4	64.4647	320	64.378	0.01		168.54	12.98	0	0
4	100.12	100.12	99.75	93.91	90.36	gi|68057409	AAX87662.1	elongation factor Tu	1	auto	0	99	AIDQPFLLPIEDVFSISGR			-0.000155649	2116.12	1059.07	2116.12	1059.07	2	17	33.1.1.4853.3	57.0995	13864	57.2743	0.01		16072	126.78	0	0
4	100.12	100.12	99.75	93.91	90.36	gi|68057409	AAX87662.1	elongation factor Tu	1	auto	0	99	AIDQPFLLPIEDVFSISGR	Label:13C(6)(I)@2; Label:13C(6)(I)@10; Label:13C(6)(I)@16		0.000641945	2134.18	712.401	2134.18	712.401	3	17	33.1.1.4880.3	61.3494	294	61.3087	1.05206	9.06332	216	14.7	279	16.7
4	100.12	100.12	99.75	93.91	90.36	gi|68057409	AAX87662.1	elongation factor Tu	1	auto	0	99	AIDQPFLLPIEDVFSISGR	Label:13C(6)(I)@2; Label:13C(6)(I)@10; Label:13C(6)(I)@16		0.00647391	2134.19	712.403	2134.18	712.401	3	18	34.1.1.4905.2	57.3034	4885	57.5182	0.99999	2.02777	4413	66.43	5418	73.61
4	100.12	100.12	99.75	93.91	90.36	gi|68057409	AAX87662.1	elongation factor Tu	1	auto	0	99	AIDQPFLLPIEDVFSISGR			0.0194165	2116.14	1059.08	2116.12	1059.07	2	19	34.1.1.4905.3	57.3267	19306	57.5182	0.353619	1.19975	22948	151.49	9963	99.81
4	100.12	100.12	99.75	93.91	90.36	gi|68057409	AAX87662.1	elongation factor Tu	1	auto	0	99	AIDQPFLLPIEDVFSISGR	Label:13C(6)(I)@2; Label:13C(6)(I)@10; Label:13C(6)(I)@16		-0.0266201	2134.15	712.392	2134.18	712.401	3	15	20.1.1.8322.3	98.565	342	98.5365	0.01		250	15.81	0	0
4	100.12	100.12	99.75	93.91	90.36	gi|68057409	AAX87662.1	elongation factor Tu	1	auto	0	99	AIDQPFLLPIEDVFSISGR	Label:13C(6)(I)@2; Label:13C(6)(I)@10; Label:13C(6)(I)@16		0.00214279	2134.18	712.402	2134.18	712.401	3	15	21.1.1.7490.5	99.3292	536	99.3556	1.31192	6.27932	411	20.27	662	25.73
4	100.12	100.12	99.75	93.91	90.36	gi|68057409	AAX87662.1	elongation factor Tu	1	auto	0	99	AIDQPFLLPIEDVFSISGR	Label:13C(6)(I)@2; Label:13C(6)(I)@10; Label:13C(6)(I)@16		-0.0248911	2134.16	712.393	2134.18	712.401	3	10	32.1.1.5487.7	59.5587	364	59.2183	100		0	0	283.6	16.84
4	100.12	100.12	99.75	93.91	90.36	gi|68057409	AAX87662.1	elongation factor Tu	1	auto	0	99	AIDQPFLLPIEDVFSISGR	Label:13C(6)(I)@2; Label:13C(6)(I)@10; Label:13C(6)(I)@16		-0.0158382	2134.17	712.396	2134.18	712.401	3	16	33.1.1.4867.3	59.1096	349	59.2287	100		0	0	336.57	18.35
4	100.12	100.12	99.75	93.91	90.36	gi|68057409	AAX87662.1	elongation factor Tu	1	auto	0	99	AIDQPFLLPIEDVFSISGR			-0.0088394	2116.11	706.378	2116.12	706.381	3	14	21.1.1.7484.2	98.8451	731	98.6067	0.9676	4.44781	931	30.51	1106	33.26
4	100.12	100.12	99.75	93.91	90.36	gi|68057409	AAX87662.1	elongation factor Tu	1	auto	0	99	AIDQPFLLPIEDVFSISGR	Label:13C(6)(I)@2; Label:13C(6)(I)@10; Label:13C(6)(I)@16		-0.0140501	2134.17	712.396	2134.18	712.401	3	17	25.1.1.7721.2	97.4566	178	97.4611	0.01		271.07	16.46	0	0
4	100.12	100.12	99.75	93.91	90.36	gi|68057409	AAX87662.1	elongation factor Tu	1	auto	0	99	AIDQPFLLPIEDVFSISGR			0.0160001	2116.14	706.386	2116.12	706.381	3	14	2.1.1.8267.5	91.752	10137	92.0934	0.893886	1.26179	12004	109.56	13174	114.78
4	100.12	100.12	99.75	93.91	90.36	gi|68057409	AAX87662.1	elongation factor Tu	1	auto	0	99	AIDQPFLLPIEDVFSISGR	Label:13C(6)(I)@2; Label:13C(6)(I)@10; Label:13C(6)(I)@16		0.00340913	2134.18	712.402	2134.18	712.401	3	16	9.1.1.5028.6	55.0857	7366	55.3584	1.44351	1.77161	4984	70.6	8833	93.98
4	100.12	100.12	99.75	93.91	90.36	gi|68057409	AAX87662.1	elongation factor Tu	1	auto	0	99	AIDQPFLLPIEDVFSISGR	Label:13C(6)(I)@2; Label:13C(6)(I)@10; Label:13C(6)(I)@16		0.00395849	2134.18	712.402	2134.18	712.401	3	15	9.1.1.5029.4	55.1175	7366	55.3584	1.44351	1.77161	4984	70.6	8833	93.98
4	100.12	100.12	99.75	93.91	90.36	gi|68057409	AAX87662.1	elongation factor Tu	1	auto	0	99	AIDQPFLLPIEDVFSISGR	Label:13C(6)(I)@2; Label:13C(6)(I)@10; Label:13C(6)(I)@16		-0.0011892	2134.18	712.4	2134.18	712.401	3	13	33.1.1.4918.3	65.6505	252	65.5976	100		0	0	245	15.65
4	100.12	100.12	99.75	93.91	90.36	gi|68057409	AAX87662.1	elongation factor Tu	1	auto	0	99	AIDQPFLLPIEDVFSISGR			0.00428938	2116.12	706.382	2116.12	706.381	3	15	25.1.1.7595.2	95.4462	476	95.5662	0.856157	5.86586	567	23.81	596	24.41
4	100.12	100.12	99.75	93.91	90.36	gi|68057409	AAX87662.1	elongation factor Tu	1	auto	0	99	AIDQPFLLPIEDVFSISGR	Label:13C(6)(I)@2; Label:13C(6)(I)@10; Label:13C(6)(I)@16		-0.00741504	2134.17	712.398	2134.18	712.401	3	14	33.1.1.4897.4	63.4754	307	63.7682	1.25365	8.7196	217	14.73	334	18.28
4	100.12	100.12	99.75	93.91	90.36	gi|68057409	AAX87662.1	elongation factor Tu	1	auto	0	99	AIDQPFLLPIEDVFSISGR	Label:13C(6)(I)@2; Label:13C(6)(I)@10; Label:13C(6)(I)@16		-0.00401622	2134.18	712.399	2134.18	712.401	3	13	32.1.1.5500.6	61.7457	273	62.0339	100		0	0	266	16.31
4	100.12	100.12	99.75	93.91	90.36	gi|68057409	AAX87662.1	elongation factor Tu	1	auto	0	99	AIDQPFLLPIEDVFSISGR	Label:13C(6)(I)@2; Label:13C(6)(I)@10; Label:13C(6)(I)@16		-0.0107111	2134.17	712.397	2134.18	712.401	3	12	33.1.1.4971.2	67.7053	192	67.6086	1.07422	11.1686	141.03	11.88	186	13.64
4	100.12	100.12	99.75	93.91	90.36	gi|68057409	AAX87662.1	elongation factor Tu	1	auto	0	98.67	AIDQPFLLPIEDVFSISGR			0.00298847	2116.12	706.382	2116.12	706.381	3	12	33.1.1.4883.5	61.8956	218	61.7593	1.21406	8.87845	212	14.56	316	17.78
4	100.12	100.12	99.75	93.91	90.36	gi|68057409	AAX87662.1	elongation factor Tu	1	auto	0	98.02	AIDQPFLLPIEDVFSISGR			-0.0101957	2116.11	706.377	2116.12	706.381	3	7	33.1.1.4899.7	63.9635	226	63.7682	1.25365	8.7196	217	14.73	334	18.28
4	100.12	100.12	99.75	93.91	90.36	gi|68057409	AAX87662.1	elongation factor Tu	1	auto	0	96.8	AIDQPFLLPIEDVFSISGR			-0.0321692	2116.09	706.37	2116.12	706.381	3	6	33.1.1.4868.7	59.3966	381	59.2287	100		0	0	336.57	18.35
4	100.12	100.12	99.75	93.91	90.36	gi|68057409	AAX87662.1	elongation factor Tu	1	auto	0	93.22	AIDQPFLLPIEDVFSISGR			-0.0163417	2116.1	706.375	2116.12	706.381	3	10	32.1.1.5489.5	59.8291	257	59.7317	0.942739	8.90554	235	15.33	272	16.49
4	100.12	100.12	99.75	93.91	90.36	gi|68057409	AAX87662.1	elongation factor Tu	1	auto	0	94.7	EHILLGR			-0.0062508	836.481	419.248	836.487	419.251	2	8	21.1.1.5915.4	34.4245	2086	34.2786	1.3879	2.94396	1831	42.79	3120	55.86
4	100.12	100.12	99.75	93.91	90.36	gi|68057409	AAX87662.1	elongation factor Tu	1	auto	0	85.72	EHILLGR			-0.0062508	836.481	419.248	836.487	419.251	2	8	21.1.1.5893.2	33.8002	1533	33.8215	1.21748	3.6701	1239	35.2	1852	43.03
4	100.12	100.12	99.75	93.91	90.36	gi|68057409	AAX87662.1	elongation factor Tu	1	auto	0	75.18	EHILLGR			-0.0068611	836.48	419.247	836.487	419.251	2	8	21.1.1.5982.3	36.274	1246	36.3236	3.37245	3.94674	797	28.23	3300	57.45
4	100.12	100.12	99.75	93.91	90.36	gi|68057409	AAX87662.1	elongation factor Tu	1	auto	0	71.64	EHILLGR			0.0145855	836.501	419.258	836.487	419.251	2	6	4.1.1.6473.4	32.5908	141	32.5718	0.01		154.88	12.45	0	0
4	100.12	100.12	99.75	93.91	90.36	gi|68057409	AAX87662.1	elongation factor Tu	1	auto	0	64.9	EHILLGR	Label:13C(6)(I)@3		-0.015389	842.492	422.253	842.507	422.261	2	7	25.1.1.6274.4	39.3996	840	39.5414	2.00615	5.52902	460	21.45	1133	33.66
4	100.12	100.12	99.75	93.91	90.36	gi|68057409	AAX87662.1	elongation factor Tu	1	auto	0	63.35	EHILLGR			-0.0389961	836.448	419.231	836.487	419.251	2	7	24.1.1.6444.3	34.6966	340	34.7194	0.959882	6.3045	465	21.56	548	23.41
4	100.12	100.12	99.75	93.91	90.36	gi|68057409	AAX87662.1	elongation factor Tu	1	auto	0	59.87	EHILLGR			-0.021734	836.465	419.24	836.487	419.251	2	8	25.1.1.6195.4	36.9448	947	36.9614	0.946338	5.05185	729	27	847	29.1
4	100.12	100.12	99.75	93.91	90.36	gi|68057409	AAX87662.1	elongation factor Tu	1	auto	0	53.27	EHILLGR			-0.0207576	836.466	419.24	836.487	419.251	2	7	25.1.1.6200.6	37.0988	982	37.0808	0.941542	5.21398	686	26.19	793	28.16
4	100.12	100.12	99.75	93.91	90.36	gi|68057409	AAX87662.1	elongation factor Tu	1	auto	2	99	ELLSQYDFPGDDTPIVR			0.00716502	1963.96	982.987	1963.95	982.984	2	20	1.1.1.4711.4	41.8791	5936	42.0992	1.16195	1.61467	6524	80.77	9307	96.47
4	100.12	100.12	99.75	93.91	90.36	gi|68057409	AAX87662.1	elongation factor Tu	1	auto	0	99	ELLSQYDFPGDDTPIVR			-0.0168289	1963.94	982.975	1963.95	982.984	2	16	3.1.1.6608.4	66.0975	13699	65.9861	0.261115	1.56847	16743	129.39	5367.54	73.26
4	100.12	100.12	99.75	93.91	90.36	gi|68057409	AAX87662.1	elongation factor Tu	1	auto	0	99	ELLSQYDFPGDDTPIVR	Label:13C(6)(I)@15		-0.0145756	1969.96	985.986	1969.97	985.994	2	16	11.1.1.4736.2	40.3577	7074	40.4487	0.675169	1.58363	8798	93.8	7293	85.4
4	100.12	100.12	99.75	93.91	90.36	gi|68057409	AAX87662.1	elongation factor Tu	1	auto	0	99	ELLSQYDFPGDDTPIVR	Label:13C(6)(I)@15		-0.00708607	1969.97	985.99	1969.97	985.994	2	17	12.1.1.4497.2	40.3596	14789	40.5798	1.48466	1.34061	8617	92.83	15707	125.33
4	100.12	100.12	99.75	93.91	90.36	gi|68057409	AAX87662.1	elongation factor Tu	1	auto	0	99	ELLSQYDFPGDDTPIVR			-0.00427416	1963.95	982.981	1963.95	982.984	2	16	12.1.1.4498.4	40.4093	8233	40.6182	1.39006	1.30666	9289	96.38	15853	125.91
4	100.12	100.12	99.75	93.91	90.36	gi|68057409	AAX87662.1	elongation factor Tu	1	auto	0	99	ELLSQYDFPGDDTPIVR	Label:13C(6)(I)@15		-0.00806269	1969.96	985.99	1969.97	985.994	2	15	12.1.1.4502.7	40.5751	14343	40.5798	1.48466	1.34061	8617	92.83	15707	125.33
4	100.12	100.12	99.75	93.91	90.36	gi|68057409	AAX87662.1	elongation factor Tu	1	auto	0	99	ELLSQYDFPGDDTPIVR			0.00259613	1963.96	982.985	1963.95	982.984	2	20	14.1.1.4802.3	40.7979	690	40.8633	0.520694	5.73795	779	27.91	498	22.32
4	100.12	100.12	99.75	93.91	90.36	gi|68057409	AAX87662.1	elongation factor Tu	1	auto	0	99	ELLSQYDFPGDDTPIVR	Label:13C(6)(I)@15		0.00165934	1969.97	985.995	1969.97	985.994	2	20	14.1.1.4803.4	40.8443	486	40.8633	0.520694	5.73795	779	27.91	498	22.32
4	100.12	100.12	99.75	93.91	90.36	gi|68057409	AAX87662.1	elongation factor Tu	1	auto	0	99	ELLSQYDFPGDDTPIVR			0.00125908	1963.95	982.984	1963.95	982.984	2	16	15.1.1.4451.3	40.493	13566	40.7632	0.444588	1.33391	15915	126.15	8687.08	93.2
4	100.12	100.12	99.75	93.91	90.36	gi|68057409	AAX87662.1	elongation factor Tu	1	auto	0	99	ELLSQYDFPGDDTPIVR			0.00475949	1963.96	982.986	1963.95	982.984	2	17	16.1.1.3538.5	40.3569	1912	40.5335	0.578584	3.12073	2472	49.72	1756	41.9
4	100.12	100.12	99.75	93.91	90.36	gi|68057409	AAX87662.1	elongation factor Tu	1	auto	0	99	ELLSQYDFPGDDTPIVR	Label:13C(6)(I)@15		0.00484858	1969.98	985.996	1969.97	985.994	2	16	16.1.1.3539.2	40.3791	1474	40.5335	0.578584	3.12073	2472	49.72	1756	41.9
4	100.12	100.12	99.75	93.91	90.36	gi|68057409	AAX87662.1	elongation factor Tu	1	auto	0	99	ELLSQYDFPGDDTPIVR	Label:13C(6)(I)@15		0.00429644	1969.98	985.996	1969.97	985.994	2	18	19.1.1.5067.3	40.3042	1117	40.4284	0.586269	3.95079	1531	39.13	1102	33.2
4	100.12	100.12	99.75	93.91	90.36	gi|68057409	AAX87662.1	elongation factor Tu	1	auto	0	99	ELLSQYDFPGDDTPIVR			0.0106995	1963.96	982.989	1963.95	982.984	2	18	26.1.1.5270.3	41.4123	10976	41.6416	0.314342	1.77673	11376	106.66	4390.38	66.26
4	100.12	100.12	99.75	93.91	90.36	gi|68057409	AAX87662.1	elongation factor Tu	1	auto	0	99	ELLSQYDFPGDDTPIVR			0.000511177	1963.95	982.984	1963.95	982.984	2	18	27.1.1.4467.2	41.6949	12244	41.9166	0.324525	1.59452	13804	117.49	5500	74.16
4	100.12	100.12	99.75	93.91	90.36	gi|68057409	AAX87662.1	elongation factor Tu	1	auto	0	99	ELLSQYDFPGDDTPIVR	Label:13C(6)(I)@15		0.00539643	1969.98	985.996	1969.97	985.994	2	11	28.1.1.4883.7	41.9788	4907	42.1858	0.32991	1.65408	12680	112.61	5136	71.67
4	100.12	100.12	99.75	93.91	90.36	gi|68057409	AAX87662.1	elongation factor Tu	1	auto	0	99	ELLSQYDFPGDDTPIVR			0.0236913	1963.98	982.995	1963.95	982.984	2	18	30.1.1.4779.3	42.0778	943	42.0481	0.01		1105.9	33.26	0	0
4	100.12	100.12	99.75	93.91	90.36	gi|68057409	AAX87662.1	elongation factor Tu	1	auto	0	99	ELLSQYDFPGDDTPIVR	Label:13C(6)(I)@15		-0.0129338	1969.96	985.987	1969.97	985.994	2	17	31.1.1.4261.2	41.7604	3774	41.913	0.561545	2.07715	5680	75.37	3916	62.58
4	100.12	100.12	99.75	93.91	90.36	gi|68057409	AAX87662.1	elongation factor Tu	1	auto	0	99	ELLSQYDFPGDDTPIVR	Label:13C(6)(I)@15		-0.0272637	1969.95	985.98	1969.97	985.994	2	18	32.1.1.5340.6	42.1503	7167	42.2546	0.573334	1.50412	10700	103.44	7531.84	86.79
4	100.12	100.12	99.75	93.91	90.36	gi|68057409	AAX87662.1	elongation factor Tu	1	auto	0	99	ELLSQYDFPGDDTPIVR			-0.00420716	1963.95	982.981	1963.95	982.984	2	19	32.1.1.5341.2	42.1793	14693	42.4426	0.01		16175	127.18	0	0
4	100.12	100.12	99.75	93.91	90.36	gi|68057409	AAX87662.1	elongation factor Tu	1	auto	0	99	ELLSQYDFPGDDTPIVR	Label:13C(6)(I)@15		-0.0256786	1969.95	985.981	1969.97	985.994	2	19	33.1.1.4713.3	41.6932	5535	41.7911	0.53701	1.64729	9275	96.31	6115.13	78.2
4	100.12	100.12	99.75	93.91	90.36	gi|68057409	AAX87662.1	elongation factor Tu	1	auto	0	99	ELLSQYDFPGDDTPIVR	Label:13C(6)(I)@15		0.0122868	1969.99	986	1969.97	985.994	2	15	33.1.1.4880.5	61.4095	279	61.3087	1.80177	8.56333	198	14.07	438	20.93
4	100.12	100.12	99.75	93.91	90.36	gi|68057409	AAX87662.1	elongation factor Tu	1	auto	0	99	ELLSQYDFPGDDTPIVR	Label:13C(6)(I)@15		0.0170478	1969.99	986.002	1969.97	985.994	2	19	33.1.1.4906.3	64.7448	233	64.6718	1.39461	10.676	139	11.79	238	15.43
4	100.12	100.12	99.75	93.91	90.36	gi|68057409	AAX87662.1	elongation factor Tu	1	auto	0	99	ELLSQYDFPGDDTPIVR	Label:13C(6)(I)@15		0.00658734	1969.98	985.997	1969.97	985.994	2	19	35.1.1.4906.3	41.8691	12490	42.1438	0.895856	1.24259	12364	111.19	13599	116.61
4	100.12	100.12	99.75	93.91	90.36	gi|68057409	AAX87662.1	elongation factor Tu	1	auto	0	99	ELLSQYDFPGDDTPIVR			0.0118282	1963.96	982.99	1963.95	982.984	2	18	35.1.1.4907.3	41.924	11574	42.1438	0.895856	1.24259	12364	111.19	13599	116.61
4	100.12	100.12	99.75	93.91	90.36	gi|68057409	AAX87662.1	elongation factor Tu	1	auto	0	99	ELLSQYDFPGDDTPIVR	Label:13C(6)(I)@15		0.0128132	1969.99	986	1969.97	985.994	2	18	35.1.1.4970.6	47.5281	472	47.4498	1.76615	7.5632	255.54	15.99	554.11	23.54
4	100.12	100.12	99.75	93.91	90.36	gi|68057409	AAX87662.1	elongation factor Tu	1	auto	0	99	ELLSQYDFPGDDTPIVR	Label:13C(6)(I)@15		0.0016755	1969.97	985.995	1969.97	985.994	2	21	36.1.1.5069.4	41.9617	1339	42.1906	1.34191	4.38973	834	28.88	1374.04	37.07
4	100.12	100.12	99.75	93.91	90.36	gi|68057409	AAX87662.1	elongation factor Tu	1	auto	0	99	ELLSQYDFPGDDTPIVR			0.00252274	1963.96	982.985	1963.95	982.984	2	20	36.1.1.5070.4	42.0149	772	42.2374	1.31037	4.59178	769	27.73	1237.17	35.17
4	100.12	100.12	99.75	93.91	90.36	gi|68057409	AAX87662.1	elongation factor Tu	1	auto	0	99	ELLSQYDFPGDDTPIVR	Label:13C(6)(I)@15		-0.0253409	1969.95	985.981	1969.97	985.994	2	15	34.1.1.4764.3	42.0894	5667	42.137	0.730882	1.71616	7179	84.73	6442	80.26
4	100.12	100.12	99.75	93.91	90.36	gi|68057409	AAX87662.1	elongation factor Tu	1	auto	0	99	ELLSQYDFPGDDTPIVR			0.00113264	1963.95	982.984	1963.95	982.984	2	14	17.1.1.4847.6	39.8989	11079	40.1081	0.421945	1.58476	11667	108.01	6044	77.74
4	100.12	100.12	99.75	93.91	90.36	gi|68057409	AAX87662.1	elongation factor Tu	1	auto	0	99	ELLSQYDFPGDDTPIVR	Label:13C(6)(I)@15		-0.00114588	1969.97	985.993	1969.97	985.994	2	14	17.1.1.4848.2	39.9166	5615	40.0752	0.01		11289	106.25	0	0
4	100.12	100.12	99.75	93.91	90.36	gi|68057409	AAX87662.1	elongation factor Tu	1	auto	0	99	ELLSQYDFPGDDTPIVR			0.00150324	1963.95	982.984	1963.95	982.984	2	14	15.1.1.4460.6	40.8215	13566	40.7632	0.444588	1.33391	15915	126.15	8687.08	93.2
4	100.12	100.12	99.75	93.91	90.36	gi|68057409	AAX87662.1	elongation factor Tu	1	auto	0	99	ELLSQYDFPGDDTPIVR			0.00115657	1963.95	982.984	1963.95	982.984	2	20	10.1.1.5099.2	40.1904	8731	40.3991	1.19505	1.34987	9229	96.07	13541	116.37
4	100.12	100.12	99.75	93.91	90.36	gi|68057409	AAX87662.1	elongation factor Tu	1	auto	0	99	ELLSQYDFPGDDTPIVR	Label:13C(6)(I)@15		-0.0018813	1969.97	985.993	1969.97	985.994	2	18	10.1.1.5106.4	40.5101	11679	40.3991	1.19505	1.34987	9229	96.07	13541	116.37
4	100.12	100.12	99.75	93.91	90.36	gi|68057409	AAX87662.1	elongation factor Tu	1	auto	0	99	ELLSQYDFPGDDTPIVR	Label:13C(6)(I)@15		-0.00273587	1969.97	985.992	1969.97	985.994	2	17	10.1.1.5098.6	40.1704	13136	40.3991	1.19505	1.34987	9229	96.07	13541	116.37
4	100.12	100.12	99.75	93.91	90.36	gi|68057409	AAX87662.1	elongation factor Tu	1	auto	0	99	ELLSQYDFPGDDTPIVR	Label:13C(6)(I)@15		0.0026166	1969.98	657.666	1969.97	657.665	3	13	35.1.1.4907.4	41.9295	2962	42.1438	1.05843	2.45949	2925	54.08	3801	61.65
4	100.12	100.12	99.75	93.91	90.36	gi|68057409	AAX87662.1	elongation factor Tu	1	auto	0	99	ELLSQYDFPGDDTPIVR	Label:13C(6)(I)@15		-0.0124443	1969.96	985.987	1969.97	985.994	2	12	3.1.1.6644.3	67.2921	610	67.25	100		0	0	1159	34.04
4	100.12	100.12	99.75	93.91	90.36	gi|68057409	AAX87662.1	elongation factor Tu	1	auto	0	99	ELLSQYDFPGDDTPIVR	Label:13C(6)(I)@15		3.60258e-05	1969.97	985.994	1969.97	985.994	2	16	13.1.1.5182.2	40.7393	181	40.7143	1.60202	12.8021	92.09	9.6	181.13	13.46
4	100.12	100.12	99.75	93.91	90.36	gi|68057409	AAX87662.1	elongation factor Tu	1	auto	0	99	ELLSQYDFPGDDTPIVR	Label:13C(6)(I)@15		0.00862645	1969.98	985.998	1969.97	985.994	2	8	32.1.1.5488.7	59.7267	311	59.5638	1.57168	8.36348	217.14	14.74	419	20.47
4	100.12	100.12	99.75	93.91	90.36	gi|68057409	AAX87662.1	elongation factor Tu	1	auto	0	99	ELLSQYDFPGDDTPIVR			0.00680554	1963.96	982.987	1963.95	982.984	2	14	18.1.1.4724.4	40.278	7167	40.4941	0.520816	1.80351	7882	88.78	5040	70.99
4	100.12	100.12	99.75	93.91	90.36	gi|68057409	AAX87662.1	elongation factor Tu	1	auto	0	97.16	ELLSQYDFPGDDTPIVR			0.00405473	1963.96	655.659	1963.95	655.658	3	11	20.1.1.7851.5	70.3522	721	70.279	1.43018	4.53802	762	27.6	1338	36.58
4	100.12	100.12	99.75	93.91	90.36	gi|68057409	AAX87662.1	elongation factor Tu	1	auto	0	95.61	ELLSQYDFPGDDTPIVR	Label:13C(6)(I)@15		-0.00149046	1969.97	657.664	1969.97	657.665	3	11	10.1.1.5111.2	40.7577	5030	40.4506	1.19176	2.11927	3748	61.22	5484	74.05
4	100.12	100.12	99.75	93.91	90.36	gi|68057409	AAX87662.1	elongation factor Tu	1	auto	0	95.2	ELLSQYDFPGDDTPIVR	Label:13C(6)(I)@15		-0.016078	1969.96	657.659	1969.97	657.665	3	11	8.1.1.4319.5	40.4732	3352	40.2445	0.572049	2.10193	5486	74.07	3853	62.07
4	100.12	100.12	99.75	93.91	90.36	gi|68057409	AAX87662.1	elongation factor Tu	1	auto	2	99	GITINTSHVEYDTPTR	Label:13C(6)(I)@2; Label:13C(6)(I)@4		0.00566562	1814.93	605.982	1814.92	605.981	3	15	1.1.1.4399.4	28.2233	5390	28.3574	1.06257	1.94247	4682	68.43	6108	78.15
4	100.12	100.12	99.75	93.91	90.36	gi|68057409	AAX87662.1	elongation factor Tu	1	auto	0	99	GITINTSHVEYDTPTR	Label:13C(6)(I)@2; Label:13C(6)(I)@4		0.00603185	1814.93	605.983	1814.92	605.981	3	17	1.1.1.4404.2	28.3957	5387	28.4243	1.03254	1.92748	4815	69.39	6104	78.13
4	100.12	100.12	99.75	93.91	90.36	gi|68057409	AAX87662.1	elongation factor Tu	1	auto	0	99	GITINTSHVEYDTPTR	Label:13C(6)(I)@2; Label:13C(6)(I)@4		-0.0120733	1814.91	605.977	1814.92	605.981	3	16	2.1.1.6701.7	41.2058	3461	41.3577	0.533035	2.05879	5964	77.23	3903.04	62.47
4	100.12	100.12	99.75	93.91	90.36	gi|68057409	AAX87662.1	elongation factor Tu	1	auto	0	99	GITINTSHVEYDTPTR	Label:13C(6)(I)@2; Label:13C(6)(I)@4		-0.0280539	1814.89	605.971	1814.92	605.981	3	16	3.1.1.5797.6	41.4671	1805	41.5618	0.678577	3.04481	2373	48.71	1977	44.46
4	100.12	100.12	99.75	93.91	90.36	gi|68057409	AAX87662.1	elongation factor Tu	1	auto	0	99	GITINTSHVEYDTPTR			-0.00863323	1802.87	902.443	1802.88	902.447	2	16	3.1.1.5799.7	41.5273	10137	41.7314	1.36983	1.20591	10965	104.71	18441.1	135.8
4	100.12	100.12	99.75	93.91	90.36	gi|68057409	AAX87662.1	elongation factor Tu	1	auto	0	99	GITINTSHVEYDTPTR	Label:13C(6)(I)@2; Label:13C(6)(I)@4		-0.0260397	1814.89	605.972	1814.92	605.981	3	16	3.1.1.5803.5	41.6345	1608	41.6469	0.272677	2.78639	5135	71.66	1719.09	41.46
4	100.12	100.12	99.75	93.91	90.36	gi|68057409	AAX87662.1	elongation factor Tu	1	auto	0	99	GITINTSHVEYDTPTR	Label:13C(6)(I)@2; Label:13C(6)(I)@4		0.0128879	1814.93	605.985	1814.92	605.981	3	15	5.1.1.6088.5	42.5747	0	42.5574	0.01		488	22.09	0	0
4	100.12	100.12	99.75	93.91	90.36	gi|68057409	AAX87662.1	elongation factor Tu	1	auto	0	99	GITINTSHVEYDTPTR			-0.00477805	1802.87	601.966	1802.88	601.967	3	15	5.1.1.6090.3	42.6222	3190	42.8093	0.662135	2.4934	3587	59.89	2916	54
4	100.12	100.12	99.75	93.91	90.36	gi|68057409	AAX87662.1	elongation factor Tu	1	auto	0	99	GITINTSHVEYDTPTR	Label:13C(6)(I)@2; Label:13C(6)(I)@4		-0.0096906	1814.91	908.462	1814.92	908.467	2	13	11.1.1.4286.7	26.192	15210	26.3721	1.50716	1.30695	9018	94.96	16687	129.18
4	100.12	100.12	99.75	93.91	90.36	gi|68057409	AAX87662.1	elongation factor Tu	1	auto	0	99	GITINTSHVEYDTPTR	Label:13C(6)(I)@2; Label:13C(6)(I)@4		-0.00453819	1814.92	605.979	1814.92	605.981	3	16	12.1.1.4096.2	26.4902	5398	26.6391	1.19182	1.9978	4218	64.95	6172	78.56
4	100.12	100.12	99.75	93.91	90.36	gi|68057409	AAX87662.1	elongation factor Tu	1	auto	0	99	GITINTSHVEYDTPTR	Label:13C(6)(I)@2; Label:13C(6)(I)@4		0.000316284	1814.92	605.981	1814.92	605.981	3	13	15.1.1.4024.7	26.8332	3261	26.9542	0.530024	2.13482	5566	74.61	3622	60.18
4	100.12	100.12	99.75	93.91	90.36	gi|68057409	AAX87662.1	elongation factor Tu	1	auto	0	99	GITINTSHVEYDTPTR	Label:13C(6)(I)@2; Label:13C(6)(I)@4		0.00818531	1814.93	908.471	1814.92	908.467	2	19	17.1.1.4412.3	26.0765	3232	26.1554	0.755314	2.35203	3757	61.29	3484	59.03
4	100.12	100.12	99.75	93.91	90.36	gi|68057409	AAX87662.1	elongation factor Tu	1	auto	0	99	GITINTSHVEYDTPTR	Label:13C(6)(I)@2; Label:13C(6)(I)@4		-0.00325159	1814.92	605.98	1814.92	605.981	3	16	20.1.1.7110.3	44.8917	2630	45.1458	0.51612	2.38958	4515	67.19	2861	53.49
4	100.12	100.12	99.75	93.91	90.36	gi|68057409	AAX87662.1	elongation factor Tu	1	auto	0	99	GITINTSHVEYDTPTR	Label:13C(6)(I)@2; Label:13C(6)(I)@4		-0.0133611	1814.91	605.976	1814.92	605.981	3	15	21.1.1.6269.2	44.3264	3768	44.5216	0.7856	2.22481	4115	64.15	3969	63
4	100.12	100.12	99.75	93.91	90.36	gi|68057409	AAX87662.1	elongation factor Tu	1	auto	0	99	GITINTSHVEYDTPTR			0.0107857	1802.89	601.971	1802.88	601.967	3	15	22.1.1.6298.5	45.3088	737	45.4442	1.55891	4.20789	860	29.33	1646	40.57
4	100.12	100.12	99.75	93.91	90.36	gi|68057409	AAX87662.1	elongation factor Tu	1	auto	0	99	GITINTSHVEYDTPTR	Label:13C(6)(I)@2; Label:13C(6)(I)@4		0.0049768	1814.93	605.982	1814.92	605.981	3	15	26.1.1.4925.5	27.9361	2706	28.1081	0.468495	2.27891	5273	72.62	3033	55.07
4	100.12	100.12	99.75	93.91	90.36	gi|68057409	AAX87662.1	elongation factor Tu	1	auto	0	99	GITINTSHVEYDTPTR			0.00978151	1802.89	902.452	1802.88	902.447	2	20	26.1.1.4926.2	27.9577	3314	28.078	0.69595	2.56813	3291	57.37	2812	53.03
4	100.12	100.12	99.75	93.91	90.36	gi|68057409	AAX87662.1	elongation factor Tu	1	auto	0	99	GITINTSHVEYDTPTR	Label:13C(6)(I)@2; Label:13C(6)(I)@4		0.00384592	1814.92	605.982	1814.92	605.981	3	19	28.1.1.4563.2	28.3008	3159	28.4676	0.520247	2.155	5525	74.33	3529	59.41
4	100.12	100.12	99.75	93.91	90.36	gi|68057409	AAX87662.1	elongation factor Tu	1	auto	0	99	GITINTSHVEYDTPTR			0.00706365	1802.89	902.451	1802.88	902.447	2	17	28.1.1.4564.5	28.3516	2363	28.4306	0.614881	2.88383	2795	52.87	2110	45.93
4	100.12	100.12	99.75	93.91	90.36	gi|68057409	AAX87662.1	elongation factor Tu	1	auto	0	99	GITINTSHVEYDTPTR			0.013253	1802.89	601.972	1802.88	601.967	3	15	29.1.1.4840.2	28.4139	3795	28.534	0.473175	2.43323	4596	67.79	2670	51.67
4	100.12	100.12	99.75	93.91	90.36	gi|68057409	AAX87662.1	elongation factor Tu	1	auto	0	99	GITINTSHVEYDTPTR	Label:13C(6)(I)@2; Label:13C(6)(I)@4		-0.00671364	1814.91	605.978	1814.92	605.981	3	17	32.1.1.5014.2	28.5312	4363	28.5255	0.693292	1.96401	5638	75.09	4799	69.27
4	100.12	100.12	99.75	93.91	90.36	gi|68057409	AAX87662.1	elongation factor Tu	1	auto	0	99	GITINTSHVEYDTPTR			0.0020912	1802.88	601.968	1802.88	601.967	3	16	33.1.1.4387.2	27.7529	10409	27.9864	0.25532	1.91058	11478	107.14	3598	59.98
4	100.12	100.12	99.75	93.91	90.36	gi|68057409	AAX87662.1	elongation factor Tu	1	auto	0	99	GITINTSHVEYDTPTR	Label:13C(6)(I)@2; Label:13C(6)(I)@4		-0.0101133	1814.91	605.977	1814.92	605.981	3	17	34.1.1.4440.2	28.274	4976	28.2333	0.911096	1.94781	4992	70.65	5584.04	74.73
4	100.12	100.12	99.75	93.91	90.36	gi|68057409	AAX87662.1	elongation factor Tu	1	auto	0	99	GITINTSHVEYDTPTR	Label:13C(6)(I)@2; Label:13C(6)(I)@4		-0.0172501	1814.9	605.975	1814.92	605.981	3	15	3.1.1.5818.3	42.0475	2939	41.9548	0.687337	2.43576	3683	60.69	3108	55.75
4	100.12	100.12	99.75	93.91	90.36	gi|68057409	AAX87662.1	elongation factor Tu	1	auto	0	99	GITINTSHVEYDTPTR			0.00342022	1802.88	601.968	1802.88	601.967	3	16	4.1.1.6736.5	42.9495	813	42.966	0.958964	4.48609	919	30.32	1082	32.89
4	100.12	100.12	99.75	93.91	90.36	gi|68057409	AAX87662.1	elongation factor Tu	1	auto	0	99	GITINTSHVEYDTPTR			0.00952064	1802.89	601.97	1802.88	601.967	3	14	6.1.1.6349.3	42.2695	1352	42.3465	1.30705	3.21934	1566	39.57	2513	50.13
4	100.12	100.12	99.75	93.91	90.36	gi|68057409	AAX87662.1	elongation factor Tu	1	auto	0	99	GITINTSHVEYDTPTR	Label:13C(6)(I)@2; Label:13C(6)(I)@4		-0.00527065	1814.91	605.979	1814.92	605.981	3	14	12.1.1.4107.3	26.8403	5398	26.6391	1.19182	1.9978	4218	64.95	6172	78.56
4	100.12	100.12	99.75	93.91	90.36	gi|68057409	AAX87662.1	elongation factor Tu	1	auto	0	99	GITINTSHVEYDTPTR			0.00329051	1802.88	601.968	1802.88	601.967	3	15	15.1.1.4025.3	26.8471	5006	26.9542	0.530024	2.13482	5566	74.61	3622	60.18
4	100.12	100.12	99.75	93.91	90.36	gi|68057409	AAX87662.1	elongation factor Tu	1	auto	0	99	GITINTSHVEYDTPTR	Label:13C(6)(I)@2; Label:13C(6)(I)@4		-0.00184072	1814.92	605.98	1814.92	605.981	3	13	16.1.1.3096.7	26.5788	3126	26.7037	0.54523	2.18313	5233	72.34	3503	59.19
4	100.12	100.12	99.75	93.91	90.36	gi|68057409	AAX87662.1	elongation factor Tu	1	auto	0	99	GITINTSHVEYDTPTR			0.00134054	1802.88	601.968	1802.88	601.967	3	14	16.1.1.3098.2	26.6203	4947	26.7329	0.477717	2.20227	5577	74.68	3271	57.19
4	100.12	100.12	99.75	93.91	90.36	gi|68057409	AAX87662.1	elongation factor Tu	1	auto	0	99	GITINTSHVEYDTPTR			0.00412761	1802.88	601.969	1802.88	601.967	3	12	23.1.1.6738.7	46.4052	336	46.4096	1.73669	6.41368	357	18.89	761.2	27.59
4	100.12	100.12	99.75	93.91	90.36	gi|68057409	AAX87662.1	elongation factor Tu	1	auto	0	99	GITINTSHVEYDTPTR	Label:13C(6)(I)@2; Label:13C(6)(I)@4		-0.00608014	1814.91	605.979	1814.92	605.981	3	14	24.1.1.6723.4	46.2508	516	46.2697	100		0	0	582	24.12
4	100.12	100.12	99.75	93.91	90.36	gi|68057409	AAX87662.1	elongation factor Tu	1	auto	0	99	GITINTSHVEYDTPTR	Label:13C(6)(I)@2; Label:13C(6)(I)@4		-0.00671364	1814.91	605.978	1814.92	605.981	3	16	32.1.1.5011.4	28.4473	4363	28.5255	0.693292	1.96401	5638	75.09	4799	69.27
4	100.12	100.12	99.75	93.91	90.36	gi|68057409	AAX87662.1	elongation factor Tu	1	auto	0	99	GITINTSHVEYDTPTR	Label:13C(6)(I)@2; Label:13C(6)(I)@4		-0.0101133	1814.91	605.977	1814.92	605.981	3	15	34.1.1.4437.2	28.1715	4976	28.2333	0.911096	1.94781	4992	70.65	5584.04	74.73
4	100.12	100.12	99.75	93.91	90.36	gi|68057409	AAX87662.1	elongation factor Tu	1	auto	0	99	GITINTSHVEYDTPTR			-0.00600222	1802.87	601.965	1802.88	601.967	3	15	34.1.1.4438.2	28.2039	9355	28.3323	0.345067	1.76068	10839	104.11	4592	67.76
4	100.12	100.12	99.75	93.91	90.36	gi|68057409	AAX87662.1	elongation factor Tu	1	auto	0	99	GITINTSHVEYDTPTR	Label:13C(6)(I)@2; Label:13C(6)(I)@4		-0.00497093	1814.92	605.979	1814.92	605.981	3	14	35.1.1.4600.2	28.2622	4762	28.4023	0.69609	1.8913	6067	77.89	5185	72.01
4	100.12	100.12	99.75	93.91	90.36	gi|68057409	AAX87662.1	elongation factor Tu	1	auto	0	99	GITINTSHVEYDTPTR			1.46885e-05	1802.88	601.967	1802.88	601.967	3	15	35.1.1.4601.3	28.3038	5412	28.4023	0.69609	1.8913	6067	77.89	5185	72.01
4	100.12	100.12	99.75	93.91	90.36	gi|68057409	AAX87662.1	elongation factor Tu	1	auto	0	99	GITINTSHVEYDTPTR	Label:13C(6)(I)@2; Label:13C(6)(I)@4		0.00809898	1814.93	605.983	1814.92	605.981	3	16	36.1.1.4870.4	28.4263	1363	28.5178	1.60144	4.51454	740.02	27.2	1455	38.14
4	100.12	100.12	99.75	93.91	90.36	gi|68057409	AAX87662.1	elongation factor Tu	1	auto	0	99	GITINTSHVEYDTPTR			-0.00477805	1802.87	601.966	1802.88	601.967	3	14	5.1.1.6100.2	42.9399	3190	42.8093	0.662135	2.4934	3587	59.89	2916	54
4	100.12	100.12	99.75	93.91	90.36	gi|68057409	AAX87662.1	elongation factor Tu	1	auto	0	99	GITINTSHVEYDTPTR			0.00952064	1802.89	601.97	1802.88	601.967	3	14	6.1.1.6351.4	42.3304	1352	42.3465	1.30705	3.21934	1566	39.57	2513	50.13
4	100.12	100.12	99.75	93.91	90.36	gi|68057409	AAX87662.1	elongation factor Tu	1	auto	0	99	GITINTSHVEYDTPTR	Label:13C(6)(I)@2; Label:13C(6)(I)@4		-0.0230795	1814.9	605.973	1814.92	605.981	3	14	7.1.1.6814.5	43.0469	439	43.106	1.11625	6.94164	359	18.95	492	22.18
4	100.12	100.12	99.75	93.91	90.36	gi|68057409	AAX87662.1	elongation factor Tu	1	auto	0	99	GITINTSHVEYDTPTR			0.0151784	1802.9	601.972	1802.88	601.967	3	14	19.1.1.4631.6	26.4157	989	26.4567	0.01		1169	34.19	0	0
4	100.12	100.12	99.75	93.91	90.36	gi|68057409	AAX87662.1	elongation factor Tu	1	auto	0	99	GITINTSHVEYDTPTR			-0.00838766	1802.87	601.964	1802.88	601.967	3	15	21.1.1.6271.2	44.3845	4273	44.6088	0.585698	2.25442	4704	68.59	3382.6	58.16
4	100.12	100.12	99.75	93.91	90.36	gi|68057409	AAX87662.1	elongation factor Tu	1	auto	0	99	GITINTSHVEYDTPTR	Label:13C(6)(I)@2; Label:13C(6)(I)@4		-0.000178601	1814.92	605.981	1814.92	605.981	3	15	21.1.1.6339.4	46.3552	722	46.4302	0.779103	4.80799	885	29.75	846.54	29.1
4	100.12	100.12	99.75	93.91	90.36	gi|68057409	AAX87662.1	elongation factor Tu	1	auto	0	99	GITINTSHVEYDTPTR			0.0100217	1802.89	601.971	1802.88	601.967	3	15	30.1.1.4471.6	27.9272	1032	27.9674	0.01		1240	35.21	0	0
4	100.12	100.12	99.75	93.91	90.36	gi|68057409	AAX87662.1	elongation factor Tu	1	auto	0	99	GITINTSHVEYDTPTR			0.0123365	1802.89	601.971	1802.88	601.967	3	14	1.1.1.4400.3	28.2532	4130	28.3574	1.06257	1.94247	4682	68.43	6108	78.15
4	100.12	100.12	99.75	93.91	90.36	gi|68057409	AAX87662.1	elongation factor Tu	1	auto	0	99	GITINTSHVEYDTPTR	Label:13C(6)(I)@2; Label:13C(6)(I)@4		0.00221714	1814.92	605.981	1814.92	605.981	3	15	4.1.1.6735.2	42.8911	995	43.0055	0.996098	4.47937	906	30.1	1108	33.29
4	100.12	100.12	99.75	93.91	90.36	gi|68057409	AAX87662.1	elongation factor Tu	1	auto	0	99	GITINTSHVEYDTPTR	Label:13C(6)(I)@2; Label:13C(6)(I)@4		-0.006784	1814.91	605.978	1814.92	605.981	3	15	8.1.1.3868.2	26.3262	3713	26.4074	0.694124	2.13899	4750	68.92	4048	63.62
4	100.12	100.12	99.75	93.91	90.36	gi|68057409	AAX87662.1	elongation factor Tu	1	auto	0	99	GITINTSHVEYDTPTR			0.00179947	1802.88	902.448	1802.88	902.447	2	21	8.1.1.3870.4	26.3921	5707	26.522	1.22261	1.59053	6586	81.15	9886	99.43
4	100.12	100.12	99.75	93.91	90.36	gi|68057409	AAX87662.1	elongation factor Tu	1	auto	0	99	GITINTSHVEYDTPTR	Label:13C(6)(I)@2; Label:13C(6)(I)@4		-0.00715024	1814.91	605.978	1814.92	605.981	3	17	8.1.1.3871.2	26.413	3713	26.4074	0.694124	2.13899	4750	68.92	4048	63.62
4	100.12	100.12	99.75	93.91	90.36	gi|68057409	AAX87662.1	elongation factor Tu	1	auto	0	99	GITINTSHVEYDTPTR	Label:13C(6)(I)@2; Label:13C(6)(I)@4		-0.00814688	1814.91	908.463	1814.92	908.467	2	18	9.1.1.4186.6	26.367	11606	26.5501	1.22151	1.39972	8507	92.23	12758	112.95
4	100.12	100.12	99.75	93.91	90.36	gi|68057409	AAX87662.1	elongation factor Tu	1	auto	0	99	GITINTSHVEYDTPTR			-0.00601794	1802.87	601.965	1802.88	601.967	3	16	9.1.1.4187.2	26.3806	9915	26.5501	0.340192	1.7602	10956	104.67	4576	67.65
4	100.12	100.12	99.75	93.91	90.36	gi|68057409	AAX87662.1	elongation factor Tu	1	auto	0	99	GITINTSHVEYDTPTR	Label:13C(6)(I)@2; Label:13C(6)(I)@4		-0.00602863	1814.91	605.979	1814.92	605.981	3	17	9.1.1.4189.2	26.4391	4114	26.4336	0.721484	2.0129	5254	72.48	4654	68.22
4	100.12	100.12	99.75	93.91	90.36	gi|68057409	AAX87662.1	elongation factor Tu	1	auto	0	99	GITINTSHVEYDTPTR			0.00342021	1802.88	601.968	1802.88	601.967	3	15	4.1.1.6740.3	43.1135	813	42.966	0.958964	4.48609	919	30.32	1082	32.89
4	100.12	100.12	99.75	93.91	90.36	gi|68057409	AAX87662.1	elongation factor Tu	1	auto	0	99	GITINTSHVEYDTPTR			0.00547822	1802.89	902.45	1802.88	902.447	2	15	32.1.1.5013.3	28.504	7453	28.6574	1.34451	1.39481	8254	90.85	13625	116.73
4	100.12	100.12	99.75	93.91	90.36	gi|68057409	AAX87662.1	elongation factor Tu	1	auto	0	99	GITINTSHVEYDTPTR	Label:13C(6)(I)@2; Label:13C(6)(I)@4		-0.013288	1814.91	908.461	1814.92	908.467	2	16	31.1.1.4022.4	27.2537	1866	27.3044	0.765437	3.00145	2291	47.86	2153	46.4
4	100.12	100.12	99.75	93.91	90.36	gi|68057409	AAX87662.1	elongation factor Tu	1	auto	0	99	GITINTSHVEYDTPTR			0.00737172	1802.89	601.97	1802.88	601.967	3	12	14.1.1.4410.5	26.776	2846	26.8992	0.60426	2.71208	3192	56.5	2368.08	48.66
4	100.12	100.12	99.75	93.91	90.36	gi|68057409	AAX87662.1	elongation factor Tu	1	auto	0	99	GITINTSHVEYDTPTR	Label:13C(6)(I)@2; Label:13C(6)(I)@4		-0.00163592	1814.92	605.98	1814.92	605.981	3	17	13.1.1.4567.3	26.7647	1079	26.842	1.86127	5.22716	526	22.93	1202	34.67
4	100.12	100.12	99.75	93.91	90.36	gi|68057409	AAX87662.1	elongation factor Tu	1	auto	0	99	GITINTSHVEYDTPTR	Label:13C(6)(I)@2; Label:13C(6)(I)@4		-0.00143017	1814.92	605.98	1814.92	605.981	3	14	25.1.1.6488.7	46.0085	1958	46.1349	0.460871	2.67026	3881	62.3	2196	46.86
4	100.12	100.12	99.75	93.91	90.36	gi|68057409	AAX87662.1	elongation factor Tu	1	auto	0	99	GITINTSHVEYDTPTR	Label:13C(6)(I)@2; Label:13C(6)(I)@4		0.000615994	1814.92	605.981	1814.92	605.981	3	15	27.1.1.4174.3	27.2184	1639	27.3968	0.468619	1.91849	7439	86.25	4280	65.42
4	100.12	100.12	99.75	93.91	90.36	gi|68057409	AAX87662.1	elongation factor Tu	1	auto	0	99	GITINTSHVEYDTPTR			0.00368284	1802.88	601.968	1802.88	601.967	3	15	27.1.1.4175.5	27.2566	6613	27.3968	0.468619	1.91849	7439	86.25	4280	65.42
4	100.12	100.12	99.75	93.91	90.36	gi|68057409	AAX87662.1	elongation factor Tu	1	auto	0	99	GITINTSHVEYDTPTR	Label:13C(6)(I)@2; Label:13C(6)(I)@4		0.00738607	1814.93	605.983	1814.92	605.981	3	13	32.1.1.5042.3	29.4695	2050	29.1296	1.173	3.27603	1579	39.74	2274	47.69
4	100.12	100.12	99.75	93.91	90.36	gi|68057409	AAX87662.1	elongation factor Tu	1	auto	0	99	GITINTSHVEYDTPTR			0.00170335	1802.88	601.968	1802.88	601.967	3	14	13.1.1.4569.3	26.8529	488	26.842	1.86127	5.22716	526	22.93	1202	34.67
4	100.12	100.12	99.75	93.91	90.36	gi|68057409	AAX87662.1	elongation factor Tu	1	auto	0	99	GITINTSHVEYDTPTR			-0.0222039	1802.86	601.96	1802.88	601.967	3	13	20.1.1.7134.3	45.5858	2976	45.2877	0.542506	2.54668	3857	62.1	2569	50.69
4	100.12	100.12	99.75	93.91	90.36	gi|68057409	AAX87662.1	elongation factor Tu	1	auto	0	99	GITINTSHVEYDTPTR			-0.00229232	1802.88	601.966	1802.88	601.967	3	14	31.1.1.4021.2	27.2108	4252	27.3044	0.01		4825	69.46	0	0
4	100.12	100.12	99.75	93.91	90.36	gi|68057409	AAX87662.1	elongation factor Tu	1	auto	0	99	GITINTSHVEYDTPTR	Label:13C(6)(I)@2; Label:13C(6)(I)@4		0.00269971	1814.92	908.469	1814.92	908.467	2	19	18.1.1.4279.4	26.1932	2258	26.2411	0.722454	2.84019	2637	51.35	2339	48.36
4	100.12	100.12	99.75	93.91	90.36	gi|68057409	AAX87662.1	elongation factor Tu	1	auto	0	99	GITINTSHVEYDTPTR	Label:13C(6)(I)@2; Label:13C(6)(I)@4		0.00227864	1814.92	605.981	1814.92	605.981	3	14	10.1.1.4718.3	26.3853	4723	26.5805	0.872985	2.02344	4721	68.71	5060	71.13
4	100.12	100.12	99.75	93.91	90.36	gi|68057409	AAX87662.1	elongation factor Tu	1	auto	0	99	GITINTSHVEYDTPTR			0.0073958	1802.89	601.97	1802.88	601.967	3	14	10.1.1.4720.2	26.4508	4208	26.5805	0.872985	2.02344	4721	68.71	5060	71.13
4	100.12	100.12	99.75	93.91	90.36	gi|68057409	AAX87662.1	elongation factor Tu	1	auto	0	98.74	GITINTSHVEYDTPTR	Label:13C(6)(I)@2; Label:13C(6)(I)@4		0.00709818	1814.93	605.983	1814.92	605.981	3	12	11.1.1.4314.4	27.0128	906	26.9709	0.363024	3.68764	2385	48.84	1063	32.6
4	100.12	100.12	99.75	93.91	90.36	gi|68057409	AAX87662.1	elongation factor Tu	1	auto	0	98.61	GITINTSHVEYDTPTR			0.00480527	1802.88	601.969	1802.88	601.967	3	13	18.1.1.4278.2	26.1559	4353	26.2703	0.01		5029	70.92	0	0
4	100.12	100.12	99.75	93.91	90.36	gi|68057409	AAX87662.1	elongation factor Tu	1	auto	0	98.45	GITINTSHVEYDTPTR			0.0151784	1802.9	601.972	1802.88	601.967	3	11	19.1.1.4637.4	26.5886	988	26.4567	0.01		1169	34.19	0	0
4	100.12	100.12	99.75	93.91	90.36	gi|68057409	AAX87662.1	elongation factor Tu	1	auto	0	98.23	GITINTSHVEYDTPTR			0.0719919	1802.95	601.991	1802.88	601.967	3	11	9.1.1.4207.2	26.9626	1437	27.1948	0.314848	4.48303	1785	42.25	690	26.27
4	100.12	100.12	99.75	93.91	90.36	gi|68057409	AAX87662.1	elongation factor Tu	1	auto	0	98.04	GITINTSHVEYDTPTR	Label:13C(6)(I)@2; Label:13C(6)(I)@4		-0.014477	1814.91	605.976	1814.92	605.981	3	8	1.1.1.4461.7	30.5604	885	30.6028	100		0	0	1034	32.16
4	100.12	100.12	99.75	93.91	90.36	gi|68057409	AAX87662.1	elongation factor Tu	1	auto	0	87.29	GITINTSHVEYDTPTR	Label:13C(6)(I)@2; Label:13C(6)(I)@4		-0.0159671	1814.9	605.975	1814.92	605.981	3	9	24.1.1.6758.4	47.8686	306	47.6648	0.620389	7.35247	428	20.69	326	18.06
4	100.12	100.12	99.75	93.91	90.36	gi|68057409	AAX87662.1	elongation factor Tu	1	auto	0	51.14	GITINTSHVEYDTPTR	Label:13C(6)(I)@2; Label:13C(6)(I)@4		0.0135081	1814.93	605.985	1814.92	605.981	3	9	34.1.1.4506.2	30.5068	917	30.4017	100		0	0	1429	37.8
4	100.12	100.12	99.75	93.91	90.36	gi|68057409	AAX87662.1	elongation factor Tu	1	auto	2	99	GQVLAKPGSITPHTDFESEVYVLSK			0.00161903	2701.4	676.357	2701.4	676.356	4	16	3.1.1.6318.5	56.8789	905	56.9255	1.41196	3.96674	1002	31.65	1737	41.68
4	100.12	100.12	99.75	93.91	90.36	gi|68057409	AAX87662.1	elongation factor Tu	1	auto	0	99	GQVLAKPGSITPHTDFESEVYVLSK	Label:13C(6)(I)@10		-0.00131872	2707.42	677.861	2707.42	677.861	4	17	3.1.1.6317.4	56.8439	1344	56.9255	1.41196	3.96674	1002	31.65	1737	41.68
4	100.12	100.12	99.75	93.91	90.36	gi|68057409	AAX87662.1	elongation factor Tu	1	auto	0	99	GQVLAKPGSITPHTDFESEVYVLSK	Label:13C(6)(I)@10		-0.00131872	2707.42	677.861	2707.42	677.861	4	13	3.1.1.6316.7	56.8244	1344	56.9255	1.41196	3.96674	1002	31.65	1737	41.68
4	100.12	100.12	99.75	93.91	90.36	gi|68057409	AAX87662.1	elongation factor Tu	1	auto	2	99	ILELANHLDTYIPEPER	Label:13C(6)(I)@1; Label:13C(6)(I)@12		0.00365771	2034.09	679.036	2034.08	679.035	3	17	1.1.1.4680.5	40.0009	1134	40.0864	1.83297	4.96088	587	24.23	1321	36.35
4	100.12	100.12	99.75	93.91	90.36	gi|68057409	AAX87662.1	elongation factor Tu	1	auto	0	99	ILELANHLDTYIPEPER			-0.00803624	2022.03	675.019	2022.04	675.021	3	22	2.1.1.7388.6	61.9067	4954	62.0764	0.455824	2.18233	5852	76.5	3275	57.23
4	100.12	100.12	99.75	93.91	90.36	gi|68057409	AAX87662.1	elongation factor Tu	1	auto	0	99	ILELANHLDTYIPEPER	Label:13C(6)(I)@1; Label:13C(6)(I)@12		-0.00833451	2034.07	1018.04	2034.08	1018.05	2	22	2.1.1.7389.3	61.9281	2464	62.0447	0.984975	2.88638	2193	46.83	2652	51.5
4	100.12	100.12	99.75	93.91	90.36	gi|68057409	AAX87662.1	elongation factor Tu	1	auto	0	99	ILELANHLDTYIPEPER			-0.0153622	2022.03	675.016	2022.04	675.021	3	19	3.1.1.6476.6	61.8714	7538	62.1365	0.248164	2.2363	8563	92.54	2609	51.08
4	100.12	100.12	99.75	93.91	90.36	gi|68057409	AAX87662.1	elongation factor Tu	1	auto	0	99	ILELANHLDTYIPEPER			-0.00455834	2022.04	675.02	2022.04	675.021	3	18	3.1.1.6498.2	62.5582	7872	62.2364	0.334983	1.93347	9179	95.81	3775.09	61.44
4	100.12	100.12	99.75	93.91	90.36	gi|68057409	AAX87662.1	elongation factor Tu	1	auto	0	99	ILELANHLDTYIPEPER			0.00111825	2022.04	675.022	2022.04	675.021	3	17	3.1.1.6501.3	62.6592	7161	62.3285	0.461603	1.79194	8609	92.78	4879	69.85
4	100.12	100.12	99.75	93.91	90.36	gi|68057409	AAX87662.1	elongation factor Tu	1	auto	0	99	ILELANHLDTYIPEPER	Label:13C(6)(I)@1; Label:13C(6)(I)@12		-0.00290206	2034.08	679.034	2034.08	679.035	3	15	6.1.1.7020.3	62.5181	2560	62.728	0.783975	2.58882	3042	55.15	2928	54.11
4	100.12	100.12	99.75	93.91	90.36	gi|68057409	AAX87662.1	elongation factor Tu	1	auto	0	99	ILELANHLDTYIPEPER			-0.00482853	2022.04	675.02	2022.04	675.021	3	17	11.1.1.4671.5	38.1884	2255	38.3337	1.21383	2.49985	2674	51.71	3985	63.13
4	100.12	100.12	99.75	93.91	90.36	gi|68057409	AAX87662.1	elongation factor Tu	1	auto	0	99	ILELANHLDTYIPEPER	Label:13C(6)(I)@1; Label:13C(6)(I)@12		-0.00739206	2034.08	679.032	2034.08	679.035	3	23	11.1.1.4679.2	38.4417	3572	38.3014	1.26519	2.51147	2606	51.05	4048	63.62
4	100.12	100.12	99.75	93.91	90.36	gi|68057409	AAX87662.1	elongation factor Tu	1	auto	0	99	ILELANHLDTYIPEPER			-0.00690425	2022.04	675.019	2022.04	675.021	3	15	12.1.1.4446.3	38.3913	612	38.4875	1.69089	4.48423	737	27.15	1530	39.12
4	100.12	100.12	99.75	93.91	90.36	gi|68057409	AAX87662.1	elongation factor Tu	1	auto	0	99	ILELANHLDTYIPEPER	Label:13C(6)(I)@1; Label:13C(6)(I)@12		-0.0062565	2034.08	679.033	2034.08	679.035	3	15	15.1.1.4394.6	38.4823	1161	38.6249	0.587976	3.61753	1823	42.7	1316	36.28
4	100.12	100.12	99.75	93.91	90.36	gi|68057409	AAX87662.1	elongation factor Tu	1	auto	0	99	ILELANHLDTYIPEPER			-0.0162168	2022.03	1012.02	2022.04	1012.03	2	15	17.1.1.4786.4	37.8424	998	37.8604	0.617874	4.2558	1280	35.78	971	31.16
4	100.12	100.12	99.75	93.91	90.36	gi|68057409	AAX87662.1	elongation factor Tu	1	auto	0	99	ILELANHLDTYIPEPER			-0.0162168	2022.03	1012.02	2022.04	1012.03	2	16	17.1.1.4787.3	37.8711	998	37.8604	0.617874	4.2558	1280	35.78	971	31.16
4	100.12	100.12	99.75	93.91	90.36	gi|68057409	AAX87662.1	elongation factor Tu	1	auto	0	99	ILELANHLDTYIPEPER	Label:13C(6)(I)@1; Label:13C(6)(I)@12		-0.032319	2034.05	679.024	2034.08	679.035	3	17	20.1.1.7764.2	66.5704	1879	66.5641	0.967268	3.03919	1994	44.65	2368	48.66
4	100.12	100.12	99.75	93.91	90.36	gi|68057409	AAX87662.1	elongation factor Tu	1	auto	0	99	ILELANHLDTYIPEPER			-0.0140718	2022.03	675.017	2022.04	675.021	3	18	20.1.1.7788.2	67.6041	1165	67.3825	0.01		1372	37.04	0	0
4	100.12	100.12	99.75	93.91	90.36	gi|68057409	AAX87662.1	elongation factor Tu	1	auto	0	99	ILELANHLDTYIPEPER	Label:13C(6)(I)@1; Label:13C(6)(I)@12		-0.0260214	2034.06	679.026	2034.08	679.035	3	22	21.1.1.6900.2	65.8765	3886	65.9128	0.894319	2.09657	4347	65.93	4773	69.09
4	100.12	100.12	99.75	93.91	90.36	gi|68057409	AAX87662.1	elongation factor Tu	1	auto	0	99	ILELANHLDTYIPEPER			-0.00215759	2022.04	675.021	2022.04	675.021	3	17	21.1.1.6928.6	67.123	1668	67.1354	1.24634	2.9088	1954	44.2	2990	54.68
4	100.12	100.12	99.75	93.91	90.36	gi|68057409	AAX87662.1	elongation factor Tu	1	auto	0	99	ILELANHLDTYIPEPER	Label:13C(6)(I)@1; Label:13C(6)(I)@12		-0.0260214	2034.06	679.026	2034.08	679.035	3	17	21.1.1.6946.3	67.9084	1506	67.8984	1.2927	3.76788	1148	33.88	1822	42.68
4	100.12	100.12	99.75	93.91	90.36	gi|68057409	AAX87662.1	elongation factor Tu	1	auto	0	99	ILELANHLDTYIPEPER	Label:13C(6)(I)@1; Label:13C(6)(I)@12		-0.00644423	2034.08	679.033	2034.08	679.035	3	13	22.1.1.6897.5	66.0064	907	66.2301	0.964538	4.69648	836	28.91	990	31.46
4	100.12	100.12	99.75	93.91	90.36	gi|68057409	AAX87662.1	elongation factor Tu	1	auto	0	99	ILELANHLDTYIPEPER			-0.00808211	2022.03	675.019	2022.04	675.021	3	14	22.1.1.6901.6	66.1767	705	66.2301	0.964538	4.69648	836	28.91	990	31.46
4	100.12	100.12	99.75	93.91	90.36	gi|68057409	AAX87662.1	elongation factor Tu	1	auto	0	99	ILELANHLDTYIPEPER	Label:13C(6)(I)@1; Label:13C(6)(I)@12		-0.0292494	2034.05	679.025	2034.08	679.035	3	18	25.1.1.7059.3	67.0698	1587	67.0109	0.937599	3.25834	1760	41.95	2026	45.01
4	100.12	100.12	99.75	93.91	90.36	gi|68057409	AAX87662.1	elongation factor Tu	1	auto	0	99	ILELANHLDTYIPEPER	Label:13C(6)(I)@1; Label:13C(6)(I)@12		-0.000655112	2034.08	679.034	2034.08	679.035	3	19	28.1.1.4853.6	40.1042	1475	40.1878	0.54322	3.19003	2456	49.56	1638	40.47
4	100.12	100.12	99.75	93.91	90.36	gi|68057409	AAX87662.1	elongation factor Tu	1	auto	0	99	ILELANHLDTYIPEPER	Label:13C(6)(I)@1; Label:13C(6)(I)@12		-0.00425862	2034.08	679.033	2034.08	679.035	3	17	29.1.1.5073.4	39.9531	666	39.9785	0.558724	4.71591	1105	33.24	758	27.53
4	100.12	100.12	99.75	93.91	90.36	gi|68057409	AAX87662.1	elongation factor Tu	1	auto	0	99	ILELANHLDTYIPEPER	Label:13C(6)(I)@1; Label:13C(6)(I)@12		-0.00953775	2034.07	679.032	2034.08	679.035	3	17	32.1.1.5309.5	40.1852	2861	40.269	1.15282	2.70746	2328	48.25	3295	57.4
4	100.12	100.12	99.75	93.91	90.36	gi|68057409	AAX87662.1	elongation factor Tu	1	auto	0	99	ILELANHLDTYIPEPER			-0.00402224	2022.04	675.02	2022.04	675.021	3	18	32.1.1.5311.3	40.2837	2721	40.3925	1.00608	2.48724	2925	54.08	3613	60.11
4	100.12	100.12	99.75	93.91	90.36	gi|68057409	AAX87662.1	elongation factor Tu	1	auto	0	99	ILELANHLDTYIPEPER			0.0022475	2022.04	675.022	2022.04	675.021	3	21	33.1.1.4682.4	39.7425	2766	39.8592	1.03396	2.38121	3153	56.15	4002.54	63.27
4	100.12	100.12	99.75	93.91	90.36	gi|68057409	AAX87662.1	elongation factor Tu	1	auto	0	99	ILELANHLDTYIPEPER			-0.0085083	2022.03	675.019	2022.04	675.021	3	19	34.1.1.4732.4	40.0731	1773	40.1717	1.04142	2.96421	2028	45.03	2593	50.92
4	100.12	100.12	99.75	93.91	90.36	gi|68057409	AAX87662.1	elongation factor Tu	1	auto	0	99	ILELANHLDTYIPEPER			0.0247402	2022.07	675.03	2022.04	675.021	3	15	3.1.1.6503.2	62.7188	1214	62.7435	0.01		1580	39.75	0	0
4	100.12	100.12	99.75	93.91	90.36	gi|68057409	AAX87662.1	elongation factor Tu	1	auto	0	99	ILELANHLDTYIPEPER			0.00317769	2022.05	675.022	2022.04	675.021	3	15	5.1.1.6708.4	62.9508	4379	63.1923	0.604635	2.0814	5418	73.61	4022	63.42
4	100.12	100.12	99.75	93.91	90.36	gi|68057409	AAX87662.1	elongation factor Tu	1	auto	0	99	ILELANHLDTYIPEPER			-0.00169189	2022.04	675.021	2022.04	675.021	3	14	6.1.1.7021.2	62.5439	2535	62.7938	0.839625	2.51619	3112	55.79	3208	56.64
4	100.12	100.12	99.75	93.91	90.36	gi|68057409	AAX87662.1	elongation factor Tu	1	auto	0	99	ILELANHLDTYIPEPER	Label:13C(6)(I)@1; Label:13C(6)(I)@12		7.09656e-05	2034.08	679.035	2034.08	679.035	3	17	16.1.1.3470.2	38.1302	1897	38.2849	0.568542	2.82904	3040	55.14	2122	46.07
4	100.12	100.12	99.75	93.91	90.36	gi|68057409	AAX87662.1	elongation factor Tu	1	auto	0	99	ILELANHLDTYIPEPER			-0.0120445	2022.03	675.017	2022.04	675.021	3	16	21.1.1.6882.6	65.0834	3642	65.4494	0.726916	2.1863	4436	66.6	3959	62.92
4	100.12	100.12	99.75	93.91	90.36	gi|68057409	AAX87662.1	elongation factor Tu	1	auto	0	99	ILELANHLDTYIPEPER	Label:13C(6)(I)@1; Label:13C(6)(I)@12		-0.00932602	2034.07	679.032	2034.08	679.035	3	15	34.1.1.4731.4	40.0224	2299	40.1006	1.05966	2.9737	2000	44.72	2602	51.01
4	100.12	100.12	99.75	93.91	90.36	gi|68057409	AAX87662.1	elongation factor Tu	1	auto	0	99	ILELANHLDTYIPEPER	Label:13C(6)(I)@1; Label:13C(6)(I)@12		0.00420065	2034.09	679.036	2034.08	679.035	3	15	4.1.1.7602.2	63.6347	515	63.6392	1.31917	6.67397	363.05	19.05	588	24.25
4	100.12	100.12	99.75	93.91	90.36	gi|68057409	AAX87662.1	elongation factor Tu	1	auto	0	99	ILELANHLDTYIPEPER	Label:13C(6)(I)@1; Label:13C(6)(I)@12		-0.00553271	2034.08	679.033	2034.08	679.035	3	21	8.1.1.4241.2	37.8638	2467	37.9846	1.02101	2.8658	2189	46.79	2744	52.38
4	100.12	100.12	99.75	93.91	90.36	gi|68057409	AAX87662.1	elongation factor Tu	1	auto	0	99	ILELANHLDTYIPEPER	Label:13C(6)(I)@1; Label:13C(6)(I)@12		-0.0059323	2034.08	679.033	2034.08	679.035	3	20	9.1.1.4578.2	38.4741	3002	38.3351	1.14858	2.59499	2538	50.38	3579	59.82
4	100.12	100.12	99.75	93.91	90.36	gi|68057409	AAX87662.1	elongation factor Tu	1	auto	0	99	ILELANHLDTYIPEPER	Label:13C(6)(I)@1; Label:13C(6)(I)@12		-0.0240074	2034.06	679.027	2034.08	679.035	3	14	21.1.1.6991.4	69.995	517	69.9762	100		0	0	671	25.9
4	100.12	100.12	99.75	93.91	90.36	gi|68057409	AAX87662.1	elongation factor Tu	1	auto	0	99	ILELANHLDTYIPEPER	Label:13C(6)(I)@1; Label:13C(6)(I)@12		-0.00621405	2034.08	679.033	2034.08	679.035	3	11	33.1.1.4680.7	39.6564	3616	39.7816	1.18847	2.42598	2864	53.52	4179	64.65
4	100.12	100.12	99.75	93.91	90.36	gi|68057409	AAX87662.1	elongation factor Tu	1	auto	0	99	ILELANHLDTYIPEPER			-0.00505887	2022.04	675.02	2022.04	675.021	3	15	4.1.1.7579.3	63.4483	172	63.4173	1.10994	9.55181	190.06	13.79	259	16.09
4	100.12	100.12	99.75	93.91	90.36	gi|68057409	AAX87662.1	elongation factor Tu	1	auto	0	99	ILELANHLDTYIPEPER	Label:13C(6)(I)@1; Label:13C(6)(I)@12		-0.0012363	2034.08	679.034	2034.08	679.035	3	16	23.1.1.7134.6	66.9483	228	66.9639	0.01		217	14.73	0	0
4	100.12	100.12	99.75	93.91	90.36	gi|68057409	AAX87662.1	elongation factor Tu	1	auto	0	99	ILELANHLDTYIPEPER			-0.00419413	2022.04	675.02	2022.04	675.021	3	16	27.1.1.4442.3	39.6572	4828	39.777	0.526713	2.10486	5748	75.82	3717.07	60.97
4	100.12	100.12	99.75	93.91	90.36	gi|68057409	AAX87662.1	elongation factor Tu	1	auto	0	99	ILELANHLDTYIPEPER	Label:13C(6)(I)@1; Label:13C(6)(I)@12		-0.00188145	2034.08	1018.05	2034.08	1018.05	2	14	3.1.1.6473.5	61.77	5094	62.0404	1.26176	2.10458	3715	60.95	5755	75.86
4	100.12	100.12	99.75	93.91	90.36	gi|68057409	AAX87662.1	elongation factor Tu	1	auto	0	99	ILELANHLDTYIPEPER			-0.00455114	2022.04	675.02	2022.04	675.021	3	14	20.1.1.7741.3	65.6063	1862	65.9289	0.871744	3.02039	2120	46.04	2269	47.63
4	100.12	100.12	99.75	93.91	90.36	gi|68057409	AAX87662.1	elongation factor Tu	1	auto	0	99	ILELANHLDTYIPEPER	Label:13C(6)(I)@1; Label:13C(6)(I)@12		-0.00642002	2034.08	679.033	2034.08	679.035	3	14	4.1.1.7554.2	63.2362	196	63.2209	1.09641	10.899	146.8	12.12	197.61	14.06
4	100.12	100.12	99.75	93.91	90.36	gi|68057409	AAX87662.1	elongation factor Tu	1	auto	0	99	ILELANHLDTYIPEPER			-0.00571175	2022.04	675.019	2022.04	675.021	3	15	31.1.1.4237.4	39.4635	3095	39.4941	0.646487	2.48331	3665	60.54	2909	53.94
4	100.12	100.12	99.75	93.91	90.36	gi|68057409	AAX87662.1	elongation factor Tu	1	auto	0	99	ILELANHLDTYIPEPER	Label:13C(6)(I)@1; Label:13C(6)(I)@12		-0.020023	2034.06	679.028	2034.08	679.035	3	15	31.1.1.4239.4	39.619	2429	39.4941	0.646487	2.48331	3665	60.54	2909	53.94
4	100.12	100.12	99.75	93.91	90.36	gi|68057409	AAX87662.1	elongation factor Tu	1	auto	0	99	ILELANHLDTYIPEPER	Label:13C(6)(I)@1; Label:13C(6)(I)@12		-0.0103265	2034.07	679.031	2034.08	679.035	3	9	10.1.1.5053.7	38.1753	484	38.259	1.00241	6.25035	464	21.54	571.05	23.9
4	100.12	100.12	99.75	93.91	90.36	gi|68057409	AAX87662.1	elongation factor Tu	1	auto	0	99	ILELANHLDTYIPEPER	Label:13C(6)(I)@1; Label:13C(6)(I)@12		-0.0146698	2034.07	679.03	2034.08	679.035	3	12	21.1.1.7580.3	106.554	347	106.533	0.01		319	17.86	0	0
4	100.12	100.12	99.75	93.91	90.36	gi|68057409	AAX87662.1	elongation factor Tu	1	auto	0	98.94	ILELANHLDTYIPEPER			-0.00426962	2022.04	675.02	2022.04	675.021	3	13	25.1.1.7041.5	66.2356	1573	66.5357	0.830214	3.30465	1814	42.59	1849	43
4	100.12	100.12	99.75	93.91	90.36	gi|68057409	AAX87662.1	elongation factor Tu	1	auto	0	98.69	ILELANHLDTYIPEPER	Label:13C(6)(I)@1; Label:13C(6)(I)@12		-0.0141206	2034.07	679.03	2034.08	679.035	3	11	21.1.1.7515.5	101.329	364	101.42	1.11861	6.71657	383	19.57	526	22.93
4	100.12	100.12	99.75	93.91	90.36	gi|68057409	AAX87662.1	elongation factor Tu	1	auto	0	98.51	ILELANHLDTYIPEPER			0.0070231	2022.05	675.024	2022.04	675.021	3	11	5.1.1.6725.2	63.4985	4489	63.1923	0.604635	2.0814	5418	73.61	4022	63.42
4	100.12	100.12	99.75	93.91	90.36	gi|68057409	AAX87662.1	elongation factor Tu	1	auto	0	97.23	ILELANHLDTYIPEPER	Label:13C(6)(I)@1; Label:13C(6)(I)@12		-0.0207118	2034.06	679.028	2034.08	679.035	3	10	21.1.1.7594.3	107.714	289	107.885	1.1403	7.96734	270	16.43	378	19.44
4	100.12	100.12	99.75	93.91	90.36	gi|68057409	AAX87662.1	elongation factor Tu	1	auto	0	96.84	ILELANHLDTYIPEPER			-0.0193681	2022.02	675.015	2022.04	675.021	3	10	21.1.1.7682.4	115.384	291	115.428	0.899539	8.05969	293.37	17.13	324	18
4	100.12	100.12	99.75	93.91	90.36	gi|68057409	AAX87662.1	elongation factor Tu	1	auto	0	96.29	ILELANHLDTYIPEPER	Label:13C(6)(I)@1; Label:13C(6)(I)@12		-0.0353958	2034.05	679.023	2034.08	679.035	3	11	2.1.1.7375.4	61.4816	1919	61.1827	100		0	0	2333	48.3
4	100.12	100.12	99.75	93.91	90.36	gi|68057409	AAX87662.1	elongation factor Tu	1	auto	0	94.33	ILELANHLDTYIPEPER	Label:13C(6)(I)@1; Label:13C(6)(I)@12		-0.0141206	2034.07	679.03	2034.08	679.035	3	10	21.1.1.7715.6	117.93	254	117.956	0.952083	7.91606	296	17.2	346	18.6
4	100.12	100.12	99.75	93.91	90.36	gi|68057409	AAX87662.1	elongation factor Tu	1	auto	0	92.77	ILELANHLDTYIPEPER			-0.00204011	2022.04	675.021	2022.04	675.021	3	7	22.1.1.6922.7	67.0754	692	67.1738	0.914717	4.59875	894	29.9	1004	31.69
4	100.12	100.12	99.75	93.91	90.36	gi|68057409	AAX87662.1	elongation factor Tu	1	auto	0	89.47	ILELANHLDTYIPEPER			-0.00445271	2022.04	675.02	2022.04	675.021	3	10	25.1.1.7690.2	96.8967	152	96.8755	0.01		143.04	11.96	0	0
4	100.12	100.12	99.75	93.91	90.36	gi|68057409	AAX87662.1	elongation factor Tu	1	auto	0	80.03	ILELANHLDTYIPEPER			0.00121634	2022.04	675.022	2022.04	675.021	3	9	16.1.1.3483.5	38.5647	2537	38.2849	0.568542	2.82904	3040	55.14	2122	46.07
4	100.12	100.12	99.75	93.91	90.36	gi|68057409	AAX87662.1	elongation factor Tu	1	auto	0	71.32	ILELANHLDTYIPEPER	Label:13C(6)(I)@1; Label:13C(6)(I)@12		-0.0207118	2034.06	679.028	2034.08	679.035	3	9	21.1.1.7596.4	107.924	289	107.885	1.1403	7.96734	270	16.43	378	19.44
4	100.12	100.12	99.75	93.91	90.36	gi|68057409	AAX87662.1	elongation factor Tu	1	auto	0	62.09	ILELANHLDTYIPEPER			0.0100975	2022.05	506.52	2022.04	506.518	4	9	3.1.1.6479.4	61.9592	1706	62.0725	1.27449	2.7387	2185	46.74	3419	58.47
4	100.12	100.12	99.75	93.91	90.36	gi|68057409	AAX87662.1	elongation factor Tu	1	auto	0	55.02	ILELANHLDTYIPEPER	Label:13C(6)(I)@1; Label:13C(6)(I)@12		-0.0113947	2034.07	679.031	2034.08	679.035	3	4	3.1.1.7544.7	99.0918	203	99.0494	0.720846	8.61521	287	16.94	254	15.94
4	100.12	100.12	99.75	93.91	90.36	gi|68057409	AAX87662.1	elongation factor Tu	1	auto	0	52.81	ILELANHLDTYIPEPER			-0.00812269	2022.03	675.019	2022.04	675.021	3	8	16.1.1.3463.3	37.9089	1855	38.1892	0.561438	3.15699	2459	49.59	1695	41.17
4	100.12	100.12	99.75	93.91	90.36	gi|68057409	AAX87662.1	elongation factor Tu	1	auto	2	99	MTVSLIHPIAMDQGLR			-0.0121117	1780.92	891.468	1780.93	891.474	2	15	3.1.1.6385.2	58.9488	3428	58.6561	0.01		3638	60.32	0	0
4	100.12	100.12	99.75	93.91	90.36	gi|68057409	AAX87662.1	elongation factor Tu	1	auto	0	99	MTVSLIHPIAMDQGLR			-0.0045892	1780.93	594.65	1780.93	594.652	3	17	20.1.1.7667.2	62.7094	2567	63.0634	0.837506	2.60681	2903	53.88	2985	54.64
4	100.12	100.12	99.75	93.91	90.36	gi|68057409	AAX87662.1	elongation factor Tu	1	auto	0	99	MTVSLIHPIAMDQGLR			-0.00337404	1780.93	594.65	1780.93	594.652	3	17	21.1.1.6827.2	62.8261	4124	62.5641	0.9094	1.98064	4832	69.51	5395	73.45
4	100.12	100.12	99.75	93.91	90.36	gi|68057409	AAX87662.1	elongation factor Tu	1	auto	0	99	MTVSLIHPIAMDQGLR			-0.00968453	1780.92	594.648	1780.93	594.652	3	15	2.1.1.7277.5	58.4003	3891	58.6638	0.538986	2.33636	4600	67.82	3044	55.17
4	100.12	100.12	99.75	93.91	90.36	gi|68057409	AAX87662.1	elongation factor Tu	1	auto	0	99	MTVSLIHPIAMDQGLR			0.0187799	1780.95	594.658	1780.93	594.652	3	10	21.1.1.6880.7	65.0017	959	64.9706	100		0	0	1508	38.83
[truncated: 884 more rows]
