# Supplementary material for: Comparative analyses of proteins from Haemophilus influenzae biofilm and planktonic populations using metabolic labeling and mass spectrometry
Source: BMC Microbiol. 2014 Dec 31;14:329. doi: 10.1186/s12866-014-0329-9 (PMC4302520; doi:10.1186/s12866-014-0329-9)
Supplement: Additional file 8: — Proteins Identified with at least 99% Confidence and at least two peptides at 95% confidence in Replicate #3. [file 12866_2014_329_MOESM8_ESM.xlsx]

## Sheet: Exp3_95conf_proteins
Additional Table 8. Proteins Identified with at least 99% Confidence and at least two peptides at 95% confidence in Replicate #3 .
N	Unused	Total	%Cov	%Cov(50)	%Cov(95)	gi #	Accession #	Name	Peptides(95%)	H:L ratio	PVal H:L	EF H:L
1	154.52	154.52	80.65	64.48	61.86	gi|68057310	AAX87563.1	DNA-directed RNA polymerase beta' chain [Haemophilus influenzae 86-028NP]	197	1.17851	0.0964914	1.21539
2	139.09	139.09	78.56	65.38	62.55	gi|68057311	AAX87564.1	DNA-directed RNA polymerase beta chain [Haemophilus influenzae 86-028NP]	150	1.31915	0.000804676	1.1639
3	132.34	132.34	88.94	84.76	80.36	gi|68058433	AAX88686.1	pyruvate dehydrogenase E1 component [Haemophilus influenzae 86-028NP]	188	1.05699	0.836588	1.73082
4	100.45	100.45	96.1	90.71	87.17	gi|68057603	AAX87856.1	phosphoenolpyruvate carboxykinase [Haemophilus influenzae 86-028NP]	148	0.57425	7.27e-05	1.23952
5	95.05	95.05	81.48	67.1	65.41	gi|68056984	AAX87237.1	formate acetyltransferase [Haemophilus influenzae 86-028NP]	106	0.790574	0.00122117	1.1391
6	84.11	84.11	85.98	72.28	67.72	gi|68058430	AAX88683.1	chaperone protein DnaK [Haemophilus influenzae 86-028NP]	79	1.41583	3.78e-08	1.09486
7	83.65	83.65	94.71	89.29	83.57	gi|68057408	AAX87661.1	elongation factor G [Haemophilus influenzae 86-028NP]	90	0.758982	0.00348173	1.19098
8	80.36	80.36	98.73	91.37	87.31	gi|68057409	AAX87662.1	elongation factor Tu [Haemophilus influenzae 86-028NP]	136	0.810747	0.0079629	1.15811
9	79.9	79.9	79.06	63.84	59.15	gi|68057608	AAX87861.1	alanyl-tRNA synthetase [Haemophilus influenzae 86-028NP]	63	1.04987	0.717914	1.32024
10	76.01	76.01	75.93	61.11	52.91	gi|68058460	AAX88713.1	ribonucleoside-diphosphate reductase alpha chain [Haemophilus influenzae 86-028NP]	56	0.877075	0.151377	1.20192
11	75.07	75.07	63.51	29.87	24.7	gi|68058308	AAX88561.1	cell division protein MukB [Haemophilus influenzae 86-028NP]	52	1.19904	0.116843	1.26289
12	74.84	74.84	75.26	50.21	43.82	gi|68058290	AAX88543.1	valyl-tRNA synthetase [Haemophilus influenzae 86-028NP]	53	0.831894	0.00178097	1.11135
13	71.87	71.87	87.89	82.57	80.37	gi|68057339	AAX87592.1	60 kDa chaperonin [Haemophilus influenzae 86-028NP]	100	1.51539	0.00150599	1.25708
14	71.3	71.3	68.41	46.14	40.8	gi|68058405	AAX88658.1	DNA gyrase subunit A [Haemophilus influenzae 86-028NP]	47	1.76785	0.0958216	1.97023
15	70.49	70.49	95.28	87.93	87.93	gi|68058536	AAX88789.1	L-lactate dehydrogenase [Haemophilus influenzae 86-028NP]	107	1.24486	0.0312148	1.21766
16	69.21	69.21	86.23	57.52	51.42	gi|68057214	AAX87467.1	ribonuclease E [Haemophilus influenzae 86-028NP]	58	1.13856	0.0160431	1.1084
17	66.79	67.41	90.44	87.03	81.23	gi|68057164	AAX87417.1	putative periplasmic chelated iron binding protein [Haemophilus influenzae 86-028NP]	102	0.888051	0.454587	1.4009
18	65.46	65.46	80.02	60.47	53.56	gi|68057749	AAX88002.1	isoleucyl-tRNA synthetase [Haemophilus influenzae 86-028NP]	45	0.731255	0.26929	1.78301
19	62.12	62.12	86.73	66.33	63.85	gi|68057010	AAX87263.1	NAD nucleotidase [Haemophilus influenzae 86-028NP]	48	1.23196	0.00239436	1.13285
20	61.78	62.21	67.25	47.62	44.13	gi|68057706	AAX87959.1	Leucyl-tRNA synthetase [Haemophilus influenzae 86-028NP]	45	0.836146	0.424399	1.59441
21	60.41	60.41	78.7	62.7	54.76	gi|68058422	AAX88675.1	NADP-dependent malic enzyme [Haemophilus influenzae 86-028NP]	47	1.15035	0.714301	2.19644
22	58.65	58.65	84.69	75.34	72.96	gi|68057123	AAX87376.1	aspartyl-tRNA synthetase [Haemophilus influenzae 86-028NP]	42	0.845767	0.0086525	1.12433
23	58	58	98.63	94.79	88.22	gi|68056946	AAX87199.1	Outer membrane protein P2 precursor [Haemophilus influenzae 86-028NP]	162	0.985767	0.864834	1.20691
24	57.13	57.13	86.44	72.88	67.16	gi|68057480	AAX87733.1	tryptophanase [Haemophilus influenzae 86-028NP]	50	0.673839	0.0987163	1.61702
25	56.93	56.93	93.59	77.99	64.35	gi|68057911	AAX88164.1	Outer membrane protein P5 [Haemophilus influenzae 86-028NP]	88	0.787999	0.137185	1.39898
26	56.85	56.85	78.65	68.72	64.96	gi|68057795	AAX88048.1	transketolase [Haemophilus influenzae 86-028NP]	46	0.76707	0.0512922	1.30593
27	56.35	56.35	76.16	53.31	47.81	gi|68057037	AAX87290.1	polyribonucleotide nucleotidyltransferase [Haemophilus influenzae 86-028NP]	52	1.18363	0.0249529	1.15565
28	56.05	56.05	88.91	76.36	71.13	gi|68058040	AAX88293.1	pyruvate kinase [Haemophilus influenzae 86-028NP]	41	0.715753	4.02e-05	1.13508
29	55.58	55.58	87.04	75.69	72.69	gi|68057488	AAX87741.1	trigger factor [Haemophilus influenzae 86-028NP]	52	0.639237	7.2e-05	1.19605
30	55.28	55.28	71.5	48.25	45.21	gi|68057652	AAX87905.1	ClpB [Haemophilus influenzae 86-028NP]	39	1.12317	0.807238	2.67132
31	54.16	54.16	75.77	54.1	46.99	gi|68058447	AAX88700.1	30S ribosomal protein S1 [Haemophilus influenzae 86-028NP]	34	1.03624	0.945422	3.06111
32	54	54	77.63	61.64	61.04	gi|68057402	AAX87655.1	2',3'-cyclic-nucleotide 2'-phosphodiesterase [Haemophilus influenzae 86-028NP]	37	0.606146	0.000750801	1.28458
33	52.53	52.53	85.12	82.28	73.74	gi|68057280	AAX87533.1	ATP synthase beta chain [Haemophilus influenzae 86-028NP]	49	1.07414	0.568799	1.30068
34	52.24	52.24	79.36	70.43	66.81	gi|68057659	AAX87912.1	glutamine synthetase [Haemophilus influenzae 86-028NP]	44	1.88038	0.0103165	1.57296
35	51.84	51.84	75.95	47.87	35.9	gi|68058357	AAX88610.1	translation initiation factor IF-2 [Haemophilus influenzae 86-028NP]	39	1.3552	0.502267	2.55674
36	51.7	51.7	81.09	64.91	54.39	gi|68057282	AAX87535.1	ATP synthase alpha chain [Haemophilus influenzae 86-028NP]	47	0.862059	0.647629	1.96509
37	51.55	51.55	61.33	38.43	34.52	gi|68057995	AAX88248.1	aminopeptidase N [Haemophilus influenzae 86-028NP]	31	0.795092	0.197502	1.46354
38	50.55	50.55	68.15	46.03	37.02	gi|68057148	AAX87401.1	periplasmic nitrate reductase [Haemophilus influenzae 86-028NP]	32	0.678922	0.750408	23.4398
39	50.1	50.1	75.95	45.71	40.51	gi|68057948	AAX88201.1	phosphate acetyltransferase [Haemophilus influenzae 86-028NP]	47	0.775275	0.870066	34.7398
40	49.42	49.42	60.02	43.09	34.37	gi|68057263	AAX87516.1	ATP-dependent protease La [Haemophilus influenzae 86-028NP]	36	1.07596	0.618305	1.36931
41	49.31	49.31	52.63	38	36	gi|68058463	AAX88716.1	2-oxoglutarate dehydrogenase E1 component [Haemophilus influenzae 86-028NP]	40	1.17169	0.851885	7.30904
42	48.79	48.79	51.35	29.41	27.97	gi|68056999	AAX87252.1	putative small-conductance mechanosensitive channel [Haemophilus influenzae 86-028NP]	35	1.26874	0.741308	4.98234
43	48.31	48.31	85.77	63.96	55.45	gi|68057874	AAX88127.1	periplasmic oligopeptide-binding protein [Haemophilus influenzae 86-028NP]	29	0.605106	8.67e-06	1.13485
44	47.53	47.53	68.94	45.48	44.22	gi|68056913	AAX87166.1	chaperone protein HtpG [Haemophilus influenzae 86-028NP]	29	0.920945	0.377197	1.21964
45	47.17	47.17	86.39	68.47	63.5	gi|68058410	AAX88663.1	probable periplasmic serine protease do/HhoA-like precursor [Haemophilus influenzae 86-028NP]	37	1.30701	0.199713	1.54408
46	46.54	46.54	79.96	61.6	55.91	gi|68058435	AAX88688.1	dihydrolipoamide dehydrogenase [Haemophilus influenzae 86-028NP]	41	1.0725	0.547379	1.27929
47	46.14	46.14	66.73	50.1	50.1	gi|68057030	AAX87283.1	glutamine-hydrolyzing GMP synthase [Haemophilus influenzae 86-028NP]	32	0.805569	0.438293	1.93542
48	45.75	45.75	65.42	50.16	42.69	gi|68057657	AAX87910.1	GTP-binding protein TypA/ BipA [Haemophilus influenzae 86-028NP]	28	0.677374	0.00501626	1.27438
49	45.68	45.79	85.52	81.34	81.06	gi|68057320	AAX87573.1	fructose-bisphosphate aldolase [Haemophilus influenzae 86-028NP]	28	0.550345	1.91e-07	1.11179
50	45.59	45.59	84.07	50.83	47.09	gi|68057709	AAX87962.1	Glycyl-tRNA synthetase beta chain [Haemophilus influenzae 86-028NP]	35	1.12852	0.50568	1.51899
51	45.54	45.54	87.96	55.79	55.79	gi|68057976	AAX88229.1	adenylosuccinate synthetase [Haemophilus influenzae 86-028NP]	33	0.921616	0.367019	1.21226
52	45.4	45.4	90.41	74.09	66.06	gi|68057321	AAX87574.1	phosphoglycerate kinase [Haemophilus influenzae 86-028NP]	43	0.850407	0.319183	1.41114
53	45.21	45.21	89.26	74.16	68.59	gi|68057467	AAX87720.1	glycerol kinase [Haemophilus influenzae 86-028NP]	37	0.774238	0.0970279	1.36308
54	45.08	45.08	89.91	76.83	67.66	gi|68057718	AAX87971.1	enolase [Haemophilus influenzae 86-028NP]	45	0.812277	0.03154	1.20237
55	44.94	44.94	64.78	49.38	37.52	gi|68058434	AAX88687.1	dihydrolipoamide acetyltransferase component of pyruvate dehydrogenase complex [Haemophilus influenzae 86-028NP]	54	0.974917	0.791132	1.22678
56	44.56	44.56	56.91	34.69	27.78	gi|68057544	AAX87797.1	glycerol-3-phosphate acyltransferase [Haemophilus influenzae 86-028NP]	28	1.14711	0.261189	1.28869
57	44.28	44.28	77.8	56.68	56.68	gi|68058282	AAX88535.1	fumarate hydratase class II [Haemophilus influenzae 86-028NP]	38	0.59084	0.000149959	1.20986
58	44.22	44.22	78.49	60.36	53.98	gi|68057956	AAX88209.1	lysyl-tRNA synthetase [Haemophilus influenzae 86-028NP]	33	0.881791	0.115828	1.17552
59	44.03	44.03	71.05	48.31	47.42	gi|68058037	AAX88290.1	glucose-6-phosphate isomerase [Haemophilus influenzae 86-028NP]	34	1.01475	0.931301	1.46161
60	43.84	43.84	63.48	32.72	28.69	gi|68058319	AAX88572.1	DNA topoisomerase I [Haemophilus influenzae 86-028NP]	28	1.39659	0.468149	2.68274
61	43.73	43.73	90.11	83.52	75.27	gi|68057465	AAX87718.1	glycerophosphoryl diester phosphodiesterase precursor [Haemophilus influenzae 86-028NP]	40	1.88631	0.00077266	1.32139
62	43.46	43.46	58.95	35.69	29.96	gi|68058323	AAX88576.1	glycogen phosphorylase [Haemophilus influenzae 86-028NP]	33	1.07153	0.27124	1.14263
63	43.34	43.34	95.89	90.19	83.23	gi|68057857	AAX88110.1	cysteine synthase [Haemophilus influenzae 86-028NP]	43	0.627922	0.0511786	1.59686
64	43.29	43.29	78.53	65.47	61.05	gi|68057330	AAX87583.1	aspartate ammonia-lyase [Haemophilus influenzae 86-028NP]	49	0.696228	0.0265832	1.36651
65	42.87	42.87	81.17	63.99	58.5	gi|68057539	AAX87792.1	phosphoglucomutase [Haemophilus influenzae 86-028NP]	32	1.13783	0.329376	1.33821
66	42.7	42.7	59.68	29.84	25.2	gi|68057439	AAX87692.1	hemoglobin-haptoglobin binding protein B [Haemophilus influenzae 86-028NP]	31	0.555657	0.257278	3.26044
67	42.6	42.6	74.8	68.29	65.24	gi|68057460	AAX87713.1	ketol-acid reductoisomerase [Haemophilus influenzae 86-028NP]	40	1.25944	0.0197324	1.20622
68	42.37	42.37	86.24	71.62	63.32	gi|68057203	AAX87456.1	Outer membrane protein P1 precursor [Haemophilus influenzae 86-028NP]	53	0.900776	0.360919	1.46618
69	42.32	42.37	80.39	80.39	77.12	gi|68057183	AAX87436.1	outer membrane protein P6 precursor [Haemophilus influenzae 86-028NP]	57	0.873916	0.470489	4.7615
70	42.28	42.28	66.37	43	36.25	gi|68057702	AAX87955.1	protective surface antigen D15 [Haemophilus influenzae 86-028NP]	27	1.07946	0.76988	1.88975
71	41.89	41.89	63.61	33.01	30.38	gi|68057962	AAX88215.1	heme utilization protein [Haemophilus influenzae 86-028NP]	26	1.04005	0.723634	1.27561
72	41.43	41.43	68.97	42.44	39.39	gi|68057786	AAX88039.1	peptidyl-prolyl cis-trans isomerase D [Haemophilus influenzae 86-028NP]	26	1.05772	0.91508	3.13667
73	40.23	40.23	87.07	78.55	78.55	gi|68057875	AAX88128.1	transaldolase [Haemophilus influenzae 86-028NP]	34	0.549538	0.00027333	1.30545
74	39.48	39.48	79.1	54.49	53.13	gi|68058322	AAX88575.1	NAD(P) transhydrogenase subunit alpha [Haemophilus influenzae 86-028NP]	39	1.62234	0.00944302	1.40014
75	39.04	39.04	91.69	73.64	72.21	gi|68057616	AAX87869.1	D-galactose-binding periplasmic protein precursor [Haemophilus influenzae 86-028NP]	52	0.585032	0.00109904	1.30916
76	38.89	38.89	73.81	45	43.81	gi|68057096	AAX87349.1	transcription termination factor rho [Haemophilus influenzae 86-028NP]	23	1.88465	0.000189162	1.3167
77	37.98	37.98	61.01	38.99	36.35	gi|68058171	AAX88424.1	phenylalanyl-tRNA synthetase beta chain [Haemophilus influenzae 86-028NP]	28	2.10926	0.000272769	1.30046
78	37.93	37.93	70.04	45.08	41.41	gi|68057019	AAX87272.1	oligopeptidase A [Haemophilus influenzae 86-028NP]	27	1.1342	0.284236	1.27917
79	36.99	36.99	46.59	22.8	18.86	gi|68057548	AAX87801.1	phosphoribosylformylglycinamidine synthase [Haemophilus influenzae 86-028NP]	24	0.905435	0.891656	5.27696
80	36.92	36.92	82.54	66.83	62.84	gi|68057949	AAX88202.1	acetate kinase [Haemophilus influenzae 86-028NP]	25	0.552436	0.00105462	1.33701
81	36.62	36.62	95.76	80.92	80.92	gi|68057699	AAX87952.1	elongation factor Ts [Haemophilus influenzae 86-028NP]	30	0.582008	0.015232	1.51078
82	36.42	36.42	91.45	80.53	71.68	gi|68056751	AAX87004.1	glyceraldehyde 3-phosphate dehydrogenase [Haemophilus influenzae 86-028NP]	54	0.774575	0.0297366	1.24863
83	36.38	36.38	66.61	48.95	39.51	gi|68057529	AAX87782.1	prolyl-tRNA synthetase [Haemophilus influenzae 86-028NP]	21	2.00403	0.00093472	1.36969
84	34.97	35.66	52.48	33.13	24.81	gi|68057366	AAX87619.1	DNA gyrase subunit B [Haemophilus influenzae 86-028NP]	23	1.00693	0.947957	1.27313
85	34.9	34.9	78.08	46.98	46.98	gi|68056970	AAX87223.1	Na(+)-translocating NADH-quinone reductase subunit A [Haemophilus influenzae 86-028NP]	24	1.06947	0.642749	1.36733
86	34.84	34.84	63.05	40.47	34.31	gi|68058399	AAX88652.1	methionyl-tRNA synthetase [Haemophilus influenzae 86-028NP]	18	0.783952	0.541369	2.32497
87	34.81	34.81	74.13	43.99	41.55	gi|68058507	AAX88760.1	cytosol aminopeptidase [Haemophilus influenzae 86-028NP]	21	0.72013	0.0230743	1.31707
88	34.37	34.37	71.52	52.87	51.02	gi|68057029	AAX87282.1	inosine-5'-monophosphate dehydrogenase [Haemophilus influenzae 86-028NP]	32	1.24892	0.150914	1.38093
89	34.32	34.32	65.43	53.19	50.53	gi|68058461	AAX88714.1	ribonucleoside-diphosphate reductase beta chain [Haemophilus influenzae 86-028NP]	25	0.794503	0.808641	10.1388
90	34.02	34.02	80.48	66.97	64.56	gi|68056931	AAX87184.1	high-affinity zinc uptake system protein ZnuA [Haemophilus influenzae 86-028NP]	26	0.572456	0.324835	3.32089
91	33.95	33.95	86.49	65.99	60.81	gi|68058524	AAX88777.1	argininosuccinate synthase [Haemophilus influenzae 86-028NP]	30	0.915536	0.676972	1.60123
92	33.73	33.73	81.76	58.36	55.32	gi|68058170	AAX88423.1	phenylalanyl-tRNA synthetase alpha chain [Haemophilus influenzae 86-028NP]	23	1.05877	0.446535	1.2068
93	33.47	33.47	95.59	83.7	83.7	gi|68057552	AAX87805.1	2,3-bisphosphoglycerate-dependent phosphoglycerate mutase [Haemophilus influenzae 86-028NP]	30	0.740056	0.638296	4.05474
94	33.21	33.21	46.44	26.44	23.42	gi|68058327	AAX88580.1	1,4-alpha-glucan branching enzyme [Haemophilus influenzae 86-028NP]	17	0.655269	0.0105292	1.34991
95	33.05	33.05	95.48	72.89	61.75	gi|68056907	AAX87160.1	iron-utilization periplasmic protein hFbpA [Haemophilus influenzae 86-028NP]	39	0.591333	0.0665728	1.79094
96	32.91	32.91	88.2	72.27	70.21	gi|68058299	AAX88552.1	phosphate-binding periplasmic protein precursor PstS [Haemophilus influenzae 86-028NP]	27	0.697909	0.00555504	1.2469
97	32.5	32.5	66.32	28.59	24.42	gi|68057239	AAX87492.1	penicillin-binding protein 1A [Haemophilus influenzae 86-028NP]	20	1.34883	0.117657	1.54857
98	32	32	64.01	40.6	38.83	gi|68058451	AAX88704.1	D-lactate dehydrogenase [Haemophilus influenzae 86-028NP]	22	1.15174	0.35091	1.40755
99	31.98	31.98	82.05	61.54	58.97	gi|68056924	AAX87177.1	Seryl-tRNA synthetase [Haemophilus influenzae 86-028NP]	25	0.670846	0.588798	5.53526
100	31.74	31.74	64.31	19.72	19.02	gi|68058411	AAX88664.1	transcription-repair coupling factor [Haemophilus influenzae 86-028NP]	20	1.10794	0.222762	1.20849
101	31.3	31.3	83.09	68.71	67.99	gi|68058243	AAX88496.1	predicted ABC-type transport system protein, periplasmic component [Haemophilus influenzae 86-028NP]	36	0.764369	0.26644	1.87339
102	31.17	31.17	77.2	51.06	47.11	gi|68056953	AAX87206.1	putative sialic acid transporter, TRAP-type C4-dicarboxylate transport system, periplasmic component [Haemophilus influenzae 86-028NP]	18	0.631147	0.00529342	1.28564
103	31.1	31.14	57.01	41.89	36.07	gi|68057646	AAX87899.1	heme-binding protein A [Haemophilus influenzae 86-028NP]	27	1.29274	0.240201	1.74943
104	31.08	31.08	97.21	86.06	85.66	gi|68057698	AAX87951.1	30S ribosomal protein S2 [Haemophilus influenzae 86-028NP]	32	1.17251	0.0990804	1.22929
105	30.9	30.9	68.33	48.61	43.63	gi|68058161	AAX88414.1	asparaginyl-tRNA synthetase [Haemophilus influenzae 86-028NP]	21	0.752072	0.740215	7.44423
106	30.85	30.85	76.03	55.17	42.77	gi|68057349	AAX87602.1	6-phosphogluconate dehydrogenase, decarboxylating [Haemophilus influenzae 86-028NP]	18	0.756731	0.735769	6.8846
107	30.73	30.73	74.61	46.06	42.52	gi|68057714	AAX87967.1	catalase [Haemophilus influenzae 86-028NP]	26	1.00786	0.926639	1.28282
108	30.3	30.3	73.12	41.9	39.72	gi|68057617	AAX87870.1	galactoside transport ATP-binding protein MglA [Haemophilus influenzae 86-028NP]	26	1.19671	0.339415	1.4958
109	30.04	30.04	79.35	47.4	39.86	gi|68058330	AAX88583.1	glutaminyl-tRNA synthetase [Haemophilus influenzae 86-028NP]	23	0.519456	0.274594	3.62472
110	30.04	30.04	61.57	46.69	45.25	gi|68057453	AAX87706.1	aminoacyl-histidine dipeptidase [Haemophilus influenzae 86-028NP]	19	0.995637	0.952004	1.17331
111	29.8	29.8	85.53	65.27	63.02	gi|68057955	AAX88208.1	malate dehydrogenase [Haemophilus influenzae 86-028NP]	41	0.71504	0.0978173	1.52036
112	29.74	29.74	42.5	35.62	30.21	gi|68057464	AAX87717.1	glycerol-3-phosphate transporter [Haemophilus influenzae 86-028NP]	22	1.16874	0.353552	1.57318
113	29.7	29.7	44.15	30.15	26	gi|68058014	AAX88267.1	HMW2C, putative glycosyltransferase involved in glycosylation of HMW1A and HMW2A [Haemophilus influenzae 86-028NP]	20	1.43284	0.527138	3.44451
114	29.47	29.47	70.94	35.4	31.08	gi|68058468	AAX88721.1	tail-specific protease precursor [Haemophilus influenzae 86-028NP]	18	1.31181	0.493947	2.3
115	29.36	29.36	93.85	88.83	82.68	gi|68057585	AAX87838.1	50S ribosomal protein L5 [Haemophilus influenzae 86-028NP]	37	0.759277	0.0643416	1.35203
116	28.98	28.98	81.1	58.42	56.36	gi|68058449	AAX88702.1	conserved hypothetical pyridoxine biosynthesis enzyme [Haemophilus influenzae 86-028NP]	29	0.93238	0.668812	1.44912
117	28.88	28.88	56.82	29.38	25.65	gi|68057047	AAX87300.1	protein-export membrane protein SecD [Haemophilus influenzae 86-028NP]	17	1.16727	0.0844219	1.20683
118	28.87	28.87	68.56	56.44	56.44	gi|68058340	AAX88593.1	spermidine/putrescine-binding periplasmic protein 1 precursor [Haemophilus influenzae 86-028NP]	22	2.04073	0.00287813	1.47536
119	28.79	28.79	58.94	27.06	24.11	gi|68058317	AAX88570.1	threonyl-tRNA synthetase [Haemophilus influenzae 86-028NP]	18	1.57579	0.454663	3.79861
120	28.58	28.58	99.26	77.78	67.04	gi|68057723	AAX87976.1	inositol-1-monophosphatase [Haemophilus influenzae 86-028NP]	22	0.8529	0.128344	1.23977
121	28.48	28.48	74.52	34.32	31.37	gi|68058032	AAX88285.1	arginyl-tRNA synthetase [Haemophilus influenzae 86-028NP]	20	0.856191	0.281489	1.36984
122	28.41	28.41	75.95	52.91	46.84	gi|68057999	AAX88252.1	tyrosyl-tRNA synthetase [Haemophilus influenzae 86-028NP]	17	0.625313	0.000152646	1.18575
123	28.21	28.21	96.51	81.22	79.04	gi|68057312	AAX87565.1	50S ribosomal protein L1 [Haemophilus influenzae 86-028NP]	45	0.918664	0.532471	1.46779
124	27.64	27.64	77.43	52.29	40.92	gi|68058015	AAX88268.1	HMW2B, OMP-85-like protein required for HMW1A and HMW2A secretion [Haemophilus influenzae 86-028NP]	30	1.01706	0.89353	3.57249
125	27.42	27.42	87.14	78.42	70.95	gi|68057371	AAX87624.1	peroxiredoxin/glutaredoxin [Haemophilus influenzae 86-028NP]	22	1.45264	0.122984	1.70165
126	27.3	27.3	83.98	71.84	60.68	gi|68057596	AAX87849.1	30S ribosomal protein S4 [Haemophilus influenzae 86-028NP]	31	0.753634	0.631485	8.76714
127	27.2	27.2	84.15	70.43	64.33	gi|68057597	AAX87850.1	DNA-directed RNA polymerase alpha chain [Haemophilus influenzae 86-028NP]	27	1.23755	0.637181	2.65471
128	26.84	26.84	92.34	71.49	68.09	gi|68057578	AAX87831.1	30S ribosomal protein S3 [Haemophilus influenzae 86-028NP]	31	0.964716	0.869779	1.7079
129	26.49	26.49	63.51	42.57	40.32	gi|68057295	AAX87548.1	HslU, ATP-dependent chaperone of the HslUV protease [Haemophilus influenzae 86-028NP]	21	1.12661	0.869873	5.25486
130	26.27	26.27	79.27	27.64	20.59	gi|68057068	AAX87321.1	heme/hemopexin-binding protein C [Haemophilus influenzae 86-028NP]	20	1.05601	0.582759	1.43505
131	26.01	26.01	64.61	29.88	25.71	gi|68057629	AAX87882.1	fumarate reductase flavoprotein subunit [Haemophilus influenzae 86-028NP]	14	0.617617	0.392372	6.79702
132	25.86	25.86	57.98	36.36	28.08	gi|68058358	AAX88611.1	transcription elongation protein NusA [Haemophilus influenzae 86-028NP]	17	1.43855	0.0178331	1.32219
133	25.78	25.78	61.95	37.52	30.97	gi|68057069	AAX87322.1	heme/hemopexin-binding protein B [Haemophilus influenzae 86-028NP]	15	0.962044	0.842518	1.60874
134	25.57	25.57	83.97	77.56	76.92	gi|68057407	AAX87660.1	30S ribosomal protein S7 [Haemophilus influenzae 86-028NP]	31	1.81282	0.00501761	1.34354
135	25.43	25.43	57.18	23.56	20.25	gi|68056899	AAX87152.1	aspartokinase/homoserine dehydrogenase [Haemophilus influenzae 86-028NP]	19	1.03155	0.979221	22.4587
136	25.34	25.34	92.99	61.68	61.68	gi|68057153	AAX87406.1	adenylate kinase [Haemophilus influenzae 86-028NP]	15	0.662029	0.0180395	1.37837
137	25.31	25.31	60.49	22.97	18.31	gi|68057694	AAX87947.1	preprotein translocase SecA subunit [Haemophilus influenzae 86-028NP]	18	1.18838	0.149673	1.30886
138	25.02	25.02	71.11	30.98	26.65	gi|68057329	AAX87582.1	RNA polymerase sigma factor RpoD [Haemophilus influenzae 86-028NP]	27	2.02316	0.115474	2.4863
139	25.01	25.01	81	54.63	52.97	gi|68057891	AAX88144.1	cell division protein FtsZ [Haemophilus influenzae 86-028NP]	20	1.23215	0.375518	1.65949
140	24.95	24.95	90.16	73.62	65.75	gi|68058496	AAX88749.1	molybdate-binding periplasmic protein [Haemophilus influenzae 86-028NP]	20	0.476533	0.0428563	2.03043
141	24.92	24.92	93.5	85.5	79.5	gi|68057573	AAX87826.1	50S ribosomal protein L4 [Haemophilus influenzae 86-028NP]	33	1.01705	0.965457	2.59857
142	24.86	24.86	74.35	53.21	42.76	gi|68057675	AAX87928.1	Serine hydroxymethyltransferase [Haemophilus influenzae 86-028NP]	13	1.25233	0.107831	1.33844
143	24.78	24.78	89.74	70.7	63	gi|68057575	AAX87828.1	50S ribosomal protein L2 [Haemophilus influenzae 86-028NP]	26	1.07467	0.651772	1.44951
144	24.4	24.4	69.49	47.12	41.02	gi|68056957	AAX87210.1	HflC [Haemophilus influenzae 86-028NP]	18	1.01945	0.835202	1.25363
145	24.11	24.11	68.96	44.17	39.38	gi|68057079	AAX87332.1	glutamyl-tRNA synthetase [Haemophilus influenzae 86-028NP]	18	0.928996	0.681179	1.67719
146	24	24	79.37	60.63	47.94	gi|68058000	AAX88253.1	Ribose-phosphate pyrophosphokinase [Haemophilus influenzae 86-028NP]	18	0.803924	0.00326527	1.12935
147	23.78	23.78	71.86	55.59	51.53	gi|68058530	AAX88783.1	enoyl-[acyl-carrier-protein] reductase (NADH) [Haemophilus influenzae 86-028NP]	19	1.06955	0.851469	2.40319
148	23.72	23.72	51.98	46.78	41.58	gi|68057198	AAX87451.1	conserved hypothetical cupin superfamily metalloenzyme [Haemophilus influenzae 86-028NP]	12	1.03461	0.716259	1.25529
149	23.45	23.45	79.22	43.83	43.83	gi|68057864	AAX88117.1	ADP-L-glycero-D-manno-heptose-6-epimerase [Haemophilus influenzae 86-028NP]	15	1.00347	0.990891	2.10364
150	23.41	23.41	84.43	64.01	59.52	gi|68057281	AAX87534.1	ATP synthase gamma chain [Haemophilus influenzae 86-028NP]	15	1.1445	0.0695869	1.15982
151	23.3	23.3	66.01	43.84	42.12	gi|68057180	AAX87433.1	cysteine desulfurase [Haemophilus influenzae 86-028NP]	18	0.967333	0.777158	1.30605
152	23.27	23.27	95.54	85.35	85.35	gi|68058162	AAX88415.1	6,7-dimethyl-8-ribityllumazine synthase [Haemophilus influenzae 86-028NP]	23	0.869492	0.487169	1.58783
153	23.25	23.25	70.09	46.06	32.11	gi|68057832	AAX88085.1	CTP synthase [Haemophilus influenzae 86-028NP]	14	0.39035	0.114537	3.43691
154	22.59	22.59	61.54	16.54	9.468	gi|68058016	AAX88269.1	HMW2A, high molecular weight adhesin 2 [Haemophilus influenzae 86-028NP]	23	1.22596	0.433324	1.91541
155	22.54	22.54	85.45	77.58	72.73	gi|68058297	AAX88550.1	ferritin like protein 2 [Haemophilus influenzae 86-028NP]	15	1.07521	0.314585	1.18157
156	22.43	22.43	90.97	85.81	74.84	gi|68057060	AAX87313.1	bacterioferritin comigratory protein [Haemophilus influenzae 86-028NP]	17	1.11276	0.735413	2.09275
157	22.32	22.32	60.08	49.43	46.77	gi|68057456	AAX87709.1	triosephosphate isomerase [Haemophilus influenzae 86-028NP]	15	0.640247	0.0251195	1.44484
158	22.23	22.23	72.59	60.75	50.44	gi|68056968	AAX87221.1	glutathione reductase [Haemophilus influenzae 86-028NP]	16	0.654855	0.000501824	1.18992
159	22.2	22.45	59.49	23.54	16.86	gi|68057055	AAX87308.1	UvrABC system protein A [Haemophilus influenzae 86-028NP]	14	1.11996	0.245164	1.28418
160	22.17	22.17	77.42	56.22	54.61	gi|68057661	AAX87914.1	peptidase B [Haemophilus influenzae 86-028NP]	18	1.52223	0.00115642	1.21741
161	21.68	21.68	84.87	73.95	73.95	gi|68057314	AAX87567.1	Purine nucleoside phosphorylase [Haemophilus influenzae 86-028NP]	20	0.647784	0.0249507	1.43006
162	21.63	21.63	58.14	40.47	33.02	gi|68057610	AAX87863.1	Xaa-Pro aminopeptidase [Haemophilus influenzae 86-028NP]	12	1.5106	0.0300844	1.43536
163	21.58	21.58	61.13	30.57	27.13	gi|68057353	AAX87606.1	glucose-6-phosphate 1-dehydrogenase [Haemophilus influenzae 86-028NP]	14	1.26206	0.611148	3.70302
164	21.54	21.54	58.43	23.41	15.38	gi|68056918	AAX87171.1	putative type I site-specific restriction-modification system, R subunit [Haemophilus influenzae 86-028NP]	13	2.9277	0.245324	7.7023
165	21.51	21.51	83.65	82.69	77.88	gi|68058439	AAX88692.1	Uracil phosphoribosyltransferase [Haemophilus influenzae 86-028NP]	19	0.528458	0.0750973	2.06652
166	21.45	21.45	79.1	63.28	63.28	gi|68057588	AAX87841.1	50S ribosomal protein L6 [Haemophilus influenzae 86-028NP]	28	0.806124	0.474731	2.13649
167	21.27	21.27	70.94	55.42	45.32	gi|68058149	AAX88402.1	3-oxoacyl-[acyl-carrier-protein] synthase I [Haemophilus influenzae 86-028NP]	16	0.584141	0.0548831	1.73864
168	21.15	21.15	66.67	40.53	35.25	gi|68058428	AAX88681.1	Gamma-glutamyl phosphate reductase [Haemophilus influenzae 86-028NP]	12	0.623581	0.461616	4.19628
169	21.12	21.12	80.98	66.34	66.34	gi|68057639	AAX87892.1	thiol:disulfide interchange protein DsbA [Haemophilus influenzae 86-028NP]	15	0.710766	0.352033	14.5474
170	21.09	21.09	56.8	44.38	44.38	gi|68057155	AAX87408.1	UDP-glucose 4-epimerase [Haemophilus influenzae 86-028NP]	11	1.39987	0.201341	1.75794
171	20.98	20.98	70.95	42.57	35.59	gi|68058325	AAX88578.1	glucose-1-phosphate adenylyltransferase [Haemophilus influenzae 86-028NP]	17	1.80741	0.598603	17.7792
172	20.9	20.9	59.84	29.13	23.62	gi|68058203	AAX88456.1	cell division protein FtsH homolog 1 [Haemophilus influenzae 86-028NP]	20	1.7823	0.156902	6.34258
173	20.78	20.78	72.06	48.25	36.19	gi|68058128	AAX88381.1	putative 2-hydroxyacid dehydrogenase [Haemophilus influenzae 86-028NP]	10	0.932616	0.467825	1.25657
174	20.72	20.72	90.91	82.95	65.91	gi|68056937	AAX87190.1	inorganic pyrophosphatase [Haemophilus influenzae 86-028NP]	15	0.870303	0.927634	88.2745
175	20.65	20.65	59.88	43.11	37.13	gi|68057396	AAX87649.1	ornithine carbamoyltransferase, catabolic [Haemophilus influenzae 86-028NP]	22	1.56431	0.407986	3.57564
176	20.62	20.62	77.25	41.8	33.86	gi|68056787	AAX87040.1	rod shape-determining protein MreB [Haemophilus influenzae 86-028NP]	19	0.971488	0.965575	4.47292
177	20.51	20.51	58.93	30.13	27.01	gi|68057758	AAX88011.1	biotin carboxylase [Haemophilus influenzae 86-028NP]	13	0.730115	0.0726081	1.43409
178	20.46	20.46	84.98	63.58	63.58	gi|68057259	AAX87512.1	survival protein SurA homolog [Haemophilus influenzae 86-028NP]	22	0.504057	0.0808955	2.24151
179	20.07	20.07	81.91	54.61	51.06	gi|68057507	AAX87760.1	FolD bifunctional protein [Haemophilus influenzae 86-028NP]	12	1.01924	0.733692	1.13976
180	19.97	19.97	64.71	30.72	29.85	gi|68056827	AAX87080.1	cysteinyl-tRNA synthetase [Haemophilus influenzae 86-028NP]	11	0.878494	0.89848	47.5892
181	19.85	19.85	53.16	35.36	35.13	gi|68057184	AAX87437.1	TolB [Haemophilus influenzae 86-028NP]	14	2.14068	0.0830558	3.55694
182	19.76	19.76	54.5	29.5	21.04	gi|68058415	AAX88668.1	ABC transporter ATP-binding protein [Haemophilus influenzae 86-028NP]	12	1.1759	0.450218	2.115
183	19.61	19.61	88.46	79.23	79.23	gi|68057587	AAX87840.1	30S ribosomal protein S8 [Haemophilus influenzae 86-028NP]	31	1.24595	0.743889	4.61787
184	19.59	19.59	95.78	79.52	74.1	gi|68057590	AAX87843.1	30S ribosomal protein S5 [Haemophilus influenzae 86-028NP]	32	1.28481	0.412416	2.14073
185	19.51	19.51	97.6	68.27	64.9	gi|68057572	AAX87825.1	50S ribosomal protein L3 [Haemophilus influenzae 86-028NP]	23	1.53421	0.0373899	1.44266
186	19.31	19.31	50.58	20.7	17.31	gi|68057728	AAX87981.1	exodeoxyribonuclease V gamma chain [Haemophilus influenzae 86-028NP]	18	0.850056	0.788474	4.81704
187	19.26	19.26	41.77	27.73	24.95	gi|68057784	AAX88037.1	preprotein translocase subunit YidC [Haemophilus influenzae 86-028NP]	14	1.04015	0.593853	1.1866
188	19.25	19.25	100	79.17	70.83	gi|68057592	AAX87845.1	50S ribosomal protein L15 [Haemophilus influenzae 86-028NP]	23	0.849026	0.346397	3.5191
189	19.21	19.21	48.59	20.33	16.75	gi|68057530	AAX87783.1	organic solvent tolerance protein [Haemophilus influenzae 86-028NP]	13	1.09636	0.444939	1.35212
191	19.09	19.09	74.31	57.31	53.75	gi|68057647	AAX87900.1	putative heme iron utilization protein [Haemophilus influenzae 86-028NP]	14	0.821544	0.0401619	1.20244
190	19.09	19.09	95	86.25	80.62	gi|68058335	AAX88588.1	conserved hypothetical DNA-binding ferritin-like protein [Haemophilus influenzae 86-028NP]	13	0.729045	0.200992	1.77491
192	19.02	19.02	54.95	42.86	42.86	gi|68057518	AAX87771.1	probable D-methionine-binding lipoprotein MetQ [Haemophilus influenzae 86-028NP]	13	1.62835	0.55165	6.63565
193	18.95	18.95	79.78	55.06	42.32	gi|68056791	AAX87044.1	exodeoxyribonuclease III [Haemophilus influenzae 86-028NP]	13	0.54914	0.0931626	2.19076
194	18.75	18.75	84.91	61.79	61.79	gi|68058469	AAX88722.1	predicted activator of osmoprotectant transporter ProP [Haemophilus influenzae 86-028NP]	12	1.02258	0.939402	3.06199
195	18.71	18.71	42.75	24.96	19.5	gi|68058421	AAX88674.1	predicted phosphoglycerol transferase-like protein [Haemophilus influenzae 86-028NP]	10	1.17664	0.0510474	1.17795
196	18.65	18.65	89.77	82.33	76.28	gi|68057844	AAX88097.1	[Mn] superoxide dismutase [Haemophilus influenzae 86-028NP]	15	0.528244
197	18.59	18.59	58.09	31.48	27.3	gi|68058456	AAX88709.1	putative lipoprotein [Haemophilus influenzae 86-028NP]	17	1.35212	0.902828	12106.7
198	18.22	18.22	53.29	17.21	13.38	gi|68057778	AAX88031.1	transferrin-binding protein 1 [Haemophilus influenzae 86-028NP]	14	1.4557	0.0529446	1.47304
199	18.15	18.15	59.6	29.4	25.6	gi|68056772	AAX87025.1	citrate lyase alpha chain [Haemophilus influenzae 86-028NP]	11	1.70539	0.00418827	1.31755
200	18.15	18.15	63.69	52.68	49.4	gi|68057414	AAX87667.1	tryptophanyl-tRNA synthetase [Haemophilus influenzae 86-028NP]	11	1.05661	0.865423	2.33062
201	17.98	17.98	94.48	63.19	57.67	gi|68058031	AAX88284.1	acetolactate synthase small subunit [Haemophilus influenzae 86-028NP]	10	1.20645	0.650793	2.62338
202	17.76	17.76	50.97	27.24	24.32	gi|68057317	AAX87570.1	conserved hypothetical glycly radical protein [Haemophilus influenzae 86-028NP]	11	0.943504	0.660446	1.37778
203	17.59	17.59	81.6	74.06	71.7	gi|68058226	AAX88479.1	stringent starvation protein A [Haemophilus influenzae 86-028NP]	11	0.414165	0.0710808	3.51053
204	17.45	17.45	61.1	21.85	21.14	gi|68057463	AAX87716.1	anaerobic glycerol-3-phosphate dehydrogenase subunit A [Haemophilus influenzae 86-028NP]	12	1.06361	0.568994	1.4812
205	17.4	17.4	50.6	28.37	24.4	gi|68056943	AAX87196.1	GTP-binding protein EngA [Haemophilus influenzae 86-028NP]	12	1.04811	0.47472	1.16928
206	17.34	17.34	56.58	36.84	30.48	gi|68057416	AAX87669.1	adenylosuccinate lyase [Haemophilus influenzae 86-028NP]	13	1.15654	0.495105	1.66266
207	17.23	17.23	93.8	55.81	53.49	gi|68057595	AAX87848.1	30S ribosomal protein S11 [Haemophilus influenzae 86-028NP]	18
208	16.88	16.88	75.37	43.66	38.78	gi|68057266	AAX87519.1	D-3-phosphoglycerate dehydrogenase [Haemophilus influenzae 86-028NP]	12	0.536827	0.00116405	1.27215
209	16.73	16.73	83.61	54.51	48.36	gi|68058309	AAX88562.1	cell division protein MukE [Haemophilus influenzae 86-028NP]	11	0.776557	0.570948	5.05267
210	16.68	16.68	90.91	63.64	63.64	gi|68057577	AAX87830.1	50S ribosomal protein L22 [Haemophilus influenzae 86-028NP]	20	1.45936	0.222602	1.9502
211	16.6	19.68	66.52	40.09	32.16	gi|68057736	AAX87989.1	diaminobutyrate--2-oxoglutarate aminotransferase [Haemophilus influenzae 86-028NP]	13	0.593392	0.111905	2.1052
212	16.56	16.56	59.54	16.97	12.72	gi|68057039	AAX87292.1	Cold-shock DEAD-box protein A homolog [Haemophilus influenzae 86-028NP]	11	0.80112	0.272734	1.89032
213	16.48	16.48	85.41	59.46	55.68	gi|68057602	AAX87855.1	ribosome recycling factor [Haemophilus influenzae 86-028NP]	12	0.615822	0.00189977	1.23253
214	16.4	16.4	50.92	16.69	10.61	gi|68056825	AAX87078.1	anaerobic ribonucleoside-triphosphate reductase [Haemophilus influenzae 86-028NP]	11	1.57063	0.49825	4.33908
215	16.27	16.27	89.93	69.8	69.8	gi|68057340	AAX87593.1	50S ribosomal protein L9 [Haemophilus influenzae 86-028NP]	19	0.677122	0.780086	37.4996
216	16.25	16.27	60.17	37.25	32.95	gi|68057614	AAX87867.1	galactose-1-phosphate uridylyltransferase [Haemophilus influenzae 86-028NP]	9	0.434249	0.0511422	2.32669
217	16.22	16.24	61.84	28.99	26.33	gi|68057563	AAX87816.1	cell division protein FtsY [Haemophilus influenzae 86-028NP]	10	0.559129	0.018918	1.41773
218	16.03	16.03	82.76	81.03	66.38	gi|68057005	AAX87258.1	50S ribosomal protein L19 [Haemophilus influenzae 86-028NP]	13	0.97314
219	16	16	55.54	21.97	16.78	gi|68057472	AAX87725.1	conserved hypothetical protein [Haemophilus influenzae 86-028NP]	9	1.00595	0.997627	178.475
220	15.59	15.59	55.51	46.26	42.29	gi|68057985	AAX88238.1	putative ABC-type Co2+ transport system, periplasmic component [Haemophilus influenzae 86-028NP]	8	0.796336	0.609281	60.7832
221	15.55	15.55	81.36	56.78	56.78	gi|68057594	AAX87847.1	30S ribosomal protein S13 [Haemophilus influenzae 86-028NP]	17	1.06978	0.416692	1.20838
222	15.43	15.43	60.34	31.14	24.33	gi|68056975	AAX87228.1	Na(+)-translocating NADH-quinone reductase subunit F [Haemophilus influenzae 86-028NP]	15	1.09743	0.671554	1.75954
223	15.4	15.4	71.07	52.2	52.2	gi|68057906	AAX88159.1	thioredoxin reductase [Haemophilus influenzae 86-028NP]	10	0.564147	0.000421538	1.19476
224	15.38	15.38	73.65	50.79	39.05	gi|68057207	AAX87460.1	acetyl-coenzyme A carboxylase carboxyl transferase subunit alpha [Haemophilus influenzae 86-028NP]	19	1.34737	0.216896	3.83072
225	15.19	15.19	56.2	25.07	22.43	gi|68056955	AAX87208.1	conserved hypothetical protein [Haemophilus influenzae 86-028NP]	13	1.2665	0.334787	5.71026
226	15.01	15.01	94.21	64.46	54.55	gi|68056962	AAX87215.1	3-oxoacyl-[acyl-carrier protein] reductase [Haemophilus influenzae 86-028NP]	11	0.747104	0.11847	1.47964
227	14.99	14.99	46.71	30.24	30.24	gi|68057964	AAX88217.1	fructose-1,6-bisphosphatase [Haemophilus influenzae 86-028NP]	9	0.90672	0.342389	1.27137
228	14.97	14.97	61.4	39.51	39.51	gi|68057667	AAX87920.1	octaprenyl-diphosphate synthase [Haemophilus influenzae 86-028NP]	9	0.707023	0.00872114	1.22261
229	14.96	14.96	35.86	18.35	16.46	gi|68058321	AAX88574.1	NAD(P) transhydrogenase subunit beta [Haemophilus influenzae 86-028NP]	14	1.43886	0.0754517	1.57823
230	14.84	14.84	65.2	40.54	33.11	gi|68058409	AAX88662.1	Acetyl-coenzyme A carboxylase carboxyl transferase subunit beta [Haemophilus influenzae 86-028NP]	13	0.736252	0.790366	87916
231	14.81	14.81	66.49	45.95	45.95	gi|68057492	AAX87745.1	transcription antitermination protein NusG [Haemophilus influenzae 86-028NP]	11	0.592212	0.395963	8.19187
232	14.77	14.77	63.41	30.24	30.24	gi|68056958	AAX87211.1	HflK [Haemophilus influenzae 86-028NP]	13	1.33787	0.509228	4.81799
233	14.66	14.66	63.6	41.84	41.84	gi|68057925	AAX88178.1	arginine-binding periplasmic protein [Haemophilus influenzae 86-028NP]	8	0.856587	0.115321	1.25112
234	14.62	14.62	71.13	33.33	33.33	gi|68056773	AAX87026.1	citrate lyase beta chain [Haemophilus influenzae 86-028NP]	8	1.02503	0.927677	2.03469
235	14.58	14.58	39.65	14.81	9.477	gi|68058020	AAX88273.1	DNA translocase FtsK [Haemophilus influenzae 86-028NP]	8	1.12632	0.816183	162.148
236	14.54	14.54	56.69	36.22	27.3	gi|68058337	AAX88590.1	spermidine/putrescine transport ATP-binding protein [Haemophilus influenzae 86-028NP]	20	0.743289	0.408576	3.42371
237	14.5	14.5	63.02	29.17	22.66	gi|68057919	AAX88172.1	S-adenosylmethionine synthetase [Haemophilus influenzae 86-028NP]	10	0.856171	0.847978	6.67603
238	14.44	14.44	59.21	25.08	20.85	gi|68056834	AAX87087.1	2-hydroxyacid dehydrogenase homolog [Haemophilus influenzae 86-028NP]	8	0.883707	0.285623	1.32142
239	14.2	14.2	73.87	54.95	48.65	gi|68057640	AAX87893.1	conserved hypothetical protein [Haemophilus influenzae 86-028NP]	10
240	14.14	14.14	62.92	33.71	33.71	gi|68058196	AAX88449.1	30S ribosomal protein S15 [Haemophilus influenzae 86-028NP]	13	1.04457	0.842958	1.90182
241	14.09	14.09	78.91	48.44	48.44	gi|68057598	AAX87851.1	50S ribosomal protein L17 [Haemophilus influenzae 86-028NP]	12	1.07401	0.482408	1.43205
242	14.07	14.07	73.01	44.79	44.79	gi|68057797	AAX88050.1	conserved hypothetical protein [Haemophilus influenzae 86-028NP]	7	0.877933	0.400483	1.46888
243	14	14	32.25	24.18	18.04	gi|68057831	AAX88084.1	probable cytochrome oxidase subunit I [Haemophilus influenzae 86-028NP]	12	0.937986	0.721866	1.95956
244	13.99	14	84.47	60.19	54.37	gi|68057571	AAX87824.1	30S ribosomal protein S10 [Haemophilus influenzae 86-028NP]	14	0.87456	0.549961	1.71241
245	13.97	13.97	90.05	73.3	68.59	gi|68058207	AAX88460.1	conserved hypothetical protein [Haemophilus influenzae 86-028NP]	21
246	13.96	13.96	81.62	53.68	53.68	gi|68057229	AAX87482.1	DNA-binding protein HU [Haemophilus influenzae 86-028NP]	16	1.30679	0.0225541	1.22845
247	13.91	13.91	93.5	83.74	69.11	gi|68057418	AAX87671.1	50S ribosomal protein L7/L12 [Haemophilus influenzae 86-028NP]	17	1.34965	0.378793	3.161
248	13.77	13.77	89.44	76.06	54.93	gi|68058224	AAX88477.1	50S ribosomal protein L13 [Haemophilus influenzae 86-028NP]	15	1.11475	0.524226	4.43493
249	13.75	13.81	86.61	58.27	58.27	gi|68056767	AAX87020.1	conserved hypothetical acid-induced glycyl radical enzyme [Haemophilus influenzae 86-028NP]	13	0.890882	0.493762	4.21902
250	13.73	13.73	73.72	46.08	40.27	gi|68056949	AAX87202.1	N-acetylneuraminate lyase [Haemophilus influenzae 86-028NP]	8	0.884853	0.6111	2.41518
251	13.68	13.68	63.08	31.3	23.96	gi|68058462	AAX88715.1	dihydrolipoamide succinyltransferase component of 2-oxoglutarate dehydrogenase complex [Haemophilus influenzae 86-028NP]	15	1.12948	0.514414	1.52103
252	13.67	13.68	48.68	39.4	27.48	gi|68057713	AAX87966.1	glycyl-tRNA synthetase alpha chain [Haemophilus influenzae 86-028NP]	12
253	13.58	13.58	80.71	58.38	50.25	gi|68057701	AAX87954.1	Outer membrane protein 26 [Haemophilus influenzae 86-028NP]	15	0.594012	0.255133	4.13538
254	13.55	13.55	58.33	52.45	52.45	gi|68057172	AAX87425.1	conserved hypothetical protein [Haemophilus influenzae 86-028NP]	7	1.76406	0.0916651	2.21497
255	13.48	13.48	59.54	42.75	42.75	gi|68056981	AAX87234.1	conserved hypothetical lipoprotein [Haemophilus influenzae 86-028NP]	15	1.30328
256	13.47	13.47	89.83	51.41	48.02	gi|68057283	AAX87536.1	ATP synthase delta chain [Haemophilus influenzae 86-028NP]	7	1.18862	0.105765	1.27111
257	13.45	13.45	82.24	56.54	48.13	gi|68057840	AAX88093.1	conserved ABC-type transport system protein [Haemophilus influenzae 86-028NP]	8	0.983541	0.991093	78.0266
258	13.42	13.42	51.47	21.43	21.43	gi|68058324	AAX88577.1	glycogen synthase [Haemophilus influenzae 86-028NP]	7	1.06123	0.902391	6.31917
259	13.36	13.36	45.92	25.44	17.12	gi|68058228	AAX88481.1	1-deoxy-D-xylulose 5-phosphate synthase [Haemophilus influenzae 86-028NP]	9	0.968486	0.791807	1.37029
260	13.32	13.32	46.15	27.27	20.8	gi|68057335	AAX87588.1	Urease alpha subunit [Haemophilus influenzae 86-028NP]	8	1.09475	0.660333	1.80913
261	13.27	14.03	61.99	30.14	28.08	gi|68058223	AAX88476.1	5,10-methylenetetrahydrofolate reductase [Haemophilus influenzae 86-028NP]	7	1.60017
262	13.22	13.22	54.14	14.66	12.78	gi|68057673	AAX87926.1	bifunctional purine biosynthesis protein PurH [Haemophilus influenzae 86-028NP]	7	1.13005	0.87818	3037.53
263	13.2	13.2	63.24	31.46	26.48	gi|68057766	AAX88019.1	6-phosphofructokinase [Haemophilus influenzae 86-028NP]	11	0.521029	0.0107361	1.52685
264	13.18	13.18	67.32	47.86	47.86	gi|68057836	AAX88089.1	probable amino-acid ABC transporter binding protein [Haemophilus influenzae 86-028NP]	9	1.09382	0.742201	2.20562
265	13.07	13.07	31.18	18.47	16.31	gi|68057315	AAX87568.1	predicted nucleoside permease [Haemophilus influenzae 86-028NP]	10	0.751145
266	13.05	13.05	69.49	25.99	25.99	gi|68057392	AAX87645.1	RecA [Haemophilus influenzae 86-028NP]	13	1.29624	0.351485	2.11745
267	13.01	13.01	52.21	28.45	22.65	gi|68057914	AAX88167.1	phosphoserine aminotransferase [Haemophilus influenzae 86-028NP]	7	0.897151	0.558614	1.95684
268	13	13	57.65	34.97	28.14	gi|68057776	AAX88029.1	DNA polymerase III, beta chain [Haemophilus influenzae 86-028NP]	12	0.809107	0.0335632	1.20318
269	12.98	12.98	73.01	42.04	34.96	gi|68058006	AAX88259.1	conserved hypothetical phosphate transport regulator [Haemophilus influenzae 86-028NP]	7	0.653179	0.00843938	1.27712
270	12.86	12.86	67.25	40.42	35.19	gi|68057268	AAX87521.1	conserved hypothetical stress-induced protein [Haemophilus influenzae 86-028NP]	10	1.05824	0.793966	1.88014
271	12.86	12.86	49.12	26.18	20.59	gi|68058244	AAX88497.1	universal stress protein E [Haemophilus influenzae 86-028NP]	6	0.707588	0.0883945	1.51664
272	12.83	12.83	69.36	38.72	38.72	gi|68057293	AAX87546.1	Class B acid phosphatase [Haemophilus influenzae 86-028NP]	9	0.609486	0.061475	1.70442
273	12.49	12.49	60	38.64	35.45	gi|68058397	AAX88650.1	putative NAD(P)H nitroreductase [Haemophilus influenzae 86-028NP]	10	0.762556	0.391569	11.3978
274	12.44	12.45	50.69	34.71	29.2	gi|68057195	AAX87448.1	predicted GTPase, probable translation factor [Haemophilus influenzae 86-028NP]	10	0.743491	0.00434147	1.16698
275	12.41	12.41	49.65	30.07	27.62	gi|68058400	AAX88653.1	tellurite resistance protein [Haemophilus influenzae 86-028NP]	10	0.862864	0.432743	1.91851
276	12.35	12.35	81.34	49.65	35.56	gi|68058127	AAX88380.1	2-dehydro-3-deoxyphosphooctonate aldolase [Haemophilus influenzae 86-028NP]	8	0.702739	0.0516623	1.43203
277	12.32	12.32	39.13	16.39	11.2	gi|68056766	AAX87019.1	GTP-binding protein LepA [Haemophilus influenzae 86-028NP]	8	0.88514	0.937506	57.9098
278	12.29	12.29	79.82	43.58	34.4	gi|68057742	AAX87995.1	Ttk [Haemophilus influenzae 86-028NP]	6	1.27849	0.245846	3.55802
279	12.23	12.23	68.64	57.4	57.4	gi|68057540	AAX87793.1	protein-export protein SecB [Haemophilus influenzae 86-028NP]	10	1.40425	0.13187	1.80506
280	12.2	12.2	78.88	24.94	19.78	gi|68058205	AAX88458.1	predicted phosphomannomutase [Haemophilus influenzae 86-028NP]	7	1.25714
281	12.18	12.18	46.06	27.41	27.11	gi|68057938	AAX88191.1	branched-chain amino acid aminotransferase [Haemophilus influenzae 86-028NP]	7	0.846075	0.424906	1.78138
282	12.09	12.09	92.64	49.69	39.88	gi|68057417	AAX87670.1	50S ribosomal protein L10 [Haemophilus influenzae 86-028NP]	14	0.709385	0.193277	1.92276
283	12.06	12.06	64.98	46.84	38.4	gi|68057822	AAX88075.1	uridylate kinase [Haemophilus influenzae 86-028NP]	12	0.838344	0.330976	3.60551
284	12.05	12.06	59.68	54.84	48.39	gi|68057406	AAX87659.1	30S ribosomal protein S12 [Haemophilus influenzae 86-028NP]	15	1.08402
285	12.03	12.03	61.01	47.02	33.33	gi|68057974	AAX88227.1	HTH-type transcriptional repressor PurR [Haemophilus influenzae 86-028NP]	12	0.609325	0.0555011	1.6772
286	12.01	12.01	61.45	56.63	56.63	gi|68058512	AAX88765.1	PTS system, glucose-specific IIA component [Haemophilus influenzae 86-028NP]	10	0.562049	0.121731	2.59725
287	11.98	11.98	69.23	53.85	53.85	gi|68057212	AAX87465.1	host factor-I protein Hfq [Haemophilus influenzae 86-028NP]	14	1.57063	0.817271	1621.48
288	11.95	11.95	35.27	15.31	13.48	gi|68058192	AAX88445.1	putative protease La homolog, predicted ATP-dependent protease [Haemophilus influenzae 86-028NP]	7	0.943399	0.578199	1.46387
289	11.93	11.93	56.02	31.33	28.92	gi|68057791	AAX88044.1	thiamine-binding periplasmic protein [Haemophilus influenzae 86-028NP]	6	0.553273	0.20369	12.0844
290	11.88	11.88	54.01	19.27	13.36	gi|68056928	AAX87181.1	possible SAM-dependent methyltransferase [Haemophilus influenzae 86-028NP]	9	0.980914	0.841999	1.44258
291	11.82	11.82	82.05	61.54	47.44	gi|68057284	AAX87537.1	ATP synthase B chain [Haemophilus influenzae 86-028NP]	13	0.658108	0.817346	83.0017
292	11.57	11.57	74.73	53.85	53.85	gi|68058298	AAX88551.1	ferritin like protein 1 [Haemophilus influenzae 86-028NP]	14	1.07488	0.435318	1.29153
293	11.55	11.55	76.08	49.28	40.67	gi|68057545	AAX87798.1	LexA repressor [Haemophilus influenzae 86-028NP]	8	1.22622	0.724961	275.855
294	11.51	11.51	70.1	51.03	47.42	gi|68057927	AAX88180.1	phosphoheptose isomerase [Haemophilus influenzae 86-028NP]	11	0.823179	0.116938	1.32781
295	11.48	11.48	45.19	41.48	41.48	gi|68056948	AAX87201.1	glucosamine-6-phosphate deaminase [Haemophilus influenzae 86-028NP]	6	1.26725	0.0674317	1.30792
296	11.41	11.41	71.93	41.05	41.05	gi|68057754	AAX88007.1	naphthoate synthase [Haemophilus influenzae 86-028NP]	9	1.11704	0.286963	1.31345
297	11.36	11.36	52.39	23.69	14.12	gi|68057222	AAX87475.1	ATP-dependent RNA helicase SrmB [Haemophilus influenzae 86-028NP]	7	1.08577	0.588966	4.00619
298	11.33	11.33	70.47	44.56	34.72	gi|68058459	AAX88712.1	predicted periplasmic or secreted lipoprotein [Haemophilus influenzae 86-028NP]	6	1.28161	0.0987459	1.43756
299	11.24	11.24	60.11	33.42	33.42	gi|68057422	AAX87675.1	aspartate-semialdehyde dehydrogenase [Haemophilus influenzae 86-028NP]	8	0.641665	0.318874	21.8953
300	11.18	13.23	27.44	13.72	12.22	gi|68057963	AAX88216.1	putative L-lactate permease [Haemophilus influenzae 86-028NP]	13	1.67467	0.0267839	1.44859
301	11.14	11.14	86.32	41.03	41.03	gi|68058188	AAX88441.1	50S ribosomal protein L20 [Haemophilus influenzae 86-028NP]	10	1.47332	0.265848	2.46929
302	11.08	11.08	64.97	52.23	50.32	gi|68058476	AAX88729.1	predicted regulator of cell morphogenesis and NO signaling [Haemophilus influenzae 86-028NP]	6	0.393364	0.00299942	1.60898
303	11.04	11.04	44.16	13.51	10.78	gi|68057367	AAX87620.1	predicted transcriptional accessory protein [Haemophilus influenzae 86-028NP]	8	1.22927	0.961649	7.68e+18
304	11.03	11.88	79.81	35.58	35.58	gi|68057524	AAX87777.1	nitrate/nitrite response regulator protein [Haemophilus influenzae 86-028NP]	7	0.602454	0.238003	3.70745
305	10.95	10.95	40.97	5.128	3.456	gi|68057774	AAX88027.1	IgA-specific serine endopeptidase [Haemophilus influenzae 86-028NP]	5	1.52352	0.909595	1.78e+16
306	10.91	10.91	54.05	46.72	31.66	gi|68057084	AAX87337.1	uridine phosphorylase [Haemophilus influenzae 86-028NP]	13	0.992184	0.961823	1.86805
307	10.85	11.27	66.67	37.31	37.31	gi|68056997	AAX87250.1	SeqA [Haemophilus influenzae 86-028NP]	8	1.2719	0.100479	1.42677
308	10.79	10.79	82.52	61.17	59.22	gi|68057584	AAX87837.1	50S ribosomal protein L24 [Haemophilus influenzae 86-028NP]	19	1.28206	0.0240076	1.22099
309	10.7	10.7	52.08	34.38	31.77	gi|68057425	AAX87678.1	putative NADPH-quinone reductase, modulator of drug activity B [Haemophilus influenzae 86-028NP]	6	0.732183	0.650966	655.548
310	10.55	10.55	50.6	47.02	47.02	gi|68057056	AAX87309.1	Single-strand binding protein [Haemophilus influenzae 86-028NP]	10	0.950575	0.975841	135.154
311	10.38	10.38	77.72	53.89	40.41	gi|68057489	AAX87742.1	ATP-dependent Clp protease proteolytic subunit [Haemophilus influenzae 86-028NP]	6	0.851015	0.391103	1.59386
312	10.36	10.36	38.57	7.161	5.091	gi|68057538	AAX87791.1	DNA polymerase III alpha subunit [Haemophilus influenzae 86-028NP]	7	0.871386	0.406366	3.6613
313	10.35	10.35	90.44	75	59.56	gi|68057579	AAX87832.1	50S ribosomal protein L16 [Haemophilus influenzae 86-028NP]	19	1.16153	0.204986	1.4157
314	10.35	10.35	40.4	28.4	19.6	gi|68057493	AAX87746.1	VacJ lipoprotein [Haemophilus influenzae 86-028NP]	7	0.947906	0.694168	3.68562
315	10.33	10.33	72.73	42.11	23.92	gi|68056925	AAX87178.1	glutathione S-transferase [Haemophilus influenzae 86-028NP]	5	1.14132
316	10.3	10.3	49.34	25.2	21.22	gi|68056911	AAX87164.1	succinyl-diaminopimelate desuccinylase [Haemophilus influenzae 86-028NP]	6	0.700966	0.223622	2.09419
317	10.25	10.25	57.11	29.7	23.6	gi|68056805	AAX87058.1	mannonate dehydratase [Haemophilus influenzae 86-028NP]	10	1.47011	0.415279	5.08685
318	10.25	10.25	48.56	17.59	15.22	gi|68056835	AAX87088.1	cystathionine gamma-synthase [Haemophilus influenzae 86-028NP]	6	1.03017	0.989341	4844.53
319	10.23	10.23	38.13	19.95	17.42	gi|68057990	AAX88243.1	aspartate aminotransferase [Haemophilus influenzae 86-028NP]	7	0.681699	0.583996	577.355
320	10.22	10.22	69.92	64.23	61.79	gi|68057583	AAX87836.1	50S ribosomal protein L14 [Haemophilus influenzae 86-028NP]	17	0.879616	0.585115	1.95306
321	10.22	10.22	94.87	56.41	56.41	gi|68057738	AAX87991.1	50S ribosomal protein L28 [Haemophilus influenzae 86-028NP]	14	1.05623
322	10.17	10.17	53.71	31.8	27.56	gi|68057768	AAX88021.1	conserved hypothetical protein [Haemophilus influenzae 86-028NP]	7	0.744357	0.0718104	1.43351
323	10.13	10.31	57.45	23.17	18.68	gi|68057171	AAX87424.1	histidyl-tRNA synthetase [Haemophilus influenzae 86-028NP]	8	0.763511	0.293397	2.27543
324	10.11	10.11	42.13	19.91	14.58	gi|68057462	AAX87715.1	anaerobic glycerol-3-phosphate dehydrogenase subunit B [Haemophilus influenzae 86-028NP]	5	0.01	0.014136	3.68987
325	10.06	10.06	73.86	28.22	25.31	gi|68057373	AAX87626.1	probable FKBP-type peptidyl-prolyl cis-trans isomerase [Haemophilus influenzae 86-028NP]	8	0.717863	0.351134	3.26325
326	10.06	10.06	86.46	64.58	53.13	gi|68058172	AAX88425.1	integration host factor alpha-subunit [Haemophilus influenzae 86-028NP]	5	1.29652	0.232714	3.53568
327	10.05	10.05	84.87	49.16	39.92	gi|68057078	AAX87331.1	ribonuclease PH [Haemophilus influenzae 86-028NP]	6	1.51022	0.174094	4.34597
328	10.04	10.04	53.96	22.62	13.09	gi|68057175	AAX87428.1	chaperone protein HscA [Haemophilus influenzae 86-028NP]	9	0.853355	0.883332	52648.1
329	10.04	10.04	65.56	55.63	47.68	gi|68057877	AAX88130.1	MraZ [Haemophilus influenzae 86-028NP]	8	1.74527	0.34481	70.6166
330	9.94	9.94	54.75	24.43	13.44	gi|68057228	AAX87481.1	glucosamine--fructose-6-phosphate aminotransferase, isomerizing [Haemophilus influenzae 86-028NP]	6	2.35691	0.146025	4.04618
331	9.91	9.91	45.87	24.03	22.33	gi|68058336	AAX88589.1	peptidase T [Haemophilus influenzae 86-028NP]	6	0.484579	0.0883169	3.61565
332	9.88	9.88	49.67	21.9	17.32	gi|68057163	AAX87416.1	putative ABC-type chelated iron transport system, ATPase component [Haemophilus influenzae 86-028NP]	5	1.21438	0.516998	13.5089
333	9.87	9.87	64.96	19.71	16.3	gi|68057490	AAX87743.1	ATP-dependent Clp protease ATP-binding subunit ClpX [Haemophilus influenzae 86-028NP]	6	2.41128	0.407146	4099.04
335	9.82	9.82	60.61	36.36	33.67	gi|68057975	AAX88228.1	2,3,4,5-tetrahydropyridine-2,6-dicarboxylate N-succinyltransferase [Haemophilus influenzae 86-028NP]	11	0.664175	0.131596	2.03592
334	9.82	9.82	51.69	14.98	14.98	gi|68056769	AAX87022.1	conserved hypothetical protein [Haemophilus influenzae 86-028NP]	7	4.18104	0.659407	20880500000000
336	9.72	9.72	62.75	42.75	33.73	gi|68058302	AAX88555.1	phosphate import ATP-binding protein PstB [Haemophilus influenzae 86-028NP]	7	1.21268	0.907308	74.9987
337	9.66	9.66	57.48	27.21	24.15	gi|68057800	AAX88053.1	predicted glutamine amidotransferase [Haemophilus influenzae 86-028NP]	7	0.66781	0.741347	23.7575
338	9.64	9.64	55.26	32.73	24.92	gi|68057445	AAX87698.1	fructose-1,6-bisphosphatase class II GlpX [Haemophilus influenzae 86-028NP]	7	1.05319	0.983262	12327.3
339	9.64	9.64	56.14	27.02	21.4	gi|68057907	AAX88160.1	thioredoxin domain-containing protein [Haemophilus influenzae 86-028NP]	5	0.782838	0.0402969	1.25157
341	9.55	9.55	71.13	42.25	38.73	gi|68057313	AAX87566.1	50S ribosomal protein L11 [Haemophilus influenzae 86-028NP]	10	1.57633	0.182337	5.49054
340	9.55	9.55	36.83	9.827	5.037	gi|68058189	AAX88442.1	exodeoxyribonuclease V beta chain [Haemophilus influenzae 86-028NP]	7	1.35052	0.202689	3.51981
343	9.19	9.19	65.94	40.61	35.37	gi|68057958	AAX88211.1	thiol:disulfide interchange protein DsbC [Haemophilus influenzae 86-028NP]	8	0.450941	0.171354	5.13956
342	9.19	9.19	73.33	51.28	31.79	gi|68056940	AAX87193.1	deoxycytidine triphosphate deaminase [Haemophilus influenzae 86-028NP]	6	0.788965	0.876645	87.0506
344	9.16	9.16	47.28	27.48	20.3	gi|68058219	AAX88472.1	molybdopterin biosynthesis protein MoeA [Haemophilus influenzae 86-028NP]	5	0.882365
345	9.08	9.08	79.29	62.13	55.03	gi|68056828	AAX87081.1	peptidyl-prolyl cis-trans isomerase B [Haemophilus influenzae 86-028NP]	7	1.04372	0.743723	3.58525
346	8.99	8.99	40.19	24.4	24.4	gi|68057025	AAX87278.1	conserved hypothetical protein [Haemophilus influenzae 86-028NP]	11	1.28778	0.248112	3.74325
347	8.92	8.92	43.27	23.78	16.62	gi|68056765	AAX87018.1	Signal peptidase I [Haemophilus influenzae 86-028NP]	7	1.02473	0.846121	3.52191
348	8.83	8.83	93.3	68.3	34.38	gi|68058396	AAX88649.1	acylneuraminate cytidylyltransferase [Haemophilus influenzae 86-028NP]	8	0.703902	0.0279044	1.33478
349	8.81	8.81	96.34	68.29	62.2	gi|68057008	AAX87261.1	30S ribosomal protein S16 [Haemophilus influenzae 86-028NP]	16	1.0887	0.459276	1.49524
350	8.78	8.78	44.01	16.15	8.883	gi|68057138	AAX87391.1	GTP pyrophosphokinase [Haemophilus influenzae 86-028NP]	6	2.0045
351	8.75	8.75	58.12	45.3	42.74	gi|68057365	AAX87618.1	ribulose-phosphate 3-epimerase [Haemophilus influenzae 86-028NP]	7	0.708689	0.0564441	1.44452
352	8.73	8.73	60.18	42.08	42.08	gi|68058484	AAX88737.1	conserved hypothetical protein [Haemophilus influenzae 86-028NP]	8	0.86823
353	8.7	8.7	59.21	25.87	20.51	gi|68057674	AAX87927.1	phosphoribosylamine--glycine ligase [Haemophilus influenzae 86-028NP]	8	0.81013	0.292052	3.74853
354	8.69	8.69	35.37	15.52	15.52	gi|68056779	AAX87032.1	penicillin-binding protein 5 precursor [Haemophilus influenzae 86-028NP]	6
355	8.65	8.65	37.5	17.11	17.11	gi|68056986	AAX87239.1	conserved hypothetical protein [Haemophilus influenzae 86-028NP]	6
356	8.64	8.64	80.14	33.33	33.33	gi|68057662	AAX87915.1	nucleoside diphosphate kinase [Haemophilus influenzae 86-028NP]	5	0.760397	0.0790706	1.42291
357	8.63	8.63	57.21	19.51	13.08	gi|68057900	AAX88153.1	PmbA [Haemophilus influenzae 86-028NP]	5	0.991859
358	8.59	8.59	94.37	45.07	45.07	gi|68057327	AAX87580.1	30S ribosomal protein S21 [Haemophilus influenzae 86-028NP]	6	1.20309	0.443573	2.31653
359	8.57	8.57	41.86	28.37	28.37	gi|68057559	AAX87812.1	3,4-dihydroxy-2-butanone 4-phosphate synthase [Haemophilus influenzae 86-028NP]	5	0.780934	0.09268	1.41712
360	8.52	8.52	82.35	40.44	34.56	gi|68057188	AAX87441.1	predicted thioesterase [Haemophilus influenzae 86-028NP]	5	1.04946	0.826296	8.9545
361	8.51	8.52	57.39	26.52	26.52	gi|68058443	AAX88696.1	orotidine 5'-phosphate decarboxylase [Haemophilus influenzae 86-028NP]	7	1.16999	0.650637	2.43946
362	8.47	8.47	57.34	22.55	17.39	gi|68057686	AAX87939.1	glutamate 5-kinase [Haemophilus influenzae 86-028NP]	6	1.53872	0.202886	6.08993
363	8.46	8.46	38.8	19.56	17.35	gi|68058237	AAX88490.1	predicted aspartate-semialdehyde dehydrogenase [Haemophilus influenzae 86-028NP]	4	1.12029	0.528278	1.90795
364	8.45	8.45	56.37	31.71	19.51	gi|68057809	AAX88062.1	conserved hypothetical protein [Haemophilus influenzae 86-028NP]	5	0.382051
365	8.43	8.43	48.6	48.6	40.19	gi|68056833	AAX87086.1	thioredoxin [Haemophilus influenzae 86-028NP]	10	0.783035	0.107461	1.45645
366	8.41	8.41	82.96	46.67	40.74	gi|68058186	AAX88439.1	translation initiation factor IF-3 [Haemophilus influenzae 86-028NP]	6	0.997313	0.982728	3.52431
367	8.33	8.33	63.06	30.97	22.39	gi|68058519	AAX88772.1	methionine aminopeptidase [Haemophilus influenzae 86-028NP]	5	0.890547	0.355359	1.40261
368	8.32	8.32	44.7	14.63	8.993	gi|68056927	AAX87180.1	hemin receptor [Haemophilus influenzae 86-028NP]	5
369	8.29	8.29	59.47	23.26	19.6	gi|68057370	AAX87623.1	hydrogen peroxide-inducible genes activator [Haemophilus influenzae 86-028NP]	4	0.712196	0.414539	26.7415
370	8.17	8.64	43.62	32.45	32.45	gi|68057132	AAX87385.1	elongation factor P [Haemophilus influenzae 86-028NP]	5
371	8.13	8.13	37.18	17.88	13.88	gi|68056897	AAX87150.1	threonine synthase [Haemophilus influenzae 86-028NP]	7	0.880484
372	8.12	8.12	72.39	37.31	37.31	gi|68058027	AAX88280.1	DNA-binding protein H-NS homolog [Haemophilus influenzae 86-028NP]	8	1.29719	0.23239	3.5377
373	8.08	8.08	29.37	16.02	16.02	gi|68057092	AAX87345.1	Serine transporter [Haemophilus influenzae 86-028NP]	7	0.786011	0.251864	3.58855
374	8.07	8.07	63.54	54.17	45.83	gi|68057338	AAX87591.1	10 kDa chaperonin [Haemophilus influenzae 86-028NP]	8	0.587972	0.755136	140.616
375	8.06	8.06	82.05	46.15	37.61	gi|68057589	AAX87842.1	50S ribosomal protein L18 [Haemophilus influenzae 86-028NP]	9
376	8.06	8.06	48.11	27.36	22.64	gi|68057845	AAX88098.1	heme exporter protein A [Haemophilus influenzae 86-028NP]	4	1.00063	0.997967	12.0599
377	8.05	8.05	98.46	60	41.54	gi|68058225	AAX88478.1	30S ribosomal protein S9 [Haemophilus influenzae 86-028NP]	11	0.841941
378	8.01	8.01	68.25	33.86	28.04	gi|68057382	AAX87635.1	RNA polymerase sigma-E factor [Haemophilus influenzae 86-028NP]	5	0.801085
379	7.98	7.98	43.33	11.6	9.628	gi|68057605	AAX87858.1	argininosuccinate lyase [Haemophilus influenzae 86-028NP]	4	1.7248	0.33234	53.7548
380	7.86	7.86	82.42	57.14	52.75	gi|68057576	AAX87829.1	30S ribosomal protein S19 [Haemophilus influenzae 86-028NP]	10	1.64186	0.131618	3.74858
381	7.83	7.83	61.86	23.2	23.2	gi|68057196	AAX87449.1	peptidyl-tRNA hydrolase [Haemophilus influenzae 86-028NP]	4
382	7.81	7.81	35.81	8.387	4.516	gi|68057649	AAX87902.1	DNA polymerase I [Haemophilus influenzae 86-028NP]	5	1.16153	0.217671	1.43726
383	7.74	7.74	50.14	18.26	13.62	gi|68057520	AAX87773.1	probable D-methionine transport ATP-binding protein [Haemophilus influenzae 86-028NP]	5	1.14816
384	7.73	7.73	68.72	45.81	45.81	gi|68057901	AAX88154.1	hypoxanthine phosphoribosyltransferase [Haemophilus influenzae 86-028NP]	12	0.775209	0.123295	1.46348
385	7.73	7.73	53.13	40.18	40.18	gi|68057364	AAX87617.1	phosphoglycolate phosphatase [Haemophilus influenzae 86-028NP]	6	1.18081
386	7.72	7.72	70.15	41.04	30.6	gi|68057127	AAX87380.1	predicted nucleic acid-binding protein, contains PIN domain [Haemophilus influenzae 86-028NP]	4	0.703669	0.125313	1.8086
387	7.68	7.68	25.53	8.627	7.042	gi|68057087	AAX87340.1	menaquinone biosynthesis protein MenD [Haemophilus influenzae 86-028NP]	4	1.20385	0.339457	4.02045
389	7.67	7.67	84.21	39.47	29.82	gi|68057915	AAX88168.1	conserved hypothetical protein [Haemophilus influenzae 86-028NP]	11	1.61923	0.129427	3.53389
388	7.67	7.68	63.51	45.95	45.95	gi|68057541	AAX87794.1	predicted rhodanese-related sulfurtransferase [Haemophilus influenzae 86-028NP]	10
390	7.66	7.66	42.53	34.48	34.48	gi|68058150	AAX88403.1	glutaredoxin [Haemophilus influenzae 86-028NP]	8	0.696713	0.188702	4.06474
392	7.63	7.63	50	28.57	24.73	gi|68057707	AAX87960.1	conserved predicted lipoprotein [Haemophilus influenzae 86-028NP]	6	1.60683	0.102146	2.0292
391	7.63	7.63	48.63	20.21	17.81	gi|68057302	AAX87555.1	Ribose-binding periplasmic protein [Haemophilus influenzae 86-028NP]	4
393	7.49	7.49	81.6	55.2	36.8	gi|68057343	AAX87596.1	30S ribosomal protein S6 [Haemophilus influenzae 86-028NP]	5	0.903381	0.531668	4.16348
394	7.33	7.33	50.25	14.82	11.81	gi|68057680	AAX87933.1	predicted membrane-fusion protein [Haemophilus influenzae 86-028NP]	4
395	7.32	7.32	47.22	23.21	8.267	gi|68057405	AAX87658.1	glucose inhibited division protein A [Haemophilus influenzae 86-028NP]	5	1.63227
396	7.31	7.31	53.15	16.49	13.45	gi|68057483	AAX87736.1	L-seryl-tRNA selenium transferase [Haemophilus influenzae 86-028NP]	5	1.01644
397	7.3	7.3	41.45	12.78	12.78	gi|68057671	AAX87924.1	Thiol:disulfide interchange protein DsbD [Haemophilus influenzae 86-028NP]	7	1.38544	0.204506	3.96871
398	7.18	7.18	51.7	9.693	8.239	gi|68057484	AAX87737.1	selenocysteine-specific elongation factor [Haemophilus influenzae 86-028NP]	5	5.37397
399	7.15	7.15	32.97	19.46	19.46	gi|68056936	AAX87189.1	CDP-diacylglycerol--glycerol-3-phosphate 3-phosphatidyltransferase [Haemophilus influenzae 86-028NP]	4	1.05974	0.851701	22.3589
400	7.1	7.1	41.97	8.1	5.744	gi|68058420	AAX88673.1	UvrABC system protein B [Haemophilus influenzae 86-028NP]	5	2.37187
401	7.1	7.1	67.88	52.12	52.12	gi|68057547	AAX87800.1	probable thiol peroxidase [Haemophilus influenzae 86-028NP]	4	0.613286	0.0882651	1.86656
402	7.09	7.09	37.5	37.5	19.74	gi|68058432	AAX88685.1	methylglyoxal synthase [Haemophilus influenzae 86-028NP]	4	0.778731	0.264758	4.06891
403	7.08	7.09	58.71	37.42	37.42	gi|68057757	AAX88010.1	biotin carboxyl carrier protein of acetyl-CoA carboxylase [Haemophilus influenzae 86-028NP]	4	1.06248
404	7.01	7.01	63.3	27.06	23.39	gi|68058220	AAX88473.1	GTP cyclohydrolase I [Haemophilus influenzae 86-028NP]	5	2.64022	0.432841	30.542
405	6.98	6.98	65.48	40.48	40.48	gi|68057344	AAX87597.1	translation initiation factor IF-1 [Haemophilus influenzae 86-028NP]	9	0.675565
406	6.94	6.94	69.27	22.35	22.35	gi|68057260	AAX87513.1	PyrR bifunctional protein [Haemophilus influenzae 86-028NP]	4	1.35026
407	6.92	6.92	60.22	36.5	34.67	gi|68057469	AAX87722.1	Outer membrane protein P4, NADP phosphatase [Haemophilus influenzae 86-028NP]	17
408	6.9	6.9	48.63	32.53	23.63	gi|68058334	AAX88587.1	cytidine deaminase [Haemophilus influenzae 86-028NP]	5	1.62527	0.379236	65.5603
409	6.85	6.85	62.75	27.45	13.73	gi|68057185	AAX87438.1	TolA [Haemophilus influenzae 86-028NP]	6	0.887433	0.548528	2.05064
410	6.8	6.8	56.81	32.86	29.58	gi|68056939	AAX87192.1	uridine kinase [Haemophilus influenzae 86-028NP]	7	0.854935	0.896672	23.2311
411	6.79	6.79	45.72	16.23	9.25	gi|68058030	AAX88283.1	acetolactate synthase large subunit [Haemophilus influenzae 86-028NP]	4	0.640432	0.434643	7.22951
412	6.75	6.75	47.74	32.26	15.48	gi|68057468	AAX87721.1	xanthine-guanine phosphoribosyltransferase [Haemophilus influenzae 86-028NP]	3
413	6.7	6.7	55.49	32.95	23.7	gi|68057849	AAX88102.1	cytochrome c-type biogenesis protein CcmE [Haemophilus influenzae 86-028NP]	6	0.944093	0.858094	25.1493
414	6.68	6.68	36.87	9.018	8.818	gi|68057247	AAX87500.1	PTS system, fructose-specific IIA/FPr component [Haemophilus influenzae 86-028NP]	4	1.97143
415	6.66	6.66	46.93	6.298	3.149	gi|68057827	AAX88080.1	ATP-dependent helicase HrpA homolog [Haemophilus influenzae 86-028NP]	5	0.930112
416	6.65	6.65	18.74	4.515	4.515	gi|68056960	AAX87213.1	anaerobic C4-dicarboxylate transporter DcuB [Haemophilus influenzae 86-028NP]	6
417	6.59	6.59	46.81	37.59	37.59	gi|68057935	AAX88188.1	predicted 6-pyruvoyl-tetrahydropterin synthase [Haemophilus influenzae 86-028NP]	6	0.841355	0.346405	1.83791
418	6.58	6.58	47.66	17.76	9.813	gi|68057500	AAX87753.1	HemY [Haemophilus influenzae 86-028NP]	5	0.975942
419	6.57	6.57	51.79	18.95	9.684	gi|68058312	AAX88565.1	MukF homolog [Haemophilus influenzae 86-028NP]	4	0.838276	0.759256	282.011
420	6.49	6.49	73.86	22.44	18.52	gi|68056919	AAX87172.1	Signal recognition particle protein [Haemophilus influenzae 86-028NP]	8	1.04016
421	6.48	6.48	45.01	14.39	14.39	gi|68057134	AAX87387.1	opacity associated protein OapA [Haemophilus influenzae 86-028NP]	5	0.994819
422	6.48	6.48	38.37	16.34	7.673	gi|68057089	AAX87342.1	probable aspartate aminotransferase [Haemophilus influenzae 86-028NP]	4	1.5307	0.227705	7.5514
423	6.43	6.43	33.04	6.783	3.779	gi|68057681	AAX87934.1	predicted cation/multidrug efflux pump [Haemophilus influenzae 86-028NP]	4	1.88324
424	6.43	6.43	27.13	6.583	4.2	gi|68058471	AAX88724.1	paraquat-inducible protein B-like protein [Haemophilus influenzae 86-028NP]	3	1.00675
425	6.42	6.42	37.92	32.21	22.82	gi|68057061	AAX87314.1	dihydrodipicolinate synthase [Haemophilus influenzae 86-028NP]	5	1.21729	0.528811	3.06455
426	6.39	6.39	60	25.85	16.1	gi|68057369	AAX87622.1	conserved hypothetical transcriptional regulator [Haemophilus influenzae 86-028NP]	3	1.14555
427	6.38	6.39	52.86	20.7	16.74	gi|68058208	AAX88461.1	conserved hypothetical protein [Haemophilus influenzae 86-028NP]	6	1.0506	0.846589	12.8359
428	6.36	6.36	63.79	40.23	22.41	gi|68057252	AAX87505.1	conserved hypothetical protein [Haemophilus influenzae 86-028NP]	3	1.20907
429	6.33	6.33	41.81	5.691	5.691	gi|68057482	AAX87735.1	DNA mismatch repair protein MutS [Haemophilus influenzae 86-028NP]	4	1.30947	0.540141	4.87524
430	6.26	6.26	42.34	22.63	22.63	gi|68057632	AAX87885.1	small protein A [Haemophilus influenzae 86-028NP]	4	2.38936
431	6.25	6.25	44.09	12.07	12.07	gi|68056947	AAX87200.1	N-acetylglucosamine-6-phosphate deacetylase [Haemophilus influenzae 86-028NP]	4	0.817005	0.403468	6.60108
432	6.23	6.23	67.12	50.68	23.97	gi|68056994	AAX87247.1	Ferric uptake regulation protein [Haemophilus influenzae 86-028NP]	3	0.847024	0.936969	2976.84
433	6.19	6.19	76.35	18.67	18.67	gi|68057896	AAX88149.1	probable ABC transporter ATP-binding protein [Haemophilus influenzae 86-028NP]	5	1.07211	0.665943	4.61038
434	6.15	6.15	48.21	17.86	11.79	gi|68057267	AAX87520.1	predicted aminomethyltransferase related to GcvT [Haemophilus influenzae 86-028NP]	3	0.797907
435	6.13	6.13	42.09	8.528	5.777	gi|68057933	AAX88186.1	DNA helicase II [Haemophilus influenzae 86-028NP]	5	1.15003	0.921102	62.4101
436	6.13	6.13	57.51	23.32	18.65	gi|68057325	AAX87578.1	thymidine kinase [Haemophilus influenzae 86-028NP]	3	1.05224
437	6.12	6.12	50	42.57	31.08	gi|68057820	AAX88073.1	(3R)-hydroxymyristoyl-[acyl carrier protein] dehydratase [Haemophilus influenzae 86-028NP]	5	1.25661	0.234661	1.79407
438	6.11	6.11	52.53	35.02	23.5	gi|68057200	AAX87453.1	ADP-ribose pyrophosphatase [Haemophilus influenzae 86-028NP]	4	0.594655	0.0787301	1.94965
439	6.1	6.1	74	44	44	gi|68057650	AAX87903.1	conserved hypothetical protein [Haemophilus influenzae 86-028NP]	4	0.830944	0.150232	1.41844
440	6.1	6.1	39.16	19.28	19.28	gi|68057841	AAX88094.1	conserved ABC-type transport system protein, periplasmic component [Haemophilus influenzae 86-028NP]	4	1.11697	0.788413	58.6819
441	6.09	6.09	44.63	14.14	9.54	gi|68056810	AAX87063.1	lipid A export ATP-binding protein MsbA [Haemophilus influenzae 86-028NP]	6	1.25882	0.574229	40.4737
444	6.08	6.08	31.97	19.26	15.16	gi|68056972	AAX87225.1	Na(+)-translocating NADH-quinone reductase subunit C [Haemophilus influenzae 86-028NP]	5	0.873684	0.409905	3.62496
443	6.08	6.08	36.53	20.66	20.66	gi|68057114	AAX87367.1	pyrroline-5-carboxylate reductase [Haemophilus influenzae 86-028NP]	4
442	6.08	6.08	37.5	35	25	gi|68057561	AAX87814.1	conserved hypothetical tRNA/rRNA methyltransferase [Haemophilus influenzae 86-028NP]	3	1.18819	0.333735	3.54937
445	6.07	6.07	78.67	49.33	41.33	gi|68057341	AAX87594.1	30S ribosomal protein S18 [Haemophilus influenzae 86-028NP]	4
447	6.05	6.05	69.48	26.62	26.62	gi|68058035	AAX88288.1	Outer membrane lipoprotein PCP precursor [Haemophilus influenzae 86-028NP]	6	0.923114	0.833422	4.22448
448	6.05	6.05	43.85	34.62	28.46	gi|68057494	AAX87747.1	putative translation initiation inhibitor, YjgF family [Haemophilus influenzae 86-028NP]	6	0.01
446	6.05	6.05	35.85	7.536	7.536	gi|68058331	AAX88584.1	ribonuclease G [Haemophilus influenzae 86-028NP]	3	0.904357
449	6.03	6.03	66.29	28.09	23.6	gi|68057248	AAX87501.1	conserved hypothetical protein [Haemophilus influenzae 86-028NP]	3	2.06826	0.0994089	4.27875
450	6.03	6.03	62.7	29.37	29.37	gi|68057179	AAX87432.1	NifU-like protein [Haemophilus influenzae 86-028NP]	3	0.977867	0.81705	1.44187
452	6.02	6.02	28.76	8.407	8.407	gi|68056933	AAX87186.1	UDP-N-acetylmuramate:L-alanyl-gamma-D-glutamyl-meso-diaminopimelate ligase [Haemophilus influenzae 86-028NP]	4	1.22402	0.149196	1.46211
453	6.02	6.02	27.76	12.46	9.632	gi|68058485	AAX88738.1	possible protease SohB [Haemophilus influenzae 86-028NP]	4
454	6.02	6.02	21.99	12.9	12.9	gi|68057700	AAX87953.1	UDP-3-O-[3-hydroxymyristoyl] glucosamine N-acyltransferase [Haemophilus influenzae 86-028NP]	3	1.60363	0.137789	3.74132
451	6.02	6.02	56.65	11.71	11.71	gi|68056964	AAX87217.1	3-oxoacyl-[acyl-carrier-protein] synthase III [Haemophilus influenzae 86-028NP]	3	0.617704
455	6.01	6.01	25	12.73	12.73	gi|68057902	AAX88155.1	predicted Na+/dicarboxylate symporter [Haemophilus influenzae 86-028NP]	4	1.08218	0.836385	45.5305
456	6.01	6.01	65.35	35.64	35.64	gi|68057624	AAX87877.1	Trp operon repressor [Haemophilus influenzae 86-028NP]	3	0.79182	0.255292	3.51655
459	6	6	50.59	38.82	38.82	gi|68058514	AAX88767.1	phosphocarrier protein HPr [Haemophilus influenzae 86-028NP]	6	0.849788	0.347507	3.51219
461	6	6	37.5	37.5	37.5	gi|68057413	AAX87666.1	conserved hypothetical protein [Haemophilus influenzae 86-028NP]	4	0.777846	0.0982592	1.44259
458	6	6	34.32	24.85	24.85	gi|68057388	AAX87641.1	peptide deformylase [Haemophilus influenzae 86-028NP]	3	0.598644	0.142585	2.55237
460	6	6	51.39	38.89	38.89	gi|68057446	AAX87699.1	conserved hypothetical protein [Haemophilus influenzae 86-028NP]	3	1.32801	0.262506	2.20431
457	6	6	26.16	12.9	12.9	gi|68056914	AAX87167.1	conserved hypothetical NIF3-like protein [Haemophilus influenzae 86-028NP]	3	0.959631
462	5.98	6.02	61.67	30	30	gi|68057912	AAX88165.1	conserved glutaredoxin-related protein [Haemophilus influenzae 86-028NP]	5	0.963848	0.815197	4.78827
464	5.93	5.93	30.39	9.524	6.803	gi|68057593	AAX87846.1	preprotein translocase SecY subunit [Haemophilus influenzae 86-028NP]	5	1.51692	0.769628	62.6221
463	5.93	6.18	53.9	15.84	12.29	gi|68057401	AAX87654.1	aminobenzoyl-glutamate utilization protein A [Haemophilus influenzae 86-028NP]	4	0.96632	0.987167	3367.19
465	5.92	5.93	54.72	20.52	15.8	gi|68057837	AAX88090.1	UDP-N-acetylglucosamine 1-carboxyvinyltransferase [Haemophilus influenzae 86-028NP]	6	1.00961	0.924381	1.46773
466	5.82	5.82	25	8.631	8.036	gi|68057618	AAX87871.1	galactoside transport system permease protein MglC [Haemophilus influenzae 86-028NP]	4	1.0469
467	5.77	5.77	48.86	16.29	10.57	gi|68057296	AAX87549.1	spermidine/putrescine-binding periplasmic protein 2 precursor [Haemophilus influenzae 86-028NP]	3	1.55223	0.578094	1284.39
468	5.72	5.72	74.29	25.14	25.14	gi|68057294	AAX87547.1	ATP-dependent protease HslV [Haemophilus influenzae 86-028NP]	5	2.43751
469	5.68	5.68	27.3	10.48	6.032	gi|68057798	AAX88051.1	magnesium and cobalt transport protein CorA [Haemophilus influenzae 86-028NP]	3
470	5.64	5.64	57.33	4.017	4.017	gi|68057070	AAX87323.1	heme/hemopexin-binding protein A [Haemophilus influenzae 86-028NP]	3
471	5.61	5.61	47.69	24.37	20.38	gi|68058156	AAX88409.1	ADP-heptose synthase [Haemophilus influenzae 86-028NP]	6	0.913674	0.673846	2.21705
473	5.59	5.59	58.99	43.88	37.41	gi|68057186	AAX87439.1	TolR [Haemophilus influenzae 86-028NP]	5	1.03963	0.932233	5.70414
472	5.59	5.59	31.76	12.41	10.67	gi|68057501	AAX87754.1	putative uroporphyrin-III C-methyltransferase [Haemophilus influenzae 86-028NP]	3
474	5.58	5.58	34.04	6.535	5.471	gi|68058326	AAX88579.1	glycogen operon protein GlgX [Haemophilus influenzae 86-028NP]	5
475	5.52	5.52	63.89	55.56	34.72	gi|68058235	AAX88488.1	cold shock-like protein CspD [Haemophilus influenzae 86-028NP]	3	0.267558	0.681745	20891200000000
477	5.48	5.48	20.04	9.917	8.264	gi|68057760	AAX88013.1	sodium/pantothenate symporter [Haemophilus influenzae 86-028NP]	4	1.34914
476	5.48	5.48	41.79	8.742	6.61	gi|68057531	AAX87784.1	SufI [Haemophilus influenzae 86-028NP]	3	0.679992
478	5.46	5.46	57.53	20.55	20.55	gi|68057455	AAX87708.1	conserved hypothetical protein [Haemophilus influenzae 86-028NP]	3	1.49997
479	5.44	5.44	34.01	11.34	11.34	gi|68057601	AAX87854.1	1-deoxy-D-xylulose 5-phosphate reductoisomerase [Haemophilus influenzae 86-028NP]	5	0.654542
480	5.4	5.4	10.95	8.759	6.813	gi|68056971	AAX87224.1	Na(+)-translocating NADH-quinone reductase subunit B [Haemophilus influenzae 86-028NP]	6	0.01
481	5.36	5.36	50	21.4	7.432	gi|68057543	AAX87796.1	NADH dehydrogenase [Haemophilus influenzae 86-028NP]	3	2.18569	0.293457	138.975
482	5.35	5.35	47.32	15.63	11.61	gi|68057016	AAX87269.1	GTP cyclohydrolase II [Haemophilus influenzae 86-028NP]	3	1.06006	0.950453	13395.3
484	5.32	5.32	22.7	14.26	12.95	gi|68057876	AAX88129.1	carbon starvation protein, predicted membrane protein [Haemophilus influenzae 86-028NP]	6	1.12958	0.376366	1.59158
483	5.32	5.32	62.05	27.71	22.89	gi|68058019	AAX88272.1	leucine-responsive regulatory protein [Haemophilus influenzae 86-028NP]	6
485	5.28	5.28	35.48	22.22	12.19	gi|68058349	AAX88602.1	predicted enzyme related to GTP cyclohydrolase I [Haemophilus influenzae 86-028NP]	3
486	5.25	5.25	36.93	7.955	4.119	gi|68058539	AAX88792.1	guanosine-3',5'-bis 3'-pyrophosphohydrolase [Haemophilus influenzae 86-028NP]	3	1.20644
487	5.21	5.21	56.67	12.06	6.984	gi|68057779	AAX88032.1	transferrin-binding protein 2 [Haemophilus influenzae 86-028NP]	3	1.98909
488	5.19	5.19	13.41	6.513	5.172	gi|68057226	AAX87479.1	Na(+)/H(+) antiporter 2 [Haemophilus influenzae 86-028NP]	4	0.861401
490	5.16	5.16	32.91	9.241	5.063	gi|68056915	AAX87168.1	putative type I restriction-modification system, methyltransferase subunit [Haemophilus influenzae 86-028NP]	5
489	5.16	5.16	39.15	4.834	3.507	gi|68058356	AAX88609.1	putative type I restriction enzyme HindVIIP R protein [Haemophilus influenzae 86-028NP]	4	1.18606
491	5.12	5.12	45.37	27.32	16.1	gi|68057868	AAX88121.1	probable GTP-binding protein EngB [Haemophilus influenzae 86-028NP]	3	0.991731
492	5.11	5.14	38.93	9.609	6.189	gi|68057812	AAX88065.1	conserved hypothetical ABC transporter ATP-binding protein [Haemophilus influenzae 86-028NP]	3	1.42219	0.176178	3.56459
493	5.07	5.07	28.62	7.155	4.77	gi|68058404	AAX88657.1	conserved hypothetical protein [Haemophilus influenzae 86-028NP]	4
494	5.06	5.06	97.5	35	35	gi|68058474	AAX88727.1	molybdenum cofactor biosynthesis protein C [Haemophilus influenzae 86-028NP]	5	0.715094	0.148559	1.87476
495	5.06	5.06	39.32	26.07	22.22	gi|68056822	AAX87075.1	GrpE [Haemophilus influenzae 86-028NP]	4	0.778845
496	5.02	5.02	57.03	28.13	23.44	gi|68058352	AAX88605.1	ribosome-binding factor A [Haemophilus influenzae 86-028NP]	7	0.858611	0.262054	1.52832
497	4.97	4.97	55.98	20.11	20.11	gi|68058141	AAX88394.1	predicted component of anaerobic dehydrogenases [Haemophilus influenzae 86-028NP]	6	1.05689
498	4.96	4.96	65.05	29.13	29.13	gi|68057666	AAX87919.1	50S ribosomal protein L21 [Haemophilus influenzae 86-028NP]	12	1.29878
499	4.89	4.89	44.04	17.73	11.91	gi|68058123	AAX88376.1	peptide chain release factor 1 [Haemophilus influenzae 86-028NP]	3	2.33641
500	4.83	4.84	36.48	12.52	7.623	gi|68056785	AAX87038.1	conserved hypothetical membrane protein [Haemophilus influenzae 86-028NP]	3	1.34984	0.437597	2.91184
502	4.82	4.82	48.97	13.58	8.848	gi|68057780	AAX88033.1	conserved hypothetical protein [Haemophilus influenzae 86-028NP]	4
501	4.82	4.83	26.36	10.3	10.3	gi|68056762	AAX87015.1	ribosomal RNA small subunit methyltransferase C [Haemophilus influenzae 86-028NP]	3	0.533213	0.861504	4990000000000000
503	4.78	4.78	41.94	17.1	11.61	gi|68057397	AAX87650.1	carbamate kinase [Haemophilus influenzae 86-028NP]	4	0.775	0.258869	2.01889
504	4.77	4.77	68.75	32.59	28.13	gi|68057744	AAX87997.1	catabolite gene activator [Haemophilus influenzae 86-028NP]	5
505	4.76	4.87	37.53	20.49	14.07	gi|68057479	AAX87732.1	outer membrane antigenic lipoprotein B [Haemophilus influenzae 86-028NP]	6	1.0134	0.953077	2.36805
506	4.73	4.76	45.96	25.25	17.68	gi|68057232	AAX87485.1	conserved hypothetical 21.9 kD protein in locus involved in transformation [Haemophilus influenzae 86-028NP]	7	0.979923
507	4.71	4.71	44.18	10.04	5.221	gi|68058153	AAX88406.1	topoisomerase IV subunit A [Haemophilus influenzae 86-028NP]	4	0.960557
508	4.71	4.71	35.53	20.61	13.6	gi|68057187	AAX87440.1	TolQ [Haemophilus influenzae 86-028NP]	4	0.443077
509	4.7	4.7	48.24	30.15	19.6	gi|68056969	AAX87222.1	conserved hypothetical lipoprotein [Haemophilus influenzae 86-028NP]	3	1.08845
510	4.69	4.69	40.17	9.725	6.131	gi|68058305	AAX88558.1	exodeoxyribonuclease I [Haemophilus influenzae 86-028NP]	3	1.82941
511	4.66	4.66	31.9	22.41	22.41	gi|68057981	AAX88234.1	putative translation initiation inhibitor, YjgF family [Haemophilus influenzae 86-028NP]	3	0.698889	0.215657	4.97219
513	4.65	4.65	74.05	22.78	18.35	gi|68056815	AAX87068.1	conserved hypothetical protein [Haemophilus influenzae 86-028NP]	4	0.816665	0.921334	2463.05
512	4.65	4.67	37.89	4.715	4.715	gi|68058143	AAX88396.1	protease IV [Haemophilus influenzae 86-028NP]	4
514	4.63	4.63	49.47	29.47	29.47	gi|68056990	AAX87243.1	Sec-independent protein translocase protein TatA/E [Haemophilus influenzae 86-028NP]	4
515	4.58	4.58	35.14	9.72	8.037	gi|68057821	AAX88074.1	predicted PE--lipooligosaccharide phosphorylethanolamine transferase [Haemophilus influenzae 86-028NP]	5	1.30095	0.332901	6.86866
516	4.55	4.55	55.26	32.89	32.89	gi|68056961	AAX87214.1	acyl carrier protein [Haemophilus influenzae 86-028NP]	4	0.996045	0.967874	1.45513
517	4.49	4.49	36.81	13.19	13.19	gi|68058516	AAX88769.1	oligoribonuclease [Haemophilus influenzae 86-028NP]	3
519	4.46	4.46	39.84	25	25	gi|68058294	AAX88547.1	conserved hypothetical protein [Haemophilus influenzae 86-028NP]	5
518	4.46	4.46	25.65	8.549	6.218	gi|68058398	AAX88651.1	Mrp [Haemophilus influenzae 86-028NP]	2	1.05239	0.77014	5.57509
520	4.43	4.43	43.79	24.51	11.44	gi|68057888	AAX88141.1	D-alanine--D-alanine ligase [Haemophilus influenzae 86-028NP]	3	0.337104
521	4.39	4.39	54.35	36.96	35.51	gi|68057980	AAX88233.1	conserved hypothetical protein [Haemophilus influenzae 86-028NP]	7
522	4.38	4.38	61.11	25.56	17.04	gi|68058167	AAX88420.1	dihydrodipicolinate reductase [Haemophilus influenzae 86-028NP]	7	0.759263	0.219442	3.51265
523	4.33	4.33	25.8	8.917	8.917	gi|68057946	AAX88199.1	conserved hypothetical adenine-specific methylase [Haemophilus influenzae 86-028NP]	3	1.11116	0.719118	17.0449
524	4.29	4.29	65.22	46.74	40.22	gi|68057249	AAX87502.1	virulence-associated protein D [Haemophilus influenzae 86-028NP]	4	0.802978	0.159304	1.53733
525	4.28	4.28	77.65	54.12	34.12	gi|68057581	AAX87834.1	30S ribosomal protein S17 [Haemophilus influenzae 86-028NP]	4	0.700541	0.609259	613.027
526	4.23	4.23	54.24	19.21	19.21	gi|68058193	AAX88446.1	3-hydroxydecanoyl-[acyl-carrier-protein] dehydratase [Haemophilus influenzae 86-028NP]	3	1.07635	0.908647	645.285
527	4.22	4.22	54.64	26.8	26.8	gi|68057048	AAX87301.1	conserved hypothetical preprotein translocase subunit YajC [Haemophilus influenzae 86-028NP]	4	0.726175	0.467213	39.1295
528	4.21	4.21	55.61	25.11	17.49	gi|68057866	AAX88119.1	deoxyribose-phosphate aldolase [Haemophilus influenzae 86-028NP]	4	2.00787	0.177941	12.7072
530	4.21	4.21	66.67	39.47	39.47	gi|68056912	AAX87165.1	conserved hypothetical protein [Haemophilus influenzae 86-028NP]	4	0.721668	0.232894	4.89234
529	4.21	4.21	39.37	23	13.94	gi|68057345	AAX87598.1	dimethyladenosine transferase [Haemophilus influenzae 86-028NP]	3	0.6261	0.134121	3.56908
531	4.18	4.18	32.21	14.98	11.24	gi|68057504	AAX87757.1	serine acetyltransferase [Haemophilus influenzae 86-028NP]	2
532	4.17	4.17	25.13	8.73	7.407	gi|68057830	AAX88083.1	probable cytochrome oxidase subunit II [Haemophilus influenzae 86-028NP]	3	1.01691	0.948875	14.1242
533	4.14	4.14	37.5	18.48	10.87	gi|68058142	AAX88395.1	predicted nitroreductase [Haemophilus influenzae 86-028NP]	5	1.78755	0.700799	2042260
534	4.13	4.13	40.39	8.515	6.55	gi|68058018	AAX88271.1	DNA repair protein RadA homolog [Haemophilus influenzae 86-028NP]	3
535	4.11	4.13	43.38	18.38	6.25	gi|68056821	AAX87074.1	probable inorganic polyphosphate/ATP-NAD kinase [Haemophilus influenzae 86-028NP]	2
536	4.09	4.09	60.24	15.35	9.055	gi|68057430	AAX87683.1	UDP-glucose--lipooligosaccharide glucosyltransferase [Haemophilus influenzae 86-028NP]	2	0.967459
538	4.08	4.08	41.18	15.2	15.2	gi|68057996	AAX88249.1	riboflavin synthase alpha chain [Haemophilus influenzae 86-028NP]	3	0.342487	0.834428	1.66e+22
537	4.08	4.08	44.23	16.67	12.82	gi|68056963	AAX87216.1	malonyl CoA-acyl carrier protein transacylase [Haemophilus influenzae 86-028NP]	2
539	4.06	4.06	48.93	7.992	6.433	gi|68057537	AAX87790.1	threonine dehydratase biosynthetic [Haemophilus influenzae 86-028NP]	2	0.776715
540	4.05	4.05	68.78	15.61	8.78	gi|68057415	AAX87668.1	predicted protein involved in purine metabolism [Haemophilus influenzae 86-028NP]	2	1.06199	0.692573	4.29513
541	4.05	4.05	49.3	30.28	17.61	gi|68057279	AAX87532.1	ATP synthase epsilon chain [Haemophilus influenzae 86-028NP]	2	1.68915
545	4.04	4.04	81.36	62.71	62.71	gi|68057591	AAX87844.1	50S ribosomal protein L30 [Haemophilus influenzae 86-028NP]	13	1.30529	0.370187	9.2541
543	4.04	4.04	34.66	12.65	7.963	gi|68057429	AAX87682.1	3-deoxy-D-manno-octulosonic acid transferase [Haemophilus influenzae 86-028NP]	3
544	4.04	4.04	42.76	6.714	6.714	gi|68057495	AAX87748.1	probable protease HtpX [Haemophilus influenzae 86-028NP]	2	1.0707	0.660362	4.3472
542	4.04	4.04	32.08	7.168	4.48	gi|68056820	AAX87073.1	DNA repair protein RecN [Haemophilus influenzae 86-028NP]	2	1.51092
548	4.02	4.02	20	9.841	8.254	gi|68058300	AAX88553.1	phosphate transport system permease protein PstC [Haemophilus influenzae 86-028NP]	4
547	4.02	4.02	44.67	18.67	18.67	gi|68057358	AAX87611.1	regulatory protein AsnC [Haemophilus influenzae 86-028NP]	3	1.12787	0.45053	3.69901
546	4.02	4.02	28.71	7.097	7.097	gi|68057565	AAX87818.1	cell division protein FtsX [Haemophilus influenzae 86-028NP]	2
549	4.02	4.02	51.79	26.79	26.79	gi|68056965	AAX87218.1	50S ribosomal protein L32 [Haemophilus influenzae 86-028NP]	2
552	4.01	4.01	50.76	12.5	10.61	gi|68057057	AAX87310.1	TonB [Haemophilus influenzae 86-028NP]	2	1.32831	0.223887	3.75708
554	4.01	4.01	37.71	10.86	10.86	gi|68057007	AAX87260.1	16S rRNA processing protein RimM [Haemophilus influenzae 86-028NP]	2	0.909275	0.512401	3.51294
550	4.01	4.01	34.55	5.455	5.455	gi|68057359	AAX87612.1	aspartate--ammonia ligase [Haemophilus influenzae 86-028NP]	2
551	4.01	4.01	43.78	20.08	10.44	gi|68057274	AAX87527.1	1--5-[methylideneamino] imidazole-4-carboxamide isomerase [Haemophilus influenzae 86-028NP]	2	1.11176
553	4.01	4.01	42.55	10.11	10.11	gi|68057753	AAX88006.1	conserved hypothetical protein [Haemophilus influenzae 86-028NP]	2	2.05043
557	4	4	34.02	13.4	13.4	gi|68058445	AAX88698.1	predicted membrane protein [Haemophilus influenzae 86-028NP]	3	1.12126	0.50968	1.85711
555	4	4	48.6	29.91	29.91	gi|68058416	AAX88669.1	predicted plasmid maintenance system antidote protein [Haemophilus influenzae 86-028NP]	3	0.575459
556	4	4	55.26	24.56	24.56	gi|68057994	AAX88247.1	HicB [Haemophilus influenzae 86-028NP]	2	0.358716
558	3.97	3.97	74.74	35.79	35.79	gi|68056774	AAX87027.1	citrate lyase acyl carrier protein [Haemophilus influenzae 86-028NP]	4	2.35545	0.496552	47493.1
560	3.95	3.95	47.41	30.37	25.19	gi|68057128	AAX87381.1	lactoylglutathione lyase [Haemophilus influenzae 86-028NP]	6	0.693225	0.171527	3.61685
559	3.95	3.95	32.08	20.48	11.6	gi|68057604	AAX87857.1	33 kDa chaperonin [Haemophilus influenzae 86-028NP]	2
561	3.91	3.91	44.99	11.14	11.14	gi|68056993	AAX87246.1	NADP-specific glutamate dehydrogenase [Haemophilus influenzae 86-028NP]	3	1.29691
562	3.9	3.9	43.79	11.76	11.76	gi|68058523	AAX88776.1	phosphoribosylaminoimidazole-succinocarboxamide synthase [Haemophilus influenzae 86-028NP]	3	0.835464
563	3.87	3.87	52.22	23.15	12.81	gi|68057288	AAX87541.1	methyltransferase GidB [Haemophilus influenzae 86-028NP]	3
564	3.82	3.82	40.51	17.72	11.9	gi|68056934	AAX87187.1	cystathionine beta-lyase [Haemophilus influenzae 86-028NP]	5
565	3.82	3.82	29.54	10.77	7.692	gi|68057046	AAX87299.1	protein-export membrane protein SecF [Haemophilus influenzae 86-028NP]	3	1.18455
566	3.82	3.82	23.13	23.13	17.69	gi|68057058	AAX87311.1	transport protein ExbD [Haemophilus influenzae 86-028NP]	2	0.950619
567	3.81	3.81	20.8	4.019	2.6	gi|68057088	AAX87341.1	menaquinone-specific isochorismate synthase [Haemophilus influenzae 86-028NP]	2
568	3.79	3.79	37.23	11.15	6.115	gi|68057245	AAX87498.1	PTS system, fructose-specific IIBC component [Haemophilus influenzae 86-028NP]	3
569	3.77	3.77	52.44	12.8	12.8	gi|68057992	AAX88245.1	phosphoribosylaminoimidazole carboxylase catalytic subunit [Haemophilus influenzae 86-028NP]	2
570	3.71	3.71	72.22	32.78	32.78	gi|68057011	AAX87264.1	shikimate kinase [Haemophilus influenzae 86-028NP]	8	1.30202
571	3.69	3.69	54.29	33.33	27.62	gi|68057839	AAX88092.1	predicted NTP binding protein, contains STAS domain [Haemophilus influenzae 86-028NP]	3
573	3.67	3.67	89.08	38.66	32.77	gi|68057782	AAX88035.1	ribonuclease P protein component [Haemophilus influenzae 86-028NP]	4	0.934978	0.935892	4695.77
572	3.67	3.67	40.5	10.5	5.75	gi|68057740	AAX87993.1	phosphopantothenoylcysteine synthetase/decarboxylase [Haemophilus influenzae 86-028NP]	2	0.526657	0.673132	1882686
574	3.66	3.66	48.84	19.19	19.19	gi|68057897	AAX88150.1	conserved hypothetical protein [Haemophilus influenzae 86-028NP]	2	1.42874
575	3.63	3.63	77.65	57.65	31.76	gi|68057665	AAX87918.1	50S ribosomal protein L27 [Haemophilus influenzae 86-028NP]	5	1.13064
576	3.6	3.6	49.69	7.975	7.975	gi|68058467	AAX88720.1	conserved hypothetical protein [Haemophilus influenzae 86-028NP]	4
577	3.58	3.58	33.16	10.46	7.624	gi|68057971	AAX88224.1	ABC-type transport system, periplasmic component, involved in antimicrobial peptide resistance [Haemophilus influenzae 86-028NP]	4	0.688168
578	3.58	3.58	56.12	9.184	9.184	gi|68057230	AAX87483.1	conserved hypothetical protein [Haemophilus influenzae 86-028NP]	2	1.31239
579	3.57	3.57	25.91	6.818	6.818	gi|68057083	AAX87336.1	conserved hypothetical protein [Haemophilus influenzae 86-028NP]	2	2.33317	0.624568	9695603
580	3.55	3.55	34.21	7.018	7.018	gi|68057419	AAX87672.1	bifunctional GlmU protein [Haemophilus influenzae 86-028NP]	3	1.66522
581	3.41	3.45	37.76	11.62	8.299	gi|68057225	AAX87478.1	fatty acid metabolism regulator protein [Haemophilus influenzae 86-028NP]	2	0.584292	0.883267	9760000000000000
582	3.39	3.39	33.63	7.602	7.602	gi|68057326	AAX87579.1	probable O-sialoglycoprotein endopeptidase [Haemophilus influenzae 86-028NP]	2	1.31625	0.900453	4149248000
583	3.37	3.37	63.64	41.41	41.41	gi|68057574	AAX87827.1	50S ribosomal protein L23 [Haemophilus influenzae 86-028NP]	8	1.23555
585	3.36	3.36	53.29	18.56	14.37	gi|68057292	AAX87545.1	S-ribosylhomocysteinase [Haemophilus influenzae 86-028NP]	2	0.797946	0.457374	12.2738
584	3.36	3.37	29.55	20.45	20.45	gi|68058540	AAX88793.1	DNA-directed RNA polymerase omega chain [Haemophilus influenzae 86-028NP]	2	1.11922
586	3.31	3.31	25.6	7.656	7.656	gi|68057678	AAX87931.1	ATP-dependent RNA helicase RhlB [Haemophilus influenzae 86-028NP]	4	1.14841
587	3.29	3.29	51.58	13.68	13.68	gi|68057473	AAX87726.1	FKBP-type peptidyl-prolyl cis-trans isomerase SlyD [Haemophilus influenzae 86-028NP]	4
588	3.25	3.25	41.25	12.5	8.333	gi|68057532	AAX87785.1	1-acyl-sn-glycerol-3-phosphate acyltransferase [Haemophilus influenzae 86-028NP]	2	0.94474	0.913389	195.626
589	3.22	3.22	37.88	10.92	8.532	gi|68057942	AAX88195.1	succinyl-CoA synthetase alpha chain [Haemophilus influenzae 86-028NP]	2	0.862421
590	3.19	3.19	30.79	17.6	13.2	gi|68057633	AAX87886.1	nucleoid-associated protein NdpA [Haemophilus influenzae 86-028NP]	5	1.2761	0.76645	3171.4
591	3.13	3.13	44.33	19.07	11.86	gi|68058318	AAX88571.1	probable acyl carrier protein phosphodiesterase [Haemophilus influenzae 86-028NP]	2	1.17628
592	3.11	3.11	18.09	9.574	9.574	gi|68058301	AAX88554.1	phosphate transport system permease protein PstA [Haemophilus influenzae 86-028NP]	3	5.79047
593	3.09	3.09	44.71	6.03	2.958	gi|68057973	AAX88226.1	phosphoenolpyruvate carboxylase [Haemophilus influenzae 86-028NP]	2
594	3.07	3.07	41.16	14.92	10.77	gi|68058137	AAX88390.1	phospho-2-dehydro-3-deoxyheptonate aldolase [Haemophilus influenzae 86-028NP]	3	7.03549
596	3.04	3.04	48.96	26.56	14.06	gi|68058450	AAX88703.1	predicted glutamine amidotransferase involved in pyridoxine biosynthesis [Haemophilus influenzae 86-028NP]	4	0.953344
595	3.04	3.04	43.3	7.826	5.043	gi|68058513	AAX88766.1	phosphoenolpyruvate-protein phosphotransferase [Haemophilus influenzae 86-028NP]	3	2.37226
597	3.01	3.44	25.64	16.03	16.03	gi|68057428	AAX87681.1	phosphopantetheine adenylyltransferase [Haemophilus influenzae 86-028NP]	3	0.970583
598	3	3	39.22	23.53	23.53	gi|68057853	AAX88106.1	conserved hypothetical protein [Haemophilus influenzae 86-028NP]	2	0.456203
599	2.99	2.99	20.56	9.034	6.231	gi|68057970	AAX88223.1	ABC-type transport system, permease protein, involved in antimicrobial peptide resistance [Haemophilus influenzae 86-028NP]	2	0.01
600	2.94	2.94	84.16	23.76	18.81	gi|68057586	AAX87839.1	30S ribosomal protein S14 [Haemophilus influenzae 86-028NP]	2	0.926351	0.912233	1103.24
601	2.88	2.88	46.03	12.3	6.349	gi|68058240	AAX88493.1	conserved hypothetical oxidoreductase [Haemophilus influenzae 86-028NP]	3	1.41974
602	2.86	2.86	53.89	28.89	28.89	gi|68058437	AAX88690.1	adenine phosphoribosyltransferase [Haemophilus influenzae 86-028NP]	5	0.840247	0.542189	12.5036
603	2.82	3.05	43.76	5.983	4.103	gi|68057635	AAX87888.1	predicted hydrolase of alkaline phosphatase superfamily [Haemophilus influenzae 86-028NP]	2
604	2.82	2.82	45.84	14.25	5.226	gi|68057558	AAX87811.1	bifunctional protein NadR [Haemophilus influenzae 86-028NP]	2	0.231986
605	2.81	2.81	21.78	7.736	5.444	gi|68057045	AAX87298.1	putative permease PerM homolog [Haemophilus influenzae 86-028NP]	2
606	2.79	2.79	37.32	5.361	5.361	gi|68058231	AAX88484.1	predicted thiamine biosynthesis ATP pyrophosphatase [Haemophilus influenzae 86-028NP]	2	0.985085
607	2.78	3.08	29.29	17.14	17.14	gi|68057474	AAX87727.1	conserved hypothetical protein [Haemophilus influenzae 86-028NP]	3	0.677305
608	2.76	2.76	47.69	10.5	4.27	gi|68057192	AAX87445.1	long-chain-fatty-acid--CoA ligase [Haemophilus influenzae 86-028NP]	2
609	2.73	2.73	35.96	30.7	19.3	gi|68058520	AAX88773.1	conserved hypothetical protein [Haemophilus influenzae 86-028NP]	2	0.933968
610	2.71	2.71	24.16	11.17	7.532	gi|68057893	AAX88146.1	P-protein [Haemophilus influenzae 86-028NP]	3	0.753331
612	2.71	2.71	49.14	26.72	20.69	gi|68057044	AAX87297.1	putative arsenate reductase [Haemophilus influenzae 86-028NP]	2	1.05725	0.690814	3.81902
611	2.71	2.71	38.01	8.904	6.507	gi|68057869	AAX88122.1	D-xylose transport permease protein [Haemophilus influenzae 86-028NP]	2	0.98489	0.963659	29.5277
613	2.69	2.69	41.37	24.82	8.993	gi|68058026	AAX88279.1	formyltetrahydrofolate deformylase [Haemophilus influenzae 86-028NP]	2	2.91822
614	2.64	2.64	25.27	11.21	4.615	gi|68057224	AAX87477.1	CDP-diacylglycerol--serine O-phosphatidyltransferase [Haemophilus influenzae 86-028NP]	2	1.9825
616	2.6	2.6	24.13	13.99	13.99	gi|68056826	AAX87079.1	Acyl-CoA thioesterase II [Haemophilus influenzae 86-028NP]	3	0.812294
615	2.6	2.6	44.47	7.529	3.294	gi|68057890	AAX88143.1	cell division protein FtsA [Haemophilus influenzae 86-028NP]	2	1.19044	0.851366	11092.2
617	2.59	2.59	28.54	5.882	4.139	gi|68057221	AAX87474.1	putative protease [Haemophilus influenzae 86-028NP]	2
618	2.59	2.59	29.41	14.12	7.059	gi|68058497	AAX88750.1	transcriptional regulator ModE [Haemophilus influenzae 86-028NP]	2
619	2.57	2.57	34.19	17.09	11.97	gi|68057399	AAX87652.1	peptidase E [Haemophilus influenzae 86-028NP]	2	2.13042
620	2.55	2.55	29.53	7.031	5.781	gi|68058190	AAX88443.1	exodeoxyribonuclease V alpha chain [Haemophilus influenzae 86-028NP]	4
621	2.54	2.54	19.94	3.988	3.988	gi|68057658	AAX87911.1	CMP-neu5Ac--lipooligosaccharide alpha 2-3 sialyltransferase [Haemophilus influenzae 86-028NP]	2	0.65942
622	2.52	2.55	38.11	3.581	2.813	gi|68057654	AAX87907.1	ribonuclease R [Haemophilus influenzae 86-028NP]	2	1.64551	0.124782	3.51311
623	2.5	2.5	25.79	5.38	4.114	gi|68058154	AAX88407.1	topoisomerase IV subunit B [Haemophilus influenzae 86-028NP]	3	1.73303
624	2.47	2.47	31.02	18.78	18.78	gi|68057352	AAX87605.1	6-phosphogluconolactonase [Haemophilus influenzae 86-028NP]	4	1.19009	0.32893	3.51243
625	2.46	2.46	37.19	7.713	5.51	gi|68057641	AAX87894.1	tRNA (Uracil-5-)-methyltransferase [Haemophilus influenzae 86-028NP]	2	0.0568801
626	2.46	2.46	16.98	10.38	10.38	gi|68056777	AAX87030.1	lipoate-protein ligase B [Haemophilus influenzae 86-028NP]	2	0.969379
627	2.45	2.45	75	27.63	20.39	gi|68057393	AAX87646.1	regulatory protein RecX [Haemophilus influenzae 86-028NP]	3	0.676762
628	2.43	2.43	41	12.26	9.579	gi|68057842	AAX88095.1	conserved ABC-type transport system protein, permease component [Haemophilus influenzae 86-028NP]	2	1.63315
630	2.39	2.39	40.71	7.249	5.204	gi|68057826	AAX88079.1	cytochrome c552 [Haemophilus influenzae 86-028NP]	2
634	2.36	2.36	50	33.54	13.92	gi|68058236	AAX88489.1	conserved hypothetical protein [Haemophilus influenzae 86-028NP]	2	1.02744	0.923346	17.1619
635	2.36	2.36	19.81	8.696	5.314	gi|68058139	AAX88392.1	predicted Na+/serine symporter [Haemophilus influenzae 86-028NP]	2	1.01118
636	2.34	2.34	37.91	12.75	8.17	gi|68058351	AAX88604.1	tRNA pseudouridine synthase B [Haemophilus influenzae 86-028NP]	2	1.00606
637	2.33	2.33	41.99	9.641	6.046	gi|68057536	AAX87789.1	dihydroxy-acid dehydratase [Haemophilus influenzae 86-028NP]	3	0.317624	0.0558635	3.6039
639	2.31	2.31	22.78	7.988	5.917	gi|68057966	AAX88219.1	predicted membrane protein [Haemophilus influenzae 86-028NP]	2	1.21197
641	2.3	2.3	39.61	16.23	6.494	gi|68057621	AAX87874.1	putative acyl-CoA thioester hydrolase [Haemophilus influenzae 86-028NP]	3	1.08195
640	2.3	2.3	53.39	29.66	11.44	gi|68057670	AAX87923.1	aerobic respiration control protein ArcA [Haemophilus influenzae 86-028NP]	2	0.351701	0.00687989	1.45485
644	2.29	2.29	39.41	3.4	1.855	gi|68057471	AAX87724.1	conserved hypothetical protein [Haemophilus influenzae 86-028NP]	3
648	2.26	2.26	44.82	6.443	6.443	gi|68057000	AAX87253.1	chorismate synthase [Haemophilus influenzae 86-028NP]	2	1.09815
649	2.26	2.26	55.03	15.44	10.74	gi|68057729	AAX87982.1	predicted transcriptional regulator [Haemophilus influenzae 86-028NP]	2
653	2.23	2.26	48.34	18.54	14.57	gi|68058307	AAX88560.1	conserved hypothetical protein [Haemophilus influenzae 86-028NP]	3	6.90137
654	2.22	2.22	41.47	7.54	6.151	gi|68058039	AAX88292.1	replicative DNA helicase [Haemophilus influenzae 86-028NP]	3
655	2.22	2.22	39.48	3.254	3.254	gi|68058342	AAX88595.1	deoxyguanosinetriphosphate triphosphohydrolase-like protein [Haemophilus influenzae 86-028NP]	2	1.53558
659	2.19	2.19	30.84	9.88	6.506	gi|68057525	AAX87778.1	diaminopimelate decarboxylase [Haemophilus influenzae 86-028NP]	2	0.581398	0.296686	5.30077
660	2.18	2.19	50.39	12.2	9.449	gi|68056808	AAX87061.1	3-deoxy-D-manno-octulosonic acid cytidylyltransferase [Haemophilus influenzae 86-028NP]	2
663	2.15	2.15	23.78	8.232	8.232	gi|68057855	AAX88108.1	Cell division protein ZipA [Haemophilus influenzae 86-028NP]	2	0.719985
668	2.13	2.13	34.1	5.034	5.034	gi|68058408	AAX88661.1	folylpolyglutamate synthase [Haemophilus influenzae 86-028NP]	3
670	2.11	2.11	49.79	8.333	6.042	gi|68057298	AAX87551.1	DNA recombination protein RmuC [Haemophilus influenzae 86-028NP]	2	1.82958
671	2.11	2.11	15.06	7.765	4	gi|68057154	AAX87407.1	putative integral membrane signal transducer protein [Haemophilus influenzae 86-028NP]	2
675	2.08	2.09	36.48	11.43	6.374	gi|68057091	AAX87344.1	L-serine dehydratase [Haemophilus influenzae 86-028NP]	3	97.8605
676	2.08	2.08	27.35	8.832	5.413	gi|68056909	AAX87162.1	iron-utilization ATP-binding protein hFbpC [Haemophilus influenzae 86-028NP]	2
678	2.07	2.07	46.62	36.49	26.35	gi|68057053	AAX87306.1	conserved hypothetical protein [Haemophilus influenzae 86-028NP]	7	1.88169
677	2.07	2.07	40.17	9.831	3.933	gi|68057319	AAX87572.1	ADP-heptose--lipooligosaccharide heptosyltransferase III [Haemophilus influenzae 86-028NP]	2
679	2.06	2.06	86.52	48.31	12.36	gi|68057752	AAX88005.1	30S ribosomal protein S20 [Haemophilus influenzae 86-028NP]	3
681	2.05	2.86	14.68	11.93	7.798	gi|68057979	AAX88232.1	uncharacterized membrane-associated protein [Haemophilus influenzae 86-028NP]	3
684	2.05	2.05	57.14	20.41	20.41	gi|68057042	AAX87295.1	conserved hypothetical protein [Haemophilus influenzae 86-028NP]	2
693	2.03	2.03	37.79	12.79	12.79	gi|68057124	AAX87377.1	conserved hypothetical protein [Haemophilus influenzae 86-028NP]	3
697	2.03	2.03	36.17	24.11	19.15	gi|68057609	AAX87862.1	universal stress protein A [Haemophilus influenzae 86-028NP]	2	0.93153	0.961245	2637872
688	2.03	2.03	35.07	6.115	3.957	gi|68058353	AAX88606.1	putative type I restriction enzyme HindVIIP M protein [Haemophilus influenzae 86-028NP]	2	0.725335
696	2.03	2.03	46.58	11.87	11.87	gi|68057265	AAX87518.1	ribose 5-phosphate isomerase A [Haemophilus influenzae 86-028NP]	2	0.635158
700	2.02	2.02	18.86	10	10	gi|68057542	AAX87795.1	anaerobic C4-dicarboxylate transporter DcuB [Haemophilus influenzae 86-028NP]	4	1.10746
706	2.02	2.02	21.43	13.1	13.1	gi|68057285	AAX87538.1	ATP synthase C chain [Haemophilus influenzae 86-028NP]	3
698	2.02	4.01	28.49	6.686	6.686	gi|68058241	AAX88494.1	phosphoribosylformylglycinamidine cyclo-ligase [Haemophilus influenzae 86-028NP]	2	0.561042
702	2.02	2.02	51.72	17.24	17.24	gi|68057177	AAX87430.1	Co-chaperone protein HscB [Haemophilus influenzae 86-028NP]	2
709	2.01	2.01	29.53	4.724	4.724	gi|68057889	AAX88142.1	cell division protein FtsQ [Haemophilus influenzae 86-028NP]	2
717	2.01	2.01	41.96	15.18	9.821	gi|68057141	AAX87394.1	nitrogen regulatory protein P-II [Haemophilus influenzae 86-028NP]	2
721	2	2	21.78	4.455	2.475	gi|68058152	AAX88405.1	Sodium/glutamate symport carrier protein [Haemophilus influenzae 86-028NP]	2
725	2	2	17.59	7.035	7.035	gi|68057072	AAX87325.1	conserved hypothetical protein [Haemophilus influenzae 86-028NP]	2
730	2	2	20.2	8.586	8.586	gi|68056974	AAX87227.1	Na(+)-translocating NADH-quinone reductase subunit E [Haemophilus influenzae 86-028NP]	2	1.98248
