# Supplementary material for: Comparative analyses of proteins from Haemophilus influenzae biofilm and planktonic populations using metabolic labeling and mass spectrometry
Source: BMC Microbiol. 2014 Dec 31;14:329. doi: 10.1186/s12866-014-0329-9 (PMC4302520; doi:10.1186/s12866-014-0329-9)
Supplement: Additional file 9: — Proteins differentially expressed, with p-values ≤ 0.05 and EF <2, in Replicate #3. [file 12866_2014_329_MOESM9_ESM.xlsx]

## Sheet: Sheet1
Additional Table 9. Proteins differentially expressed, with p-values ≤0.05 and EF <2, in Replicate #3.
N (rank)	Unused ProtScore	Total ProtScore	% Cov	gi #	Accession #	Name	Peptides (95%)	H:L ratio	PVal H:L	EF H:L
6	84.11	84.11	86	gi|68058430	AAX88683.1	chaperone protein DnaK	79	1.4158	0	1.0949			Proteins differentially expressed in at least 2 biological replicates
49	45.68	45.79	85.5	gi|68057320	AAX87573.1	fructose-bisphosphate aldolase	28	0.5503	0	1.1118			Proteins differentially expressed in all 3 biological replicates
43	48.31	48.31	85.8	gi|68057874	AAX88127.1	periplasmic oligopeptide-binding protein	29	0.6051	0	1.1348
28	56.05	56.05	88.9	gi|68058040	AAX88293.1	pyruvate kinase	41	0.7158	0	1.1351
29	55.58	55.58	87	gi|68057488	AAX87741.1	trigger factor	52	0.6392	0.0001	1.196
4	100.45	100.45	96.1	gi|68057603	AAX87856.1	phosphoenolpyruvate carboxykinase	148	0.5743	0.0001	1.2395
57	44.28	44.28	77.8	gi|68058282	AAX88535.1	fumarate hydratase class II	38	0.5908	0.0001	1.2099
122	28.41	28.41	76	gi|68057999	AAX88252.1	tyrosyl-tRNA synthetase	17	0.6253	0.0002	1.1858
77	37.98	37.98	61	gi|68058171	AAX88424.1	phenylalanyl-tRNA synthetase beta chain	28	2.1093	0.0003	1.3005
73	40.23	40.23	87.1	gi|68057875	AAX88128.1	transaldolase	34	0.5495	0.0003	1.3055
223	15.4	15.4	71.1	gi|68057906	AAX88159.1	thioredoxin reductase	10	0.5641	0.0004	1.1948
32	54	54	77.6	gi|68057402	AAX87655.1	2',3'-cyclic-nucleotide 2'-phosphodiesterase	37	0.6061	0.0008	1.2846
61	43.73	43.73	90.1	gi|68057465	AAX87718.1	glycerophosphoryl diester phosphodiesterase precursor	40	1.8863	0.0008	1.3214
2	139.09	139.09	78.6	gi|68057311	AAX87564.1	DNA-directed RNA polymerase beta chain	150	1.3192	0.0008	1.1639
83	36.38	36.38	66.6	gi|68057529	AAX87782.1	prolyl-tRNA synthetase	21	2.004	0.0009	1.3697
80	36.92	36.92	82.5	gi|68057949	AAX88202.1	acetate kinase	25	0.5524	0.0011	1.337
75	39.04	39.04	91.7	gi|68057616	AAX87869.1	D-galactose-binding periplasmic protein precursor	52	0.585	0.0011	1.3092
160	22.17	22.17	77.4	gi|68057661	AAX87914.1	peptidase B	18	1.5222	0.0012	1.2174
208	16.88	16.88	75.4	gi|68057266	AAX87519.1	D-3-phosphoglycerate dehydrogenase	12	0.5368	0.0012	1.2721
5	95.05	95.05	81.5	gi|68056984	AAX87237.1	formate acetyltransferase	106	0.7906	0.0012	1.1391
13	71.87	71.87	87.9	gi|68057339	AAX87592.1	60 kDa chaperonin	100	1.5154	0.0015	1.2571
12	74.84	74.84	75.3	gi|68058290	AAX88543.1	valyl-tRNA synthetase	53	0.8319	0.0018	1.1114
213	16.48	16.48	85.4	gi|68057602	AAX87855.1	ribosome recycling factor	12	0.6158	0.0019	1.2325
19	62.12	62.12	86.7	gi|68057010	AAX87263.1	NAD nucleotidase	48	1.232	0.0024	1.1329
118	28.87	28.87	68.6	gi|68058340	AAX88593.1	spermidine/putrescine-binding periplasmic protein 1 precursor	22	2.0407	0.0029	1.4754
302	11.08	11.08	65	gi|68058476	AAX88729.1	predicted regulator of cell morphogenesis and NO signaling	6	0.3934	0.003	1.609
146	24	24	79.4	gi|68058000	AAX88253.1	Ribose-phosphate pyrophosphokinase	18	0.8039	0.0033	1.1294
7	83.65	83.65	94.7	gi|68057408	AAX87661.1	elongation factor G	90	0.759	0.0035	1.191
199	18.15	18.15	59.6	gi|68056772	AAX87025.1	citrate lyase alpha chain	11	1.7054	0.0042	1.3175
274	12.44	12.45	50.7	gi|68057195	AAX87448.1	predicted GTPase, probable translation factor	10	0.7435	0.0043	1.167
48	45.75	45.75	65.4	gi|68057657	AAX87910.1	GTP-binding protein TypA/ BipA	28	0.6774	0.005	1.2744
134	25.57	25.57	84	gi|68057407	AAX87660.1	30S ribosomal protein S7	31	1.8128	0.005	1.3435
102	31.17	31.17	77.2	gi|68056953	AAX87206.1	putative sialic acid transporter, TRAP-type C4-dicarboxylate transport system, periplasmic component	18	0.6311	0.0053	1.2856
96	32.91	32.91	88.2	gi|68058299	AAX88552.1	phosphate-binding periplasmic protein precursor PstS	27	0.6979	0.0056	1.2469
640	2.3	2.3	53.4	gi|68057670	AAX87923.1	aerobic respiration control protein ArcA	2	0.3517	0.0069	1.4548
8	80.36	80.36	98.7	gi|68057409	AAX87662.1	elongation factor Tu	136	0.8107	0.008	1.1581
269	12.98	12.98	73	gi|68058006	AAX88259.1	conserved hypothetical phosphate transport regulator	7	0.6532	0.0084	1.2771
22	58.65	58.65	84.7	gi|68057123	AAX87376.1	aspartyl-tRNA synthetase	42	0.8458	0.0087	1.1243
228	14.97	14.97	61.4	gi|68057667	AAX87920.1	octaprenyl-diphosphate synthase	9	0.707	0.0087	1.2226
74	39.48	39.48	79.1	gi|68058322	AAX88575.1	NAD(P) transhydrogenase subunit alpha	39	1.6223	0.0094	1.4001
34	52.24	52.24	79.4	gi|68057659	AAX87912.1	glutamine synthetase	44	1.8804	0.0103	1.573
94	33.21	33.21	46.4	gi|68058327	AAX88580.1	1,4-alpha-glucan branching enzyme	17	0.6553	0.0105	1.3499
263	13.2	13.2	63.2	gi|68057766	AAX88019.1	6-phosphofructokinase	11	0.521	0.0107	1.5268
81	36.62	36.62	95.8	gi|68057699	AAX87952.1	elongation factor Ts	30	0.582	0.0152	1.5108
16	69.21	69.21	86.2	gi|68057214	AAX87467.1	ribonuclease E	58	1.1386	0.016	1.1084
132	25.86	25.86	58	gi|68058358	AAX88611.1	transcription elongation protein NusA	17	1.4386	0.0178	1.3222
136	25.34	25.34	93	gi|68057153	AAX87406.1	adenylate kinase	15	0.662	0.018	1.3784
217	16.22	16.24	61.8	gi|68057563	AAX87816.1	cell division protein FtsY	10	0.5591	0.0189	1.4177
67	42.6	42.6	74.8	gi|68057460	AAX87713.1	ketol-acid reductoisomerase	40	1.2594	0.0197	1.2062
246	13.96	13.96	81.6	gi|68057229	AAX87482.1	DNA-binding protein HU	16	1.3068	0.0226	1.2284
87	34.81	34.81	74.1	gi|68058507	AAX88760.1	cytosol aminopeptidase	21	0.7201	0.0231	1.3171
161	21.68	21.68	84.9	gi|68057314	AAX87567.1	Purine nucleoside phosphorylase	20	0.6478	0.025	1.4301
27	56.35	56.35	76.2	gi|68057037	AAX87290.1	polyribonucleotide nucleotidyltransferase	52	1.1836	0.025	1.1557
157	22.32	22.32	60.1	gi|68057456	AAX87709.1	triosephosphate isomerase	15	0.6402	0.0251	1.4448
64	43.29	43.29	78.5	gi|68057330	AAX87583.1	aspartate ammonia-lyase	49	0.6962	0.0266	1.3665
300	11.18	13.23	27.4	gi|68057963	AAX88216.1	putative L-lactate permease	13	1.6747	0.0268	1.4486
348	8.83	8.83	93.3	gi|68058396	AAX88649.1	acylneuraminate cytidylyltransferase	8	0.7039	0.0279	1.3348
82	36.42	36.42	91.5	gi|68056751	AAX87004.1	glyceraldehyde 3-phosphate dehydrogenase	54	0.7746	0.0297	1.2486
162	21.63	21.63	58.1	gi|68057610	AAX87863.1	Xaa-Pro aminopeptidase	12	1.5106	0.0301	1.4354
54	45.08	45.08	89.9	gi|68057718	AAX87971.1	enolase	45	0.8123	0.0315	1.2024
268	13	13	57.7	gi|68057776	AAX88029.1	DNA polymerase III, beta chain	12	0.8091	0.0336	1.2032
185	19.51	19.51	97.6	gi|68057572	AAX87825.1	50S ribosomal protein L3	23	1.5342	0.0374	1.4427
191	19.09	19.09	74.3	gi|68057647	AAX87900.1	putative heme iron utilization protein	14	0.8215	0.0402	1.2024
339	9.64	9.64	56.1	gi|68057907	AAX88160.1	thioredoxin domain-containing protein	5	0.7828	0.0403	1.2516
