# Supplementary material for: Comparative analyses of proteins from Haemophilus influenzae biofilm and planktonic populations using metabolic labeling and mass spectrometry
Source: BMC Microbiol. 2014 Dec 31;14:329. doi: 10.1186/s12866-014-0329-9 (PMC4302520; doi:10.1186/s12866-014-0329-9)
Supplement: Additional file 10: — Protein Pilot peptide summary of peptides used for quantitation of proteins whose p value for H:L ratio was ≤ 0.05 for Replicate #3. [file 12866_2014_329_MOESM10_ESM.xlsx]

## Sheet: Sheet1
Additional Table 10. Protein Pilot peptide summary of peptides used for quantitation of proteins whose p value for H:L ratio was ≤0.05 for Replicate #3.
N	Unused	Total	%Cov	%Cov(50)	%Cov(95)	gi #	Accession #	Names	Used	Annotation	Contrib	Conf	Sequence	Modifications	Cleavages	dMass	Prec MW	Prec m/z	Theor MW	Theor m/z	Theor z	Sc	Spectrum	Time	PrecursorSignal	PrecursorElution	H:L	%Err H:L	Area L	Err L	Area H	Err H
6	84.11	84.11	85.98	72.28	67.72	gi|68058430	AAX88683.1	chaperone protein DnaK	1	auto	2	99	DADKGVSEIHDIILVGGQTR		missed K-G@4	0.0223734	2122.12	708.382	2122.1	708.375	3	18	8.1.1.6494.4	56.717	2227	56.6925	1.32734	2.76464	2273	47.68	3083	55.52
6	84.11	84.11	85.98	72.28	67.72	gi|68058430	AAX88683.1	chaperone protein DnaK	1	auto	2	99	GVSEIHDIILVGGQTR			-0.0116759	1692.9	565.309	1692.92	565.313	3	16	2.1.1.6308.3	53.434	3836	53.5264	0.889348	2.22203	4254	65.22	3866	62.18
6	84.11	84.11	85.98	72.28	67.72	gi|68058430	AAX88683.1	chaperone protein DnaK	1	auto	2	99	HLALNITR	Label:13C(6)(I)@6		-0.00632416	942.564	472.289	942.571	472.293	2	12	2.1.1.5906.2	34.6634	5287	34.7534	1.04078	1.94158	5147	71.74	5474	73.99
6	84.11	84.11	85.98	72.28	67.72	gi|68058430	AAX88683.1	chaperone protein DnaK	1	auto	2	99	IAGLDVK	Label:13C(6)(I)@1		-0.000298254	720.447	361.231	720.448	361.231	2	6	2.1.1.5962.7	36.7307	3610	37.0184	1.71729	2.82585	1966	44.34	3450	58.74
6	84.11	84.11	85.98	72.28	67.72	gi|68058430	AAX88683.1	chaperone protein DnaK	1	auto	2	99	IINEPTAAALAFGLGSSK			-0.00790835	1758.94	587.322	1758.95	587.324	3	23	2.1.1.6454.6	67.6383	4099	67.8002	1.13181	2.0583	4401	66.34	5090	71.34
6	84.11	84.11	85.98	72.28	67.72	gi|68058430	AAX88683.1	chaperone protein DnaK	1	auto	2	99	KDVNPDEAVAIGAAVQGGVLK			-0.0110006	2050.1	684.372	2050.11	684.376	3	22	2.1.1.6376.2	58.9228	3446	59.043	1.2874	1.97005	4535	67.34	5966	77.24
6	84.11	84.11	85.98	72.28	67.72	gi|68058430	AAX88683.1	chaperone protein DnaK	1	auto	2	99	KQIAEAGDALSVADK		missed K-Q@1	-0.00664608	1514.79	505.936	1514.79	505.939	3	16	2.1.1.5971.5	37.0399	941	37.0554	1.50173	3.9015	1085	32.94	1665	40.8
6	84.11	84.11	85.98	72.28	67.72	gi|68058430	AAX88683.1	chaperone protein DnaK	1	auto	2	99	KQIAEAGDALSVADKEK	Label:13C(6)(I)@3	missed K-Q@1	-0.000917128	1777.95	593.658	1777.95	593.658	3	21	2.1.1.5925.2	35.3548	3002	35.5335	1.19643	2.56494	2763	52.56	3378	58.12
6	84.11	84.11	85.98	72.28	67.72	gi|68058430	AAX88683.1	chaperone protein DnaK	1	auto	2	99	QIAEAGDALSVADK			0.0018169	1386.7	694.358	1386.7	694.357	2	16	2.1.1.6151.6	44.0652	1290	44.0794	2.01504	3.37688	1303	36.1	2683	51.8
6	84.11	84.11	85.98	72.28	67.72	gi|68058430	AAX88683.1	chaperone protein DnaK	1	auto	2	99	SLGQFNLEGINPAPR	Label:13C(6)(I)@10		-0.0117229	1617.85	809.93	1617.86	809.936	2	19	1.1.1.3784.4	37.3654	2429	37.2759	2.65087	3.8149	941	30.68	2549	50.49
6	84.11	84.11	85.98	72.28	67.72	gi|68058430	AAX88683.1	chaperone protein DnaK	1	auto	2	99	SQVFSTAEDNQSAVTIHVLQGER			0.00111368	2515.23	839.418	2515.23	839.417	3	16	2.1.1.6338.3	55.7514	3172	55.7924	1.52279	2.01888	4030	63.48	6271	79.19
6	84.11	84.11	85.98	72.28	67.72	gi|68058430	AAX88683.1	chaperone protein DnaK	1	auto	2	99	TAEDFLGESVTEAVITVPAYFNDAQR	Label:13C(6)(I)@15		0.0222851	2848.41	950.477	2848.39	950.469	3	15	2.1.1.6642.4	97.2111	1027	97.1231	2.00164	4.27441	815	28.55	1667	40.83
6	84.11	84.11	85.98	72.28	67.72	gi|68058430	AAX88683.1	chaperone protein DnaK	1	auto	2	99	TTPSIIAYTDNETLVGQPAK	Label:13C(6)(I)@5; Label:13C(6)(I)@6		-0.00659669	2130.12	1066.07	2130.12	1066.07	2	20	2.1.1.6380.3	59.4241	4690	59.4716	1.9018	2.46229	2498	49.98	4854.56	69.67
6	84.11	84.11	85.98	72.28	67.72	gi|68058430	AAX88683.1	chaperone protein DnaK	1	auto	2	99	VIDYIIDEFK			-0.00431639	1253.65	627.832	1253.65	627.834	2	14	14.1.1.4307.3	42.1099	2920	42.2216	0.541982	3.04393	3028	55.03	1677	40.95
6	84.11	84.11	85.98	72.28	67.72	gi|68058430	AAX88683.1	chaperone protein DnaK	1	auto	1.45593	96.84	LAPPQISAEVLKK	Label:13C(6)(I)@6	missed K-K@12	-0.0148119	1398.84	467.287	1398.85	467.292	3	11	6.1.1.6573.2	48.4573	829	48.7947	0.673996	4.3952	1269	35.62	874	29.56
6	84.11	84.11	85.98	72.28	67.72	gi|68058430	AAX88683.1	chaperone protein DnaK	1	auto	0	99	AKLEALVEDLVASSIESLK	Label:13C(6)(I)@15	missed K-L@2	0.00251197	2020.14	674.388	2020.14	674.387	3	20	2.1.1.6623.2	93.3667	9630	93.5207	1.36818	1.54002	7232	85.04	10111	100.55
6	84.11	84.11	85.98	72.28	67.72	gi|68058430	AAX88683.1	chaperone protein DnaK	1	auto	0	99	AKLEALVEDLVASSIESLK	Label:13C(6)(I)@15	missed K-L@2	0.00317432	2020.14	674.388	2020.14	674.387	3	20	8.1.1.6777.2	93.4535	8181	93.6026	1.38162	1.60124	6663	81.63	9407	96.99
6	84.11	84.11	85.98	72.28	67.72	gi|68058430	AAX88683.1	chaperone protein DnaK	1	auto	0	99	AKLEALVEDLVASSIESLK	Label:13C(6)(I)@15	missed K-L@2	-0.00229681	2020.14	674.386	2020.14	674.387	3	18	13.1.1.6325.5	93.3433	938	93.4035	1.86526	4.5232	745	27.29	1420	37.68
6	84.11	84.11	85.98	72.28	67.72	gi|68058430	AAX88683.1	chaperone protein DnaK	1	auto	0	99	AKLEALVEDLVASSIESLK	Label:13C(6)(I)@15	missed K-L@2	-0.0280454	2020.11	674.378	2020.14	674.387	3	15	3.1.1.6218.3	93.4891	658	93.4311	1.68972	5.12975	600	24.49	1036	32.19
6	84.11	84.11	85.98	72.28	67.72	gi|68058430	AAX88683.1	chaperone protein DnaK	1	auto	0	99	DADKGVSEIHDIILVGGQTR	Label:13C(6)(I)@9; Label:13C(6)(I)@12; Label:13C(6)(I)@13	missed K-G@4	-0.00680127	2140.16	714.392	2140.16	714.395	3	13	2.1.1.6347.5	56.5531	2532	56.575	1.4524	2.8783	2020	44.94	2998	54.75
6	84.11	84.11	85.98	72.28	67.72	gi|68058430	AAX88683.1	chaperone protein DnaK	1	auto	0	99	DADKGVSEIHDIILVGGQTR		missed K-G@4	0.00961306	2122.11	708.378	2122.1	708.375	3	13	2.1.1.6348.2	56.5874	2121	56.6721	0.976065	2.725	2697	51.93	2690	51.87
6	84.11	84.11	85.98	72.28	67.72	gi|68058430	AAX88683.1	chaperone protein DnaK	1	auto	0	99	DADKGVSEIHDIILVGGQTR	Label:13C(6)(I)@9; Label:13C(6)(I)@12; Label:13C(6)(I)@13	missed K-G@4	0.00247122	2140.16	714.395	2140.16	714.395	3	13	8.1.1.6493.3	56.6161	2535	56.6925	1.32734	2.76464	2273	47.68	3083	55.52
6	84.11	84.11	85.98	72.28	67.72	gi|68058430	AAX88683.1	chaperone protein DnaK	1	auto	0	99	GVSEIHDIILVGGQTR			-0.0275699	1692.89	565.303	1692.92	565.313	3	13	14.1.1.4230.4	34.0088	2560	34.0464	0.773247	2.97567	2559	50.59	2022	44.97
6	84.11	84.11	85.98	72.28	67.72	gi|68058430	AAX88683.1	chaperone protein DnaK	1	auto	0	99	GVSEIHDIILVGGQTR			-0.0188633	1692.9	565.306	1692.92	565.313	3	16	26.1.1.3576.5	32.3454	2398	32.3825	0.825584	3.01061	2411	49.1	2034	45.1
6	84.11	84.11	85.98	72.28	67.72	gi|68058430	AAX88683.1	chaperone protein DnaK	1	auto	0	99	GVSEIHDIILVGGQTR	Label:13C(6)(I)@5; Label:13C(6)(I)@8; Label:13C(6)(I)@9		-0.0155156	1710.96	856.488	1710.98	856.495	2	14	2.1.1.6308.6	53.4584	2007	53.4698	1.39537	3.81802	1167	34.16	1664	40.79
6	84.11	84.11	85.98	72.28	67.72	gi|68058430	AAX88683.1	chaperone protein DnaK	1	auto	0	99	GVSEIHDIILVGGQTR			-0.00240039	1692.91	565.312	1692.92	565.313	3	14	8.1.1.6450.3	53.3336	3837	53.4485	0.907981	2.18528	4351	65.96	4037	63.54
6	84.11	84.11	85.98	72.28	67.72	gi|68058430	AAX88683.1	chaperone protein DnaK	1	auto	0	99	GVSEIHDIILVGGQTR	Label:13C(6)(I)@5; Label:13C(6)(I)@8; Label:13C(6)(I)@9		-0.023751	1710.95	571.325	1710.98	571.333	3	14	7.1.1.6275.4	54.7183	1112	54.6923	100		0	0	1141	33.78
6	84.11	84.11	85.98	72.28	67.72	gi|68058430	AAX88683.1	chaperone protein DnaK	1	auto	0	99	GVSEIHDIILVGGQTR			-0.0121492	1692.9	565.308	1692.92	565.313	3	12	27.1.1.3415.3	31.637	1711	31.6101	1.53494	3.14383	1657	40.71	2599	50.98
6	84.11	84.11	85.98	72.28	67.72	gi|68058430	AAX88683.1	chaperone protein DnaK	1	auto	0	99	GVSEIHDIILVGGQTR			-0.0167007	1692.9	565.307	1692.92	565.313	3	12	15.1.1.3989.3	33.9614	1982	33.919	1.12725	3.13873	1896	43.54	2184	46.73
6	84.11	84.11	85.98	72.28	67.72	gi|68058430	AAX88683.1	chaperone protein DnaK	1	auto	0	98.24	GVSEIHDIILVGGQTR	Label:13C(6)(I)@5; Label:13C(6)(I)@8; Label:13C(6)(I)@9		-0.0467623	1710.93	571.317	1710.98	571.333	3	9	2.1.1.6311.7	53.6687	291	53.5264	0.889348	2.22203	4254	65.22	3866	62.18
6	84.11	84.11	85.98	72.28	67.72	gi|68058430	AAX88683.1	chaperone protein DnaK	1	auto	0	99	HLALNITR			0.00140256	936.552	469.283	936.55	469.283	2	11	2.1.1.5904.4	34.5999	4903	34.7534	1.04078	1.94158	5147	71.74	5474	73.99
6	84.11	84.11	85.98	72.28	67.72	gi|68058430	AAX88683.1	chaperone protein DnaK	1	auto	0	99	HLALNITR	Label:13C(6)(I)@6		-0.00675141	942.564	472.289	942.571	472.293	2	12	2.1.1.5905.3	34.6288	5287	34.7534	1.04078	1.94158	5147	71.74	5474	73.99
6	84.11	84.11	85.98	72.28	67.72	gi|68058430	AAX88683.1	chaperone protein DnaK	1	auto	0	99	HLALNITR	Label:13C(6)(I)@6		-0.00485337	942.566	472.29	942.571	472.293	2	11	12.1.1.5645.2	34.9419	3454	35.1605	2.8777	3.42128	1145	33.84	3367	58.03
6	84.11	84.11	85.98	72.28	67.72	gi|68058430	AAX88683.1	chaperone protein DnaK	1	auto	0	99	HLALNITR	Label:13C(6)(I)@6		-0.00816532	942.562	472.288	942.571	472.293	2	12	8.1.1.6040.3	34.8339	5465	34.9908	1.21923	1.98931	4555	67.49	5675	75.33
6	84.11	84.11	85.98	72.28	67.72	gi|68058430	AAX88683.1	chaperone protein DnaK	1	auto	0	99	HLALNITR	Label:13C(6)(I)@6		-0.00840946	942.562	472.288	942.571	472.293	2	12	8.1.1.6039.4	34.8073	5465	34.9908	1.21923	1.98931	4555	67.49	5675	75.33
6	84.11	84.11	85.98	72.28	67.72	gi|68058430	AAX88683.1	chaperone protein DnaK	1	auto	0	99	HLALNITR	Label:13C(6)(I)@6		-0.00708258	942.564	472.289	942.571	472.293	2	11	6.1.1.6401.2	36.2379	1060	36.3879	3.24834	6.4799	310	17.61	1029	32.08
6	84.11	84.11	85.98	72.28	67.72	gi|68058430	AAX88683.1	chaperone protein DnaK	1	auto	0	99	HLALNITR	Label:13C(6)(I)@6		-0.00682633	942.564	472.289	942.571	472.293	2	10	1.1.1.3580.3	22.0735	5291	22.4671	1.55877	4.33251	867	29.44	1381	37.16
6	84.11	84.11	85.98	72.28	67.72	gi|68058430	AAX88683.1	chaperone protein DnaK	1	auto	0	99	HLALNITR	Label:13C(6)(I)@6		-0.0210039	942.55	472.282	942.571	472.293	2	7	36.1.1.3866.7	21.9475	1436	22.2913	1.46183	7.19914	322	17.94	481	21.93
6	84.11	84.11	85.98	72.28	67.72	gi|68058430	AAX88683.1	chaperone protein DnaK	1	auto	0	99	HLALNITR			-0.00263268	936.548	469.281	936.55	469.283	2	10	8.1.1.6038.2	34.7607	4362	34.9551	1.1381	1.97896	4749	68.91	5523	74.32
6	84.11	84.11	85.98	72.28	67.72	gi|68058430	AAX88683.1	chaperone protein DnaK	1	auto	0	99	HLALNITR	Label:13C(6)(I)@6		-0.00816532	942.562	472.288	942.571	472.293	2	12	8.1.1.6045.5	35.0082	5465	34.9908	1.21923	1.98931	4555	67.49	5675	75.33
6	84.11	84.11	85.98	72.28	67.72	gi|68058430	AAX88683.1	chaperone protein DnaK	1	auto	0	99	HLALNITR	Label:13C(6)(I)@6		-0.017217	942.553	472.284	942.571	472.293	2	11	26.1.1.3376.4	21.5826	1435	21.6897	0.852118	3.48981	1764	42	1536	39.19
6	84.11	84.11	85.98	72.28	67.72	gi|68058430	AAX88683.1	chaperone protein DnaK	1	auto	0	99	HLALNITR			-0.00319162	936.547	469.281	936.55	469.283	2	9	12.1.1.5646.5	35.0063	1076	35.1605	2.89032	3.42642	1140	33.76	3367	58.03
6	84.11	84.11	85.98	72.28	67.72	gi|68058430	AAX88683.1	chaperone protein DnaK	1	auto	0	99	HLALNITR	Label:13C(6)(I)@6		-0.00772797	942.563	472.289	942.571	472.293	2	10	2.1.1.5927.3	35.4322	4036	35.0534	1.50512	2.49876	2643	51.41	4065	63.76
6	84.11	84.11	85.98	72.28	67.72	gi|68058430	AAX88683.1	chaperone protein DnaK	1	auto	0	98.86	HLALNITR	Label:13C(6)(I)@6		-0.0211326	942.549	472.282	942.571	472.293	2	10	24.1.1.3628.3	21.2338	782	21.4071	1.15725	5.46088	619	24.88	732	27.06
6	84.11	84.11	85.98	72.28	67.72	gi|68058430	AAX88683.1	chaperone protein DnaK	1	auto	0	98.79	HLALNITR	Label:13C(6)(I)@6		-0.00906478	942.562	472.288	942.571	472.293	2	9	11.1.1.6046.2	35.4151	1133	35.4068	4.85695	7.44067	217	14.73	1077	32.82
6	84.11	84.11	85.98	72.28	67.72	gi|68058430	AAX88683.1	chaperone protein DnaK	1	auto	0	98.72	HLALNITR			-0.00375442	936.547	469.281	936.55	469.283	2	8	7.1.1.5920.3	35.6395	851	35.7649	2.93805	3.90311	875	29.58	2627	51.25
6	84.11	84.11	85.98	72.28	67.72	gi|68058430	AAX88683.1	chaperone protein DnaK	1	auto	0	98.09	HLALNITR			-0.00304191	936.547	469.281	936.55	469.283	2	8	6.1.1.6403.6	36.4583	305	36.3879	3.24834	6.4799	310	17.61	1029	32.08
6	84.11	84.11	85.98	72.28	67.72	gi|68058430	AAX88683.1	chaperone protein DnaK	1	auto	0	97.91	HLALNITR	Label:13C(6)(I)@6		-0.0206416	942.55	472.282	942.571	472.293	2	10	13.1.1.5583.2	33.6699	3088	33.9648	17.017	4.91826	437	20.9	7599	87.17
6	84.11	84.11	85.98	72.28	67.72	gi|68058430	AAX88683.1	chaperone protein DnaK	1	auto	0	95.97	HLALNITR	Label:13C(6)(I)@6		-0.00816532	942.562	472.288	942.571	472.293	2	9	8.1.1.6063.2	35.6625	4277	35.2834	1.38951	2.38513	2996	54.74	4254	65.22
6	84.11	84.11	85.98	72.28	67.72	gi|68058430	AAX88683.1	chaperone protein DnaK	1	auto	0	92.74	HLALNITR	Label:13C(6)(I)@6		-0.00500609	942.566	472.29	942.571	472.293	2	8	7.1.1.5918.3	35.555	2673	35.7649	2.93805	3.90311	875	29.58	2627	51.25
6	84.11	84.11	85.98	72.28	67.72	gi|68058430	AAX88683.1	chaperone protein DnaK	1	auto	0	92.34	HLALNITR	Label:13C(6)(I)@6		-0.0215583	942.549	472.282	942.571	472.293	2	8	25.1.1.3221.4	21.1128	1280	21.1996	0.567358	4.02749	1680	40.99	974	31.21
6	84.11	84.11	85.98	72.28	67.72	gi|68058430	AAX88683.1	chaperone protein DnaK	1	auto	0	83.9	HLALNITR			-0.0330043	936.517	469.266	936.55	469.283	2	8	18.1.1.3808.5	23.2213	1537	23.4829	1.17892	3.31945	1661	40.76	2001	44.73
6	84.11	84.11	85.98	72.28	67.72	gi|68058430	AAX88683.1	chaperone protein DnaK	1	auto	0	71.39	HLALNITR			-0.00676769	936.544	469.279	936.55	469.283	2	7	11.1.1.6045.4	35.3483	277	35.4627	4.21366	7.13713	242	15.56	1042	32.28
6	84.11	84.11	85.98	72.28	67.72	gi|68058430	AAX88683.1	chaperone protein DnaK	1	auto	0	50.06	HLALNITR	Label:13C(6)(I)@6		-0.0387184	942.532	472.273	942.571	472.293	2	7	19.1.1.3974.4	23.2462	1675	23.5213	1.23356	4.19051	1021	31.95	1287	35.87
6	84.11	84.11	85.98	72.28	67.72	gi|68058430	AAX88683.1	chaperone protein DnaK	1	auto	0	98.34	IAGLDVK	Label:13C(6)(I)@1		-0.0145167	720.433	361.224	720.448	361.231	2	6	1.1.1.3614.7	23.9739	1190	24.2674	1.01093	4.73462	878	29.63	907	30.12
6	84.11	84.11	85.98	72.28	67.72	gi|68058430	AAX88683.1	chaperone protein DnaK	1	auto	0	97.98	IAGLDVK	Label:13C(6)(I)@1		0.0151885	720.463	361.239	720.448	361.231	2	8	8.1.1.6098.5	36.9038	3437	37.1894	1.3641	2.38241	3026	55.01	4218	64.95
6	84.11	84.11	85.98	72.28	67.72	gi|68058430	AAX88683.1	chaperone protein DnaK	1	auto	0	90.69	IAGLDVK	Label:13C(6)(I)@1		-0.00182088	720.446	361.23	720.448	361.231	2	7	11.1.1.6070.4	37.2251	386	37.3677	2.77669	10.4853	123	11.09	349	18.68
6	84.11	84.11	85.98	72.28	67.72	gi|68058430	AAX88683.1	chaperone protein DnaK	1	auto	0	99	IINEPTAAALAFGLGSSK	Label:13C(6)(I)@1; Label:13C(6)(I)@2		-0.0162541	1770.98	886.495	1770.99	886.503	2	20	2.1.1.6454.2	67.5843	6383	67.8002	1.1164	1.79079	5852	76.5	6676	81.71
6	84.11	84.11	85.98	72.28	67.72	gi|68058430	AAX88683.1	chaperone protein DnaK	1	auto	0	99	IINEPTAAALAFGLGSSK	Label:13C(6)(I)@1; Label:13C(6)(I)@2		0.000461043	1770.99	591.338	1770.99	591.338	3	20	7.1.1.6430.5	68.5731	1884	68.6035	4.26081	4.87729	517	22.74	2251	47.44
6	84.11	84.11	85.98	72.28	67.72	gi|68058430	AAX88683.1	chaperone protein DnaK	1	auto	0	99	IINEPTAAALAFGLGSSK	Label:13C(6)(I)@1; Label:13C(6)(I)@2		-0.00592028	1770.99	886.5	1770.99	886.503	2	17	8.1.1.6605.2	67.6285	6559	67.8028	1.1058	1.73915	6232	78.94	7042.04	83.92
6	84.11	84.11	85.98	72.28	67.72	gi|68058430	AAX88683.1	chaperone protein DnaK	1	auto	0	99	IINEPTAAALAFGLGSSK			-0.000950314	1758.95	880.483	1758.95	880.483	2	22	8.1.1.6606.2	67.7205	5965	67.8028	1.1058	1.73915	6232	78.94	7042.04	83.92
6	84.11	84.11	85.98	72.28	67.72	gi|68058430	AAX88683.1	chaperone protein DnaK	1	auto	0	99	IINEPTAAALAFGLGSSK	Label:13C(6)(I)@1; Label:13C(6)(I)@2		0.000162806	1770.99	591.338	1770.99	591.338	3	24	12.1.1.6144.4	68.0707	2123	68.1288	3.66868	4.33819	673	25.94	2523	50.23
6	84.11	84.11	85.98	72.28	67.72	gi|68058430	AAX88683.1	chaperone protein DnaK	1	auto	0	99	IINEPTAAALAFGLGSSK	Label:13C(6)(I)@1; Label:13C(6)(I)@2		-0.0302294	1770.96	591.328	1770.99	591.338	3	18	14.1.1.4308.5	42.3304	1093	42.2216	0.803295	4.31912	1189	34.48	976	31.24
6	84.11	84.11	85.98	72.28	67.72	gi|68058430	AAX88683.1	chaperone protein DnaK	1	auto	0	99	IINEPTAAALAFGLGSSK			-0.0129661	1758.94	587.32	1758.95	587.324	3	19	26.1.1.3639.5	40.6349	1854	40.4906	0.758599	3.75031	1628	40.35	1262	35.52
6	84.11	84.11	85.98	72.28	67.72	gi|68058430	AAX88683.1	chaperone protein DnaK	1	auto	0	99	IINEPTAAALAFGLGSSK	Label:13C(6)(I)@1; Label:13C(6)(I)@2		-0.00323151	1770.99	591.337	1770.99	591.338	3	6	25.1.1.3479.7	40.3951	804	40.223	2.66955	6.94792	283	16.82	772	27.78
6	84.11	84.11	85.98	72.28	67.72	gi|68058430	AAX88683.1	chaperone protein DnaK	1	auto	0	95.71	IMPFEITR	Label:13C(6)(I)@1; Label:13C(6)(I)@6		0.00173643	1017.57	509.794	1017.57	509.793	2	8	6.1.1.6658.2	56.175	955	56.2546	3.89876	7.07343	250	15.81	996	31.56
6	84.11	84.11	85.98	72.28	67.72	gi|68058430	AAX88683.1	chaperone protein DnaK	1	auto	0	94.93	IMPFEITR	Label:13C(6)(I)@1; Label:13C(6)(I)@6		-0.00486624	1017.57	509.791	1017.57	509.793	2	8	7.1.1.6289.2	55.7866	2582	55.9097	2.90411	3.79971	926	30.43	2748	52.42
6	84.11	84.11	85.98	72.28	67.72	gi|68058430	AAX88683.1	chaperone protein DnaK	1	auto	0	90.39	IMPFEITR	Label:13C(6)(I)@1; Label:13C(6)(I)@6		-0.00486624	1017.57	509.791	1017.57	509.793	2	8	7.1.1.6287.2	55.6506	2582	55.9097	2.90411	3.79971	926	30.43	2748	52.42
6	84.11	84.11	85.98	72.28	67.72	gi|68058430	AAX88683.1	chaperone protein DnaK	1	auto	0	86.5	IMPFEITR	Label:13C(6)(I)@1; Label:13C(6)(I)@6		-0.0159667	1017.56	509.785	1017.57	509.793	2	8	2.1.1.6322.3	54.5664	5899	54.7165	0.81017	1.72363	7431	86.2	6152	78.43
6	84.11	84.11	85.98	72.28	67.72	gi|68058430	AAX88683.1	chaperone protein DnaK	1	auto	0	83.47	IMPFEITR			-0.000217751	1005.53	503.773	1005.53	503.773	2	7	8.1.1.6465.6	54.5948	7097	54.79	0.727277	1.7801	7402	86.03	5501	74.17
6	84.11	84.11	85.98	72.28	67.72	gi|68058430	AAX88683.1	chaperone protein DnaK	1	auto	0	73.74	IMPFEITR			0.00174832	1005.53	503.774	1005.53	503.773	2	7	12.1.1.6008.5	55.2181	827	55.2479	3.16808	3.83752	889	29.82	2878	53.65
6	84.11	84.11	85.98	72.28	67.72	gi|68058430	AAX88683.1	chaperone protein DnaK	1	auto	0	53.57	IMPFEITR	Label:13C(6)(I)@1; Label:13C(6)(I)@6		-0.00407855	1017.57	509.791	1017.57	509.793	2	7	12.1.1.6006.2	55.0421	2766	55.2479	3.16808	3.83752	889	29.82	2878	53.65
6	84.11	84.11	85.98	72.28	67.72	gi|68058430	AAX88683.1	chaperone protein DnaK	1	auto	0	99	IQASSGLSDEEIQQMVR	Label:13C(6)(I)@1; Label:13C(6)(I)@12		-0.00175272	1901.95	951.984	1901.96	951.985	2	18	2.1.1.6353.3	57.0535	5686	57.1398	1.17704	1.84448	5383	73.37	6474.54	80.46
6	84.11	84.11	85.98	72.28	67.72	gi|68058430	AAX88683.1	chaperone protein DnaK	1	auto	0	99	IQASSGLSDEEIQQMVR			0.00284604	1889.92	945.966	1889.92	945.965	2	23	2.1.1.6354.6	57.2059	5124	57.1398	1.17704	1.84448	5383	73.37	6474.54	80.46
6	84.11	84.11	85.98	72.28	67.72	gi|68058430	AAX88683.1	chaperone protein DnaK	1	auto	0	99	IQASSGLSDEEIQQMVR	Label:13C(6)(I)@1; Label:13C(6)(I)@12		0.00928261	1901.96	951.99	1901.96	951.985	2	21	7.1.1.6320.6	58.3536	1620	58.3721	3.37629	5.23258	471	21.7	1625	40.31
6	84.11	84.11	85.98	72.28	67.72	gi|68058430	AAX88683.1	chaperone protein DnaK	1	auto	0	99	IQASSGLSDEEIQQMVR	Label:13C(6)(I)@1; Label:13C(6)(I)@12		-0.00282006	1901.95	951.984	1901.96	951.985	2	20	8.1.1.6498.2	57.0677	7005	57.2571	1.26598	1.83009	5294	72.76	6848.62	82.76
6	84.11	84.11	85.98	72.28	67.72	gi|68058430	AAX88683.1	chaperone protein DnaK	1	auto	0	99	IQASSGLSDEEIQQMVR			0.00508034	1889.92	945.967	1889.92	945.965	2	17	8.1.1.6499.7	57.251	4810	57.2571	1.26598	1.83009	5294	72.76	6848.62	82.76
6	84.11	84.11	85.98	72.28	67.72	gi|68058430	AAX88683.1	chaperone protein DnaK	1	auto	0	99	IQASSGLSDEEIQQMVR	Label:13C(6)(I)@1; Label:13C(6)(I)@12		0.00211457	1901.96	951.986	1901.96	951.985	2	21	12.1.1.6036.6	57.4927	1686	57.5082	3.74887	5.19649	467	21.61	1789	42.3
6	84.11	84.11	85.98	72.28	67.72	gi|68058430	AAX88683.1	chaperone protein DnaK	1	auto	0	99	IQASSGLSDEEIQQMVR			0.00157208	1889.92	945.966	1889.92	945.965	2	23	14.1.1.4254.6	36.003	1396	36.0153	0.751787	3.62035	1756	41.9	1349	36.73
6	84.11	84.11	85.98	72.28	67.72	gi|68058430	AAX88683.1	chaperone protein DnaK	1	auto	0	99	KDVNPDEAVAIGAAVQGGVLK	Label:13C(6)(I)@11		-0.0120772	2056.11	686.379	2056.13	686.383	3	20	2.1.1.6375.5	58.8843	5074	58.9072	1.43675	2.04486	4020	63.4	5902	76.82
6	84.11	84.11	85.98	72.28	67.72	gi|68058430	AAX88683.1	chaperone protein DnaK	1	auto	0	99	KDVNPDEAVAIGAAVQGGVLK	Label:13C(6)(I)@11		-0.0012341	2056.12	686.382	2056.13	686.383	3	24	7.1.1.6343.6	60.2193	2337	60.2839	2.49526	3.61739	1064	32.62	2713	52.09
6	84.11	84.11	85.98	72.28	67.72	gi|68058430	AAX88683.1	chaperone protein DnaK	1	auto	0	99	KDVNPDEAVAIGAAVQGGVLK	Label:13C(6)(I)@11		-0.0108823	2056.12	686.379	2056.13	686.383	3	23	8.1.1.6522.5	58.9835	5709	59.109	1.38595	1.9625	4430	66.56	6274	79.21
6	84.11	84.11	85.98	72.28	67.72	gi|68058430	AAX88683.1	chaperone protein DnaK	1	auto	0	99	KDVNPDEAVAIGAAVQGGVLK			-0.00900915	2050.1	684.373	2050.11	684.376	3	18	8.1.1.6523.2	59.0172	3465	59.109	1.38595	1.9625	4430	66.56	6274	79.21
6	84.11	84.11	85.98	72.28	67.72	gi|68058430	AAX88683.1	chaperone protein DnaK	1	auto	0	99	KDVNPDEAVAIGAAVQGGVLK	Label:13C(6)(I)@11		-0.00710236	2056.12	686.38	2056.13	686.383	3	21	12.1.1.6059.6	59.3628	1939	59.4447	3.15283	4.27538	717	26.78	2310	48.06
6	84.11	84.11	85.98	72.28	67.72	gi|68058430	AAX88683.1	chaperone protein DnaK	1	auto	0	99	KQIAEAGDALSVADK	Label:13C(6)(I)@3	missed K-Q@1	0.0125126	1520.83	507.95	1520.81	507.945	3	16	2.1.1.5970.3	36.9936	1623	37.0884	2.00012	3.85627	1001.54	31.65	2047	45.24
6	84.11	84.11	85.98	72.28	67.72	gi|68058430	AAX88683.1	chaperone protein DnaK	1	auto	0	99	KQIAEAGDALSVADK	Label:13C(6)(I)@3	missed K-Q@1	0.00229192	1520.82	507.946	1520.81	507.945	3	17	8.1.1.6103.3	37.0718	1672	37.1604	1.11133	4.36286	988	31.43	1122	33.5
6	84.11	84.11	85.98	72.28	67.72	gi|68058430	AAX88683.1	chaperone protein DnaK	1	auto	0	99	KQIAEAGDALSVADK		missed K-Q@1	-0.00398509	1514.79	505.937	1514.79	505.939	3	16	8.1.1.6105.3	37.1371	887	37.1604	1.11133	4.36286	988	31.43	1122	33.5
6	84.11	84.11	85.98	72.28	67.72	gi|68058430	AAX88683.1	chaperone protein DnaK	1	auto	0	99	KQIAEAGDALSVADKEK	Label:13C(6)(I)@3	missed K-Q@1	-0.00884437	1777.94	593.655	1777.95	593.658	3	23	8.1.1.6058.3	35.4919	2896	35.6205	1.12445	2.56412	2845	53.34	3269	57.18
6	84.11	84.11	85.98	72.28	67.72	gi|68058430	AAX88683.1	chaperone protein DnaK	1	auto	0	99	KQIAEAGDALSVADKEK	Label:13C(6)(I)@3	missed K-Q@1	0.00712914	1777.96	593.66	1777.95	593.658	3	20	11.1.1.6051.3	35.7851	635	35.7654	100		0	0	640	25.3
6	84.11	84.11	85.98	72.28	67.72	gi|68058430	AAX88683.1	chaperone protein DnaK	1	auto	0	99	KQIAEAGDALSVADKEK	Label:13C(6)(I)@3	missed K-Q@1	0.00278169	1777.95	593.659	1777.95	593.658	3	24	12.1.1.5654.2	35.3495	1088	35.403	3.26426	6.01761	359	18.95	1197.49	34.6
6	84.11	84.11	85.98	72.28	67.72	gi|68058430	AAX88683.1	chaperone protein DnaK	1	auto	0	99	KQIAEAGDALSVADKEK	Label:13C(6)(I)@3	missed K-Q@1	0.00133338	1777.95	445.495	1777.95	445.495	4	14	7.1.1.5925.3	35.8818	903	35.921	2.5638	5.78337	413	20.32	1082	32.89
6	84.11	84.11	85.98	72.28	67.72	gi|68058430	AAX88683.1	chaperone protein DnaK	1	auto	0	99	KQIAEAGDALSVADKEK	Label:13C(6)(I)@3	missed K-Q@1	-0.00657075	1777.94	593.656	1777.95	593.658	3	21	6.1.1.6403.2	36.4006	614	36.3879	4.36543	9.06618	149	12.21	664.67	25.78
6	84.11	84.11	85.98	72.28	67.72	gi|68058430	AAX88683.1	chaperone protein DnaK	1	auto	0	99	LAPPQISAEVLK			-0.00973377	1264.73	633.372	1264.74	633.377	2	12	8.1.1.6462.4	54.2932	4286	54.4283	1.18813	2.14706	3956	62.9	4803	69.3
6	84.11	84.11	85.98	72.28	67.72	gi|68058430	AAX88683.1	chaperone protein DnaK	1	auto	0	99	LAPPQISAEVLK	Label:13C(6)(I)@6		-0.0174419	1270.74	636.378	1270.76	636.387	2	11	11.1.1.6291.4	54.5548	1121	54.7272	3.68834	6.46296	303	17.41	1142	33.79
6	84.11	84.11	85.98	72.28	67.72	gi|68058430	AAX88683.1	chaperone protein DnaK	1	auto	0	99	LAPPQISAEVLK	Label:13C(6)(I)@6		-0.0217686	1270.74	636.376	1270.76	636.387	2	12	2.1.1.6319.2	54.2682	4623	54.4424	1.13367	2.10086	4222	64.98	4891	69.94
6	84.11	84.11	85.98	72.28	67.72	gi|68058430	AAX88683.1	chaperone protein DnaK	1	auto	0	99	LAPPQISAEVLK	Label:13C(6)(I)@6		-0.0210774	1270.74	636.376	1270.76	636.387	2	11	12.1.1.6003.2	54.802	2547	54.9657	3.42646	4.20759	726	26.94	2542	50.42
6	84.11	84.11	85.98	72.28	67.72	gi|68058430	AAX88683.1	chaperone protein DnaK	1	auto	0	99	LAPPQISAEVLK	Label:13C(6)(I)@6		-0.0199907	1270.74	636.377	1270.76	636.387	2	11	6.1.1.6654.3	55.8004	1151	56.0891	6.12574	8.00281	181	13.45	1133	33.66
6	84.11	84.11	85.98	72.28	67.72	gi|68058430	AAX88683.1	chaperone protein DnaK	1	auto	0	99	LAPPQISAEVLK	Label:13C(6)(I)@6		-0.0210774	1270.74	636.376	1270.76	636.387	2	10	12.1.1.6002.3	54.7254	2547	54.9657	3.42646	4.20759	726	26.94	2542	50.42
6	84.11	84.11	85.98	72.28	67.72	gi|68058430	AAX88683.1	chaperone protein DnaK	1	auto	0	72.05	LAPPQISAEVLK	Label:13C(6)(I)@6		-0.0282936	1270.73	636.373	1270.76	636.387	2	9	7.1.1.6289.4	55.8021	2258	55.6393	2.81983	4.99498	540	23.24	1556	39.45
6	84.11	84.11	85.98	72.28	67.72	gi|68058430	AAX88683.1	chaperone protein DnaK	1	auto	0	51.39	LAPPQISAEVLK	Label:13C(6)(I)@6		-0.0557297	1270.7	636.359	1270.76	636.387	2	5	1.1.1.3753.7	33.4855	1777	33.1653	3.69065	4.39125	656	25.61	2474	49.74
6	84.11	84.11	85.98	72.28	67.72	gi|68058430	AAX88683.1	chaperone protein DnaK	1	auto	0	96.66	LAPPQISAEVLKK	Label:13C(6)(I)@6	missed K-K@12	-0.0260111	1398.83	467.283	1398.85	467.292	3	11	8.1.1.6348.6	47.2605	3672	47.6252	0.540844	2.0908	6427	80.17	3552	59.6
6	84.11	84.11	85.98	72.28	67.72	gi|68058430	AAX88683.1	chaperone protein DnaK	1	auto	0	87.88	LAPPQISAEVLKK		missed K-K@12	-0.0749789	1392.76	465.26	1392.83	465.285	3	10	2.1.1.6214.2	47.4397	7665	47.3722	100		0	0	1599	39.99
6	84.11	84.11	85.98	72.28	67.72	gi|68058430	AAX88683.1	chaperone protein DnaK	1	auto	0	85.52	LAPPQISAEVLKK	Label:13C(6)(I)@6	missed K-K@12	-0.0139646	1398.84	467.287	1398.85	467.292	3	10	11.1.1.6213.4	47.3149	1026	47.5184	100		0	0	1014	31.84
6	84.11	84.11	85.98	72.28	67.72	gi|68058430	AAX88683.1	chaperone protein DnaK	1	auto	0	99	LEALVEDLVASSIESLK	Label:13C(6)(I)@13		0.00230404	1821.01	608.011	1821.01	608.01	3	19	2.1.1.6608.2	90.721	9693	90.8973	1.62537	1.55837	6597	81.22	10957	104.68
6	84.11	84.11	85.98	72.28	67.72	gi|68058430	AAX88683.1	chaperone protein DnaK	1	auto	0	99	LEALVEDLVASSIESLK	Label:13C(6)(I)@13		-8.82125e-05	1821.01	608.01	1821.01	608.01	3	11	3.1.1.6201.7	90.685	1584	90.6913	1.63834	4.23616	890	29.83	1490	38.6
6	84.11	84.11	85.98	72.28	67.72	gi|68058430	AAX88683.1	chaperone protein DnaK	1	auto	0	99	LEALVEDLVASSIESLK	Label:13C(6)(I)@13		0.0135101	1821.02	608.014	1821.01	608.01	3	17	8.1.1.6762.2	90.7773	9690	90.9329	1.73513	1.64224	5799	76.15	10282	101.4
6	84.11	84.11	85.98	72.28	67.72	gi|68058430	AAX88683.1	chaperone protein DnaK	1	auto	0	99	LEALVEDLVASSIESLK	Label:13C(6)(I)@13		0.000898321	1821.01	608.01	1821.01	608.01	3	16	12.1.1.6426.2	90.6661	249	90.6298	2.13588	11.0912	118.47	10.88	258.57	16.08
6	84.11	84.11	85.98	72.28	67.72	gi|68058430	AAX88683.1	chaperone protein DnaK	1	auto	0	99	LEALVEDLVASSIESLK	Label:13C(6)(I)@13		0.00339557	1821.01	608.011	1821.01	608.01	3	17	13.1.1.6308.2	90.6065	1290	90.719	1.77009	4.4792	774	27.82	1400	37.42
6	84.11	84.11	85.98	72.28	67.72	gi|68058430	AAX88683.1	chaperone protein DnaK	1	auto	0	99	LEALVEDLVASSIESLK	Label:13C(6)(I)@13		0.0025411	1821.01	608.011	1821.01	608.01	3	15	7.1.1.6715.2	91.4645	332	91.4691	100		0	0	330	18.17
6	84.11	84.11	85.98	72.28	67.72	gi|68058430	AAX88683.1	chaperone protein DnaK	1	auto	0	99	LEALVEDLVASSIESLK			-0.012769	1814.97	605.999	1814.99	606.003	3	10	3.1.1.6202.5	90.7832	814	90.6913	1.63834	4.23616	890	29.83	1490	38.6
6	84.11	84.11	85.98	72.28	67.72	gi|68058430	AAX88683.1	chaperone protein DnaK	1	auto	0	99	LEALVEDLVASSIESLK	Label:13C(6)(I)@13		0.0135101	1821.02	608.014	1821.01	608.01	3	11	8.1.1.6767.6	91.744	9456	90.9329	1.73513	1.64224	5799	76.15	10282	101.4
6	84.11	84.11	85.98	72.28	67.72	gi|68058430	AAX88683.1	chaperone protein DnaK	1	auto	0	97.29	NTLFAIK	Label:13C(6)(I)@6		-0.00238291	811.487	406.751	811.49	406.752	2	8	8.1.1.6331.3	46.2645	6386	46.4655	1.29018	1.85966	5085	71.31	6704	81.88
6	84.11	84.11	85.98	72.28	67.72	gi|68058430	AAX88683.1	chaperone protein DnaK	1	auto	0	92.04	NTLFAIK	Label:13C(6)(I)@6		0.00119233	811.491	406.753	811.49	406.752	2	8	6.1.1.6567.2	48.0138	1035	48.2063	1.66551	5.04409	624	24.98	1062	32.59
6	84.11	84.11	85.98	72.28	67.72	gi|68058430	AAX88683.1	chaperone protein DnaK	1	auto	0	91.43	NTLFAIK	Label:13C(6)(I)@6		-0.00169809	811.488	406.751	811.49	406.752	2	7	2.1.1.6229.3	48.3373	3622	47.7578	1.20355	2.43655	3054	55.26	3756	61.29
6	84.11	84.11	85.98	72.28	67.72	gi|68058430	AAX88683.1	chaperone protein DnaK	1	auto	0	74.39	NTLFAIK			0.00981155	805.48	403.747	805.47	403.742	2	7	2.1.1.6194.3	46.2929	7098	46.6012	0.979179	1.71221	6820	82.58	6824	82.61
6	84.11	84.11	85.98	72.28	67.72	gi|68058430	AAX88683.1	chaperone protein DnaK	1	auto	0	74.14	NTLFAIK	Label:13C(6)(I)@6		-0.000794034	811.489	406.752	811.49	406.752	2	7	11.1.1.6208.3	46.9356	1118	47.1323	1.91546	5.07821	586	24.21	1147	33.87
6	84.11	84.11	85.98	72.28	67.72	gi|68058430	AAX88683.1	chaperone protein DnaK	1	auto	0	50.02	NTLFAIK	Label:13C(6)(I)@6		-0.00371169	811.486	406.75	811.49	406.752	2	7	5.1.1.6520.4	47.5034	486	47.5337	0.6233	5.64323	807	28.41	514	22.67
6	84.11	84.11	85.98	72.28	67.72	gi|68058430	AAX88683.1	chaperone protein DnaK	1	auto	0	99	QIAEAGDALSVADK	Label:13C(6)(I)@2		0.0202714	1392.74	697.377	1392.72	697.367	2	12	2.1.1.6149.5	43.9707	1997	44.0794	2.01504	3.37688	1303	36.1	2683	51.8
6	84.11	84.11	85.98	72.28	67.72	gi|68058430	AAX88683.1	chaperone protein DnaK	1	auto	0	99	QIAEAGDALSVADK	Label:13C(6)(I)@2		0.0270905	1392.75	697.38	1392.72	697.367	2	13	7.1.1.6107.3	44.5443	911	44.5775	3.82807	7.84425	204	14.28	798	28.25
6	84.11	84.11	85.98	72.28	67.72	gi|68058430	AAX88683.1	chaperone protein DnaK	1	auto	0	99	QIAEAGDALSVADK	Label:13C(6)(I)@2		0.028719	1392.75	697.381	1392.72	697.367	2	12	12.1.1.5832.2	44.0384	909	44.0849	1.86646	6.18016	399	19.97	761	27.59
6	84.11	84.11	85.98	72.28	67.72	gi|68058430	AAX88683.1	chaperone protein DnaK	1	auto	0	99	QIAEAGDALSVADK	Label:13C(6)(I)@2		0.0142422	1392.73	697.374	1392.72	697.367	2	13	8.1.1.6285.6	43.9728	2069	44.0783	1.85914	3.28178	1417	37.64	2692	51.88
6	84.11	84.11	85.98	72.28	67.72	gi|68058430	AAX88683.1	chaperone protein DnaK	1	auto	0	99	QIAEAGDALSVADK			-0.0041481	1386.69	694.355	1386.7	694.357	2	13	8.1.1.6287.2	44.0423	1317	44.0783	1.85914	3.28178	1417	37.64	2692	51.88
6	84.11	84.11	85.98	72.28	67.72	gi|68058430	AAX88683.1	chaperone protein DnaK	1	auto	0	99	QIAEAGDALSVADKEK	Label:13C(6)(I)@2		0.0029371	1649.86	550.961	1649.86	550.96	3	18	2.1.1.6070.2	40.6738	4876	40.8586	0.843939	1.84508	6344	79.65	5471	73.97
6	84.11	84.11	85.98	72.28	67.72	gi|68058430	AAX88683.1	chaperone protein DnaK	1	auto	0	99	QIAEAGDALSVADKEK			-0.000996043	1643.84	548.952	1643.84	548.953	3	18	7.1.1.6045.2	41.6244	1128	41.6672	2.46689	3.30753	1277	35.74	3219.09	56.74
6	84.11	84.11	85.98	72.28	67.72	gi|68058430	AAX88683.1	chaperone protein DnaK	1	auto	0	99	QIAEAGDALSVADKEK	Label:13C(6)(I)@2		-0.00673743	1649.85	550.957	1649.86	550.96	3	18	8.1.1.6204.5	40.7399	4728	40.9118	0.790476	1.87104	6393	79.96	5164	71.86
6	84.11	84.11	85.98	72.28	67.72	gi|68058430	AAX88683.1	chaperone protein DnaK	1	auto	0	99	QIAEAGDALSVADKEK	Gln->pyro-Glu@N-term; Label:13C(6)(I)@2		0.0292044	1632.86	817.437	1632.83	817.422	2	13	8.1.1.6473.7	55.1406	6507	55.2093	1.51747	1.90116	4551	67.46	7057	84.01
6	84.11	84.11	85.98	72.28	67.72	gi|68058430	AAX88683.1	chaperone protein DnaK	1	auto	0	99	QIAEAGDALSVADKEK	Gln->pyro-Glu@N-term		0.0312006	1626.84	814.428	1626.81	814.412	2	17	8.1.1.6475.3	55.2391	4210	55.2093	1.51747	1.90116	4551	67.46	7057	84.01
6	84.11	84.11	85.98	72.28	67.72	gi|68058430	AAX88683.1	chaperone protein DnaK	1	auto	0	99	QIAEAGDALSVADKEK	Label:13C(6)(I)@2		0.00667045	1649.86	550.962	1649.86	550.96	3	17	11.1.1.6129.3	41.1375	1601	41.1802	3.82234	5.24302	457	21.38	1785	42.25
6	84.11	84.11	85.98	72.28	67.72	gi|68058430	AAX88683.1	chaperone protein DnaK	1	auto	0	99	QIAEAGDALSVADKEK	Label:13C(6)(I)@2		0.00179171	1649.86	550.96	1649.86	550.96	3	18	12.1.1.5769.4	41.0072	2830	41.1326	2.57203	3.40725	1189	34.48	3125	55.9
6	84.11	84.11	85.98	72.28	67.72	gi|68058430	AAX88683.1	chaperone protein DnaK	1	auto	0	99	QIAEAGDALSVADKEK	Label:13C(6)(I)@2		0.00305456	1649.86	550.961	1649.86	550.96	3	15	1.1.1.3634.5	25.0736	843	25.0394	100		0	0	953	30.87
6	84.11	84.11	85.98	72.28	67.72	gi|68058430	AAX88683.1	chaperone protein DnaK	1	auto	0	99	QIAEAGDALSVADKEK	Gln->pyro-Glu@N-term; Label:13C(6)(I)@2		0.018623	1632.85	817.432	1632.83	817.422	2	15	2.1.1.6330.2	55.1613	6656	55.2173	1.64276	1.96413	4136	64.31	6943	83.32
6	84.11	84.11	85.98	72.28	67.72	gi|68058430	AAX88683.1	chaperone protein DnaK	1	auto	0	99	QIAEAGDALSVADKEK	Label:13C(6)(I)@2		0.000276598	1649.86	550.96	1649.86	550.96	3	15	13.1.1.5753.4	39.9641	1019	40.028	100		0	0	1148	33.88
6	84.11	84.11	85.98	72.28	67.72	gi|68058430	AAX88683.1	chaperone protein DnaK	1	auto	0	99	QIAEAGDALSVADKEK	Label:13C(6)(I)@2		0.000779737	1649.86	550.96	1649.86	550.96	3	14	3.1.1.5679.5	40.0803	1041	40.1361	100		0	0	1137	33.72
6	84.11	84.11	85.98	72.28	67.72	gi|68058430	AAX88683.1	chaperone protein DnaK	1	auto	0	99	QIAEAGDALSVADKEK			0.00134041	1643.84	548.953	1643.84	548.953	3	15	11.1.1.6130.4	41.2223	418	41.1802	3.82234	5.24302	457	21.38	1785	42.25
6	84.11	84.11	85.98	72.28	67.72	gi|68058430	AAX88683.1	chaperone protein DnaK	1	auto	0	99	QIAEAGDALSVADKEK			-0.00289311	1643.83	548.952	1643.84	548.953	3	14	12.1.1.5771.4	41.1093	1053	41.1895	2.4916	3.43083	1183	34.39	3012	54.88
6	84.11	84.11	85.98	72.28	67.72	gi|68058430	AAX88683.1	chaperone protein DnaK	1	auto	0	99	QIAEAGDALSVADKEK	Label:13C(6)(I)@2		0.00422267	1649.86	550.961	1649.86	550.96	3	14	7.1.1.6043.3	41.5489	2878	41.6672	2.46689	3.30753	1277	35.74	3219.09	56.74
6	84.11	84.11	85.98	72.28	67.72	gi|68058430	AAX88683.1	chaperone protein DnaK	1	auto	0	99	QIAEAGDALSVADKEK	Label:13C(6)(I)@2		0.0003116	1649.86	550.96	1649.86	550.96	3	17	6.1.1.6484.2	41.9694	1310	42.1155	2.76579	5.22985	495	22.25	1399	37.4
6	84.11	84.11	85.98	72.28	67.72	gi|68058430	AAX88683.1	chaperone protein DnaK	1	auto	0	99	QIAEAGDALSVADKEK			0.00584325	1643.84	548.955	1643.84	548.953	3	13	2.1.1.6071.3	40.7224	5926	40.9024	0.785752	1.83232	6688	81.78	5370	73.28
6	84.11	84.11	85.98	72.28	67.72	gi|68058430	AAX88683.1	chaperone protein DnaK	1	auto	0	99	QIAEAGDALSVADKEK			-0.0026685	1643.83	548.952	1643.84	548.953	3	13	8.1.1.6205.2	40.7616	5984	40.9511	0.756591	1.86058	6625	81.39	5122	71.57
6	84.11	84.11	85.98	72.28	67.72	gi|68058430	AAX88683.1	chaperone protein DnaK	1	auto	0	91.67	QIAEAGDALSVADKEK	Label:13C(6)(I)@2		0.00595445	1649.86	550.962	1649.86	550.96	3	10	25.1.1.3284.6	24.1611	933	24.1212	100		0	0	1040.04	32.25
6	84.11	84.11	85.98	72.28	67.72	gi|68058430	AAX88683.1	chaperone protein DnaK	1	auto	0	99	SLGQFNLEGINPAPR			-0.00433624	1611.83	806.924	1611.84	806.926	2	18	2.1.1.6398.3	61.0739	6872	61.2741	1.0261	1.62791	7373	85.87	7730.84	87.93
6	84.11	84.11	85.98	72.28	67.72	gi|68058430	AAX88683.1	chaperone protein DnaK	1	auto	0	99	SLGQFNLEGINPAPR			-0.00647078	1611.83	806.923	1611.84	806.926	2	18	8.1.1.6547.3	61.2495	6435	61.3238	1.09038	1.64186	7039	83.9	7843	88.56
6	84.11	84.11	85.98	72.28	67.72	gi|68058430	AAX88683.1	chaperone protein DnaK	1	auto	0	99	SLGQFNLEGINPAPR			-0.00230204	1611.83	806.925	1611.84	806.926	2	11	14.1.1.4280.7	38.5711	1788	38.5007	0.862508	3.40086	1846	42.97	1627	40.34
6	84.11	84.11	85.98	72.28	67.72	gi|68058430	AAX88683.1	chaperone protein DnaK	1	auto	0	99	SLGQFNLEGINPAPR	Label:13C(6)(I)@10		-0.00937568	1617.85	809.931	1617.86	809.936	2	15	32.1.1.4293.5	37.6228	2629	37.4964	1.58475	3.13095	1650	40.62	2672	51.69
6	84.11	84.11	85.98	72.28	67.72	gi|68058430	AAX88683.1	chaperone protein DnaK	1	auto	0	99	SLGQFNLEGINPAPR	Label:13C(6)(I)@10		-0.0137391	1617.84	809.929	1617.86	809.936	2	15	20.1.1.4105.5	37.014	2394	36.9166	1.29248	3.03724	1905	43.65	2516	50.16
6	84.11	84.11	85.98	72.28	67.72	gi|68058430	AAX88683.1	chaperone protein DnaK	1	auto	0	99	SQVFSTAEDNQSAVTIHVLQGER	Label:13C(6)(I)@16		0.00983252	2521.26	841.427	2521.25	841.424	3	17	8.1.1.6482.6	55.7611	5268	55.8409	1.60669	2.04819	3836	61.94	6298	79.36
6	84.11	84.11	85.98	72.28	67.72	gi|68058430	AAX88683.1	chaperone protein DnaK	1	auto	0	99	SQVFSTAEDNQSAVTIHVLQGER	Label:13C(6)(I)@16		0.00175803	2521.25	841.425	2521.25	841.424	3	17	12.1.1.6019.5	56.1152	2041	56.1534	2.57005	3.70498	1006	31.72	2642	51.4
6	84.11	84.11	85.98	72.28	67.72	gi|68058430	AAX88683.1	chaperone protein DnaK	1	auto	0	99	SQVFSTAEDNQSAVTIHVLQGER	Label:13C(6)(I)@16		-0.00161223	2521.25	841.423	2521.25	841.424	3	15	2.1.1.6337.4	55.6988	5151	55.7924	1.52279	2.01888	4030	63.48	6271	79.19
6	84.11	84.11	85.98	72.28	67.72	gi|68058430	AAX88683.1	chaperone protein DnaK	1	auto	0	99	SQVFSTAEDNQSAVTIHVLQGER	Label:13C(6)(I)@16		0.00595747	2521.26	841.426	2521.25	841.424	3	15	7.1.1.6302.5	56.8237	1786	56.9374	2.47777	3.91932	908	30.13	2299	47.95
6	84.11	84.11	85.98	72.28	67.72	gi|68058430	AAX88683.1	chaperone protein DnaK	1	auto	0	99	SQVFSTAEDNQSAVTIHVLQGER			0.0131717	2515.24	839.422	2515.23	839.417	3	13	8.1.1.6483.6	55.8212	3045	55.8409	1.60669	2.04819	3836	61.94	6298	79.36
6	84.11	84.11	85.98	72.28	67.72	gi|68058430	AAX88683.1	chaperone protein DnaK	1	auto	0	99	TAEDFLGESVTEAVITVPAYFNDAQR	Label:13C(6)(I)@15		0.0222851	2848.41	950.477	2848.39	950.469	3	17	2.1.1.6641.5	97.0483	1027	97.1231	2.00164	4.27441	815	28.55	1667	40.83
6	84.11	84.11	85.98	72.28	67.72	gi|68058430	AAX88683.1	chaperone protein DnaK	1	auto	0	99	TTPSIIAYTDNETLVGQPAK	Label:13C(6)(I)@5; Label:13C(6)(I)@6		4.5085e-05	2130.13	1066.07	2130.12	1066.07	2	17	8.1.1.6527.4	59.49	4947	59.5173	2.04894	2.43803	2486	49.86	5205.04	72.15
6	84.11	84.11	85.98	72.28	67.72	gi|68058430	AAX88683.1	chaperone protein DnaK	1	auto	0	99	TTPSIIAYTDNETLVGQPAK	Label:13C(6)(I)@5; Label:13C(6)(I)@6		-0.00488177	2130.12	1066.07	2130.12	1066.07	2	19	12.1.1.6065.6	59.8892	1217	59.814	3.78291	6.25236	322.07	17.95	1245	35.28
6	84.11	84.11	85.98	72.28	67.72	gi|68058430	AAX88683.1	chaperone protein DnaK	1	auto	0	99	TTPSIIAYTDNETLVGQPAKR	Label:13C(6)(I)@5; Label:13C(6)(I)@6	missed K-R@20	-0.00676983	2286.22	763.08	2286.23	763.083	3	14	2.1.1.6317.2	54.1404	3486	54.2601	1.38058	2.48461	2768	52.61	3905	62.49
6	84.11	84.11	85.98	72.28	67.72	gi|68058430	AAX88683.1	chaperone protein DnaK	1	auto	0	99	TTPSIIAYTDNETLVGQPAKR	Label:13C(6)(I)@5; Label:13C(6)(I)@6	missed K-R@20	0.00992068	2286.24	763.086	2286.23	763.083	3	14	8.1.1.6460.3	54.1259	3911	54.2422	1.37215	2.36384	3066	55.37	4299	65.57
6	84.11	84.11	85.98	72.28	67.72	gi|68058430	AAX88683.1	chaperone protein DnaK	1	auto	0	99	TTPSIIAYTDNETLVGQPAKR	Label:13C(6)(I)@5; Label:13C(6)(I)@6	missed K-R@20	-0.0113628	2286.21	763.079	2286.23	763.083	3	8	7.1.1.6283.7	55.3837	999	55.1749	3.55221	6.43539	308	17.55	1118	33.44
6	84.11	84.11	85.98	72.28	67.72	gi|68058430	AAX88683.1	chaperone protein DnaK	1	auto	0	79.8	TTPSIIAYTDNETLVGQPAKR		missed K-R@20	0.0125696	2274.2	759.073	2274.19	759.069	3	10	8.1.1.6461.5	54.2009	2334	54.2422	1.37215	2.36384	3066	55.37	4299	65.57
6	84.11	84.11	85.98	72.28	67.72	gi|68058430	AAX88683.1	chaperone protein DnaK	1	auto	0	62.54	TTPSIIAYTDNETLVGQPAKR		missed K-R@20	-0.00223477	2274.18	759.068	2274.19	759.069	3	6	2.1.1.6318.7	54.2542	2328	54.2601	1.38058	2.48461	2768	52.61	3905	62.49
6	84.11	84.11	85.98	72.28	67.72	gi|68058430	AAX88683.1	chaperone protein DnaK	1	auto	0	99	VIDYIIDEFK			-0.00301863	1253.65	627.833	1253.65	627.834	2	15	30.1.1.3353.3	40.1422	1765	40.1041	1.45284	3.08891	1754	41.88	2604	51.03
6	84.11	84.11	85.98	72.28	67.72	gi|68058430	AAX88683.1	chaperone protein DnaK	1	auto	0	99	VIDYIIDEFK			0.000545283	1253.65	627.835	1253.65	627.834	2	7	2.1.1.6453.7	67.5669	1365	67.4519	2.06609	3.11447	1519	38.97	3207	56.63
6	84.11	84.11	85.98	72.28	67.72	gi|68058430	AAX88683.1	chaperone protein DnaK	1	auto	0	99	VIDYIIDEFK			-0.00241611	1253.65	627.833	1253.65	627.834	2	12	8.1.1.6604.3	67.5142	1371	67.4755	2.11702	3.13461	1488	38.57	3219	56.74
6	84.11	84.11	85.98	72.28	67.72	gi|68058430	AAX88683.1	chaperone protein DnaK	1	auto	0	99	VIDYIIDEFK			-0.0142564	1253.64	627.827	1253.65	627.834	2	11	18.1.1.4072.3	41.9564	445	41.8871	1.11487	6.89349	395	19.87	450	21.21
6	84.11	84.11	85.98	72.28	67.72	gi|68058430	AAX88683.1	chaperone protein DnaK	1	auto	0	99	VIDYIIDEFKK	Label:13C(6)(I)@2; Label:13C(6)(I)@5; Label:13C(6)(I)@6	missed K-K@10	-0.00674485	1399.8	700.909	1399.81	700.912	2	15	8.1.1.6519.3	58.7524	4312	58.7887	1.30408	2.21087	3581	59.84	4772	69.08
6	84.11	84.11	85.98	72.28	67.72	gi|68058430	AAX88683.1	chaperone protein DnaK	1	auto	0	99	VIDYIIDEFKK		missed K-K@10	1.31162e-05	1381.75	461.59	1381.75	461.59	3	9	14.1.1.4268.3	37.1338	1136	37.0859	0.68333	4.27785	1329	36.46	928	30.46
6	84.11	84.11	85.98	72.28	67.72	gi|68058430	AAX88683.1	chaperone protein DnaK	1	auto	0	99	VIDYIIDEFKK	Label:13C(6)(I)@2; Label:13C(6)(I)@5; Label:13C(6)(I)@6	missed K-K@10	-0.0107722	1399.8	700.907	1399.81	700.912	2	13	2.1.1.6372.3	58.6402	4189	58.687	1.3297	2.3252	3211	56.67	4363	66.05
6	84.11	84.11	85.98	72.28	67.72	gi|68058430	AAX88683.1	chaperone protein DnaK	1	auto	0	99	VIDYIIDEFKK	Label:13C(6)(I)@2; Label:13C(6)(I)@5; Label:13C(6)(I)@6	missed K-K@10	0.00192945	1399.81	467.611	1399.81	467.611	3	13	12.1.1.6058.2	59.2615	3953	59.3139	3.6007	3.32292	1151.54	33.93	4237	65.09
6	84.11	84.11	85.98	72.28	67.72	gi|68058430	AAX88683.1	chaperone protein DnaK	1	auto	0	99	VIDYIIDEFKK	Label:13C(6)(I)@2; Label:13C(6)(I)@5; Label:13C(6)(I)@6	missed K-K@10	-0.00140978	1399.81	467.61	1399.81	467.611	3	12	11.1.1.6334.5	59.2086	452	59.2322	3.2445	9.3489	149	12.21	494	22.23
6	84.11	84.11	85.98	72.28	67.72	gi|68058430	AAX88683.1	chaperone protein DnaK	1	auto	0	99	VIDYIIDEFKK	Label:13C(6)(I)@2; Label:13C(6)(I)@5; Label:13C(6)(I)@6	missed K-K@10	-0.00256247	1399.81	467.61	1399.81	467.611	3	12	7.1.1.6342.2	60.1317	3633	60.179	3.8152	3.5344	1006	31.72	3922	62.63
6	84.11	84.11	85.98	72.28	67.72	gi|68058430	AAX88683.1	chaperone protein DnaK	1	auto	0	99	VIDYIIDEFKK	Label:13C(6)(I)@2; Label:13C(6)(I)@5; Label:13C(6)(I)@6	missed K-K@10	0.00127361	1399.81	467.611	1399.81	467.611	3	12	8.1.1.6518.2	58.6691	17469	58.7887	1.41796	1.14025	12999	114.01	18835	137.24
6	84.11	84.11	85.98	72.28	67.72	gi|68058430	AAX88683.1	chaperone protein DnaK	1	auto	0	99	VIDYIIDEFKK	Label:13C(6)(I)@2; Label:13C(6)(I)@5; Label:13C(6)(I)@6	missed K-K@10	-0.00114991	1399.81	467.61	1399.81	467.611	3	11	2.1.1.6371.5	58.5742	16538	58.687	1.37218	1.16279	12671	112.57	17767	133.29
6	84.11	84.11	85.98	72.28	67.72	gi|68058430	AAX88683.1	chaperone protein DnaK	1	auto	0	99	VIDYIIDEFKK	Label:13C(6)(I)@2; Label:13C(6)(I)@5; Label:13C(6)(I)@6	missed K-K@10	-0.00544524	1399.8	467.609	1399.81	467.611	3	11	3.1.1.5956.5	58.356	1795	58.2926	1.82978	3.90617	1006	31.72	1881	43.37
6	84.11	84.11	85.98	72.28	67.72	gi|68058430	AAX88683.1	chaperone protein DnaK	1	auto	0	99	VIDYIIDEFKK	Label:13C(6)(I)@2; Label:13C(6)(I)@5; Label:13C(6)(I)@6	missed K-K@10	0.00192945	1399.81	467.611	1399.81	467.611	3	11	12.1.1.6057.5	59.2187	3953	59.3139	3.6007	3.32292	1151.54	33.93	4237	65.09
6	84.11	84.11	85.98	72.28	67.72	gi|68058430	AAX88683.1	chaperone protein DnaK	1	auto	0	98.91	VIDYIIDEFKK		missed K-K@10	-0.00609792	1381.74	461.588	1381.75	461.59	3	9	26.1.1.3608.2	35.5471	994	35.5088	0.657998	4.61877	1166	34.15	784	28
6	84.11	84.11	85.98	72.28	67.72	gi|68058430	AAX88683.1	chaperone protein DnaK	1	auto	0	97.81	VIDYIIDEFKK	Label:13C(6)(I)@2; Label:13C(6)(I)@5; Label:13C(6)(I)@6	missed K-K@10	-0.0368506	1399.77	467.598	1399.81	467.611	3	7	9.1.1.6352.7	58.4329	1754	58.3353	4.69922	5.43444	409	20.22	1964	44.32
6	84.11	84.11	85.98	72.28	67.72	gi|68058430	AAX88683.1	chaperone protein DnaK	1	auto	0	97.36	VIDYIIDEFKK	Label:13C(6)(I)@2; Label:13C(6)(I)@5; Label:13C(6)(I)@6	missed K-K@10	-0.000864106	1399.81	467.61	1399.81	467.611	3	10	13.1.1.6043.3	57.7653	1662	57.7178	1.99618	4.11757	879	29.65	1793	42.34
6	84.11	84.11	85.98	72.28	67.72	gi|68058430	AAX88683.1	chaperone protein DnaK	1	auto	0	94.73	VIDYIIDEFKK	Label:13C(6)(I)@2; Label:13C(6)(I)@5; Label:13C(6)(I)@6	missed K-K@10	-0.00256247	1399.81	467.61	1399.81	467.611	3	10	7.1.1.6343.2	60.1911	3633	60.179	3.8152	3.5344	1006	31.72	3922	62.63
6	84.11	84.11	85.98	72.28	67.72	gi|68058430	AAX88683.1	chaperone protein DnaK	1	auto	0	57.97	VIDYIIDEFKK	Label:13C(6)(I)@2; Label:13C(6)(I)@5; Label:13C(6)(I)@6	missed K-K@10	-0.00274747	1399.81	467.61	1399.81	467.611	3	6	32.1.1.4285.5	36.1653	1872	36.044	1.59546	3.60844	1239	35.2	2020	44.94
328	10.04	10.04	53.96	22.62	13.09	gi|68057175	AAX87428.1	chaperone protein HscA	1	auto	2	99	SGQSVILNDEQER			0.00972095	1473.72	737.865	1473.71	737.86	2	14	2.1.1.5947.7	36.1689	1494	36.2444	1.04533	3.70803	1408	37.52	1504	38.78
328	10.04	10.04	53.96	22.62	13.09	gi|68057175	AAX87428.1	chaperone protein HscA	1	auto	0.079355	53.79	ELITLANQAK	Label:13C(6)(I)@3		-0.0541917	1105.59	553.802	1105.64	553.829	2	8	8.1.1.6248.3	42.436	810	42.423	0.268674	3.87177	3096	55.64	850	29.15
328	10.04	10.04	53.96	22.62	13.09	gi|68057175	AAX87428.1	chaperone protein HscA	1	auto	0	99	SGQSVILNDEQER			0.0101541	1473.72	737.865	1473.71	737.86	2	12	8.1.1.6081.7	36.3144	1677	36.398	0.899754	3.61109	1601	40.01	1472	38.37
328	10.04	10.04	53.96	22.62	13.09	gi|68057175	AAX87428.1	chaperone protein HscA	1	auto	0	99	SGQSVILNDEQER	Label:13C(6)(I)@6		0.00496873	1479.73	740.873	1479.73	740.87	2	16	14.1.1.4023.4	24.2627	1356	24.3288	1.36425	4.34169	911	30.18	1270	35.64
328	10.04	10.04	53.96	22.62	13.09	gi|68057175	AAX87428.1	chaperone protein HscA	1	auto	0	99	SGQSVILNDEQER	Label:13C(6)(I)@6		0.00255956	1479.73	740.872	1479.73	740.87	2	16	26.1.1.3393.5	22.3902	1480	22.4523	1.32458	4.02724	1072	32.74	1451	38.09
328	10.04	10.04	53.96	22.62	13.09	gi|68057175	AAX87428.1	chaperone protein HscA	1	auto	0	99	SGQSVILNDEQER			0.00764832	1473.71	737.864	1473.71	737.86	2	15	26.1.1.3395.5	22.4843	1324	22.4523	1.32458	4.02724	1072	32.74	1451	38.09
328	10.04	10.04	53.96	22.62	13.09	gi|68057175	AAX87428.1	chaperone protein HscA	1	auto	0	99	SGQSVILNDEQER	Label:13C(6)(I)@6		0.00300668	1479.73	740.872	1479.73	740.87	2	15	27.1.1.3251.2	21.6277	1412	21.7059	1.59289	3.82419	1104	33.23	1797	42.39
328	10.04	10.04	53.96	22.62	13.09	gi|68057175	AAX87428.1	chaperone protein HscA	1	auto	0	99	SGQSVILNDEQER			0.00760169	1473.71	737.864	1473.71	737.86	2	16	27.1.1.3252.6	21.6952	1138	21.659	1.07978	4.07005	1151	33.93	1270	35.64
328	10.04	10.04	53.96	22.62	13.09	gi|68057175	AAX87428.1	chaperone protein HscA	1	auto	0	99	SGQSVILNDEQER	Label:13C(6)(I)@6		0.00815551	1479.73	740.874	1479.73	740.87	2	14	2.1.1.5946.6	36.1288	1572	36.2444	1.0431	3.70599	1411	37.56	1504	38.78
328	10.04	10.04	53.96	22.62	13.09	gi|68057175	AAX87428.1	chaperone protein HscA	1	auto	0	99	SGQSVILNDEQER	Label:13C(6)(I)@6		0.00974531	1479.74	740.875	1479.73	740.87	2	13	8.1.1.6080.5	36.2738	1557	36.3547	1.03126	3.69819	1425	37.75	1501.67	38.75
328	10.04	10.04	53.96	22.62	13.09	gi|68057175	AAX87428.1	chaperone protein HscA	1	auto	0	99	SGQSVILNDEQER	Label:13C(6)(I)@6		-0.0111655	1479.71	740.865	1479.73	740.87	2	11	18.1.1.3817.7	23.7729	754	23.8324	2.1586	6.8372	311	17.64	686	26.19
328	10.04	10.04	53.96	22.62	13.09	gi|68057175	AAX87428.1	chaperone protein HscA	1	auto	0	99	SGQSVILNDEQER			0.010822	1473.72	737.866	1473.71	737.86	2	15	15.1.1.3798.4	23.862	1143	23.8387	1.60922	3.97466	1018	31.91	1674	40.91
44	47.53	47.53	68.94	45.48	44.22	gi|68056913	AAX87166.1	chaperone protein HtpG	1	auto	2	99	ELISNASDAADK	Label:13C(6)(I)@3		0.00533062	1238.61	620.314	1238.61	620.312	2	13	7.1.1.5876.4	33.1409	560	33.2358	1.96418	7.30114	281	16.76	564	23.75
44	47.53	47.53	68.94	45.48	44.22	gi|68056913	AAX87166.1	chaperone protein HtpG	1	auto	2	99	ELISNASDAADKLR		missed K-L@12	0.00579736	1501.78	751.897	1501.77	751.894	2	15	2.1.1.6139.5	43.5206	2691	43.571	1.40065	2.43755	2859	53.47	4092	63.97
44	47.53	47.53	68.94	45.48	44.22	gi|68056913	AAX87166.1	chaperone protein HtpG	1	auto	2	99	EQVIDHLGTIAK	Label:13C(6)(I)@4; Label:13C(6)(I)@10		0.00482222	1334.76	668.389	1334.76	668.387	2	10	7.1.1.6087.7	43.663	804	43.5359	2.37757	6.96522	291	17.06	707	26.59
44	47.53	47.53	68.94	45.48	44.22	gi|68056913	AAX87166.1	chaperone protein HtpG	1	auto	2	99	GLIDSNDLPLNVSR	Label:13C(6)(I)@3		-0.0147801	1517.8	759.907	1517.81	759.915	2	16	2.1.1.6399.3	61.1576	3282	61.1394	0.779315	2.22615	4552	67.47	3625	60.21
44	47.53	47.53	68.94	45.48	44.22	gi|68056913	AAX87166.1	chaperone protein HtpG	1	auto	2	99	GTDVILHLR	Label:13C(6)(I)@5		-0.0097926	1028.6	515.306	1028.61	515.311	2	11	2.1.1.6094.2	41.6467	2190	41.7563	1.04536	3.09383	2023	44.98	2161	46.49
44	47.53	47.53	68.94	45.48	44.22	gi|68056913	AAX87166.1	chaperone protein HtpG	1	auto	2	99	IDEWMLSYLTEFDGK			0.0154789	1845.87	923.94	1845.85	923.932	2	14	2.1.1.6575.7	84.9907	5716	84.9975	0.757524	1.90886	6290	79.31	4869	69.78
44	47.53	47.53	68.94	45.48	44.22	gi|68056913	AAX87166.1	chaperone protein HtpG	1	auto	2	99	QLLQLMIHSLYSNK	Gln->pyro-Glu@N-term		-4.82512e-05	1669.89	835.95	1669.89	835.95	2	18	2.1.1.6609.2	90.9223	2653	91.0184	1.15209	2.54304	2860	53.48	3367	58.03
44	47.53	47.53	68.94	45.48	44.22	gi|68056913	AAX87166.1	chaperone protein HtpG	1	auto	2	99	YSDHIGLPVEMLTK			-0.000878553	1601.81	534.944	1601.81	534.945	3	15	2.1.1.6375.6	58.8936	7163	59.043	0.771401	1.71988	7670	87.58	6046	77.76
44	47.53	47.53	68.94	45.48	44.22	gi|68056913	AAX87166.1	chaperone protein HtpG	1	auto	0	99	ELISNASDAADK	Label:13C(6)(I)@3		0.00124187	1238.61	620.312	1238.61	620.312	2	13	12.1.1.5601.2	32.369	688	32.5673	3.09813	7.90587	210.54	14.51	666.54	25.82
44	47.53	47.53	68.94	45.48	44.22	gi|68056913	AAX87166.1	chaperone protein HtpG	1	auto	0	99	ELISNASDAADK	Label:13C(6)(I)@3		-0.011997	1238.6	620.306	1238.61	620.312	2	13	6.1.1.6372.6	33.8487	240	33.8531	3.32246	14.1295	64.82	8.05	220.07	14.83
44	47.53	47.53	68.94	45.48	44.22	gi|68056913	AAX87166.1	chaperone protein HtpG	1	auto	0	99	ELISNASDAADK	Label:13C(6)(I)@3		0.0077116	1238.62	620.315	1238.61	620.312	2	12	2.1.1.5853.3	32.7319	3706	33.0147	0.937456	2.19126	4257	65.25	4078	63.86
44	47.53	47.53	68.94	45.48	44.22	gi|68056913	AAX87166.1	chaperone protein HtpG	1	auto	0	99	ELISNASDAADK	Label:13C(6)(I)@3		0.00149248	1238.61	620.312	1238.61	620.312	2	11	8.1.1.5987.2	32.9268	3618	33.2356	0.941228	2.24915	4032	63.5	3878	62.27
44	47.53	47.53	68.94	45.48	44.22	gi|68056913	AAX87166.1	chaperone protein HtpG	1	auto	0	99	ELISNASDAADK	Label:13C(6)(I)@3		-0.0161364	1238.59	620.303	1238.61	620.312	2	11	11.1.1.6013.3	32.4849	223	32.5855	4.66632	16.3025	45.54	6.75	217.15	14.74
44	47.53	47.53	68.94	45.48	44.22	gi|68056913	AAX87166.1	chaperone protein HtpG	1	auto	0	94.35	ELISNASDAADK	Label:13C(6)(I)@3		0.0162226	1238.62	620.32	1238.61	620.312	2	9	3.1.1.5476.3	32.572	415	32.5592	1.20684	7.6064	313	17.69	386	19.65
44	47.53	47.53	68.94	45.48	44.22	gi|68056913	AAX87166.1	chaperone protein HtpG	1	auto	0	99	ELISNASDAADKLR		missed K-L@12	0.00519951	1501.78	751.897	1501.77	751.894	2	15	8.1.1.6274.4	43.5017	2940	43.562	1.42818	2.33003	3104	55.71	4530	67.31
44	47.53	47.53	68.94	45.48	44.22	gi|68056913	AAX87166.1	chaperone protein HtpG	1	auto	0	99	ELISNASDAADKLR	Label:13C(6)(I)@3	missed K-L@12	0.00361858	1507.8	503.606	1507.79	503.605	3	12	11.1.1.6165.3	43.6693	589	43.6463	2.80778	7.9861	211.56	14.55	607	24.64
44	47.53	47.53	68.94	45.48	44.22	gi|68056913	AAX87166.1	chaperone protein HtpG	1	auto	0	99	ELISNASDAADKLR	Label:13C(6)(I)@3	missed K-L@12	0.000852645	1507.79	503.606	1507.79	503.605	3	11	6.1.1.6522.6	44.6048	461	44.5588	3.3613	8.95629	161	12.69	553	23.52
44	47.53	47.53	68.94	45.48	44.22	gi|68056913	AAX87166.1	chaperone protein HtpG	1	auto	0	99	EQVIDHLGTIAK			0.00546589	1322.72	441.916	1322.72	441.914	3	14	8.1.1.6251.5	42.5725	3024	42.747	0.365858	3.29267	3389	58.22	1267	35.59
44	47.53	47.53	68.94	45.48	44.22	gi|68056913	AAX87166.1	chaperone protein HtpG	1	auto	0	99	EQVIDHLGTIAK	Label:13C(6)(I)@4; Label:13C(6)(I)@10		-0.00100013	1334.76	668.387	1334.76	668.387	2	9	12.1.1.5812.7	43.1099	783	43.0168	2.05361	6.63786	335	18.3	703	26.51
44	47.53	47.53	68.94	45.48	44.22	gi|68056913	AAX87166.1	chaperone protein HtpG	1	auto	0	99	EQVIDHLGTIAK	Label:13C(6)(I)@4; Label:13C(6)(I)@10		-0.00466038	1334.76	668.385	1334.76	668.387	2	11	11.1.1.6157.6	43.1828	311	43.0699	100		0	0	316	17.78
44	47.53	47.53	68.94	45.48	44.22	gi|68056913	AAX87166.1	chaperone protein HtpG	1	auto	0	97.45	EQVIDHLGTIAK			0.00542336	1322.72	441.916	1322.72	441.914	3	11	2.1.1.6116.6	42.5571	2924	42.6985	0.350372	3.43622	3212	56.67	1150	33.91
44	47.53	47.53	68.94	45.48	44.22	gi|68056913	AAX87166.1	chaperone protein HtpG	1	auto	0	56.11	EQVIDHLGTIAK			0.00542336	1322.72	441.916	1322.72	441.914	3	9	2.1.1.6120.2	42.7039	2924	42.6985	0.350372	3.43622	3212	56.67	1150	33.91
44	47.53	47.53	68.94	45.48	44.22	gi|68056913	AAX87166.1	chaperone protein HtpG	1	auto	0	99	GIEVLLLSDR	Label:13C(6)(I)@2		-0.0072757	1119.65	560.833	1119.66	560.837	2	15	2.1.1.6421.5	63.664	5895	63.8076	0.900868	1.70655	7163	84.63	6594	81.2
44	47.53	47.53	68.94	45.48	44.22	gi|68056913	AAX87166.1	chaperone protein HtpG	1	auto	0	99	GIEVLLLSDR	Label:13C(6)(I)@2		-0.00557406	1119.65	560.834	1119.66	560.837	2	15	7.1.1.6397.6	65.0391	1303	64.9839	2.95742	5.41957	453	21.28	1369	37
44	47.53	47.53	68.94	45.48	44.22	gi|68056913	AAX87166.1	chaperone protein HtpG	1	auto	0	99	GIEVLLLSDR	Label:13C(6)(I)@2		-0.0080766	1119.65	560.833	1119.66	560.837	2	15	8.1.1.6571.3	63.7786	7239	63.8448	0.936327	1.59565	8032	89.62	7685	87.66
44	47.53	47.53	68.94	45.48	44.22	gi|68056913	AAX87166.1	chaperone protein HtpG	1	auto	0	99	GIEVLLLSDR	Label:13C(6)(I)@2		-0.00128528	1119.66	560.836	1119.66	560.837	2	15	12.1.1.6111.6	64.378	1177	64.3972	2.71906	5.46001	456	21.35	1267	35.59
44	47.53	47.53	68.94	45.48	44.22	gi|68056913	AAX87166.1	chaperone protein HtpG	1	auto	0	99	GIEVLLLSDR	Label:13C(6)(I)@2		-0.00466647	1119.65	560.835	1119.66	560.837	2	14	6.1.1.6774.2	65.5713	241	65.5475	100		0	0	242	15.56
44	47.53	47.53	68.94	45.48	44.22	gi|68056913	AAX87166.1	chaperone protein HtpG	1	auto	0	99	GLIDSNDLPLNVSR	Label:13C(6)(I)@3		-0.00979051	1517.8	759.91	1517.81	759.915	2	20	7.1.1.6368.2	62.2182	1525	62.2062	3.15539	4.81105	566	23.79	1825	42.72
44	47.53	47.53	68.94	45.48	44.22	gi|68056913	AAX87166.1	chaperone protein HtpG	1	auto	0	99	GLIDSNDLPLNVSR			-0.010867	1511.78	756.899	1511.79	756.904	2	22	8.1.1.6548.2	61.3382	5120	61.4694	0.610241	2.25631	5114	71.51	3189	56.47
44	47.53	47.53	68.94	45.48	44.22	gi|68056913	AAX87166.1	chaperone protein HtpG	1	auto	0	99	GLIDSNDLPLNVSR	Label:13C(6)(I)@3		-0.00724272	1517.81	759.911	1517.81	759.915	2	21	11.1.1.6353.5	61.2454	494	61.2678	3.6635	9.83547	131.04	11.45	490.56	22.15
44	47.53	47.53	68.94	45.48	44.22	gi|68056913	AAX87166.1	chaperone protein HtpG	1	auto	0	99	GLIDSNDLPLNVSR	Label:13C(6)(I)@3		-0.0152255	1517.8	759.907	1517.81	759.915	2	20	12.1.1.6083.3	61.5016	1655	61.4724	3.01869	4.64411	614	24.78	1894	43.52
44	47.53	47.53	68.94	45.48	44.22	gi|68056913	AAX87166.1	chaperone protein HtpG	1	auto	0	99	GLIDSNDLPLNVSR	Label:13C(6)(I)@3		-0.0239957	1517.79	759.903	1517.81	759.915	2	19	18.1.1.4047.5	38.2171	830	38.1395	1.78577	6.13681	411	20.27	750	27.39
44	47.53	47.53	68.94	45.48	44.22	gi|68056913	AAX87166.1	chaperone protein HtpG	1	auto	0	99	GLIDSNDLPLNVSR	Label:13C(6)(I)@3		-0.0149085	1517.8	759.907	1517.81	759.915	2	19	30.1.1.3329.6	36.4316	1531	36.3705	1.83488	4.46807	768	27.71	1440	37.95
44	47.53	47.53	68.94	45.48	44.22	gi|68056913	AAX87166.1	chaperone protein HtpG	1	auto	0	99	GLIDSNDLPLNVSR	Label:13C(6)(I)@3		-0.0300022	1517.78	759.899	1517.81	759.915	2	17	31.1.1.3401.5	36.4945	750	36.4043	2.33858	7.22111	272	16.49	650	25.5
44	47.53	47.53	68.94	45.48	44.22	gi|68056913	AAX87166.1	chaperone protein HtpG	1	auto	0	99	GLIDSNDLPLNVSR	Label:13C(6)(I)@3		-0.00161482	1517.81	759.914	1517.81	759.915	2	20	6.1.1.6719.3	62.5994	495	62.6765	3.8018	10.1072	123.04	11.09	478	21.86
44	47.53	47.53	68.94	45.48	44.22	gi|68056913	AAX87166.1	chaperone protein HtpG	1	auto	0	99	GLIDSNDLPLNVSR	Label:13C(6)(I)@3		-0.0114513	1517.8	759.909	1517.81	759.915	2	7	15.1.1.4030.7	38.3399	1548	38.2518	0.937246	3.7326	1467	38.3	1405	37.48
44	47.53	47.53	68.94	45.48	44.22	gi|68056913	AAX87166.1	chaperone protein HtpG	1	auto	0	99	GTDVILHLR	Label:13C(6)(I)@5		-0.0304962	1028.58	515.296	1028.61	515.311	2	10	12.1.1.5798.4	42.4445	788	42.4726	0.846674	5.65179	675	25.98	584	24.17
44	47.53	47.53	68.94	45.48	44.22	gi|68056913	AAX87166.1	chaperone protein HtpG	1	auto	0	99	GTDVILHLR	Label:13C(6)(I)@5		-0.00876787	1028.6	515.307	1028.61	515.311	2	10	8.1.1.6229.3	41.6934	2175	41.7913	1.04926	3.08083	2036	45.12	2183	46.72
44	47.53	47.53	68.94	45.48	44.22	gi|68056913	AAX87166.1	chaperone protein HtpG	1	auto	0	99	GTDVILHLR			-0.0111691	1022.58	512.295	1022.59	512.301	2	10	8.1.1.6230.5	41.7378	2224	41.8717	0.978127	3.1241	2050	45.28	2049	45.27
44	47.53	47.53	68.94	45.48	44.22	gi|68056913	AAX87166.1	chaperone protein HtpG	1	auto	0	98.98	GTDVILHLR			-0.0106712	1022.58	512.296	1022.59	512.301	2	10	2.1.1.6095.6	41.7036	2342	41.7992	0.941358	3.04013	2207	46.98	2123	46.08
44	47.53	47.53	68.94	45.48	44.22	gi|68056913	AAX87166.1	chaperone protein HtpG	1	auto	0	99	IDEWMLSYLTEFDGK	Label:13C(6)(I)@1		0.0124472	1851.88	926.948	1851.87	926.942	2	19	2.1.1.6576.6	85.0458	4143	84.9975	0.757524	1.90886	6290	79.31	4869	69.78
44	47.53	47.53	68.94	45.48	44.22	gi|68056913	AAX87166.1	chaperone protein HtpG	1	auto	0	99	IDEWMLSYLTEFDGK	Label:13C(6)(I)@1		0.0124472	1851.88	926.948	1851.87	926.942	2	19	2.1.1.6578.6	85.3895	4143	84.9975	0.757524	1.90886	6290	79.31	4869	69.78
44	47.53	47.53	68.94	45.48	44.22	gi|68056913	AAX87166.1	chaperone protein HtpG	1	auto	0	99	IDEWMLSYLTEFDGK			0.00597424	1845.86	923.935	1845.85	923.932	2	20	8.1.1.6730.5	85.0844	6631	85.1041	0.757122	1.81735	6941	83.31	5370.08	73.28
44	47.53	47.53	68.94	45.48	44.22	gi|68056913	AAX87166.1	chaperone protein HtpG	1	auto	0	99	QLLQLMIHSLYSNK	Gln->pyro-Glu@N-term		0.00428001	1669.89	835.952	1669.89	835.95	2	20	8.1.1.6763.3	90.9759	2400	91.0798	1.12886	2.50177	2983	54.62	3441	58.66
44	47.53	47.53	68.94	45.48	44.22	gi|68056913	AAX87166.1	chaperone protein HtpG	1	auto	0	99	QLLQLMIHSLYSNK	Label:13C(6)(I)@7		-0.0104068	1692.92	565.315	1692.93	565.318	3	12	7.1.1.6454.4	71.2524	549	71.196	2.93581	8.29059	194	13.93	582	24.12
44	47.53	47.53	68.94	45.48	44.22	gi|68056913	AAX87166.1	chaperone protein HtpG	1	auto	0	93.45	QLLQLMIHSLYSNK	Label:13C(6)(I)@7		0.000783108	1692.93	565.318	1692.93	565.318	3	10	8.1.1.6624.2	69.9614	8666	70.065	0.809403	1.40095	11255	106.09	9309	96.48
44	47.53	47.53	68.94	45.48	44.22	gi|68056913	AAX87166.1	chaperone protein HtpG	1	auto	0	85.92	QLLQLMIHSLYSNK	Label:13C(6)(I)@7		-0.00244971	1692.93	565.317	1692.93	565.318	3	10	2.1.1.6472.3	69.8926	8114	69.9809	0.792278	1.40302	11355	106.56	9193	95.88
44	47.53	47.53	68.94	45.48	44.22	gi|68056913	AAX87166.1	chaperone protein HtpG	1	auto	0	99	VFIMDDAEQFMPNYLR	Label:13C(6)(I)@3		0.0113237	1993.95	997.982	1993.94	997.976	2	20	2.1.1.6549.4	80.4963	2889	80.5681	0.77373	2.23533	4533	67.33	3584	59.87
44	47.53	47.53	68.94	45.48	44.22	gi|68056913	AAX87166.1	chaperone protein HtpG	1	auto	0	99	VFIMDDAEQFMPNYLR	Label:13C(6)(I)@3		0.00329797	1993.94	997.978	1993.94	997.976	2	20	8.1.1.6703.6	80.676	3085	80.6137	0.758191	2.20209	4724	68.73	3660	60.5
44	47.53	47.53	68.94	45.48	44.22	gi|68056913	AAX87166.1	chaperone protein HtpG	1	auto	0	99	YSDHIGLPVEMLTK			-0.00180099	1601.81	534.944	1601.81	534.945	3	13	8.1.1.6522.3	58.97	8536	59.109	0.753239	1.65463	8398	91.64	6464	80.4
44	47.53	47.53	68.94	45.48	44.22	gi|68056913	AAX87166.1	chaperone protein HtpG	1	auto	0	99	YSDHIGLPVEMLTK	Label:13C(6)(I)@5		-0.00771478	1607.82	536.949	1607.83	536.951	3	12	12.1.1.6063.4	59.6711	1579	59.7083	2.25764	4.3085	772	27.78	1781	42.2
44	47.53	47.53	68.94	45.48	44.22	gi|68056913	AAX87166.1	chaperone protein HtpG	1	auto	0	95.86	YSDHIGLPVEMLTK	Label:13C(6)(I)@5		0.000683819	1607.83	536.952	1607.83	536.951	3	10	7.1.1.6347.4	60.4468	1482	60.4945	2.33562	4.48316	706	26.57	1685	41.05
49	45.68	45.79	85.52	81.34	81.06	gi|68057320	AAX87573.1	fructose-bisphosphate aldolase	1	auto	2	99	EAIGYGAIK	Label:13C(6)(I)@3; Label:13C(6)(I)@8		-0.0112614	932.526	467.27	932.537	467.276	2	10	13.1.1.5679.5	37.1489	1893	37.415	0.511468	2.74602	3863	62.15	2019	44.93
49	45.68	45.79	85.52	81.34	81.06	gi|68057320	AAX87573.1	fructose-bisphosphate aldolase	1	auto	2	99	EHNFAIPAVNCVGSDSVNAVLETAAR	Carbamidomethyl(C)@11		0.00546553	2740.33	914.45	2740.32	914.449	3	23	3.1.1.6058.5	69.2047	8430	69.3901	0.330292	1.89075	11084	105.28	3741	61.16
49	45.68	45.79	85.52	81.34	81.06	gi|68057320	AAX87573.1	fructose-bisphosphate aldolase	1	auto	2	99	GIKPTSGTRPDVLGAIAGAK			-0.0045575	1908.07	637.032	1908.08	637.034	3	18	3.1.1.5746.5	42.9979	14765	43.3359	0.278487	1.66235	16335	127.81	4648.54	68.18
49	45.68	45.79	85.52	81.34	81.06	gi|68057320	AAX87573.1	fructose-bisphosphate aldolase	1	auto	2	99	LKPSILGASQEFVSK			0.00160535	1602.9	535.307	1602.9	535.307	3	18	9.1.1.6238.5	49.4439	3474	49.5061	0.526066	2.71753	3873	62.23	2082	45.63
49	45.68	45.79	85.52	81.34	81.06	gi|68057320	AAX87573.1	fructose-bisphosphate aldolase	1	auto	2	99	LLDIVKPGVVTGEDVQK			-0.0217827	1809	604.008	1809.02	604.016	3	19	2.1.1.6286.5	51.8338	2134	51.8667	1.2225	2.82589	2255	47.49	2817	53.08
49	45.68	45.79	85.52	81.34	81.06	gi|68057320	AAX87573.1	fructose-bisphosphate aldolase	1	auto	2	99	LLPWIDGLLDAGEK			-0.000766749	1538.83	770.424	1538.83	770.424	2	16	3.1.1.6171.2	84.8439	14023	85.1585	0.241248	1.84337	14879	121.98	3668	60.56
49	45.68	45.79	85.52	81.34	81.06	gi|68057320	AAX87573.1	fructose-bisphosphate aldolase	1	auto	2	99	MNIDTDTQWASWNGILNFYK			0.0123045	2416.13	1209.07	2416.12	1209.07	2	16	3.1.1.6180.4	86.6053	2141	86.5144	0.566827	3.06755	2897	53.82	1678	40.96
49	45.68	45.79	85.52	81.34	81.06	gi|68057320	AAX87573.1	fructose-bisphosphate aldolase	1	auto	2	99	NLPAKPINFVFHGGSGSSR			0.00791036	1984.04	662.352	1984.03	662.35	3	20	2.1.1.6205.3	46.9026	3453	46.9991	1.41783	2.0489	4026	63.45	5833	76.37
49	45.68	45.79	85.52	81.34	81.06	gi|68057320	AAX87573.1	fructose-bisphosphate aldolase	1	auto	2	99	PLFSSHMIDLSEESMEENMAICR	Carbamidomethyl(C)@22	cleaved R-P@N-term	0.0497446	2725.24	909.419	2725.19	909.402	3	22	3.1.1.6082.5	72.1579	2405	72.2061	0.499483	3.10148	3076	55.46	1570	39.62
49	45.68	45.79	85.52	81.34	81.06	gi|68057320	AAX87573.1	fructose-bisphosphate aldolase	1	auto	1.92082	99	EYGVPVILHTDHAAK	Label:13C(6)(I)@7		-0.00393112	1654.87	552.632	1654.88	552.633	3	12	9.1.1.6078.2	41.6284	2583	41.7357	0.495335	2.27309	5759	75.89	2915	53.99
49	45.68	45.79	85.52	81.34	81.06	gi|68057320	AAX87573.1	fructose-bisphosphate aldolase	1	auto	0	98.32	EAIGYGAIK	Label:13C(6)(I)@3; Label:13C(6)(I)@8		-0.015289	932.522	467.268	932.537	467.276	2	9	4.1.1.5878.4	37.9686	2331	37.9859	0.646094	3.08821	2637	51.35	1741	41.73
49	45.68	45.79	85.52	81.34	81.06	gi|68057320	AAX87573.1	fructose-bisphosphate aldolase	1	auto	0	97.17	EAIGYGAIK	Label:13C(6)(I)@3; Label:13C(6)(I)@8		-0.0220215	932.515	467.265	932.537	467.276	2	9	10.1.1.6295.3	38.982	775	38.9656	0.221159	5.12981	2062	45.41	466	21.59
49	45.68	45.79	85.52	81.34	81.06	gi|68057320	AAX87573.1	fructose-bisphosphate aldolase	1	auto	0	96.46	EAIGYGAIK	Label:13C(6)(I)@3; Label:13C(6)(I)@8		-0.0120263	932.525	467.27	932.537	467.276	2	6	7.1.1.5993.7	39.1351	882	39.2945	0.925404	5.42553	699	26.44	661	25.71
49	45.68	45.79	85.52	81.34	81.06	gi|68057320	AAX87573.1	fructose-bisphosphate aldolase	1	auto	0	94.06	EAIGYGAIK	Label:13C(6)(I)@3; Label:13C(6)(I)@8		-0.00529941	932.532	467.273	932.537	467.276	2	9	2.1.1.6013.6	38.5462	988	38.7544	0.354006	4.37008	1971	44.4	713	26.7
49	45.68	45.79	85.52	81.34	81.06	gi|68057320	AAX87573.1	fructose-bisphosphate aldolase	1	auto	0	87.41	EAIGYGAIK	Label:13C(6)(I)@3; Label:13C(6)(I)@8		-0.0072424	932.53	467.272	932.537	467.276	2	8	11.1.1.6097.5	38.8824	502	39.0438	0.65055	6.88601	528	22.98	351	18.73
49	45.68	45.79	85.52	81.34	81.06	gi|68057320	AAX87573.1	fructose-bisphosphate aldolase	1	auto	0	85.11	EAIGYGAIK	Label:13C(6)(I)@3; Label:13C(6)(I)@8		-0.0141473	932.523	467.269	932.537	467.276	2	6	3.1.1.5609.7	37.3837	1859	37.6177	0.461125	2.79587	3994	63.2	1882	43.38
49	45.68	45.79	85.52	81.34	81.06	gi|68057320	AAX87573.1	fructose-bisphosphate aldolase	1	auto	0	83.59	EAIGYGAIK			0.00076989	920.497	461.256	920.497	461.256	2	8	9.1.1.6021.5	39.4495	2404	39.2367	2.05341	3.05049	1587	39.84	3330	57.71
49	45.68	45.79	85.52	81.34	81.06	gi|68057320	AAX87573.1	fructose-bisphosphate aldolase	1	auto	0	75.99	EAIGYGAIK	Label:13C(6)(I)@3; Label:13C(6)(I)@8		-0.00587378	932.531	467.273	932.537	467.276	2	7	8.1.1.6145.6	38.5565	974	38.7899	0.315429	4.36763	2150	46.37	693	26.32
49	45.68	45.79	85.52	81.34	81.06	gi|68057320	AAX87573.1	fructose-bisphosphate aldolase	1	auto	0	50.99	EAIGYGAIK	Label:13C(6)(I)@3; Label:13C(6)(I)@8		-0.0086674	932.528	467.271	932.537	467.276	2	7	12.1.1.5720.4	38.5211	1096	38.783	0.98691	5.30734	707	26.59	713	26.7
49	45.68	45.79	85.52	81.34	81.06	gi|68057320	AAX87573.1	fructose-bisphosphate aldolase	1	auto	0	99	EHNFAIPAVNCVGSDSVNAVLETAAR	Carbamidomethyl(C)@11		0.00062769	2740.32	914.449	2740.32	914.449	3	25	4.1.1.6370.6	70.0742	4381	70.0908	0.48427	2.25691	5931	77.01	2935	54.18
49	45.68	45.79	85.52	81.34	81.06	gi|68057320	AAX87573.1	fructose-bisphosphate aldolase	1	auto	0	99	EHNFAIPAVNCVGSDSVNAVLETAAR	Label:13C(6)(I)@6; Carbamidomethyl(C)@11		0.00543066	2746.35	916.457	2746.34	916.455	3	18	7.1.1.6452.5	70.9979	652	70.885	1.56755	5.43397	550	23.45	881	29.68
49	45.68	45.79	85.52	81.34	81.06	gi|68057320	AAX87573.1	fructose-bisphosphate aldolase	1	auto	0	99	EHNFAIPAVNCVGSDSVNAVLETAAR	Carbamidomethyl(C)@11		-0.00220133	2740.32	914.448	2740.32	914.449	3	22	9.1.1.6461.5	69.4025	3829	69.4591	0.496242	2.33975	5429	73.68	2753	52.47
49	45.68	45.79	85.52	81.34	81.06	gi|68057320	AAX87573.1	fructose-bisphosphate aldolase	1	auto	0	99	EHNFAIPAVNCVGSDSVNAVLETAAR	Carbamidomethyl(C)@11		-0.00701324	2740.32	914.446	2740.32	914.449	3	25	13.1.1.6158.5	69.1982	8709	69.4916	0.366157	1.82417	11038	105.06	4130	64.27
49	45.68	45.79	85.52	81.34	81.06	gi|68057320	AAX87573.1	fructose-bisphosphate aldolase	1	auto	0	99	EHNFAIPAVNCVGSDSVNAVLETAAR	Label:13C(6)(I)@6; Carbamidomethyl(C)@11		0.00516809	2746.35	916.457	2746.34	916.455	3	21	13.1.1.6159.4	69.3003	2983	69.4916	0.366157	1.82417	11038	105.06	4130	64.27
49	45.68	45.79	85.52	81.34	81.06	gi|68057320	AAX87573.1	fructose-bisphosphate aldolase	1	auto	0	99	EHNFAIPAVNCVGSDSVNAVLETAAR	Label:13C(6)(I)@6; Carbamidomethyl(C)@11		0.0118905	2746.36	916.459	2746.34	916.455	3	7	12.1.1.6164.7	70.5682	617	70.4045	1.64517	5.73362	485	22.02	815.35	28.55
49	45.68	45.79	85.52	81.34	81.06	gi|68057320	AAX87573.1	fructose-bisphosphate aldolase	1	auto	0	95.96	EYGVPVILHTDHAAK			0.00322561	1648.86	413.222	1648.86	413.222	4	10	2.1.1.6106.5	42.1454	833	42.1176	1.8979	4.12442	891	29.85	1728	41.57
49	45.68	45.79	85.52	81.34	81.06	gi|68057320	AAX87573.1	fructose-bisphosphate aldolase	1	auto	0	93.5	EYGVPVILHTDHAAK			0.000725384	1648.86	413.222	1648.86	413.222	4	10	13.1.1.5767.6	40.5116	13123	40.8213	0.548134	1.4153	13906	117.92	7789	88.26
49	45.68	45.79	85.52	81.34	81.06	gi|68057320	AAX87573.1	fructose-bisphosphate aldolase	1	auto	0	87.32	EYGVPVILHTDHAAK	Label:13C(6)(I)@7		0.00026761	1654.88	552.633	1654.88	552.633	3	10	4.1.1.5974.3	41.6014	2480	41.6668	0.514214	2.34829	5264	72.55	2766	52.59
49	45.68	45.79	85.52	81.34	81.06	gi|68057320	AAX87573.1	fructose-bisphosphate aldolase	1	auto	0	99	GIKPTSGTRPDVLGAIAGAK			-0.00697866	1908.07	637.031	1908.08	637.034	3	16	13.1.1.5824.4	42.8939	13843	43.1764	0.328201	1.58627	15824	125.79	5307	72.85
49	45.68	45.79	85.52	81.34	81.06	gi|68057320	AAX87573.1	fructose-bisphosphate aldolase	1	auto	0	99	GIKPTSGTRPDVLGAIAGAK			0.00501199	1908.08	637.035	1908.08	637.034	3	14	4.1.1.6025.5	43.6338	4980	43.8167	0.511181	2.26061	5703	75.52	2979	54.58
49	45.68	45.79	85.52	81.34	81.06	gi|68057320	AAX87573.1	fructose-bisphosphate aldolase	1	auto	0	99	GIKPTSGTRPDVLGAIAGAK			-0.00581598	1908.07	478.026	1908.08	478.027	4	14	9.1.1.6127.5	43.6132	2580	43.7887	0.461464	3.23186	2988	54.66	1409	37.54
49	45.68	45.79	85.52	81.34	81.06	gi|68057320	AAX87573.1	fructose-bisphosphate aldolase	1	auto	0	99	GIKPTSGTRPDVLGAIAGAK			0.001029	1908.08	637.034	1908.08	637.034	3	13	9.1.1.6126.4	43.5649	5067	43.7887	0.490482	2.2704	5810	76.22	2912	53.96
49	45.68	45.79	85.52	81.34	81.06	gi|68057320	AAX87573.1	fructose-bisphosphate aldolase	1	auto	0	99	GIKPTSGTRPDVLGAIAGAK	Label:13C(6)(I)@2; Label:13C(6)(I)@16		0.0185988	1920.14	641.053	1920.12	641.047	3	12	2.1.1.6154.6	44.1982	1647	44.2524	1.61163	3.66737	1195	34.57	1968	44.36
49	45.68	45.79	85.52	81.34	81.06	gi|68057320	AAX87573.1	fructose-bisphosphate aldolase	1	auto	0	99	GIKPTSGTRPDVLGAIAGAK			0.00212763	1908.08	637.034	1908.08	637.034	3	12	9.1.1.6139.6	44.1212	5067	43.7887	0.490482	2.2704	5810	76.22	2912	53.96
49	45.68	45.79	85.52	81.34	81.06	gi|68057320	AAX87573.1	fructose-bisphosphate aldolase	1	auto	0	99	GIKPTSGTRPDVLGAIAGAK			-0.0161783	1908.06	478.023	1908.08	478.027	4	7	8.1.1.6292.7	44.2757	725	44.1967	1.99656	4.39659	771	27.77	1573	39.66
49	45.68	45.79	85.52	81.34	81.06	gi|68057320	AAX87573.1	fructose-bisphosphate aldolase	1	auto	0	96.02	GIKPTSGTRPDVLGAIAGAK			-0.000489101	1908.08	637.034	1908.08	637.034	3	11	2.1.1.6156.6	44.285	1044	44.2524	1.61163	3.66737	1195	34.57	1968	44.36
49	45.68	45.79	85.52	81.34	81.06	gi|68057320	AAX87573.1	fructose-bisphosphate aldolase	1	auto	0	94.58	GIKPTSGTRPDVLGAIAGAK	Label:13C(6)(I)@2; Label:13C(6)(I)@16		0.00384673	1920.12	641.048	1920.12	641.047	3	11	8.1.1.6289.4	44.1327	1809	44.1967	1.61426	3.61823	1227	35.03	2024	44.99
49	45.68	45.79	85.52	81.34	81.06	gi|68057320	AAX87573.1	fructose-bisphosphate aldolase	1	auto	0	90.27	GIKPTSGTRPDVLGAIAGAK			0.00167919	1908.08	478.027	1908.08	478.027	4	9	4.1.1.6038.4	44.1567	2703	43.8528	0.442293	3.20214	3133	55.97	1416	37.63
49	45.68	45.79	85.52	81.34	81.06	gi|68057320	AAX87573.1	fructose-bisphosphate aldolase	1	auto	0	99	KLLPWIDGLLDAGEK		missed K-L@1	0.000984434	1666.93	556.651	1666.93	556.65	3	16	3.1.1.6112.2	75.6873	6852	75.7798	0.741905	1.77218	7384	85.93	5598	74.82
49	45.68	45.79	85.52	81.34	81.06	gi|68057320	AAX87573.1	fructose-bisphosphate aldolase	1	auto	0	99	KLLPWIDGLLDAGEK		missed K-L@1	-0.00137842	1666.93	556.65	1666.93	556.65	3	18	4.1.1.6421.5	76.7636	3663	76.8071	0.668384	2.42078	4205	64.85	2872	53.59
49	45.68	45.79	85.52	81.34	81.06	gi|68057320	AAX87573.1	fructose-bisphosphate aldolase	1	auto	0	99	KLLPWIDGLLDAGEK		missed K-L@1	-0.0053596	1666.92	556.649	1666.93	556.65	3	16	9.1.1.6511.2	76.0054	3795	76.1011	0.654901	2.33602	4571	67.61	3059	55.31
49	45.68	45.79	85.52	81.34	81.06	gi|68057320	AAX87573.1	fructose-bisphosphate aldolase	1	auto	0	99	KLLPWIDGLLDAGEK		missed K-L@1	0.0030406	1666.93	556.651	1666.93	556.65	3	16	13.1.1.6214.2	75.6836	7448	75.6726	0.718302	1.72653	7925	89.02	5817	76.27
49	45.68	45.79	85.52	81.34	81.06	gi|68057320	AAX87573.1	fructose-bisphosphate aldolase	1	auto	0	99	LKPSILGASQEFVSK	Label:13C(6)(I)@5		-0.0106085	1608.91	537.31	1608.92	537.313	3	17	11.1.1.6257.5	50.9833	2369	51.4276	0.01		186.04	13.64	0	0
49	45.68	45.79	85.52	81.34	81.06	gi|68057320	AAX87573.1	fructose-bisphosphate aldolase	1	auto	0	99	LKPSILGASQEFVSK			-0.0194843	1602.88	535.3	1602.9	535.307	3	15	3.1.1.5846.3	49.1984	7110	49.3103	0.400132	2.05293	8176	90.42	3343	57.82
49	45.68	45.79	85.52	81.34	81.06	gi|68057320	AAX87573.1	fructose-bisphosphate aldolase	1	auto	0	99	LKPSILGASQEFVSK	Label:13C(6)(I)@5		0.0110773	1608.93	537.317	1608.92	537.313	3	14	4.1.1.6143.5	49.7401	2003	49.7629	0.634572	2.88468	3055	55.27	1981	44.51
49	45.68	45.79	85.52	81.34	81.06	gi|68057320	AAX87573.1	fructose-bisphosphate aldolase	1	auto	0	99	LKPSILGASQEFVSK			-0.0121925	1602.89	535.303	1602.9	535.307	3	15	13.1.1.5929.3	48.9882	7401	49.0746	0.414355	1.96914	8670	93.11	3671	60.59
49	45.68	45.79	85.52	81.34	81.06	gi|68057320	AAX87573.1	fructose-bisphosphate aldolase	1	auto	0	99	LKPSILGASQEFVSK			-0.007458	1602.89	535.304	1602.9	535.307	3	15	10.1.1.6523.6	51.2657	426	51.0638	0.989725	6.72444	440	20.98	445	21.1
49	45.68	45.79	85.52	81.34	81.06	gi|68057320	AAX87573.1	fructose-bisphosphate aldolase	1	auto	0	99	LKPSILGASQEFVSK			-0.00415401	1602.89	535.305	1602.9	535.307	3	13	8.1.1.6406.4	50.4406	2178	50.4899	1.48681	2.79557	2122	46.07	3224	56.78
49	45.68	45.79	85.52	81.34	81.06	gi|68057320	AAX87573.1	fructose-bisphosphate aldolase	1	auto	0	99	LKPSILGASQEFVSK			-0.00779766	1602.89	535.304	1602.9	535.307	3	9	2.1.1.6268.7	50.6941	2190	50.6997	1.5998	2.75615	2122	46.07	3469	58.9
49	45.68	45.79	85.52	81.34	81.06	gi|68057320	AAX87573.1	fructose-bisphosphate aldolase	1	auto	0	99	LKPSILGASQEFVSK	Label:13C(6)(I)@5		-0.0174219	1608.9	537.308	1608.92	537.313	3	12	3.1.1.5845.6	49.1587	3241	49.2309	0.49561	2.06264	6991	83.61	3540.56	59.5
49	45.68	45.79	85.52	81.34	81.06	gi|68057320	AAX87573.1	fructose-bisphosphate aldolase	1	auto	0	99	LLDIVKPGVVTGEDVQK			-0.0320956	1808.99	604.005	1809.02	604.016	3	15	3.1.1.5866.7	50.8396	11421	51.1253	0.189706	2.21164	12592	112.21	2441	49.41
49	45.68	45.79	85.52	81.34	81.06	gi|68057320	AAX87573.1	fructose-bisphosphate aldolase	1	auto	0	99	LLDIVKPGVVTGEDVQK			-0.0143786	1809.01	604.011	1809.02	604.016	3	21	4.1.1.6166.3	51.2416	9844	51.434	0.265198	2.09176	10718	103.53	2904.54	53.89
49	45.68	45.79	85.52	81.34	81.06	gi|68057320	AAX87573.1	fructose-bisphosphate aldolase	1	auto	0	99	LLDIVKPGVVTGEDVQK			-0.000495421	1809.02	604.015	1809.02	604.016	3	20	5.1.1.6599.4	52.5777	1134	52.6129	1.4071	3.7606	1199	34.63	1724	41.52
49	45.68	45.79	85.52	81.34	81.06	gi|68057320	AAX87573.1	fructose-bisphosphate aldolase	1	auto	0	99	LLDIVKPGVVTGEDVQK	Label:13C(6)(I)@4		-0.0014517	1815.04	606.022	1815.04	606.022	3	20	7.1.1.6246.2	52.757	2729	52.8766	1.9751	3.07051	1586	39.82	3201	56.58
49	45.68	45.79	85.52	81.34	81.06	gi|68057320	AAX87573.1	fructose-bisphosphate aldolase	1	auto	0	99	LLDIVKPGVVTGEDVQK			-0.00245951	1809.02	604.015	1809.02	604.016	3	21	7.1.1.6247.3	52.8302	1358	52.8766	1.9751	3.07051	1586	39.82	3201	56.58
49	45.68	45.79	85.52	81.34	81.06	gi|68057320	AAX87573.1	fructose-bisphosphate aldolase	1	auto	0	99	LLDIVKPGVVTGEDVQK			-0.0207026	1809	604.009	1809.02	604.016	3	18	8.1.1.6426.5	51.7518	2107	51.7815	0.932975	2.92049	2402	49.01	2290	47.85
49	45.68	45.79	85.52	81.34	81.06	gi|68057320	AAX87573.1	fructose-bisphosphate aldolase	1	auto	0	99	LLDIVKPGVVTGEDVQK			-0.0135439	1809.01	604.011	1809.02	604.016	3	14	9.1.1.6260.7	50.9803	9163	51.2153	0.29314	2.0868	9961	99.8	2983.81	54.62
49	45.68	45.79	85.52	81.34	81.06	gi|68057320	AAX87573.1	fructose-bisphosphate aldolase	1	auto	0	99	LLDIVKPGVVTGEDVQK	Label:13C(6)(I)@4		-0.0144443	1815.03	606.018	1815.04	606.022	3	18	9.1.1.6261.3	50.9981	2814	51.2153	0.29314	2.0868	9961	99.8	2983.81	54.62
49	45.68	45.79	85.52	81.34	81.06	gi|68057320	AAX87573.1	fructose-bisphosphate aldolase	1	auto	0	99	LLDIVKPGVVTGEDVQK			-0.00436674	1809.02	604.014	1809.02	604.016	3	21	10.1.1.6535.2	52.0061	1439	52.0682	1.32158	3.71074	1264	35.55	1707	41.32
49	45.68	45.79	85.52	81.34	81.06	gi|68057320	AAX87573.1	fructose-bisphosphate aldolase	1	auto	0	99	LLDIVKPGVVTGEDVQK	Label:13C(6)(I)@4		0.00530387	1815.05	606.024	1815.04	606.022	3	21	11.1.1.6267.3	51.9412	988	51.9999	2.06074	5.53935	480.58	21.92	1012	31.81
49	45.68	45.79	85.52	81.34	81.06	gi|68057320	AAX87573.1	fructose-bisphosphate aldolase	1	auto	0	99	LLDIVKPGVVTGEDVQK	Label:13C(6)(I)@4		0.003483	1815.05	606.023	1815.04	606.022	3	18	12.1.1.5967.4	52.2097	3087	52.3213	2.0835	2.94268	1697	41.19	3613	60.11
49	45.68	45.79	85.52	81.34	81.06	gi|68057320	AAX87573.1	fructose-bisphosphate aldolase	1	auto	0	99	LLDIVKPGVVTGEDVQK			0.000629774	1809.03	604.016	1809.02	604.016	3	22	12.1.1.5968.5	52.2987	1514	52.3213	2.0835	2.94268	1697	41.19	3613	60.11
49	45.68	45.79	85.52	81.34	81.06	gi|68057320	AAX87573.1	fructose-bisphosphate aldolase	1	auto	0	99	LLDIVKPGVVTGEDVQK			-0.0270708	1809	604.006	1809.02	604.016	3	22	13.1.1.5950.2	50.5427	13470	50.9366	0.236702	1.86466	14768	121.52	3572.04	59.77
49	45.68	45.79	85.52	81.34	81.06	gi|68057320	AAX87573.1	fructose-bisphosphate aldolase	1	auto	0	99	LLDIVKPGVVTGEDVQK	Label:13C(6)(I)@4		-0.000774446	1815.04	908.529	1815.04	908.53	2	18	13.1.1.5952.2	50.6766	7383	50.732	0.588355	1.49043	11989	109.49	7208	84.9
49	45.68	45.79	85.52	81.34	81.06	gi|68057320	AAX87573.1	fructose-bisphosphate aldolase	1	auto	0	99	LLDIVKPGVVTGEDVQK	Label:13C(6)(I)@4		-0.0182809	1815.03	606.016	1815.04	606.022	3	15	2.1.1.6285.5	51.7728	2180	51.75	1.53225	3.35013	1460	38.21	2286	47.81
49	45.68	45.79	85.52	81.34	81.06	gi|68057320	AAX87573.1	fructose-bisphosphate aldolase	1	auto	0	99	LLDIVKPGVVTGEDVQK	Label:13C(6)(I)@4		-0.0237117	1815.02	908.518	1815.04	908.53	2	14	3.1.1.5868.2	50.9309	7357	51.0572	0.582937	1.49323	12013	109.6	7155.92	84.59
49	45.68	45.79	85.52	81.34	81.06	gi|68057320	AAX87573.1	fructose-bisphosphate aldolase	1	auto	0	99	LLDIVKPGVVTGEDVQK	Label:13C(6)(I)@4		-0.0150677	1815.03	606.017	1815.04	606.022	3	15	8.1.1.6425.5	51.6927	2483	51.8415	1.03938	2.87382	2351	48.49	2497	49.97
49	45.68	45.79	85.52	81.34	81.06	gi|68057320	AAX87573.1	fructose-bisphosphate aldolase	1	auto	0	99	LLDIVKPGVVTGEDVQK	Label:13C(6)(I)@4		-0.00470361	1815.04	606.021	1815.04	606.022	3	16	10.1.1.6534.5	51.9719	1679	52.0682	1.32158	3.71074	1264	35.55	1707	41.32
49	45.68	45.79	85.52	81.34	81.06	gi|68057320	AAX87573.1	fructose-bisphosphate aldolase	1	auto	0	99	LLDIVKPGVVTGEDVQK	Label:13C(6)(I)@4		0.00236469	1815.05	606.023	1815.04	606.022	3	20	6.1.1.6629.2	53.1077	851	53.1687	2.13125	5.74181	442.64	21.04	964	31.05
49	45.68	45.79	85.52	81.34	81.06	gi|68057320	AAX87573.1	fructose-bisphosphate aldolase	1	auto	0	99	LLDIVKPGVVTGEDVQK			0.00762827	1809.03	604.018	1809.02	604.016	3	21	6.1.1.6630.6	53.2362	403	53.1687	2.13125	5.74181	442.64	21.04	964	31.05
49	45.68	45.79	85.52	81.34	81.06	gi|68057320	AAX87573.1	fructose-bisphosphate aldolase	1	auto	0	99	LLDIVKPGVVTGEDVQK	Label:13C(6)(I)@4		-0.0150677	1815.03	606.017	1815.04	606.022	3	13	8.1.1.6428.4	51.8625	2483	51.8415	1.03938	2.87382	2351	48.49	2497	49.97
49	45.68	45.79	85.52	81.34	81.06	gi|68057320	AAX87573.1	fructose-bisphosphate aldolase	1	auto	0	99	LLPWIDGLLDAGEK			-0.00851073	1538.83	770.42	1538.83	770.424	2	18	4.1.1.6480.3	85.4465	8009	85.7049	0.459417	1.88338	8825	93.94	4143	64.37
49	45.68	45.79	85.52	81.34	81.06	gi|68057320	AAX87573.1	fructose-bisphosphate aldolase	1	auto	0	99	LLPWIDGLLDAGEK			-0.0202702	1538.81	770.414	1538.83	770.424	2	19	9.1.1.6567.2	84.6263	8683	84.7657	0.459212	1.84925	9155	95.68	4296	65.54
49	45.68	45.79	85.52	81.34	81.06	gi|68057320	AAX87573.1	fructose-bisphosphate aldolase	1	auto	0	99	LLPWIDGLLDAGEK			-0.00724121	1538.83	770.421	1538.83	770.424	2	12	13.1.1.6274.7	84.5379	13976	84.8616	0.291055	1.71934	14757	121.48	4389	66.25
49	45.68	45.79	85.52	81.34	81.06	gi|68057320	AAX87573.1	fructose-bisphosphate aldolase	1	auto	0	99	LLPWIDGLLDAGEK	Label:13C(6)(I)@5		-0.00622796	1544.85	773.432	1544.85	773.435	2	17	13.1.1.6275.3	84.5769	4170	84.8616	0.291055	1.71934	14757	121.48	4389	66.25
49	45.68	45.79	85.52	81.34	81.06	gi|68057320	AAX87573.1	fructose-bisphosphate aldolase	1	auto	0	99	LLPWIDGLLDAGEK			-0.0286276	1538.81	770.41	1538.83	770.424	2	14	7.1.1.6562.3	86.0985	331	86.176	1.8562	6.89742	321.07	17.92	609	24.68
49	45.68	45.79	85.52	81.34	81.06	gi|68057320	AAX87573.1	fructose-bisphosphate aldolase	1	auto	0	99	LLPWIDGLLDAGEK	Label:13C(6)(I)@5		-0.0244085	1544.83	773.422	1544.85	773.435	2	15	9.1.1.6566.3	84.5051	4147	84.7657	0.459212	1.84925	9155	95.68	4296	65.54
49	45.68	45.79	85.52	81.34	81.06	gi|68057320	AAX87573.1	fructose-bisphosphate aldolase	1	auto	0	99	LLPWIDGLLDAGEK	Label:13C(6)(I)@5		-0.00789732	1544.85	773.431	1544.85	773.435	2	9	8.1.1.6729.7	85.0344	2678	85.1041	1.49903	2.90022	1965	44.33	3010	54.86
49	45.68	45.79	85.52	81.34	81.06	gi|68057320	AAX87573.1	fructose-bisphosphate aldolase	1	auto	0	99	LLPWIDGLLDAGEK			-0.00736622	1538.83	770.421	1538.83	770.424	2	13	8.1.1.6731.4	85.1588	1912	85.1041	1.49903	2.90022	1965	44.33	3010	54.86
49	45.68	45.79	85.52	81.34	81.06	gi|68057320	AAX87573.1	fructose-bisphosphate aldolase	1	auto	0	99	LLPWIDGLLDAGEK			-0.00173559	1538.83	770.424	1538.83	770.424	2	12	2.1.1.6577.3	85.1068	1817	85.0601	1.51411	2.93037	1917	43.78	2966	54.46
49	45.68	45.79	85.52	81.34	81.06	gi|68057320	AAX87573.1	fructose-bisphosphate aldolase	1	auto	0	99	LLPWIDGLLDAGEK			-0.0098	1538.82	770.42	1538.83	770.424	2	12	3.1.1.6134.4	78.8336	1019	78.7386	0.809328	4.36035	1162	34.09	961	31
49	45.68	45.79	85.52	81.34	81.06	gi|68057320	AAX87573.1	fructose-bisphosphate aldolase	1	auto	0	99	LLPWIDGLLDAGEK	Label:13C(6)(I)@5		-0.00467971	1544.85	773.432	1544.85	773.435	2	12	12.1.1.6266.5	85.1662	489	85.2003	2.05941	8.02343	229.04	15.13	482	21.95
49	45.68	45.79	85.52	81.34	81.06	gi|68057320	AAX87573.1	fructose-bisphosphate aldolase	1	auto	0	99	LLPWIDGLLDAGEK	Label:13C(6)(I)@5		0.00133737	1544.86	773.435	1544.85	773.435	2	11	2.1.1.6575.2	84.8635	2693	85.0601	1.51411	2.93037	1917	43.78	2966	54.46
49	45.68	45.79	85.52	81.34	81.06	gi|68057320	AAX87573.1	fructose-bisphosphate aldolase	1	auto	0	93.28	LLPWIDGLLDAGEK	Label:13C(6)(I)@5		-0.000519571	1544.85	773.434	1544.85	773.435	2	10	7.1.1.6559.3	85.8955	573	86.176	1.8562	6.89742	321.07	17.92	609	24.68
49	45.68	45.79	85.52	81.34	81.06	gi|68057320	AAX87573.1	fructose-bisphosphate aldolase	1	auto	0	99	MNIDTDTQWASWNGILNFYK	Label:13C(6)(I)@3; Label:13C(6)(I)@15		0.00277278	2428.16	1215.09	2428.16	1215.09	2	17	13.1.1.6284.5	86.2464	1891	86.324	0.555364	2.81079	3496	59.13	1984	44.54
49	45.68	45.79	85.52	81.34	81.06	gi|68057320	AAX87573.1	fructose-bisphosphate aldolase	1	auto	0	99	NLPAKPINFVFHGGSGSSR	Label:13C(6)(I)@7		0.00262249	1990.05	664.357	1990.05	664.357	3	17	2.1.1.6204.3	46.8505	5263	46.9991	1.41783	2.0489	4026	63.45	5833	76.37
49	45.68	45.79	85.52	81.34	81.06	gi|68057320	AAX87573.1	fructose-bisphosphate aldolase	1	auto	0	99	NLPAKPINFVFHGGSGSSR			-0.0116552	1984.02	662.346	1984.03	662.35	3	16	4.1.1.6074.3	45.8557	10815	46.1146	0.340277	1.78912	12109	110.04	4210.5	64.89
49	45.68	45.79	85.52	81.34	81.06	gi|68057320	AAX87573.1	fructose-bisphosphate aldolase	1	auto	0	99	NLPAKPINFVFHGGSGSSR	Label:13C(6)(I)@7		0.00106948	1990.05	664.357	1990.05	664.357	3	18	5.1.1.6525.2	47.7815	1422	47.876	0.882277	3.43441	1788	42.28	1612	40.15
49	45.68	45.79	85.52	81.34	81.06	gi|68057320	AAX87573.1	fructose-bisphosphate aldolase	1	auto	0	99	NLPAKPINFVFHGGSGSSR			-0.000591227	1984.03	662.35	1984.03	662.35	3	20	7.1.1.6169.5	47.9847	1003	48.0024	2.13824	3.56627	1146	33.85	2504	50.04
49	45.68	45.79	85.52	81.34	81.06	gi|68057320	AAX87573.1	fructose-bisphosphate aldolase	1	auto	0	99	NLPAKPINFVFHGGSGSSR	Label:13C(6)(I)@7		0.00268972	1990.05	664.357	1990.05	664.357	3	17	8.1.1.6340.3	46.7648	5162	46.9425	1.44275	2.07756	3888	62.35	5732.04	75.71
49	45.68	45.79	85.52	81.34	81.06	gi|68057320	AAX87573.1	fructose-bisphosphate aldolase	1	auto	0	99	NLPAKPINFVFHGGSGSSR			0.00877404	1984.04	662.353	1984.03	662.35	3	20	8.1.1.6341.5	46.8246	3345	46.9425	1.44275	2.07756	3888	62.35	5732.04	75.71
49	45.68	45.79	85.52	81.34	81.06	gi|68057320	AAX87573.1	fructose-bisphosphate aldolase	1	auto	0	99	NLPAKPINFVFHGGSGSSR			-0.011365	1984.02	662.346	1984.03	662.35	3	19	9.1.1.6173.5	45.7595	10879	45.9215	0.322585	1.8214	12159	110.27	4008.07	63.31
49	45.68	45.79	85.52	81.34	81.06	gi|68057320	AAX87573.1	fructose-bisphosphate aldolase	1	auto	0	99	NLPAKPINFVFHGGSGSSR	Label:13C(6)(I)@7		-0.0151963	1990.03	664.352	1990.05	664.357	3	17	9.1.1.6174.3	45.7899	4344	45.8255	0.458279	1.73431	10423	102.09	4881.07	69.86
49	45.68	45.79	85.52	81.34	81.06	gi|68057320	AAX87573.1	fructose-bisphosphate aldolase	1	auto	0	99	NLPAKPINFVFHGGSGSSR			-0.000490564	1984.03	662.35	1984.03	662.35	3	22	10.1.1.6460.3	47.2692	1123	47.3675	0.931183	3.88073	1362	36.91	1296	36
49	45.68	45.79	85.52	81.34	81.06	gi|68057320	AAX87573.1	fructose-bisphosphate aldolase	1	auto	0	99	NLPAKPINFVFHGGSGSSR	Label:13C(6)(I)@7		-0.00157229	1990.05	664.356	1990.05	664.357	3	19	11.1.1.6214.2	47.3623	606	47.3489	1.64467	6.30716	401.04	20.03	674	25.96
49	45.68	45.79	85.52	81.34	81.06	gi|68057320	AAX87573.1	fructose-bisphosphate aldolase	1	auto	0	99	NLPAKPINFVFHGGSGSSR			0.00473377	1984.03	662.351	1984.03	662.35	3	16	12.1.1.5894.3	47.4837	1156	47.4679	2.09492	3.31378	1336	36.55	2860	53.48
49	45.68	45.79	85.52	81.34	81.06	gi|68057320	AAX87573.1	fructose-bisphosphate aldolase	1	auto	0	99	NLPAKPINFVFHGGSGSSR			-0.0164012	1984.01	662.344	1984.03	662.35	3	19	13.1.1.5865.3	45.1163	15183	45.3093	0.280306	1.59535	17645	132.83	5054.13	71.09
49	45.68	45.79	85.52	81.34	81.06	gi|68057320	AAX87573.1	fructose-bisphosphate aldolase	1	auto	0	99	NLPAKPINFVFHGGSGSSR			-0.0220515	1984.01	662.342	1984.03	662.35	3	15	3.1.1.5785.5	45.2656	15142	45.6528	0.249226	1.70473	16951	130.2	4317	65.7
49	45.68	45.79	85.52	81.34	81.06	gi|68057320	AAX87573.1	fructose-bisphosphate aldolase	1	auto	0	99	NLPAKPINFVFHGGSGSSR	Label:13C(6)(I)@7		-0.0181612	1990.03	664.351	1990.05	664.357	3	15	3.1.1.5786.2	45.2909	3977	45.6528	0.249226	1.70473	16951	130.2	4317	65.7
49	45.68	45.79	85.52	81.34	81.06	gi|68057320	AAX87573.1	fructose-bisphosphate aldolase	1	auto	0	99	NLPAKPINFVFHGGSGSSR			0.00290907	1984.03	497.015	1984.03	497.014	4	15	3.1.1.5791.4	45.619	3584	45.4072	0.607792	2.62252	3795	61.6	2357	48.55
49	45.68	45.79	85.52	81.34	81.06	gi|68057320	AAX87573.1	fructose-bisphosphate aldolase	1	auto	0	99	NLPAKPINFVFHGGSGSSR	Label:13C(6)(I)@7		-0.00306195	1990.04	664.356	1990.05	664.357	3	15	7.1.1.6167.6	47.8892	2184	48.0024	2.13824	3.56627	1146	33.85	2504	50.04
49	45.68	45.79	85.52	81.34	81.06	gi|68057320	AAX87573.1	fructose-bisphosphate aldolase	1	auto	0	99	NLPAKPINFVFHGGSGSSR	Label:13C(6)(I)@7		-0.00320879	1990.04	664.356	1990.05	664.357	3	12	10.1.1.6459.7	47.2433	1106	47.3675	0.931183	3.88073	1362	36.91	1296	36
49	45.68	45.79	85.52	81.34	81.06	gi|68057320	AAX87573.1	fructose-bisphosphate aldolase	1	auto	0	99	NLPAKPINFVFHGGSGSSR	Label:13C(6)(I)@7		0.00722026	1990.06	664.359	1990.05	664.357	3	13	12.1.1.5892.4	47.3702	2428	47.4679	2.09492	3.31378	1336	36.55	2860	53.48
49	45.68	45.79	85.52	81.34	81.06	gi|68057320	AAX87573.1	fructose-bisphosphate aldolase	1	auto	0	99	NLPAKPINFVFHGGSGSSR	Label:13C(6)(I)@7		-0.00865564	1990.04	664.354	1990.05	664.357	3	18	6.1.1.6572.4	48.401	599	48.4453	1.36921	6.06609	466	21.59	652	25.53
49	45.68	45.79	85.52	81.34	81.06	gi|68057320	AAX87573.1	fructose-bisphosphate aldolase	1	auto	0	99	NLPAKPINFVFHGGSGSSR			-0.00503922	1984.02	662.348	1984.03	662.35	3	20	6.1.1.6573.5	48.5008	423	48.5281	1.30121	6.02324	482.86	21.97	642.04	25.34
49	45.68	45.79	85.52	81.34	81.06	gi|68057320	AAX87573.1	fructose-bisphosphate aldolase	1	auto	0	57.38	NLPAKPINFVFHGGSGSSR	Label:13C(6)(I)@7		-0.0218769	1990.03	664.349	1990.05	664.357	3	6	20.1.1.4005.7	28.0345	960	27.9831	100		0	0	1021	31.95
49	45.68	45.79	85.52	81.34	81.06	gi|68057320	AAX87573.1	fructose-bisphosphate aldolase	1	auto	0	99	PLFSSHMIDLSEESMEENMAICR	Carbamidomethyl(C)@22	cleaved R-P@N-term	0.0590082	2725.24	909.422	2725.19	909.402	3	22	13.1.1.6183.3	72.1246	2636	72.0712	0.5582	2.86895	3345	57.84	1908	43.68
43	48.31	48.31	85.77	63.96	55.45	gi|68057874	AAX88127.1	periplasmic oligopeptide-binding protein	1	auto	2	99	APFDNVNIR	Label:13C(6)(I)@8		-0.014234	1050.54	526.278	1050.56	526.285	2	11	2.1.1.6167.5	44.8242	1608	44.8962	0.599195	3.01296	2900.56	53.86	1776	42.14
43	48.31	48.31	85.77	63.96	55.45	gi|68057874	AAX88127.1	periplasmic oligopeptide-binding protein	1	auto	2	99	DYGIVPIFNYVNPR			-0.00237007	1665.85	833.932	1665.85	833.933	2	12	2.1.1.6529.7	77.4392	4104	77.628	0.420424	2.63617	4788	69.2	2057	45.35
43	48.31	48.31	85.77	63.96	55.45	gi|68057874	AAX88127.1	periplasmic oligopeptide-binding protein	1	auto	2	99	FSILYNTNENHK	Label:13C(6)(I)@3		0.0133586	1484.75	495.924	1484.74	495.919	3	11	2.1.1.6103.6	42.0308	1552	42.0451	0.603264	3.05606	2808	52.99	1731	41.61
43	48.31	48.31	85.77	63.96	55.45	gi|68057874	AAX88127.1	periplasmic oligopeptide-binding protein	1	auto	2	99	GYSGKDPQDHIYLR	Label:13C(6)(I)@11		0.0259936	1653.85	552.289	1653.82	552.281	3	15	2.1.1.5888.2	34.0261	1384	34.0921	0.478912	3.15302	3061	55.33	1498	38.7
43	48.31	48.31	85.77	63.96	55.45	gi|68057874	AAX88127.1	periplasmic oligopeptide-binding protein	1	auto	2	99	KAPFDNVNIR		missed K-A@1	-0.0016447	1172.63	391.884	1172.63	391.884	3	11	2.1.1.6003.2	38.1549	2402	38.2943	0.711987	3.02485	2595	50.94	1888	43.45
43	48.31	48.31	85.77	63.96	55.45	gi|68057874	AAX88127.1	periplasmic oligopeptide-binding protein	1	auto	2	99	VAIAAASMWK			-0.0041635	1046.55	524.284	1046.56	524.286	2	11	3.1.1.5863.7	50.6026	1435	50.6085	0.797455	3.86492	1491	38.61	1215	34.86
43	48.31	48.31	85.77	63.96	55.45	gi|68057874	AAX88127.1	periplasmic oligopeptide-binding protein	1	auto	1.92082	99	LVDPATAAPYASYLSYLQVENAQDIIDGK			-0.000539916	3124.56	1042.53	3124.56	1042.53	3	10	2.1.1.6583.3	86.2803	2237	86.4102	0.552305	2.88752	3324	57.65	1876	43.31
43	48.31	48.31	85.77	63.96	55.45	gi|68057874	AAX88127.1	periplasmic oligopeptide-binding protein	1	auto	1.49485	97.93	DPQDHIYLR	Label:13C(6)(I)@6		0.0273193	1161.61	388.212	1161.59	388.203	3	9	12.1.1.5680.5	36.6677	588	36.6441	1.72162	7.62059	270	16.43	475	21.79
43	48.31	48.31	85.77	63.96	55.45	gi|68057874	AAX88127.1	periplasmic oligopeptide-binding protein	1	auto	1.30103	96.69	FSILYNTNENHKK	Label:13C(6)(I)@3	missed K-K@12	0.00430211	1612.83	538.619	1612.83	538.617	3	11	2.1.1.5912.2	34.8689	933	34.8951	0.675703	3.96942	1554	39.42	1073	32.76
43	48.31	48.31	85.77	63.96	55.45	gi|68057874	AAX88127.1	periplasmic oligopeptide-binding protein	1	auto	0	92.26	DPQDHIYLR			0.00509462	1155.57	386.198	1155.57	386.196	3	9	3.1.1.5563.4	35.7042	1878	35.9146	0.719562	3.61889	1802	42.45	1325	36.4
43	48.31	48.31	85.77	63.96	55.45	gi|68057874	AAX88127.1	periplasmic oligopeptide-binding protein	1	auto	0	90.78	DPQDHIYLR			0.00982701	1155.58	386.2	1155.57	386.196	3	9	8.1.1.6092.2	36.6837	7488	36.9186	0.630774	1.79175	7948	89.15	5123	71.58
43	48.31	48.31	85.77	63.96	55.45	gi|68057874	AAX88127.1	periplasmic oligopeptide-binding protein	1	auto	0	99	DYGIVPIFNYVNPR	Label:13C(6)(I)@4; Label:13C(6)(I)@7		-0.00904255	1677.88	839.949	1677.89	839.953	2	16	2.1.1.6530.3	77.4829	1806	77.628	0.420424	2.63617	4788	69.2	2057	45.35
43	48.31	48.31	85.77	63.96	55.45	gi|68057874	AAX88127.1	periplasmic oligopeptide-binding protein	1	auto	0	99	DYGIVPIFNYVNPR			-0.000928549	1665.85	833.933	1665.85	833.933	2	19	8.1.1.6682.6	77.5458	4647	77.7324	0.436314	2.45867	5365	73.25	2392	48.91
43	48.31	48.31	85.77	63.96	55.45	gi|68057874	AAX88127.1	periplasmic oligopeptide-binding protein	1	auto	0	99	DYGIVPIFNYVNPR			0.0240543	1665.88	833.945	1665.85	833.933	2	16	13.1.1.6226.4	77.1867	1834	77.1056	0.704323	3.57869	1866	43.2	1343	36.65
43	48.31	48.31	85.77	63.96	55.45	gi|68057874	AAX88127.1	periplasmic oligopeptide-binding protein	1	auto	0	99	DYGIVPIFNYVNPR			0.023223	1665.87	833.945	1665.85	833.933	2	14	3.1.1.6122.6	77.1469	1762	77.1746	0.61124	3.70547	1894	43.52	1183	34.39
43	48.31	48.31	85.77	63.96	55.45	gi|68057874	AAX88127.1	periplasmic oligopeptide-binding protein	1	auto	0	99	DYGIVPIFNYVNPR	Label:13C(6)(I)@4; Label:13C(6)(I)@7		-0.00650313	1677.89	839.95	1677.89	839.953	2	10	12.1.1.6216.7	77.8895	741	77.8939	2.3065	6.62079	325	18.03	766	27.68
43	48.31	48.31	85.77	63.96	55.45	gi|68057874	AAX88127.1	periplasmic oligopeptide-binding protein	1	auto	0	98.58	FSILYNTNENHK	Label:13C(6)(I)@3		0.0148753	1484.75	495.924	1484.74	495.919	3	8	8.1.1.6237.7	42.0124	1463	42.1369	0.638721	3.15042	2551	50.51	1665	40.8
43	48.31	48.31	85.77	63.96	55.45	gi|68057874	AAX88127.1	periplasmic oligopeptide-binding protein	1	auto	0	99	GYSGKDPQDHIYLR	Label:13C(6)(I)@11		0.0179244	1653.84	552.287	1653.82	552.281	3	15	8.1.1.6024.2	34.2796	1466	34.2444	0.541787	2.94532	3235	56.88	1791	42.32
43	48.31	48.31	85.77	63.96	55.45	gi|68057874	AAX88127.1	periplasmic oligopeptide-binding protein	1	auto	0	99	GYSGKDPQDHIYLR			0.0107722	1647.81	550.278	1647.8	550.274	3	14	2.1.1.5886.6	33.9788	3016	34.0921	0.478912	3.15302	3061	55.33	1498	38.7
43	48.31	48.31	85.77	63.96	55.45	gi|68057874	AAX88127.1	periplasmic oligopeptide-binding protein	1	auto	0	99	GYSGKDPQDHIYLR			0.0143734	1647.81	550.279	1647.8	550.274	3	14	13.1.1.5564.3	33.0487	1346	33.1491	1.45805	3.4673	1390	37.28	2071	45.51
43	48.31	48.31	85.77	63.96	55.45	gi|68057874	AAX88127.1	periplasmic oligopeptide-binding protein	1	auto	0	99	GYSGKDPQDHIYLR			0.00606336	1647.81	550.276	1647.8	550.274	3	14	8.1.1.6020.4	34.1532	3177	34.2444	0.541787	2.94532	3235	56.88	1791	42.32
43	48.31	48.31	85.77	63.96	55.45	gi|68057874	AAX88127.1	periplasmic oligopeptide-binding protein	1	auto	0	93.92	GYSGKDPQDHIYLR	Label:13C(6)(I)@11		0.0088524	1653.83	552.284	1653.82	552.281	3	10	12.1.1.5628.6	34.0664	455	34.0785	0.683596	6.27764	617	24.84	431	20.76
43	48.31	48.31	85.77	63.96	55.45	gi|68057874	AAX88127.1	periplasmic oligopeptide-binding protein	1	auto	0	80.62	GYSGKDPQDHIYLR	Label:13C(6)(I)@11		0.0438109	1653.86	552.295	1653.82	552.281	3	10	3.1.1.5501.3	33.5068	1279	33.3852	1.56147	3.63823	1229	35.06	1961	44.28
43	48.31	48.31	85.77	63.96	55.45	gi|68057874	AAX88127.1	periplasmic oligopeptide-binding protein	1	auto	0	75.42	GYSGKDPQDHIYLR			0.0123542	1647.81	412.961	1647.8	412.957	4	9	8.1.1.6020.3	34.1495	5171	34.2444	0.502554	2.24775	5834	76.38	2996	54.74
43	48.31	48.31	85.77	63.96	55.45	gi|68057874	AAX88127.1	periplasmic oligopeptide-binding protein	1	auto	0	66.71	GYSGKDPQDHIYLR			0.0152101	1647.82	412.961	1647.8	412.957	4	8	2.1.1.5887.2	33.9941	5135	34.0921	0.486032	2.27248	5835	76.39	2898	53.83
43	48.31	48.31	85.77	63.96	55.45	gi|68057874	AAX88127.1	periplasmic oligopeptide-binding protein	1	auto	0	99	KAPFDNVNIR	Label:13C(6)(I)@9	missed K-A@1	-0.00616976	1178.64	393.889	1178.65	393.891	3	10	8.1.1.6143.7	38.4872	1661	38.4919	0.775744	3.11558	2330	48.27	1847	42.98
43	48.31	48.31	85.77	63.96	55.45	gi|68057874	AAX88127.1	periplasmic oligopeptide-binding protein	1	auto	0	99	KAPFDNVNIR		missed K-A@1	0.00110094	1172.63	391.884	1172.63	391.884	3	10	8.1.1.6150.4	38.7273	2428	38.3439	0.749262	2.99347	2573	50.72	1970	44.38
43	48.31	48.31	85.77	63.96	55.45	gi|68057874	AAX88127.1	periplasmic oligopeptide-binding protein	1	auto	0	99	KAPFDNVNIR	Label:13C(6)(I)@9	missed K-A@1	-0.0125132	1178.64	393.887	1178.65	393.891	3	11	2.1.1.5999.4	38.0151	1580	38.1112	0.837363	3.18795	2134	46.2	1826	42.73
43	48.31	48.31	85.77	63.96	55.45	gi|68057874	AAX88127.1	periplasmic oligopeptide-binding protein	1	auto	0	98.99	KAPFDNVNIR	Label:13C(6)(I)@9	missed K-A@1	-0.00871915	1178.64	393.888	1178.65	393.891	3	10	3.1.1.5612.3	37.4729	715	37.5031	0.01		807	28.41	0	0
43	48.31	48.31	85.77	63.96	55.45	gi|68057874	AAX88127.1	periplasmic oligopeptide-binding protein	1	auto	0	94.56	KAPFDNVNIR		missed K-A@1	-0.0126181	1172.62	391.88	1172.63	391.884	3	8	3.1.1.5601.2	37.0434	634	37.0376	0.756195	5.62155	726	26.94	561	23.69
43	48.31	48.31	85.77	63.96	55.45	gi|68057874	AAX88127.1	periplasmic oligopeptide-binding protein	1	auto	0	93.05	KAPFDNVNIR	Label:13C(6)(I)@9	missed K-A@1	-0.00956524	1178.64	590.328	1178.65	590.332	2	9	8.1.1.6135.2	38.1742	1141	38.2362	0.78306	4.50017	1111	33.33	889	29.82
43	48.31	48.31	85.77	63.96	55.45	gi|68057874	AAX88127.1	periplasmic oligopeptide-binding protein	1	auto	0	91.24	KAPFDNVNIR	Label:13C(6)(I)@9	missed K-A@1	-0.00885108	1178.64	393.888	1178.65	393.891	3	9	2.1.1.6009.2	38.3709	1712	38.2943	0.711987	3.02485	2595	50.94	1888	43.45
43	48.31	48.31	85.77	63.96	55.45	gi|68057874	AAX88127.1	periplasmic oligopeptide-binding protein	1	auto	0	99	LVDPATAAPYASYLSYLQVENAQDIIDGK			0.0120034	3124.57	1042.53	3124.56	1042.53	3	10	8.1.1.6737.2	86.2058	2089	86.3892	0.5876	2.91784	3131	55.96	1880	43.36
43	48.31	48.31	85.77	63.96	55.45	gi|68057874	AAX88127.1	periplasmic oligopeptide-binding protein	1	auto	0	92.55	NLYIIK	Label:13C(6)(I)@4; Label:13C(6)(I)@5		-0.0127853	774.491	388.253	774.504	388.259	2	8	8.1.1.6292.2	44.2457	2329	44.1164	0.94081	3.75126	1450	38.08	1394	37.34
43	48.31	48.31	85.77	63.96	55.45	gi|68057874	AAX88127.1	periplasmic oligopeptide-binding protein	1	auto	0	91.8	NLYIIK	Label:13C(6)(I)@4; Label:13C(6)(I)@5		0.00172504	774.506	388.26	774.504	388.259	2	8	2.1.1.6136.3	43.3833	4033	43.2804	0.886194	2.91406	2478	49.78	2244	47.37
43	48.31	48.31	85.77	63.96	55.45	gi|68057874	AAX88127.1	periplasmic oligopeptide-binding protein	1	auto	0	59.83	NLYIIK			-0.0120184	762.452	382.233	762.464	382.239	2	7	3.1.1.5728.5	42.1174	646	42.1913	0.01		504	22.45	0	0
43	48.31	48.31	85.77	63.96	55.45	gi|68057874	AAX88127.1	periplasmic oligopeptide-binding protein	1	auto	0	99	VAIAAASMWK	Label:13C(6)(I)@3		-0.0075742	1052.57	527.293	1052.58	527.297	2	11	8.1.1.6420.7	51.4047	1673	51.4106	0.426288	2.9078	3898	62.43	1698	41.21
43	48.31	48.31	85.77	63.96	55.45	gi|68057874	AAX88127.1	periplasmic oligopeptide-binding protein	1	auto	0	99	VAIAAASMWK			-0.00749005	1046.55	524.283	1046.56	524.286	2	14	13.1.1.5946.2	50.2678	1579	50.3395	0.671301	4.54236	1191	34.51	817	28.58
43	48.31	48.31	85.77	63.96	55.45	gi|68057874	AAX88127.1	periplasmic oligopeptide-binding protein	1	auto	0	99	VAIAAASMWK			-0.0101981	1046.55	524.281	1046.56	524.286	2	11	2.1.1.6280.3	51.4383	3605	51.6223	0.332831	3.18396	3887	62.35	1322	36.36
43	48.31	48.31	85.77	63.96	55.45	gi|68057874	AAX88127.1	periplasmic oligopeptide-binding protein	1	auto	0	98.15	VAIAAASMWK	Label:13C(6)(I)@3		-0.0100522	1052.57	527.291	1052.58	527.297	2	10	2.1.1.6281.3	51.5192	1468	51.5018	0.415209	3.12653	3434	58.6	1457	38.17
28	56.05	56.05	88.91	76.36	71.13	gi|68058040	AAX88293.1	pyruvate kinase	1	auto	2	99	AETVANDEAMDDIILASDVIMVAR			0.00672409	2561.24	854.755	2561.24	854.752	3	17	2.1.1.6612.2	91.4411	2506	91.5922	0.844361	2.54005	3346	57.84	2887	53.73
28	56.05	56.05	88.91	76.36	71.13	gi|68058040	AAX88293.1	pyruvate kinase	1	auto	2	99	AVITATQMMESMISNPMPTR			0.0035203	2208.04	737.022	2208.04	737.021	3	18	3.1.1.6117.2	76.2976	4273	76.4421	0.351116	2.62441	5499	74.16	1973	44.42
28	56.05	56.05	88.91	76.36	71.13	gi|68058040	AAX88293.1	pyruvate kinase	1	auto	2	99	FILDAELPK			-0.00826443	1044.58	523.296	1044.59	523.3	2	12	32.1.1.4290.2	36.8799	3309	36.8468	1.13236	2.84442	2304	48	2666	51.63
28	56.05	56.05	88.91	76.36	71.13	gi|68058040	AAX88293.1	pyruvate kinase	1	auto	2	99	GDLGVEIGDPELVGVQK			-0.000796064	1723.9	862.957	1723.9	862.957	2	20	3.1.1.5985.5	61.1717	12829	61.249	0.463514	1.52737	13337	115.49	6317.04	79.48
28	56.05	56.05	88.91	76.36	71.13	gi|68058040	AAX88293.1	pyruvate kinase	1	auto	2	99	GVTPIYHGEESR			0.00777462	1343.65	448.892	1343.65	448.89	3	14	2.1.1.5798.5	29.9273	5350	30.1249	1.10841	1.80566	5775	75.99	6541	80.88
28	56.05	56.05	88.91	76.36	71.13	gi|68058040	AAX88293.1	pyruvate kinase	1	auto	2	99	IFLNVGDK			-0.00851078	904.493	453.254	904.502	453.258	2	9	3.1.1.5767.3	44.1475	3864	44.3958	0.745969	2.41921	3950	62.85	3011	54.87
28	56.05	56.05	88.91	76.36	71.13	gi|68058040	AAX88293.1	pyruvate kinase	1	auto	2	99	IGVDFLAVSFPR			-0.0110245	1319.71	660.864	1319.72	660.869	2	18	2.1.1.6513.5	75.1995	3742	75.2385	0.455209	2.75095	4162	64.51	1936	44
28	56.05	56.05	88.91	76.36	71.13	gi|68058040	AAX88293.1	pyruvate kinase	1	auto	2	99	IIAAGANVVR	Label:13C(6)(I)@1; Label:13C(6)(I)@2		-0.00177873	994.631	498.323	994.633	498.324	2	14	5.1.1.6286.2	35.3667	746	35.4231	1.62739	5.9596	451	21.24	750	27.39
28	56.05	56.05	88.91	76.36	71.13	gi|68058040	AAX88293.1	pyruvate kinase	1	auto	2	99	ISSGLPIFALSR			-0.00904719	1259.71	630.865	1259.72	630.869	2	16	2.1.1.6452.4	67.3653	4540	67.4519	0.60845	2.24876	5158	71.82	3207	56.63
28	56.05	56.05	88.91	76.36	71.13	gi|68058040	AAX88293.1	pyruvate kinase	1	auto	2	99	IVCTMGPSTDR	Label:13C(6)(I)@1; Carbamidomethyl(C)@3		-0.00306578	1241.58	621.798	1241.58	621.799	2	10	2.1.1.5846.7	32.4384	1133	32.5366	0.87896	5.66706	658	25.65	591	24.31
28	56.05	56.05	88.91	76.36	71.13	gi|68058040	AAX88293.1	pyruvate kinase	1	auto	2	99	LGGGLSADALTEKDKADIITAAR	Label:13C(6)(I)@18; Label:13C(6)(I)@19	missed K-A@15	-0.00189054	2297.26	575.323	2297.26	575.323	4	12	3.1.1.5872.5	51.2711	1297	51.2045	0.592335	3.36222	2346	48.44	1420	37.68
28	56.05	56.05	88.91	76.36	71.13	gi|68058040	AAX88293.1	pyruvate kinase	1	auto	2	99	MDKEFETIEESVAMSAMYAANHMK			0.0144154	2762.22	691.562	2762.21	691.559	4	19	3.1.1.6147.5	80.7905	1864	80.6979	0.606431	2.96844	2966	54.46	1838	42.87
28	56.05	56.05	88.91	76.36	71.13	gi|68058040	AAX88293.1	pyruvate kinase	1	auto	2	99	TLPQDVVPGDILLLDDGR			-0.00972139	1935.02	968.518	1935.03	968.523	2	16	2.1.1.6521.6	76.2854	2151	76.2062	0.93495	3.08384	2152	46.39	2056	45.34
28	56.05	56.05	88.91	76.36	71.13	gi|68058040	AAX88293.1	pyruvate kinase	1	auto	2	99	TVAILGDLQGPK	Label:13C(6)(I)@4		-0.022028	1216.69	609.352	1216.71	609.363	2	15	2.1.1.6329.3	55.113	4496	55.1507	0.73288	1.98582	5922	76.95	4435	66.6
28	56.05	56.05	88.91	76.36	71.13	gi|68058040	AAX88293.1	pyruvate kinase	1	auto	0.954677	91.92	MPSINVSR	Label:13C(6)(I)@4		-0.00570291	908.479	455.247	908.484	455.25	2	9	7.1.1.5991.2	39.0086	966	39.0465	0.640934	4.54518	1223	34.97	801	28.3
28	56.05	56.05	88.91	76.36	71.13	gi|68058040	AAX88293.1	pyruvate kinase	1	auto	0	99	AETVANDEAMDDIILASDVIMVAR			0.0114588	2561.25	854.756	2561.24	854.752	3	16	3.1.1.6205.3	91.2928	3248	91.555	0.738676	2.36853	4144	64.37	3128	55.93
28	56.05	56.05	88.91	76.36	71.13	gi|68058040	AAX88293.1	pyruvate kinase	1	auto	0	99	AETVANDEAMDDIILASDVIMVAR			0.0107858	2561.25	854.756	2561.24	854.752	3	18	8.1.1.6766.2	91.4681	2013	91.6355	0.849715	2.73804	2870	53.57	2492	49.92
28	56.05	56.05	88.91	76.36	71.13	gi|68058040	AAX88293.1	pyruvate kinase	1	auto	0	99	AETVANDEAMDDIILASDVIMVAR			0.0284087	2561.26	854.762	2561.24	854.752	3	18	13.1.1.6312.2	91.2275	3099	91.3404	0.01		4188	64.71	0	0
28	56.05	56.05	88.91	76.36	71.13	gi|68058040	AAX88293.1	pyruvate kinase	1	auto	0	99	AVITATQMMESMISNPMPTR	Label:13C(6)(I)@3; Label:13C(6)(I)@13		0.0202701	2220.1	741.041	2220.08	741.034	3	17	3.1.1.6118.3	76.4672	1829	76.4421	0.351116	2.62441	5499	74.16	1973	44.42
28	56.05	56.05	88.91	76.36	71.13	gi|68058040	AAX88293.1	pyruvate kinase	1	auto	0	99	AVITATQMMESMISNPMPTR			0.00528589	2208.05	737.023	2208.04	737.021	3	21	13.1.1.6219.4	76.2285	4105	76.4054	0.442087	2.45373	5337	73.05	2411	49.1
28	56.05	56.05	88.91	76.36	71.13	gi|68058040	AAX88293.1	pyruvate kinase	1	auto	0	99	AVITATQMMESMISNPMPTR			0.00701017	2208.05	737.023	2208.04	737.021	3	15	2.1.1.6526.5	76.9505	2676	76.8681	0.597777	2.80327	3356	57.93	2050	45.28
28	56.05	56.05	88.91	76.36	71.13	gi|68058040	AAX88293.1	pyruvate kinase	1	auto	0	99	AVITATQMMESMISNPMPTR	Label:13C(6)(I)@3; Label:13C(6)(I)@13		0.00924954	2220.09	741.038	2220.08	741.034	3	16	8.1.1.6678.6	76.9953	1965	77.0214	0.677769	2.98009	2752	52.46	1906	43.66
28	56.05	56.05	88.91	76.36	71.13	gi|68058040	AAX88293.1	pyruvate kinase	1	auto	0	99	AVITATQMMESMISNPMPTR			0.00732054	2208.05	737.023	2208.04	737.021	3	14	8.1.1.6679.6	77.1197	2467	77.0214	0.677769	2.98009	2752	52.46	1906	43.66
28	56.05	56.05	88.91	76.36	71.13	gi|68058040	AAX88293.1	pyruvate kinase	1	auto	0	99	FILDAELPK			-0.00580117	1044.58	523.297	1044.59	523.3	2	12	3.1.1.5964.6	58.9976	23950	59.1923	0.675585	1.00609	24189	155.53	16699	129.22
28	56.05	56.05	88.91	76.36	71.13	gi|68058040	AAX88293.1	pyruvate kinase	1	auto	0	99	FILDAELPK	Label:13C(6)(I)@2		-0.0183049	1050.59	526.301	1050.61	526.31	2	11	7.1.1.6352.3	60.8036	2888	60.9286	2.29998	3.31248	1299	36.04	3053	55.25
28	56.05	56.05	88.91	76.36	71.13	gi|68058040	AAX88293.1	pyruvate kinase	1	auto	0	99	FILDAELPK	Label:13C(6)(I)@2		-0.00696985	1050.6	526.307	1050.61	526.31	2	10	13.1.1.6054.2	58.5804	13537	58.6574	0.74488	1.15324	17397	131.9	13242	115.07
28	56.05	56.05	88.91	76.36	71.13	gi|68058040	AAX88293.1	pyruvate kinase	1	auto	0	99	FILDAELPK			-0.00824823	1044.58	523.296	1044.59	523.3	2	12	20.1.1.4101.2	36.2088	3596	36.1785	1.23594	2.60381	2643	51.41	3338	57.78
28	56.05	56.05	88.91	76.36	71.13	gi|68058040	AAX88293.1	pyruvate kinase	1	auto	0	99	FILDAELPK	Label:13C(6)(I)@2		-0.011606	1050.59	526.304	1050.61	526.31	2	10	11.1.1.6341.5	59.933	622	59.9675	1.80063	6.64139	350	18.71	644	25.38
28	56.05	56.05	88.91	76.36	71.13	gi|68058040	AAX88293.1	pyruvate kinase	1	auto	0	98.42	FILDAELPK	Label:13C(6)(I)@2		-0.013706	1050.59	526.303	1050.61	526.31	2	10	12.1.1.6068.2	60.0394	3208	60.1042	2.77165	3.32776	1222	34.96	3461	58.83
28	56.05	56.05	88.91	76.36	71.13	gi|68058040	AAX88293.1	pyruvate kinase	1	auto	0	98.13	FILDAELPK	Label:13C(6)(I)@2		-0.0173748	1050.59	526.302	1050.61	526.31	2	9	6.1.1.6706.5	61.4086	681	61.3429	1.94221	6.50801	355	18.84	704.56	26.54
28	56.05	56.05	88.91	76.36	71.13	gi|68058040	AAX88293.1	pyruvate kinase	1	auto	0	97.34	FILDAELPK	Label:13C(6)(I)@2		-0.0235868	1050.58	526.298	1050.61	526.31	2	9	8.1.1.6531.3	59.7752	5354	59.8233	0.732933	1.74509	7668	87.57	5743	75.78
28	56.05	56.05	88.91	76.36	71.13	gi|68058040	AAX88293.1	pyruvate kinase	1	auto	0	96.37	FILDAELPK	Label:13C(6)(I)@2		-0.0263302	1050.58	526.297	1050.61	526.31	2	10	2.1.1.6383.5	59.6945	5082	59.7277	0.720146	1.79112	7353	85.75	5411	73.56
28	56.05	56.05	88.91	76.36	71.13	gi|68058040	AAX88293.1	pyruvate kinase	1	auto	0	95.14	FILDAELPK	Label:13C(6)(I)@2		-0.030232	1050.58	526.295	1050.61	526.31	2	9	20.1.1.4100.5	36.1445	3376	36.1785	1.23594	2.60381	2643	51.41	3338	57.78
28	56.05	56.05	88.91	76.36	71.13	gi|68058040	AAX88293.1	pyruvate kinase	1	auto	0	91.57	FILDAELPK	Label:13C(6)(I)@2		-0.00968991	1050.6	526.305	1050.61	526.31	2	9	21.1.1.3246.6	35.6142	1920	35.6562	1.09836	3.19284	1855	43.07	2082	45.63
28	56.05	56.05	88.91	76.36	71.13	gi|68058040	AAX88293.1	pyruvate kinase	1	auto	0	99	GDLGVEIGDPELVGVQK			-0.00864263	1723.89	862.953	1723.9	862.957	2	17	13.1.1.6076.2	60.7654	12786	60.8526	0.476574	1.54213	12840	113.31	6253	79.08
28	56.05	56.05	88.91	76.36	71.13	gi|68058040	AAX88293.1	pyruvate kinase	1	auto	0	99	GVTPIYHGEESR	Label:13C(6)(I)@5		0.0114945	1349.68	450.9	1349.67	450.896	3	13	14.1.1.3953.4	20.3023	2067	20.5373	4.34368	4.33454	652	25.53	2894	53.8
28	56.05	56.05	88.91	76.36	71.13	gi|68058040	AAX88293.1	pyruvate kinase	1	auto	0	99	GVTPIYHGEESR			0.0154176	1343.66	448.895	1343.65	448.89	3	10	27.1.1.3181.7	17.2669	2187	17.5224	0.85271	2.97106	2433	49.33	2120	46.04
28	56.05	56.05	88.91	76.36	71.13	gi|68058040	AAX88293.1	pyruvate kinase	1	auto	0	99	GVTPIYHGEESR			0.0101954	1343.66	448.893	1343.65	448.89	3	13	3.1.1.5396.2	29.0261	10004	29.3736	0.804917	1.42928	10846	104.14	8921	94.45
28	56.05	56.05	88.91	76.36	71.13	gi|68058040	AAX88293.1	pyruvate kinase	1	auto	0	99	GVTPIYHGEESR			0.0136644	1343.66	448.894	1343.65	448.89	3	12	4.1.1.5670.3	29.3875	505	29.6874	1.13632	6.01067	515	22.69	598	24.45
28	56.05	56.05	88.91	76.36	71.13	gi|68058040	AAX88293.1	pyruvate kinase	1	auto	0	99	GVTPIYHGEESR	Label:13C(6)(I)@5		0.00719616	1349.67	450.899	1349.67	450.896	3	14	27.1.1.3188.3	17.9628	2097	17.6319	0.960988	3.01387	2222	47.14	2182	46.71
28	56.05	56.05	88.91	76.36	71.13	gi|68058040	AAX88293.1	pyruvate kinase	1	auto	0	99	GVTPIYHGEESR			0.0096077	1343.66	448.893	1343.65	448.89	3	13	8.1.1.5932.2	30.246	5005	30.4557	1.09847	1.86619	5429	73.68	6094	78.06
28	56.05	56.05	88.91	76.36	71.13	gi|68058040	AAX88293.1	pyruvate kinase	1	auto	0	99	GVTPIYHGEESR	Label:13C(6)(I)@5		0.00453806	1349.67	450.898	1349.67	450.896	3	14	11.1.1.5844.2	29.1475	292	29.2423	1.74474	9.38805	177	13.3	315.57	17.76
28	56.05	56.05	88.91	76.36	71.13	gi|68058040	AAX88293.1	pyruvate kinase	1	auto	0	99	GVTPIYHGEESR	Label:13C(6)(I)@5		0.00468696	1349.67	450.898	1349.67	450.896	3	13	2.1.1.5800.2	30.023	6010	30.1249	1.10841	1.80566	5775	75.99	6541	80.88
28	56.05	56.05	88.91	76.36	71.13	gi|68058040	AAX88293.1	pyruvate kinase	1	auto	0	99	GVTPIYHGEESR	Label:13C(6)(I)@5		0.0109233	1349.68	450.9	1349.67	450.896	3	12	4.1.1.5668.3	29.2241	649	29.3644	1.86214	6.60267	350	18.71	666	25.81
28	56.05	56.05	88.91	76.36	71.13	gi|68058040	AAX88293.1	pyruvate kinase	1	auto	0	99	GVTPIYHGEESR	Label:13C(6)(I)@5		0.00226789	1349.67	450.897	1349.67	450.896	3	13	5.1.1.6150.2	29.5494	193	29.5538	1.87197	12.4601	98.04	9.9	187.54	13.69
28	56.05	56.05	88.91	76.36	71.13	gi|68058040	AAX88293.1	pyruvate kinase	1	auto	0	99	GVTPIYHGEESR			0.0102402	1343.66	448.893	1343.65	448.89	3	11	13.1.1.5465.4	28.7465	9296	29.0917	0.759732	1.51386	9984	99.92	7751	88.04
28	56.05	56.05	88.91	76.36	71.13	gi|68058040	AAX88293.1	pyruvate kinase	1	auto	0	99	GVTPIYHGEESR			-0.00146695	1343.65	448.889	1343.65	448.89	3	12	5.1.1.6160.2	29.6606	170	29.6651	1.99652	9.53146	164.04	12.81	334.67	18.29
28	56.05	56.05	88.91	76.36	71.13	gi|68058040	AAX88293.1	pyruvate kinase	1	auto	0	99	GVTPIYHGEESR			0.011678	1343.66	448.894	1343.65	448.89	3	12	9.1.1.5769.2	29.6024	848	29.6677	1.2836	4.26475	969	31.13	1271	35.65
28	56.05	56.05	88.91	76.36	71.13	gi|68058040	AAX88293.1	pyruvate kinase	1	auto	0	99	GVTPIYHGEESR	Label:13C(6)(I)@5		0.00740615	1349.67	450.899	1349.67	450.896	3	12	12.1.1.5562.3	29.3138	888	29.5805	100		0	0	901	30.02
28	56.05	56.05	88.91	76.36	71.13	gi|68058040	AAX88293.1	pyruvate kinase	1	auto	0	99	GVTPIYHGEESR	Label:13C(6)(I)@5		0.00810614	1349.68	450.899	1349.67	450.896	3	12	10.1.1.6072.3	29.1163	217	29.1208	1.85193	11.6356	112.84	10.62	213.54	14.61
28	56.05	56.05	88.91	76.36	71.13	gi|68058040	AAX88293.1	pyruvate kinase	1	auto	0	99	GVTPIYHGEESR	Label:13C(6)(I)@5		0.00721147	1349.67	450.899	1349.67	450.896	3	12	9.1.1.5768.5	29.5626	1179	29.7267	1.38398	4.29169	927	30.45	1311	36.21
28	56.05	56.05	88.91	76.36	71.13	gi|68058040	AAX88293.1	pyruvate kinase	1	auto	0	99	GVTPIYHGEESR			0.00299469	1343.65	448.891	1343.65	448.89	3	11	12.1.1.5568.3	29.762	585	29.5805	100		0	0	901	30.02
28	56.05	56.05	88.91	76.36	71.13	gi|68058040	AAX88293.1	pyruvate kinase	1	auto	0	99	GVTPIYHGEESR			0.011678	1343.66	448.894	1343.65	448.89	3	11	9.1.1.5770.4	29.6886	848	29.6677	1.2836	4.26475	969	31.13	1271	35.65
28	56.05	56.05	88.91	76.36	71.13	gi|68058040	AAX88293.1	pyruvate kinase	1	auto	0	99	GVTPIYHGEESR	Label:13C(6)(I)@5		0.00804936	1349.68	450.899	1349.67	450.896	3	12	3.1.1.5398.2	29.1252	8189	29.3736	0.804917	1.42928	10846	104.14	8921	94.45
28	56.05	56.05	88.91	76.36	71.13	gi|68058040	AAX88293.1	pyruvate kinase	1	auto	0	99	GVTPIYHGEESR	Label:13C(6)(I)@5		-0.000775158	1349.67	450.896	1349.67	450.896	3	14	18.1.1.3762.2	19.84	1152	20.0984	3.39405	5.07298	500.54	22.37	1736	41.67
28	56.05	56.05	88.91	76.36	71.13	gi|68058040	AAX88293.1	pyruvate kinase	1	auto	0	99	GVTPIYHGEESR			0.0136644	1343.66	448.894	1343.65	448.89	3	11	4.1.1.5674.4	29.722	508	29.6874	1.13632	6.01067	515	22.69	598	24.45
28	56.05	56.05	88.91	76.36	71.13	gi|68058040	AAX88293.1	pyruvate kinase	1	auto	0	99	GVTPIYHGEESR			0.00745477	1343.65	448.892	1343.65	448.89	3	10	7.1.1.5844.3	30.6284	547	30.5388	1.50079	5.80075	491	22.16	753	27.44
28	56.05	56.05	88.91	76.36	71.13	gi|68058040	AAX88293.1	pyruvate kinase	1	auto	0	99	GVTPIYHGEESR			0.00299469	1343.65	448.891	1343.65	448.89	3	10	12.1.1.5569.2	29.8461	585	29.5805	100		0	0	901	30.02
28	56.05	56.05	88.91	76.36	71.13	gi|68058040	AAX88293.1	pyruvate kinase	1	auto	0	99	GVTPIYHGEESR			0.0110328	1343.66	448.893	1343.65	448.89	3	7	25.1.1.3174.7	18.1038	388	17.7717	7.49302	5.50472	373	19.31	2856	53.44
28	56.05	56.05	88.91	76.36	71.13	gi|68058040	AAX88293.1	pyruvate kinase	1	auto	0	99	GVTPIYHGEESR	Label:13C(6)(I)@5		0.00532705	1349.67	675.843	1349.67	675.841	2	12	8.1.1.5933.4	30.3071	1676	30.3976	1.05273	3.46714	1605	40.06	1726.57	41.55
28	56.05	56.05	88.91	76.36	71.13	gi|68058040	AAX88293.1	pyruvate kinase	1	auto	0	99	GVTPIYHGEESR	Label:13C(6)(I)@5		0.00617235	1349.67	450.898	1349.67	450.896	3	10	7.1.1.5843.3	30.5566	719	30.6052	1.86992	5.97989	426	20.64	814	28.53
28	56.05	56.05	88.91	76.36	71.13	gi|68058040	AAX88293.1	pyruvate kinase	1	auto	0	99	GVTPIYHGEESR			0.00661239	1343.65	448.892	1343.65	448.89	3	10	19.1.1.3938.3	20.0002	287	19.9496	1.50437	7.98124	259	16.09	398.15	19.95
28	56.05	56.05	88.91	76.36	71.13	gi|68058040	AAX88293.1	pyruvate kinase	1	auto	0	98.93	GVTPIYHGEESR	Label:13C(6)(I)@5		0.0110715	1349.68	450.9	1349.67	450.896	3	10	15.1.1.3728.4	19.8643	1657	20.0373	1.02205	3.47386	1622	40.27	1694	41.16
28	56.05	56.05	88.91	76.36	71.13	gi|68058040	AAX88293.1	pyruvate kinase	1	auto	0	98.82	GVTPIYHGEESR			0.00710737	1343.65	448.892	1343.65	448.89	3	11	30.1.1.3069.6	16.784	675	16.9905	2.47352	4.71034	629	25.08	1589.86	39.87
28	56.05	56.05	88.91	76.36	71.13	gi|68058040	AAX88293.1	pyruvate kinase	1	auto	0	98.51	GVTPIYHGEESR			0.0112701	1343.66	448.893	1343.65	448.89	3	10	26.1.1.3321.2	18.0824	1278	18.237	1.29011	3.66376	1310	36.19	1727	41.56
28	56.05	56.05	88.91	76.36	71.13	gi|68058040	AAX88293.1	pyruvate kinase	1	auto	0	98.46	GVTPIYHGEESR	Label:13C(6)(I)@5		0.00879431	1349.68	450.899	1349.67	450.896	3	12	21.1.1.3054.3	17.4347	1016	17.5942	0.852555	4.09492	1281	35.79	1116	33.41
28	56.05	56.05	88.91	76.36	71.13	gi|68058040	AAX88293.1	pyruvate kinase	1	auto	0	97.13	GVTPIYHGEESR	Label:13C(6)(I)@5		-0.000775158	1349.67	450.896	1349.67	450.896	3	11	18.1.1.3763.2	19.9517	1090	20.0984	3.39405	5.07298	500.54	22.37	1736	41.67
28	56.05	56.05	88.91	76.36	71.13	gi|68058040	AAX88293.1	pyruvate kinase	1	auto	0	96.19	GVTPIYHGEESR			0.0243142	1343.67	448.898	1343.65	448.89	3	11	21.1.1.3053.5	17.384	1312	17.4835	0.725437	4.00415	1465	38.28	1086	32.95
28	56.05	56.05	88.91	76.36	71.13	gi|68058040	AAX88293.1	pyruvate kinase	1	auto	0	93.69	GVTPIYHGEESR			0.012651	1343.66	448.894	1343.65	448.89	3	10	10.1.1.6077.3	29.2047	171	29.214	1.84113	9.5466	168.1	12.97	316.26	17.78
28	56.05	56.05	88.91	76.36	71.13	gi|68058040	AAX88293.1	pyruvate kinase	1	auto	0	91.79	GVTPIYHGEESR			0.0295931	1343.68	448.899	1343.65	448.89	3	10	33.1.1.3375.5	18.3591	935	18.3938	0.818605	4.5676	1052	32.43	880	29.66
28	56.05	56.05	88.91	76.36	71.13	gi|68058040	AAX88293.1	pyruvate kinase	1	auto	0	89.98	GVTPIYHGEESR	Label:13C(6)(I)@5		0.00735256	1349.67	450.899	1349.67	450.896	3	9	6.1.1.6249.2	30.7305	225	30.9091	1.16832	9.89664	187.66	13.7	224.04	14.97
28	56.05	56.05	88.91	76.36	71.13	gi|68058040	AAX88293.1	pyruvate kinase	1	auto	0	86.15	GVTPIYHGEESR	Label:13C(6)(I)@5		0.0086029	1349.68	450.899	1349.67	450.896	3	9	13.1.1.5466.2	28.7956	7248	29.0917	0.759732	1.51386	9984	99.92	7751	88.04
28	56.05	56.05	88.91	76.36	71.13	gi|68058040	AAX88293.1	pyruvate kinase	1	auto	0	78.06	GVTPIYHGEESR	Label:13C(6)(I)@5		0.0156219	1349.68	450.901	1349.67	450.896	3	6	16.1.1.3790.7	19.7732	298	19.9442	0.852333	7.99558	336.04	18.33	292.68	17.11
28	56.05	56.05	88.91	76.36	71.13	gi|68058040	AAX88293.1	pyruvate kinase	1	auto	0	99	IFLNVGDK			-0.00585973	904.496	453.255	904.502	453.258	2	7	8.1.1.6310.7	45.2019	3225	45.5453	1.032	2.45076	3244	56.96	3421	58.49
28	56.05	56.05	88.91	76.36	71.13	gi|68058040	AAX88293.1	pyruvate kinase	1	auto	0	99	IFLNVGDK	Label:13C(6)(I)@1		-0.00599929	910.516	456.265	910.522	456.268	2	9	7.1.1.6136.2	46.0892	1718	46.2531	1.41117	3.84264	1147	33.87	1654	40.67
28	56.05	56.05	88.91	76.36	71.13	gi|68058040	AAX88293.1	pyruvate kinase	1	auto	0	99	IFLNVGDK	Label:13C(6)(I)@1		-0.0104129	910.511	456.263	910.522	456.268	2	6	3.1.1.5766.7	44.1238	2979	44.3342	0.786996	2.38521	3943.04	62.79	3171	56.31
28	56.05	56.05	88.91	76.36	71.13	gi|68058040	AAX88293.1	pyruvate kinase	1	auto	0	99	IFLNVGDK	Label:13C(6)(I)@1		-0.0134943	910.508	456.262	910.522	456.268	2	9	2.1.1.6174.3	45.2168	3339	45.6007	1.04469	2.50146	3095	55.63	3304	57.48
28	56.05	56.05	88.91	76.36	71.13	gi|68058040	AAX88293.1	pyruvate kinase	1	auto	0	99	IFLNVGDK	Label:13C(6)(I)@1		-0.00652288	910.516	456.265	910.522	456.268	2	9	25.1.1.3347.5	27.5557	1026	27.5792	1.14373	5.3602	646	25.42	755	27.48
28	56.05	56.05	88.91	76.36	71.13	gi|68058040	AAX88293.1	pyruvate kinase	1	auto	0	96.63	IFLNVGDK	Label:13C(6)(I)@1		-0.00992637	910.512	456.263	910.522	456.268	2	6	1.1.1.3694.7	28.7711	1087	28.5879	1.07031	5.17401	715	26.74	782	27.96
28	56.05	56.05	88.91	76.36	71.13	gi|68058040	AAX88293.1	pyruvate kinase	1	auto	0	95.25	IFLNVGDK	Label:13C(6)(I)@1		-0.00429089	910.518	456.266	910.522	456.268	2	8	12.1.1.5861.2	45.5905	1828	45.7523	1.32875	3.66326	1294	35.97	1757	41.92
28	56.05	56.05	88.91	76.36	71.13	gi|68058040	AAX88293.1	pyruvate kinase	1	auto	0	95.03	IFLNVGDK			-0.00684134	904.495	453.255	904.502	453.258	2	8	13.1.1.5846.3	44.0224	5306	44.4681	0.745247	2.07921	5351	73.15	4075	63.84
28	56.05	56.05	88.91	76.36	71.13	gi|68058040	AAX88293.1	pyruvate kinase	1	auto	0	90.83	IFLNVGDK	Label:13C(6)(I)@1		-0.00540932	910.516	456.265	910.522	456.268	2	8	6.1.1.6549.5	46.6172	728	46.7328	0.775844	5.70342	695	26.36	551	23.47
28	56.05	56.05	88.91	76.36	71.13	gi|68058040	AAX88293.1	pyruvate kinase	1	auto	0	90.69	IFLNVGDK	Label:13C(6)(I)@1		-0.0124765	910.509	456.262	910.522	456.268	2	8	13.1.1.5844.3	43.9201	3041	44.1958	0.782884	2.35991	4040	63.56	3232	56.85
28	56.05	56.05	88.91	76.36	71.13	gi|68058040	AAX88293.1	pyruvate kinase	1	auto	0	85.69	IFLNVGDK	Label:13C(6)(I)@1		-0.00383193	910.518	456.266	910.522	456.268	2	7	11.1.1.6191.3	45.5167	820	45.6604	100		0	0	831.07	28.83
28	56.05	56.05	88.91	76.36	71.13	gi|68058040	AAX88293.1	pyruvate kinase	1	auto	0	83.05	IFLNVGDK			-0.0479596	904.454	453.234	904.502	453.258	2	7	7.1.1.6134.6	46.0149	1554	46.2002	1.26643	3.88751	1173	34.25	1518	38.96
28	56.05	56.05	88.91	76.36	71.13	gi|68058040	AAX88293.1	pyruvate kinase	1	auto	0	67.85	IFLNVGDK	Label:13C(6)(I)@1		-0.00117263	910.521	456.268	910.522	456.268	2	7	32.1.1.4218.3	28.8219	1690	28.9193	0.637251	3.36511	2239	47.32	1458	38.18
28	56.05	56.05	88.91	76.36	71.13	gi|68058040	AAX88293.1	pyruvate kinase	1	auto	0	99	IGVDFLAVSFPR	Label:13C(6)(I)@1		-0.0168617	1325.73	663.871	1325.74	663.879	2	16	2.1.1.6514.3	75.2714	1807	75.2385	0.455209	2.75095	4162	64.51	1936	44
28	56.05	56.05	88.91	76.36	71.13	gi|68058040	AAX88293.1	pyruvate kinase	1	auto	0	99	IGVDFLAVSFPR			-0.00903761	1319.71	660.865	1319.72	660.869	2	18	3.1.1.6102.2	74.5244	11518	74.597	0.377431	1.75629	11647	107.92	4492.05	67.02
28	56.05	56.05	88.91	76.36	71.13	gi|68058040	AAX88293.1	pyruvate kinase	1	auto	0	99	IGVDFLAVSFPR	Label:13C(6)(I)@1		0.00609116	1325.75	663.882	1325.74	663.879	2	13	4.1.1.6412.7	75.5142	1371	75.5212	1.54754	4.08791	977	31.26	1545	39.31
28	56.05	56.05	88.91	76.36	71.13	gi|68058040	AAX88293.1	pyruvate kinase	1	auto	0	99	IGVDFLAVSFPR	Label:13C(6)(I)@1		-0.00574075	1325.74	663.876	1325.74	663.879	2	19	7.1.1.6490.4	76.1272	2432	76.1799	1.7903	3.30836	1413	37.59	2585	50.84
28	56.05	56.05	88.91	76.36	71.13	gi|68058040	AAX88293.1	pyruvate kinase	1	auto	0	99	IGVDFLAVSFPR			-0.0066269	1319.72	660.866	1319.72	660.869	2	19	7.1.1.6491.3	76.2028	1342	76.1799	1.7903	3.30836	1413	37.59	2585	50.84
28	56.05	56.05	88.91	76.36	71.13	gi|68058040	AAX88293.1	pyruvate kinase	1	auto	0	99	IGVDFLAVSFPR			-0.0149335	1319.71	660.862	1319.72	660.869	2	17	8.1.1.6666.4	75.3052	3402	75.3571	0.448008	2.87571	3851	62.06	1763	41.99
28	56.05	56.05	88.91	76.36	71.13	gi|68058040	AAX88293.1	pyruvate kinase	1	auto	0	99	IGVDFLAVSFPR	Label:13C(6)(I)@1		0.00147812	1325.75	663.88	1325.74	663.879	2	18	12.1.1.6202.2	75.7757	2629	75.8681	1.81972	3.25458	1452	38.11	2700	51.96
28	56.05	56.05	88.91	76.36	71.13	gi|68058040	AAX88293.1	pyruvate kinase	1	auto	0	99	IGVDFLAVSFPR			-0.0147286	1319.71	660.862	1319.72	660.869	2	18	13.1.1.6205.2	74.5755	9745	74.6782	0.357429	1.8748	10634	103.12	3884	62.32
28	56.05	56.05	88.91	76.36	71.13	gi|68058040	AAX88293.1	pyruvate kinase	1	auto	0	99	IGVDFLAVSFPR	Label:13C(6)(I)@1		-0.00555907	1325.74	663.876	1325.74	663.879	2	17	14.1.1.4332.5	46.819	1798	46.8721	1.08934	3.59718	1467	38.3	1633	40.41
28	56.05	56.05	88.91	76.36	71.13	gi|68058040	AAX88293.1	pyruvate kinase	1	auto	0	99	IGVDFLAVSFPR			-0.00297124	1319.72	660.868	1319.72	660.869	2	16	14.1.1.4333.5	46.9804	1350	46.8721	1.08934	3.59718	1467	38.3	1633	40.41
28	56.05	56.05	88.91	76.36	71.13	gi|68058040	AAX88293.1	pyruvate kinase	1	auto	0	99	IGVDFLAVSFPR	Label:13C(6)(I)@1		0.00125356	1325.75	663.88	1325.74	663.879	2	20	20.1.1.4147.4	45.1055	2810	45.1944	0.937282	2.55719	3126	55.91	2994	54.72
28	56.05	56.05	88.91	76.36	71.13	gi|68058040	AAX88293.1	pyruvate kinase	1	auto	0	99	IGVDFLAVSFPR	Label:13C(6)(I)@1		-0.0107228	1325.73	663.874	1325.74	663.879	2	18	26.1.1.3660.5	45.0029	1608	45.0779	1.13172	3.60097	1438	37.92	1663	40.78
28	56.05	56.05	88.91	76.36	71.13	gi|68058040	AAX88293.1	pyruvate kinase	1	auto	0	99	IGVDFLAVSFPR	Label:13C(6)(I)@1		-0.00137649	1325.74	663.879	1325.74	663.879	2	17	30.1.1.3375.3	44.5842	845	44.5137	1.11897	5.01281	746	27.31	853	29.21
28	56.05	56.05	88.91	76.36	71.13	gi|68058040	AAX88293.1	pyruvate kinase	1	auto	0	99	IGVDFLAVSFPR	Label:13C(6)(I)@1		-0.00885826	1325.74	663.875	1325.74	663.879	2	17	32.1.1.4333.2	45.6408	2272	45.6072	1.28259	3.12447	1806	42.5	2367	48.65
28	56.05	56.05	88.91	76.36	71.13	gi|68058040	AAX88293.1	pyruvate kinase	1	auto	0	99	IGVDFLAVSFPR	Label:13C(6)(I)@1		0.000679446	1325.74	663.88	1325.74	663.879	2	14	9.1.1.6502.3	74.7212	1224	74.6782	1.54191	4.29558	886	29.77	1396	37.36
28	56.05	56.05	88.91	76.36	71.13	gi|68058040	AAX88293.1	pyruvate kinase	1	auto	0	99	IGVDFLAVSFPR			0.000654686	1319.72	660.87	1319.72	660.869	2	14	20.1.1.4148.6	45.3418	3030	45.0233	1.24282	3.0466	1926	43.89	2446	49.46
28	56.05	56.05	88.91	76.36	71.13	gi|68058040	AAX88293.1	pyruvate kinase	1	auto	0	99	IGVDFLAVSFPR	Label:13C(6)(I)@1		0.00218879	1325.75	663.88	1325.74	663.879	2	18	33.1.1.3614.4	45.3869	2596	45.2907	0.81225	2.48901	3559	59.66	2954	54.35
28	56.05	56.05	88.91	76.36	71.13	gi|68058040	AAX88293.1	pyruvate kinase	1	auto	0	99	IGVDFLAVSFPR	Label:13C(6)(I)@1		-0.0033635	1325.74	663.878	1325.74	663.879	2	10	25.1.1.3502.6	44.9637	508	44.7867	1.93888	7.50707	267	16.34	529	23
28	56.05	56.05	88.91	76.36	71.13	gi|68058040	AAX88293.1	pyruvate kinase	1	auto	0	98.8	IGVDFLAVSFPR	Label:13C(6)(I)@1		-0.0229086	1325.72	663.868	1325.74	663.879	2	10	3.1.1.6297.5	109.556	290	109.42	1.03485	8.63442	261	16.16	276	16.61
28	56.05	56.05	88.91	76.36	71.13	gi|68058040	AAX88293.1	pyruvate kinase	1	auto	0	92.73	IGVDFLAVSFPR	Label:13C(6)(I)@1		-0.0150625	1325.73	663.872	1325.74	663.879	2	10	27.1.1.3494.6	44.7524	2264	44.5896	0.981521	2.9159	2349	48.47	2356	48.54
28	56.05	56.05	88.91	76.36	71.13	gi|68058040	AAX88293.1	pyruvate kinase	1	auto	0	55.61	IGVDFLAVSFPR	Label:13C(6)(I)@1		-0.0334067	1325.71	663.862	1325.74	663.879	2	7	3.1.1.6332.6	116.819	214	116.645	1.24102	9.99734	179	13.38	227	15.07
28	56.05	56.05	88.91	76.36	71.13	gi|68058040	AAX88293.1	pyruvate kinase	1	auto	0	99	IIAAGANVVR	Label:13C(6)(I)@1; Label:13C(6)(I)@2		-0.0134429	994.619	498.317	994.633	498.324	2	10	13.1.1.5582.7	33.6594	2335	33.8601	0.366956	2.49844	5875	76.65	2203	46.94
28	56.05	56.05	88.91	76.36	71.13	gi|68058040	AAX88293.1	pyruvate kinase	1	auto	0	99	IIAAGANVVR	Label:13C(6)(I)@1; Label:13C(6)(I)@2		-0.0011988	994.631	498.323	994.633	498.324	2	12	12.1.1.5644.2	34.9018	1475	34.8957	1.45027	3.98644	1054	32.47	1562	39.52
28	56.05	56.05	88.91	76.36	71.13	gi|68058040	AAX88293.1	pyruvate kinase	1	auto	0	99	IIAAGANVVR	Label:13C(6)(I)@1; Label:13C(6)(I)@2		-0.0152361	994.617	498.316	994.633	498.324	2	11	2.1.1.5906.3	34.6667	1833	34.8625	1.0272	3.31987	1772	42.1	1860	43.13
28	56.05	56.05	88.91	76.36	71.13	gi|68058040	AAX88293.1	pyruvate kinase	1	auto	0	99	IIAAGANVVR	Label:13C(6)(I)@1; Label:13C(6)(I)@2		-0.0226378	994.61	498.312	994.633	498.324	2	12	8.1.1.6041.4	34.8665	1987	35.0609	0.868911	3.0633	2266	47.6	2012	44.86
28	56.05	56.05	88.91	76.36	71.13	gi|68058040	AAX88293.1	pyruvate kinase	1	auto	0	99	IIAAGANVVR	Label:13C(6)(I)@1; Label:13C(6)(I)@2		-0.00448756	994.628	498.321	994.633	498.324	2	11	7.1.1.5915.4	35.4174	1374	35.5437	1.41354	4.09759	1008	31.75	1456	38.16
28	56.05	56.05	88.91	76.36	71.13	gi|68058040	AAX88293.1	pyruvate kinase	1	auto	0	99	IIAAGANVVR			-0.0192208	982.573	492.294	982.592	492.303	2	11	3.1.1.5513.6	33.9112	5829	34.1231	0.343843	2.59044	5732	75.71	2014	44.88
28	56.05	56.05	88.91	76.36	71.13	gi|68058040	AAX88293.1	pyruvate kinase	1	auto	0	99	IIAAGANVVR			-0.00600747	982.586	492.3	982.592	492.303	2	12	2.1.1.5908.6	34.7438	3406	34.941	0.572996	3.53344	2169	46.57	1270	35.64
28	56.05	56.05	88.91	76.36	71.13	gi|68058040	AAX88293.1	pyruvate kinase	1	auto	0	99	IIAAGANVVR	Label:13C(6)(I)@1; Label:13C(6)(I)@2		-0.00772875	994.625	498.32	994.633	498.324	2	11	6.1.1.6398.2	36.0375	598	36.0277	1.51812	6.26563	419	20.47	650	25.5
28	56.05	56.05	88.91	76.36	71.13	gi|68058040	AAX88293.1	pyruvate kinase	1	auto	0	99	IIAAGANVVR	Label:13C(6)(I)@1; Label:13C(6)(I)@2		-0.00624706	994.626	498.32	994.633	498.324	2	11	10.1.1.6221.2	35.0534	728	35.2342	2.29583	7.02518	289	17	678	26.04
28	56.05	56.05	88.91	76.36	71.13	gi|68058040	AAX88293.1	pyruvate kinase	1	auto	0	99	IIAAGANVVR			-0.0150493	982.577	492.296	982.592	492.303	2	11	13.1.1.5583.3	33.6733	5839	33.8601	0.366956	2.49844	5875	76.65	2203	46.94
28	56.05	56.05	88.91	76.36	71.13	gi|68058040	AAX88293.1	pyruvate kinase	1	auto	0	99	IIAAGANVVR			-0.0118916	982.58	492.298	982.592	492.303	2	8	33.1.1.3416.7	21.5196	1887	21.6398	0.856186	4.03082	1319	36.32	1154	33.97
28	56.05	56.05	88.91	76.36	71.13	gi|68058040	AAX88293.1	pyruvate kinase	1	auto	0	99	IIAAGANVVR	Label:13C(6)(I)@1; Label:13C(6)(I)@2		-0.0228644	994.61	498.312	994.633	498.324	2	10	25.1.1.3219.5	21.0119	1118	21.0313	0.991351	5.36317	691	26.29	700	26.46
28	56.05	56.05	88.91	76.36	71.13	gi|68058040	AAX88293.1	pyruvate kinase	1	auto	0	99	IIAAGANVVR	Label:13C(6)(I)@1; Label:13C(6)(I)@2		-0.016375	994.616	498.315	994.633	498.324	2	11	3.1.1.5514.3	33.9292	2087	34.0204	0.448058	2.7343	4259	65.26	1950	44.16
28	56.05	56.05	88.91	76.36	71.13	gi|68058040	AAX88293.1	pyruvate kinase	1	auto	0	99	IIAAGANVVR	Label:13C(6)(I)@1; Label:13C(6)(I)@2		0.000831958	994.633	498.324	994.633	498.324	2	13	15.1.1.3785.6	23.3135	843	23.2844	0.617335	5.12043	986	31.4	622	24.94
28	56.05	56.05	88.91	76.36	71.13	gi|68058040	AAX88293.1	pyruvate kinase	1	auto	0	99	IIAAGANVVR			-0.0122308	982.58	492.297	982.592	492.303	2	10	10.1.1.6223.3	35.1867	463	35.1651	2.20437	7.0208	293	17.12	660	25.69
28	56.05	56.05	88.91	76.36	71.13	gi|68058040	AAX88293.1	pyruvate kinase	1	auto	0	99	IIAAGANVVR	Label:13C(6)(I)@1; Label:13C(6)(I)@2		-0.0129297	994.62	498.317	994.633	498.324	2	10	1.1.1.3579.4	22.022	1114	22.0544	0.913522	5.00427	827	28.76	772	27.78
28	56.05	56.05	88.91	76.36	71.13	gi|68058040	AAX88293.1	pyruvate kinase	1	auto	0	99	IIAAGANVVR			-0.0138597	982.578	492.296	982.592	492.303	2	10	15.1.1.3784.5	23.2678	1786	23.2451	0.541969	5.08104	1087	32.97	602	24.54
28	56.05	56.05	88.91	76.36	71.13	gi|68058040	AAX88293.1	pyruvate kinase	1	auto	0	99	IIAAGANVVR	Label:13C(6)(I)@1; Label:13C(6)(I)@2		-0.0131793	994.619	498.317	994.633	498.324	2	11	21.1.1.3102.4	20.7322	1253	20.8255	0.927183	4.076	1237	35.17	1172	34.23
28	56.05	56.05	88.91	76.36	71.13	gi|68058040	AAX88293.1	pyruvate kinase	1	auto	0	99	IIAAGANVVR	Label:13C(6)(I)@1; Label:13C(6)(I)@2		-0.00624032	994.626	498.32	994.633	498.324	2	6	19.1.1.3971.7	23.0703	295	23.0171	0.864315	7.20168	411	20.27	363	19.05
28	56.05	56.05	88.91	76.36	71.13	gi|68058040	AAX88293.1	pyruvate kinase	1	auto	0	98.89	IIAAGANVVR	Label:13C(6)(I)@1; Label:13C(6)(I)@2		-0.016375	994.616	498.315	994.633	498.324	2	11	3.1.1.5518.3	34.0639	2078	34.0204	0.448058	2.7343	4259	65.26	1950	44.16
28	56.05	56.05	88.91	76.36	71.13	gi|68058040	AAX88293.1	pyruvate kinase	1	auto	0	98.85	IIAAGANVVR	Label:13C(6)(I)@1; Label:13C(6)(I)@2		-0.0194455	994.613	498.314	994.633	498.324	2	9	9.1.1.5891.5	34.6694	1011	34.6192	3.34285	7.56156	226	15.03	772	27.78
28	56.05	56.05	88.91	76.36	71.13	gi|68058040	AAX88293.1	pyruvate kinase	1	auto	0	98.35	IIAAGANVVR	Label:13C(6)(I)@1; Label:13C(6)(I)@2		-0.00736636	994.625	498.32	994.633	498.324	2	10	33.1.1.3417.3	21.5386	1721	21.5248	0.90403	4.02424	1286	35.86	1188	34.47
28	56.05	56.05	88.91	76.36	71.13	gi|68058040	AAX88293.1	pyruvate kinase	1	auto	0	96.53	IIAAGANVVR	Label:13C(6)(I)@1; Label:13C(6)(I)@2		-0.00762431	994.625	498.32	994.633	498.324	2	9	11.1.1.6040.2	34.8718	593	35.052	1.16788	6.14992	486	22.05	580	24.08
28	56.05	56.05	88.91	76.36	71.13	gi|68058040	AAX88293.1	pyruvate kinase	1	auto	0	95.23	IIAAGANVVR	Label:13C(6)(I)@1; Label:13C(6)(I)@2		-0.0027857	994.63	498.322	994.633	498.324	2	9	12.1.1.5656.6	35.4775	753	35.3004	0.992645	5.33772	697	26.4	707	26.59
28	56.05	56.05	88.91	76.36	71.13	gi|68058040	AAX88293.1	pyruvate kinase	1	auto	0	91.02	IIAAGANVVR	Label:13C(6)(I)@1; Label:13C(6)(I)@2		-0.00290068	994.63	498.322	994.633	498.324	2	8	7.1.1.5930.4	36.145	625	36.0645	1.08689	6.24013	488	22.09	542	23.28
28	56.05	56.05	88.91	76.36	71.13	gi|68058040	AAX88293.1	pyruvate kinase	1	auto	0	99	ISSGLPIFALSR			-0.0115629	1259.71	630.863	1259.72	630.869	2	17	3.1.1.6035.3	66.4388	11565	66.6346	0.272827	1.8798	12981	113.93	3619	60.16
28	56.05	56.05	88.91	76.36	71.13	gi|68058040	AAX88293.1	pyruvate kinase	1	auto	0	99	ISSGLPIFALSR	Label:13C(6)(I)@1; Label:13C(6)(I)@7		-0.00205816	1271.76	636.888	1271.76	636.889	2	15	5.1.1.6767.3	68.3828	1384	68.5575	2.48472	5.15214	525	22.91	1333	36.51
28	56.05	56.05	88.91	76.36	71.13	gi|68058040	AAX88293.1	pyruvate kinase	1	auto	0	99	ISSGLPIFALSR			-0.00731243	1259.72	630.865	1259.72	630.869	2	17	8.1.1.6603.4	67.4095	4049	67.618	0.612234	2.41874	4442	66.65	2779	52.72
28	56.05	56.05	88.91	76.36	71.13	gi|68058040	AAX88293.1	pyruvate kinase	1	auto	0	99	ISSGLPIFALSR			-0.0092493	1259.71	630.865	1259.72	630.869	2	16	13.1.1.6133.2	66.298	10760	66.5239	0.276047	1.98591	11525	107.35	3251	57.02
28	56.05	56.05	88.91	76.36	71.13	gi|68058040	AAX88293.1	pyruvate kinase	1	auto	0	99	ISSGLPIFALSR	Label:13C(6)(I)@1; Label:13C(6)(I)@7		-0.0335358	1271.73	636.872	1271.76	636.889	2	13	14.1.1.4309.3	42.4219	1779	42.3945	1.11442	3.37389	1650	40.62	1879	43.35
28	56.05	56.05	88.91	76.36	71.13	gi|68058040	AAX88293.1	pyruvate kinase	1	auto	0	99	ISSGLPIFALSR	Label:13C(6)(I)@1; Label:13C(6)(I)@7		-0.0287498	1271.74	636.875	1271.76	636.889	2	16	18.1.1.4073.4	42.1562	803	42.2435	1.09821	5.12506	720	26.83	808	28.43
28	56.05	56.05	88.91	76.36	71.13	gi|68058040	AAX88293.1	pyruvate kinase	1	auto	0	99	ISSGLPIFALSR			-0.0073623	1259.72	630.865	1259.72	630.869	2	14	26.1.1.3640.5	40.8083	2166	40.7115	1.1931	2.81074	2304	48	2809	53
28	56.05	56.05	88.91	76.36	71.13	gi|68058040	AAX88293.1	pyruvate kinase	1	auto	0	99	ISSGLPIFALSR			-0.0126256	1259.71	630.863	1259.72	630.869	2	17	27.1.1.3472.2	40.1062	3901	40.0868	0.781981	2.33735	4121	64.2	3293	57.38
28	56.05	56.05	88.91	76.36	71.13	gi|68058040	AAX88293.1	pyruvate kinase	1	auto	0	99	ISSGLPIFALSR			-0.00760679	1259.72	630.865	1259.72	630.869	2	16	30.1.1.3353.5	40.2016	1939	40.2741	1.25205	3.27908	1657	40.71	2120	46.04
28	56.05	56.05	88.91	76.36	71.13	gi|68058040	AAX88293.1	pyruvate kinase	1	auto	0	99	ISSGLPIFALSR	Label:13C(6)(I)@1; Label:13C(6)(I)@7		-0.0322304	1271.73	636.873	1271.76	636.889	2	14	32.1.1.4313.2	41.3673	5017	41.353	0.918818	2.0014	5156	71.81	4841	69.58
28	56.05	56.05	88.91	76.36	71.13	gi|68058040	AAX88293.1	pyruvate kinase	1	auto	0	99	ISSGLPIFALSR	Label:13C(6)(I)@1; Label:13C(6)(I)@7		-0.0633951	1271.7	636.858	1271.76	636.889	2	15	1.1.1.3808.3	41.3026	1149	41.0694	3.5797	5.49996	421	20.52	1540	39.24
28	56.05	56.05	88.91	76.36	71.13	gi|68058040	AAX88293.1	pyruvate kinase	1	auto	0	99	ISSGLPIFALSR			0.00183576	1259.73	630.87	1259.72	630.869	2	13	5.1.1.6768.3	68.5179	595	68.5575	2.48472	5.15214	525	22.91	1333	36.51
28	56.05	56.05	88.91	76.36	71.13	gi|68058040	AAX88293.1	pyruvate kinase	1	auto	0	99	ISSGLPIFALSR	Label:13C(6)(I)@1; Label:13C(6)(I)@7		-0.00871045	1271.76	636.885	1271.76	636.889	2	15	7.1.1.6430.2	68.5403	2244	68.6035	1.75548	3.37441	1368	36.99	2454	49.54
28	56.05	56.05	88.91	76.36	71.13	gi|68058040	AAX88293.1	pyruvate kinase	1	auto	0	99	ISSGLPIFALSR	Label:13C(6)(I)@1; Label:13C(6)(I)@7		-0.0427167	1271.72	636.868	1271.76	636.889	2	15	30.1.1.3354.2	40.2929	2411	40.1041	2.97146	3.95207	851	29.17	2584	50.83
28	56.05	56.05	88.91	76.36	71.13	gi|68058040	AAX88293.1	pyruvate kinase	1	auto	0	99	ISSGLPIFALSR	Label:13C(6)(I)@1; Label:13C(6)(I)@7		-0.010647	1271.75	636.884	1271.76	636.889	2	15	12.1.1.6143.4	67.9508	2664	68.1288	1.69505	3.10632	1635	40.44	2832	53.22
28	56.05	56.05	88.91	76.36	71.13	gi|68058040	AAX88293.1	pyruvate kinase	1	auto	0	99	ISSGLPIFALSR	Label:13C(6)(I)@1; Label:13C(6)(I)@7		-0.0363969	1271.73	636.871	1271.76	636.889	2	15	31.1.1.3423.2	40.4338	893	40.4117	1.17556	5.36777	636	25.22	764	27.64
28	56.05	56.05	88.91	76.36	71.13	gi|68058040	AAX88293.1	pyruvate kinase	1	auto	0	99	ISSGLPIFALSR	Label:13C(6)(I)@1; Label:13C(6)(I)@7		-0.00272311	1271.76	636.888	1271.76	636.889	2	14	11.1.1.6545.3	67.7821	374	67.9586	2.08935	9.2922	170.04	13.04	363.04	19.05
28	56.05	56.05	88.91	76.36	71.13	gi|68058040	AAX88293.1	pyruvate kinase	1	auto	0	99	ISSGLPIFALSR	Label:13C(6)(I)@1; Label:13C(6)(I)@7		-0.028429	1271.74	636.875	1271.76	636.889	2	15	20.1.1.4126.3	40.6869	3588	40.668	0.950946	2.28342	3892	62.39	3782	61.5
28	56.05	56.05	88.91	76.36	71.13	gi|68058040	AAX88293.1	pyruvate kinase	1	auto	0	99	ISSGLPIFALSR	Label:13C(6)(I)@1; Label:13C(6)(I)@7		-0.0597844	1271.7	636.859	1271.76	636.889	2	14	25.1.1.3480.3	40.4234	2106	40.3997	2.13758	4.26107	803	28.34	1754	41.88
28	56.05	56.05	88.91	76.36	71.13	gi|68058040	AAX88293.1	pyruvate kinase	1	auto	0	99	ISSGLPIFALSR	Label:13C(6)(I)@1; Label:13C(6)(I)@7		-0.00940651	1271.75	636.885	1271.76	636.889	2	14	10.1.1.6706.4	67.9184	1397	68.1164	2.02711	4.96337	602	24.54	1247	35.31
28	56.05	56.05	88.91	76.36	71.13	gi|68058040	AAX88293.1	pyruvate kinase	1	auto	0	99	ISSGLPIFALSR			-0.0111938	1259.71	630.864	1259.72	630.869	2	18	33.1.1.3592.6	40.9236	2592	40.7962	1.06885	2.65837	2711	52.07	2961	54.42
28	56.05	56.05	88.91	76.36	71.13	gi|68058040	AAX88293.1	pyruvate kinase	1	auto	0	99	ISSGLPIFALSR	Label:13C(6)(I)@1; Label:13C(6)(I)@7		-0.00700705	1271.76	636.886	1271.76	636.889	2	12	6.1.1.6902.2	69.2033	311	69.2609	2.11499	10.264	138.81	11.78	300	17.32
28	56.05	56.05	88.91	76.36	71.13	gi|68058040	AAX88293.1	pyruvate kinase	1	auto	0	99	ISSGLPIFALSR			-0.0169707	1259.71	630.861	1259.72	630.869	2	11	19.1.1.4202.7	42.3088	572	42.1419	1.22841	5.78345	537	23.17	674.08	25.96
28	56.05	56.05	88.91	76.36	71.13	gi|68058040	AAX88293.1	pyruvate kinase	1	auto	0	99	ISSGLPIFALSR			-0.00449221	1259.72	630.867	1259.72	630.869	2	15	21.1.1.3272.5	40.151	2601	40.0695	0.77394	3.05318	2429	49.28	1921	43.83
28	56.05	56.05	88.91	76.36	71.13	gi|68058040	AAX88293.1	pyruvate kinase	1	auto	0	99	ISSGLPIFALSR			0.0103566	1259.73	630.874	1259.72	630.869	2	11	6.1.1.6912.2	69.364	200	69.3873	1.89254	8.67091	201.72	14.2	390.11	19.75
28	56.05	56.05	88.91	76.36	71.13	gi|68058040	AAX88293.1	pyruvate kinase	1	auto	0	99	ISSGLPIFALSR			-0.0120629	1259.71	630.863	1259.72	630.869	2	17	15.1.1.4055.2	42.1515	4212	42.1315	0.644082	2.67243	3528	59.4	2322	48.19
28	56.05	56.05	88.91	76.36	71.13	gi|68058040	AAX88293.1	pyruvate kinase	1	auto	0	99	ISSGLPIFALSR	Label:13C(6)(I)@1; Label:13C(6)(I)@7		-0.024839	1271.74	636.877	1271.76	636.889	2	13	15.1.1.4054.5	42.0691	2545	42.1315	0.644082	2.67243	3528	59.4	2322	48.19
28	56.05	56.05	88.91	76.36	71.13	gi|68058040	AAX88293.1	pyruvate kinase	1	auto	0	99	ISSGLPIFALSR			-0.00824349	1259.72	630.865	1259.72	630.869	2	11	10.1.1.6707.3	68.0203	555	68.1164	2.02711	4.96337	602	24.54	1247	35.31
28	56.05	56.05	88.91	76.36	71.13	gi|68058040	AAX88293.1	pyruvate kinase	1	auto	0	99	IVCTMGPSTDR	Carbamidomethyl(C)@3		0.00663134	1235.57	618.793	1235.56	618.789	2	14	3.1.1.5451.5	31.6589	1824	31.8726	0.671413	3.46919	2042	45.19	1401	37.43
28	56.05	56.05	88.91	76.36	71.13	gi|68058040	AAX88293.1	pyruvate kinase	1	auto	0	99	IVCTMGPSTDR	Carbamidomethyl(C)@3		0.00763418	1235.57	618.793	1235.56	618.789	2	15	13.1.1.5518.4	31.3459	1743	31.6027	0.660025	3.59034	1926	43.89	1299	36.04
28	56.05	56.05	88.91	76.36	71.13	gi|68058040	AAX88293.1	pyruvate kinase	1	auto	0	99	IVCTMGPSTDR	Carbamidomethyl(C)@3		0.00525122	1235.57	618.792	1235.56	618.789	2	13	8.1.1.5985.6	32.8653	764	32.9206	0.555821	5.63886	868	29.46	493	22.2
28	56.05	56.05	88.91	76.36	71.13	gi|68058040	AAX88293.1	pyruvate kinase	1	auto	0	99	IVCTMGPSTDR	Carbamidomethyl(C)@3		0.00679926	1235.57	618.793	1235.56	618.789	2	13	2.1.1.5851.3	32.6606	791	32.6857	0.617634	5.56419	835	28.9	527	22.96
28	56.05	56.05	88.91	76.36	71.13	gi|68058040	AAX88293.1	pyruvate kinase	1	auto	0	99	IVCTMGPSTDR	Label:13C(6)(I)@1; Carbamidomethyl(C)@3		0.000204913	1241.58	621.799	1241.58	621.799	2	11	8.1.1.5980.5	32.6485	1124	32.7606	0.798021	5.49692	737	27.15	601	24.52
28	56.05	56.05	88.91	76.36	71.13	gi|68058040	AAX88293.1	pyruvate kinase	1	auto	0	99	IVCTMGPSTDRDNNLEK	Label:13C(6)(I)@1; Carbamidomethyl(C)@3	missed R-D@11	0.00977978	1954.93	652.65	1954.92	652.647	3	15	3.1.1.5512.5	33.8782	5109	34.0549	0.511806	1.59726	11415	106.84	5970	77.27
28	56.05	56.05	88.91	76.36	71.13	gi|68058040	AAX88293.1	pyruvate kinase	1	auto	0	99	IVCTMGPSTDRDNNLEK	Label:13C(6)(I)@1; Carbamidomethyl(C)@3	missed R-D@11	0.00678542	1954.93	652.649	1954.92	652.647	3	16	8.1.1.6041.3	34.8628	2676	34.9551	0.937373	2.45414	3394	58.26	3251	57.02
28	56.05	56.05	88.91	76.36	71.13	gi|68058040	AAX88293.1	pyruvate kinase	1	auto	0	99	IVCTMGPSTDRDNNLEK	Carbamidomethyl(C)@3	missed R-D@11	0.0161391	1948.91	650.645	1948.9	650.64	3	16	13.1.1.5579.5	33.5572	9202	33.7283	0.527023	1.60676	11065	105.19	5959	77.19
28	56.05	56.05	88.91	76.36	71.13	gi|68058040	AAX88293.1	pyruvate kinase	1	auto	0	99	IVCTMGPSTDRDNNLEK	Label:13C(6)(I)@1; Carbamidomethyl(C)@3	missed R-D@11	0.0246451	1954.94	652.655	1954.92	652.647	3	16	9.1.1.5892.2	34.6894	878	34.6525	1.44096	4.93302	690	26.27	1016	31.87
28	56.05	56.05	88.91	76.36	71.13	gi|68058040	AAX88293.1	pyruvate kinase	1	auto	0	99	IVCTMGPSTDRDNNLEK	Label:13C(6)(I)@1; Carbamidomethyl(C)@3	missed R-D@11	0.0222521	1954.94	652.654	1954.92	652.647	3	14	4.1.1.5786.5	34.5255	979	34.4618	1.31476	4.43957	885	29.75	1189	34.48
28	56.05	56.05	88.91	76.36	71.13	gi|68058040	AAX88293.1	pyruvate kinase	1	auto	0	99	IVCTMGPSTDRDNNLEK	Label:13C(6)(I)@1; Carbamidomethyl(C)@3	missed R-D@11	0.00322336	1954.92	652.648	1954.92	652.647	3	9	10.1.1.6223.7	35.2299	349	35.1651	1.60129	8.14943	242.62	15.58	397	19.92
28	56.05	56.05	88.91	76.36	71.13	gi|68058040	AAX88293.1	pyruvate kinase	1	auto	0	99	IVCTMGPSTDRDNNLEK	Label:13C(6)(I)@1; Carbamidomethyl(C)@3	missed R-D@11	0.00743182	1954.93	652.649	1954.92	652.647	3	8	5.1.1.6283.7	35.232	365	35.1196	2.09549	8.92707	184	13.56	394	19.85
28	56.05	56.05	88.91	76.36	71.13	gi|68058040	AAX88293.1	pyruvate kinase	1	auto	0	98.93	IVCTMGPSTDRDNNLEK	Label:13C(6)(I)@1; Carbamidomethyl(C)@3	missed R-D@11	0.0186122	1954.94	652.653	1954.92	652.647	3	12	2.1.1.5908.2	34.7254	2562	34.8233	0.918993	2.52689	3234	56.87	3037	55.11
28	56.05	56.05	88.91	76.36	71.13	gi|68058040	AAX88293.1	pyruvate kinase	1	auto	0	91.14	LGGGLSADALTEKDKADIITAAR	Label:13C(6)(I)@18; Label:13C(6)(I)@19	missed K-A@15	0.00973075	2297.27	575.325	2297.26	575.323	4	7	13.1.1.5953.7	50.7934	1172	50.732	0.668687	3.63633	1863	43.16	1273	35.68
28	56.05	56.05	88.91	76.36	71.13	gi|68058040	AAX88293.1	pyruvate kinase	1	auto	0	99	MDKEFETIEESVAMSAMYAANHMK			0.0121167	2762.22	691.562	2762.21	691.559	4	14	13.1.1.6248.5	80.2825	1774	80.2011	0.529551	3.24117	2711	52.07	1467	38.3
28	56.05	56.05	88.91	76.36	71.13	gi|68058040	AAX88293.1	pyruvate kinase	1	auto	0	99	MNFSHGTPDDHIGR	Label:13C(6)(I)@12		0.00923326	1588.72	530.582	1588.71	530.579	3	18	7.1.1.5890.4	34.0104	920	34.0429	1.80458	5.15601	580	24.08	1069.54	32.7
28	56.05	56.05	88.91	76.36	71.13	gi|68058040	AAX88293.1	pyruvate kinase	1	auto	0	99	MNFSHGTPDDHIGR	Label:13C(6)(I)@12		0.000967845	1588.72	530.579	1588.71	530.579	3	18	12.1.1.5616.6	33.3079	801	33.3829	1.53238	5.16528	614.35	24.79	962	31.02
28	56.05	56.05	88.91	76.36	71.13	gi|68058040	AAX88293.1	pyruvate kinase	1	auto	0	99	MNFSHGTPDDHIGR	Label:13C(6)(I)@12		0.00409976	1588.72	530.58	1588.71	530.579	3	16	13.1.1.5546.5	32.3848	2767	32.5921	0.626243	2.28969	4888	69.91	3128	55.93
28	56.05	56.05	88.91	76.36	71.13	gi|68058040	AAX88293.1	pyruvate kinase	1	auto	0	99	MNFSHGTPDDHIGR	Label:13C(6)(I)@12		0.00952633	1588.72	530.582	1588.71	530.579	3	15	2.1.1.5873.5	33.506	1966	33.6272	0.868184	2.87175	2579	50.78	2288	47.83
28	56.05	56.05	88.91	76.36	71.13	gi|68058040	AAX88293.1	pyruvate kinase	1	auto	0	99	MNFSHGTPDDHIGR	Label:13C(6)(I)@12		-0.000570331	1588.71	530.579	1588.71	530.579	3	15	3.1.1.5479.6	32.7075	2962	32.8244	0.611333	2.19762	5385	73.38	3364	58
28	56.05	56.05	88.91	76.36	71.13	gi|68058040	AAX88293.1	pyruvate kinase	1	auto	0	99	MNFSHGTPDDHIGR	Label:13C(6)(I)@12		-0.014324	1588.7	530.574	1588.71	530.579	3	16	5.1.1.6266.5	34.0292	181	33.9712	0.364738	7.82996	601	24.52	224	14.97
28	56.05	56.05	88.91	76.36	71.13	gi|68058040	AAX88293.1	pyruvate kinase	1	auto	0	99	MNFSHGTPDDHIGR	Label:13C(6)(I)@12		0.00691245	1588.72	530.581	1588.71	530.579	3	15	8.1.1.6006.3	33.66	2050	33.7674	0.798498	2.79051	2858	53.46	2332	48.29
28	56.05	56.05	88.91	76.36	71.13	gi|68058040	AAX88293.1	pyruvate kinase	1	auto	0	99	MNFSHGTPDDHIGR			0.00983978	1582.7	396.683	1582.69	396.681	4	15	7.1.1.5890.3	34.0006	708	34.0429	1.76243	4.33115	829	28.79	1493	38.64
28	56.05	56.05	88.91	76.36	71.13	gi|68058040	AAX88293.1	pyruvate kinase	1	auto	0	99	MNFSHGTPDDHIGR			0.0141162	1582.71	396.685	1582.69	396.681	4	14	12.1.1.5616.5	33.2969	845	33.3829	1.58763	4.05037	985	31.38	1598	39.97
28	56.05	56.05	88.91	76.36	71.13	gi|68058040	AAX88293.1	pyruvate kinase	1	auto	0	99	MNFSHGTPDDHIGR	Label:13C(6)(I)@12		0.00314773	1588.72	398.187	1588.71	398.186	4	14	3.1.1.5480.2	32.7228	13633	32.8678	0.561619	1.03316	25691	160.28	14744	121.42
28	56.05	56.05	88.91	76.36	71.13	gi|68058040	AAX88293.1	pyruvate kinase	1	auto	0	99	MNFSHGTPDDHIGR	Label:13C(6)(I)@12		0.0258928	1588.74	530.587	1588.71	530.579	3	13	4.1.1.5751.6	33.1771	423	33.1857	0.688561	7.63854	415	20.37	292	17.09
28	56.05	56.05	88.91	76.36	71.13	gi|68058040	AAX88293.1	pyruvate kinase	1	auto	0	99	MNFSHGTPDDHIGR			0.00919781	1582.7	396.683	1582.69	396.681	4	13	3.1.1.5479.2	32.6903	22580	32.8678	0.561619	1.03316	25691	160.28	14744	121.42
28	56.05	56.05	88.91	76.36	71.13	gi|68058040	AAX88293.1	pyruvate kinase	1	auto	0	99	MNFSHGTPDDHIGR			0.0115722	1582.71	396.684	1582.69	396.681	4	13	8.1.1.6006.2	33.6554	10103	33.7985	0.761469	1.4121	11461	107.06	8918	94.44
28	56.05	56.05	88.91	76.36	71.13	gi|68058040	AAX88293.1	pyruvate kinase	1	auto	0	99	MNFSHGTPDDHIGR			0.0119078	1582.71	396.684	1582.69	396.681	4	12	13.1.1.5546.2	32.3698	22129	32.549	0.609885	1.01968	25049	158.27	15611	124.94
28	56.05	56.05	88.91	76.36	71.13	gi|68058040	AAX88293.1	pyruvate kinase	1	auto	0	97.26	MNFSHGTPDDHIGR			0.0119078	1582.71	396.684	1582.69	396.681	4	9	13.1.1.5545.2	32.3372	22129	32.549	0.609885	1.01968	25049	158.27	15611	124.94
28	56.05	56.05	88.91	76.36	71.13	gi|68058040	AAX88293.1	pyruvate kinase	1	auto	0	93.6	MNFSHGTPDDHIGR			0.0088316	1582.7	396.683	1582.69	396.681	4	10	3.1.1.5478.3	32.6619	22580	32.8678	0.561619	1.03316	25691	160.28	14744	121.42
28	56.05	56.05	88.91	76.36	71.13	gi|68058040	AAX88293.1	pyruvate kinase	1	auto	0	92.05	MNFSHGTPDDHIGR			0.0137319	1582.71	396.684	1582.69	396.681	4	10	2.1.1.5873.2	33.4908	9242	33.6272	0.769188	1.46486	10589	102.9	8323	91.23
28	56.05	56.05	88.91	76.36	71.13	gi|68058040	AAX88293.1	pyruvate kinase	1	auto	0	91.1	MNFSHGTPDDHIGR	Label:13C(6)(I)@12		0.00109591	1588.72	398.186	1588.71	398.186	4	9	5.1.1.6266.4	34.0076	289	33.9712	0.951588	7.88797	326	18.06	317	17.8
28	56.05	56.05	88.91	76.36	71.13	gi|68058040	AAX88293.1	pyruvate kinase	1	auto	0	79.59	MNFSHGTPDDHIGR	Label:13C(6)(I)@12		0.016606	1588.73	398.19	1588.71	398.186	4	6	12.1.1.5615.7	33.2626	1468	33.3829	1.58763	4.05037	985	31.38	1598	39.97
28	56.05	56.05	88.91	76.36	71.13	gi|68058040	AAX88293.1	pyruvate kinase	1	auto	0	72.51	MNFSHGTPDDHIGR	Label:13C(6)(I)@12		0.00705161	1588.72	398.188	1588.71	398.186	4	8	10.1.1.6205.6	33.9806	315	33.9386	0.599729	7.15576	514	22.67	315	17.75
28	56.05	56.05	88.91	76.36	71.13	gi|68058040	AAX88293.1	pyruvate kinase	1	auto	0	63.96	MNFSHGTPDDHIGR	Label:13C(6)(I)@12		0.00450393	1588.72	398.187	1588.71	398.186	4	12	13.1.1.5547.2	32.4049	14507	32.549	0.609885	1.01968	25049	158.27	15611	124.94
28	56.05	56.05	88.91	76.36	71.13	gi|68058040	AAX88293.1	pyruvate kinase	1	auto	0	73.05	MPSINVSR	Label:13C(6)(I)@4		-0.00979873	908.475	455.245	908.484	455.25	2	9	3.1.1.5603.2	37.1286	2352	37.4601	0.544081	2.2461	5547	74.48	3084	55.53
28	56.05	56.05	88.91	76.36	71.13	gi|68058040	AAX88293.1	pyruvate kinase	1	auto	0	61.42	MPSINVSR	Label:13C(6)(I)@4		0.0090278	908.494	455.254	908.484	455.25	2	8	8.1.1.6136.3	38.2102	1274	38.416	0.598666	3.36179	2331	48.28	1426	37.76
28	56.05	56.05	88.91	76.36	71.13	gi|68058040	AAX88293.1	pyruvate kinase	1	auto	0	58.19	MPSINVSR			0.00150279	902.466	452.24	902.464	452.239	2	7	3.1.1.5600.6	37.0288	3547	37.355	0.662256	2.59651	3675	60.62	2487	49.87
28	56.05	56.05	88.91	76.36	71.13	gi|68058040	AAX88293.1	pyruvate kinase	1	auto	0	99	TLPQDVVPGDILLLDDGR	Label:13C(6)(I)@11		-0.00713808	1941.04	971.529	1941.05	971.533	2	16	2.1.1.6518.6	75.9062	1931	75.8221	0.979048	3.00788	2210	47.01	2211	47.02
28	56.05	56.05	88.91	76.36	71.13	gi|68058040	AAX88293.1	pyruvate kinase	1	auto	0	99	TLPQDVVPGDILLLDDGR	Label:13C(6)(I)@11		-0.000860182	1941.05	971.533	1941.05	971.533	2	18	3.1.1.6108.5	75.2705	4486	75.4346	0.679263	1.94175	6473	80.45	4493	67.03
28	56.05	56.05	88.91	76.36	71.13	gi|68058040	AAX88293.1	pyruvate kinase	1	auto	0	99	TLPQDVVPGDILLLDDGR	Label:13C(6)(I)@11		-0.0040112	1941.05	971.531	1941.05	971.533	2	17	7.1.1.6495.2	76.7183	639	76.8752	1.68237	6.14425	418.81	20.46	720	26.83
28	56.05	56.05	88.91	76.36	71.13	gi|68058040	AAX88293.1	pyruvate kinase	1	auto	0	99	TLPQDVVPGDILLLDDGR			-0.000396184	1935.03	968.523	1935.03	968.523	2	16	13.1.1.6211.4	75.3416	5236	75.5367	0.722196	2.007	5847	76.47	4315	65.69
28	56.05	56.05	88.91	76.36	71.13	gi|68058040	AAX88293.1	pyruvate kinase	1	auto	0	99	TLPQDVVPGDILLLDDGR	Label:13C(6)(I)@11		-0.00256899	1941.05	971.532	1941.05	971.533	2	16	12.1.1.6206.5	76.3649	696	76.434	1.70141	6.14629	417	20.42	725	26.93
28	56.05	56.05	88.91	76.36	71.13	gi|68058040	AAX88293.1	pyruvate kinase	1	auto	0	99	TLPQDVVPGDILLLDDGR	Label:13C(6)(I)@11		0.00370838	1941.06	971.535	1941.05	971.533	2	10	8.1.1.6671.7	76.0747	1910	76.2126	0.961113	3.08095	2126	46.11	2088	45.69
28	56.05	56.05	88.91	76.36	71.13	gi|68058040	AAX88293.1	pyruvate kinase	1	auto	0	99	TLPQDVVPGDILLLDDGR			-0.000153724	1935.03	968.523	1935.03	968.523	2	14	8.1.1.6674.6	76.4418	2078	76.2126	0.961113	3.08095	2126	46.11	2088	45.69
28	56.05	56.05	88.91	76.36	71.13	gi|68058040	AAX88293.1	pyruvate kinase	1	auto	0	99	TVAILGDLQGPK	Label:13C(6)(I)@4		-0.0155557	1216.7	609.356	1216.71	609.363	2	14	3.1.1.5911.3	54.3394	3628	54.6863	0.490269	1.67841	10635	103.13	5328	72.99
28	56.05	56.05	88.91	76.36	71.13	gi|68058040	AAX88293.1	pyruvate kinase	1	auto	0	99	TVAILGDLQGPK	Label:13C(6)(I)@4		-0.0156499	1216.7	609.356	1216.71	609.363	2	12	5.1.1.6643.7	55.9965	768	56.0885	1.04123	6.22926	500	22.36	532	23.07
28	56.05	56.05	88.91	76.36	71.13	gi|68058040	AAX88293.1	pyruvate kinase	1	auto	0	99	TVAILGDLQGPK			-0.0293981	1210.66	606.339	1210.69	606.353	2	15	7.1.1.6297.2	56.4017	1394	56.477	1.23582	3.47943	1480	38.47	1869	43.23
28	56.05	56.05	88.91	76.36	71.13	gi|68058040	AAX88293.1	pyruvate kinase	1	auto	0	99	TVAILGDLQGPK			-0.0136524	1210.68	606.346	1210.69	606.353	2	15	11.1.1.6300.5	55.6092	485	55.5596	1.93394	5.43149	510.57	22.6	1009	31.76
28	56.05	56.05	88.91	76.36	71.13	gi|68058040	AAX88293.1	pyruvate kinase	1	auto	0	99	TVAILGDLQGPK	Label:13C(6)(I)@4		-0.0203239	1216.69	609.353	1216.71	609.363	2	14	12.1.1.6013.5	55.6474	2078	55.7577	1.25023	3.38056	1560	39.5	1993	44.64
28	56.05	56.05	88.91	76.36	71.13	gi|68058040	AAX88293.1	pyruvate kinase	1	auto	0	99	TVAILGDLQGPK			-0.0302571	1210.66	606.338	1210.69	606.353	2	16	12.1.1.6014.4	55.7049	1451	55.7577	1.25023	3.38056	1560	39.5	1993	44.64
28	56.05	56.05	88.91	76.36	71.13	gi|68058040	AAX88293.1	pyruvate kinase	1	auto	0	99	TVAILGDLQGPK			-0.0152359	1210.68	606.346	1210.69	606.353	2	14	3.1.1.5912.2	54.4159	11767	54.5895	0.41484	1.64716	12380	111.27	5248	72.44
28	56.05	56.05	88.91	76.36	71.13	gi|68058040	AAX88293.1	pyruvate kinase	1	auto	0	99	TVAILGDLQGPK	Label:13C(6)(I)@4		-0.0525387	1216.66	609.337	1216.71	609.363	2	13	4.1.1.6211.4	54.5865	1466	54.6229	1.73883	4.31873	838	28.95	1489	38.59
28	56.05	56.05	88.91	76.36	71.13	gi|68058040	AAX88293.1	pyruvate kinase	1	auto	0	99	TVAILGDLQGPK			-0.0550716	1210.64	606.326	1210.69	606.353	2	11	8.1.1.6472.7	55.068	3775	55.2093	0.658626	1.97151	6395	79.97	4304	65.6
28	56.05	56.05	88.91	76.36	71.13	gi|68058040	AAX88293.1	pyruvate kinase	1	auto	0	99	TVAILGDLQGPK	Label:13C(6)(I)@4		-0.0133759	1216.7	609.357	1216.71	609.363	2	14	7.1.1.6295.5	56.2892	2126	56.3917	1.47171	3.42755	1417	37.64	2131	46.16
28	56.05	56.05	88.91	76.36	71.13	gi|68058040	AAX88293.1	pyruvate kinase	1	auto	0	99	TVAILGDLQGPK			-0.00747811	1210.68	606.35	1210.69	606.353	2	13	5.1.1.6644.6	56.0648	525	56.0885	1.04123	6.22926	500	22.36	532	23.07
28	56.05	56.05	88.91	76.36	71.13	gi|68058040	AAX88293.1	pyruvate kinase	1	auto	0	99	TVAILGDLQGPK	Label:13C(6)(I)@4		-0.0085748	1216.7	609.359	1216.71	609.363	2	13	10.1.1.6583.4	55.622	704	55.5923	1.4725	6.25122	426	20.64	641	25.32
28	56.05	56.05	88.91	76.36	71.13	gi|68058040	AAX88293.1	pyruvate kinase	1	auto	0	99	TVAILGDLQGPK	Label:13C(6)(I)@4		-0.0132933	1216.7	609.357	1216.71	609.363	2	14	20.1.1.4080.3	33.5351	2030	33.5169	0.899235	3.07596	2207	46.98	2028	45.03
28	56.05	56.05	88.91	76.36	71.13	gi|68058040	AAX88293.1	pyruvate kinase	1	auto	0	99	TVAILGDLQGPK	Label:13C(6)(I)@4		-0.00172752	1216.71	609.362	1216.71	609.363	2	11	6.1.1.6662.7	56.7385	768	56.8502	1.80277	6.16413	406.04	20.15	748	27.35
28	56.05	56.05	88.91	76.36	71.13	gi|68058040	AAX88293.1	pyruvate kinase	1	auto	0	99	TVAILGDLQGPK			-0.00415414	1210.69	606.351	1210.69	606.353	2	11	6.1.1.6663.7	56.8457	386	56.8502	1.80277	6.16413	406.04	20.15	748	27.35
28	56.05	56.05	88.91	76.36	71.13	gi|68058040	AAX88293.1	pyruvate kinase	1	auto	0	99	TVAILGDLQGPK	Label:13C(6)(I)@4		-0.0138535	1216.7	609.356	1216.71	609.363	2	12	8.1.1.6473.3	55.0898	4177	55.2093	0.658626	1.97151	6395	79.97	4304	65.6
28	56.05	56.05	88.91	76.36	71.13	gi|68058040	AAX88293.1	pyruvate kinase	1	auto	0	99	TVAILGDLQGPK	Label:13C(6)(I)@4		-0.0689173	1216.64	609.329	1216.71	609.363	2	12	9.1.1.6306.5	54.3982	1386	54.437	1.73782	4.43717	794	28.18	1410	37.55
28	56.05	56.05	88.91	76.36	71.13	gi|68058040	AAX88293.1	pyruvate kinase	1	auto	0	99	TVAILGDLQGPK			-0.0132077	1210.68	606.347	1210.69	606.353	2	12	13.1.1.5997.3	54.0108	10746	54.1935	0.435602	1.69847	11253	106.08	5009	70.77
29	55.58	55.58	87.04	75.69	72.69	gi|68057488	AAX87741.1	trigger factor	1	auto	2	99	AGEQFDIDVTFPAEYHAENLK			-0.0023547	2393.11	798.712	2393.12	798.713	3	14	3.1.1.6016.2	64.3722	7145	64.4568	0.386005	2.06042	8327	91.25	3284.54	57.31
29	55.58	55.58	87.04	75.69	72.69	gi|68057488	AAX87741.1	trigger factor	1	auto	2	99	AMIADIASAYEQPAEVVEYYSK			0.00441877	2447.16	816.728	2447.16	816.726	3	22	3.1.1.6131.3	78.4401	5677	78.5015	0.486059	2.03972	7242	85.1	3597	59.97
29	55.58	55.58	87.04	75.69	72.69	gi|68057488	AAX87741.1	trigger factor	1	auto	2	99	INIAGRPTFAIETFEEGK			-0.000624831	1992.03	665.018	1992.03	665.018	3	14	13.1.1.6063.6	59.5561	1971	59.5735	0.778178	3.11321	2329	48.26	1852	43.03
29	55.58	55.58	87.04	75.69	72.69	gi|68057488	AAX87741.1	trigger factor	1	auto	2	99	KIENMVLPELTDEFVAK		missed K-I@1	-0.0193991	1975.01	659.345	1975.03	659.352	3	16	3.1.1.6044.4	67.4681	2555	67.5056	0.535996	3.07104	2996.23	54.74	1641.08	40.51
29	55.58	55.58	87.04	75.69	72.69	gi|68057488	AAX87741.1	trigger factor	1	auto	2	99	NEELMNNIR	Label:13C(6)(I)@8		0.00182249	1137.56	569.785	1137.55	569.784	2	9	7.1.1.6017.7	40.3045	492	40.309	2.08872	7.62021	253	15.91	540	23.24
29	55.58	55.58	87.04	75.69	72.69	gi|68057488	AAX87741.1	trigger factor	1	auto	2	99	PTFAIETFEEGK		cleaved R-P@N-term	-0.00376648	1367.66	684.836	1367.66	684.838	2	17	3.1.1.5953.6	58.0972	1344	57.9592	1.31259	3.55275	1383	37.19	1855	43.07
29	55.58	55.58	87.04	75.69	72.69	gi|68057488	AAX87741.1	trigger factor	1	auto	2	99	RVAITVPTEIVSK	Label:13C(6)(I)@4; Label:13C(6)(I)@10	missed R-V@1	-0.00246896	1423.88	475.633	1423.88	475.634	3	12	3.1.1.5792.5	45.6863	2222	45.8717	0.559779	2.50856	4367	66.08	2498	49.98
29	55.58	55.58	87.04	75.69	72.69	gi|68057488	AAX87741.1	trigger factor	1	auto	2	99	RVQVGLLFSEVIK		missed R-V@1	-0.00974541	1486.88	496.633	1486.89	496.636	3	9	3.1.1.6011.7	63.9567	1368	63.8706	0.763414	3.6434	1719	41.46	1341	36.62
29	55.58	55.58	87.04	75.69	72.69	gi|68057488	AAX87741.1	trigger factor	1	auto	2	99	SLNIETTQGLER		cleaved M-S@N-term	-0.00417484	1359.7	680.855	1359.7	680.857	2	15	2.1.1.6166.4	44.7694	4544	44.8962	1.1245	2.0446	4474	66.89	5141	71.7
29	55.58	55.58	87.04	75.69	72.69	gi|68057488	AAX87741.1	trigger factor	1	auto	2	99	VAITVPTEIVSK			-0.0114619	1255.73	628.871	1255.74	628.877	2	11	2.1.1.6306.7	53.2744	2798	53.4126	1.54645	2.34913	2959	54.4	4676	68.38
29	55.58	55.58	87.04	75.69	72.69	gi|68057488	AAX87741.1	trigger factor	1	auto	2	99	VEKPTVEITEADIDK			0.00224603	1685.87	562.966	1685.87	562.965	3	16	2.1.1.6141.4	43.5904	3047	43.7006	0.943223	2.41795	3485	59.03	3359	57.96
29	55.58	55.58	87.04	75.69	72.69	gi|68057488	AAX87741.1	trigger factor	1	auto	2	99	VQVGLLFSEVIK			-0.00105328	1330.79	666.4	1330.79	666.4	2	21	3.1.1.6085.6	72.5695	3905	73.0091	0.566612	2.59875	4038	63.55	2338	48.35
29	55.58	55.58	87.04	75.69	72.69	gi|68057488	AAX87741.1	trigger factor	1	auto	2	99	VSSFDEIMNPQA			0.0036512	1336.6	669.308	1336.6	669.306	2	14	3.1.1.6003.2	62.8745	4428	62.9909	0.602098	2.29313	4993	70.66	3072	55.43
29	55.58	55.58	87.04	75.69	72.69	gi|68057488	AAX87741.1	trigger factor	1	auto	1.60206	98.27	MIDVLR			0.00377709	745.419	373.717	745.416	373.715	2	8	13.1.1.5845.2	43.9734	4809	44.0049	0.781588	2.09412	5136	71.67	4102	64.05
29	55.58	55.58	87.04	75.69	72.69	gi|68057488	AAX87741.1	trigger factor	1	auto	0	98.89	AGEQFDIDVTFPAEYHAENLK			-0.00380383	2393.11	798.712	2393.12	798.713	3	12	13.1.1.6110.3	64.0955	7163	64.237	0.382738	2.0675	8320	91.21	3254	57.04
29	55.58	55.58	87.04	75.69	72.69	gi|68057488	AAX87741.1	trigger factor	1	auto	0	97.52	AGEQFDIDVTFPAEYHAENLK	Label:13C(6)(I)@7		-0.000481114	2399.14	800.72	2399.14	800.72	3	7	3.1.1.6015.7	64.3486	3051	64.3544	0.495882	2.03926	7150	84.56	3623.07	60.19
29	55.58	55.58	87.04	75.69	72.69	gi|68057488	AAX87741.1	trigger factor	1	auto	0	99	AMIADIASAYEQPAEVVEYYSK	Label:13C(6)(I)@3; Label:13C(6)(I)@6		-0.00271855	2459.19	1230.6	2459.2	1230.61	2	20	3.1.1.6132.4	78.581	3457	78.4177	0.632652	1.97332	6540	80.87	4228	65.02
29	55.58	55.58	87.04	75.69	72.69	gi|68057488	AAX87741.1	trigger factor	1	auto	0	99	AMIADIASAYEQPAEVVEYYSK			-0.00239159	2447.15	816.725	2447.16	816.726	3	22	13.1.1.6232.4	78.0797	6041	78.1543	0.396404	2.23539	6942	83.32	2812	53.03
29	55.58	55.58	87.04	75.69	72.69	gi|68057488	AAX87741.1	trigger factor	1	auto	0	99	AMIADIASAYEQPAEVVEYYSK	Label:13C(6)(I)@3; Label:13C(6)(I)@6		-0.0115092	2459.19	1230.6	2459.2	1230.61	2	23	13.1.1.6233.2	78.1793	5152	78.1543	0.682407	1.72781	8154	90.3	5686	75.41
29	55.58	55.58	87.04	75.69	72.69	gi|68057488	AAX87741.1	trigger factor	1	auto	0	99	HFFDAVIAEK	Label:13C(6)(I)@7		-0.00570668	1181.61	591.813	1181.62	591.816	2	16	2.1.1.6258.2	50.0458	4312	50.1473	1.05934	2.07111	4485	66.97	4855	69.68
29	55.58	55.58	87.04	75.69	72.69	gi|68057488	AAX87741.1	trigger factor	1	auto	0	99	HFFDAVIAEK			-0.0238332	1175.57	588.794	1175.6	588.806	2	15	3.1.1.5839.5	48.8443	10723	49.0703	0.394702	1.70142	12020	109.64	4848.04	69.63
29	55.58	55.58	87.04	75.69	72.69	gi|68057488	AAX87741.1	trigger factor	1	auto	0	99	HFFDAVIAEK	Label:13C(6)(I)@7		-0.0242746	1181.59	591.804	1181.62	591.816	2	16	3.1.1.5840.5	48.8966	4986	49.122	0.469575	1.66171	11168	105.68	5358.87	73.2
29	55.58	55.58	87.04	75.69	72.69	gi|68057488	AAX87741.1	trigger factor	1	auto	0	99	HFFDAVIAEK	Label:13C(6)(I)@7		-0.00273932	1181.61	591.815	1181.62	591.816	2	16	7.1.1.6216.3	50.8824	1277	50.9611	2.27012	4.75861	632	25.14	1466.08	38.29
29	55.58	55.58	87.04	75.69	72.69	gi|68057488	AAX87741.1	trigger factor	1	auto	0	99	HFFDAVIAEK	Label:13C(6)(I)@7		-0.00484873	1181.61	591.814	1181.62	591.816	2	16	8.1.1.6397.2	49.9354	4280	50.0134	1.06056	2.08336	4430	66.56	4801	69.29
29	55.58	55.58	87.04	75.69	72.69	gi|68057488	AAX87741.1	trigger factor	1	auto	0	99	HFFDAVIAEK	Label:13C(6)(I)@7		-0.00400212	1181.61	591.814	1181.62	591.816	2	17	11.1.1.6248.6	50.2829	651	50.3052	1.48671	6.28273	420	20.49	638.07	25.26
29	55.58	55.58	87.04	75.69	72.69	gi|68057488	AAX87741.1	trigger factor	1	auto	0	99	HFFDAVIAEK			-0.0194598	1175.58	588.796	1175.6	588.806	2	17	13.1.1.5922.4	48.6488	10966	48.9226	0.463111	1.60448	12093	109.97	5722.84	75.65
29	55.58	55.58	87.04	75.69	72.69	gi|68057488	AAX87741.1	trigger factor	1	auto	0	99	HFFDAVIAEK	Label:13C(6)(I)@7		-0.0178342	1181.6	591.807	1181.62	591.816	2	13	13.1.1.5923.7	48.7033	5473	48.9226	0.463111	1.60448	12093	109.97	5722.84	75.65
29	55.58	55.58	87.04	75.69	72.69	gi|68057488	AAX87741.1	trigger factor	1	auto	0	99	HFFDAVIAEK	Label:13C(6)(I)@7		-0.00473943	1181.61	591.814	1181.62	591.816	2	11	6.1.1.6608.7	51.381	707	51.3854	2.21696	6.66976	324	18	734	27.09
29	55.58	55.58	87.04	75.69	72.69	gi|68057488	AAX87741.1	trigger factor	1	auto	0	99	HFFDAVIAEK	Label:13C(6)(I)@7		-0.00293583	1181.61	591.815	1181.62	591.816	2	9	12.1.1.5938.7	50.2917	1397	50.3432	2.28713	4.82245	614	24.78	1435	37.88
29	55.58	55.58	87.04	75.69	72.69	gi|68057488	AAX87741.1	trigger factor	1	auto	0	99	KIENMVLPELTDEFVAK	Label:13C(6)(I)@2	missed K-I@1	-0.0134567	1981.04	661.354	1981.05	661.359	3	15	13.1.1.6143.3	67.43	1393	67.5029	0.533219	3.09209	2965	54.45	1615.56	40.19
29	55.58	55.58	87.04	75.69	72.69	gi|68057488	AAX87741.1	trigger factor	1	auto	0	99	KIENMVLPELTDEFVAK	Label:13C(6)(I)@2	missed K-I@1	-0.0115511	1981.04	661.355	1981.05	661.359	3	14	12.1.1.6153.6	69.0973	896	69.0195	1.1741	4.54919	886	29.77	1063	32.6
29	55.58	55.58	87.04	75.69	72.69	gi|68057488	AAX87741.1	trigger factor	1	auto	0	97.46	KIENMVLPELTDEFVAK	Label:13C(6)(I)@2	missed K-I@1	-0.0117425	1981.04	661.355	1981.05	661.359	3	7	7.1.1.6440.7	69.5788	799	69.3802	1.24466	4.9033	743	27.26	945	30.74
29	55.58	55.58	87.04	75.69	72.69	gi|68057488	AAX87741.1	trigger factor	1	auto	0	92.24	LQGLENIK	Label:13C(6)(I)@7		-0.0238709	919.52	460.767	919.543	460.779	2	8	12.1.1.5739.5	39.4235	669	39.4418	0.770119	4.96825	920	30.33	724	26.91
29	55.58	55.58	87.04	75.69	72.69	gi|68057488	AAX87741.1	trigger factor	1	auto	0	78.99	LQGLENIK			-0.00488583	913.518	457.767	913.523	457.769	2	9	13.1.1.5703.2	38.0076	4302	38.1149	0.90465	2.13856	4552	67.47	4208	64.87
29	55.58	55.58	87.04	75.69	72.69	gi|68057488	AAX87741.1	trigger factor	1	auto	0	67.61	LQGLENIK	Label:13C(6)(I)@7		-0.0147215	919.529	460.772	919.543	460.779	2	8	11.1.1.6100.4	39.0733	553	39.2808	0.740532	5.45227	781	27.95	591	24.31
29	55.58	55.58	87.04	75.69	72.69	gi|68057488	AAX87741.1	trigger factor	1	auto	0	62.81	LQGLENIK	Label:13C(6)(I)@7		-0.0444536	919.499	460.757	919.543	460.779	2	9	3.1.1.5621.2	37.7988	3314	37.7937	1.24512	2.33373	3279	57.26	4172	64.59
29	55.58	55.58	87.04	75.69	72.69	gi|68057488	AAX87741.1	trigger factor	1	auto	0	50.74	LQGLENIK	Label:13C(6)(I)@7		-0.0205009	919.523	460.769	919.543	460.779	2	7	6.1.1.6455.4	39.8697	537	40.0645	0.675443	5.50868	807	28.41	557	23.6
29	55.58	55.58	87.04	75.69	72.69	gi|68057488	AAX87741.1	trigger factor	1	auto	0	95.33	MIDVLR			-0.00201442	745.414	373.714	745.416	373.715	2	7	3.1.1.5727.5	42.0594	9398	42.3743	0.807955	1.49817	9852	99.26	8134	90.19
29	55.58	55.58	87.04	75.69	72.69	gi|68057488	AAX87741.1	trigger factor	1	auto	0	95.04	MIDVLR	Label:13C(6)(I)@2		-0.000635508	751.435	376.725	751.436	376.725	2	7	13.1.1.5803.5	41.9183	8309	42.1971	0.814574	1.49726	9820	99.1	8174	90.41
29	55.58	55.58	87.04	75.69	72.69	gi|68057488	AAX87741.1	trigger factor	1	auto	0	93.44	MIDVLR	Label:13C(6)(I)@2		-0.00128848	751.434	376.724	751.436	376.725	2	7	3.1.1.5765.2	44.022	3768	44.1289	0.77623	2.13256	4971	70.51	3943	62.79
29	55.58	55.58	87.04	75.69	72.69	gi|68057488	AAX87741.1	trigger factor	1	auto	0	89.69	MIDVLR	Label:13C(6)(I)@2		-0.000303669	751.435	376.725	751.436	376.725	2	7	2.1.1.6133.5	43.2637	2466	43.6174	1.05626	2.82902	2407	49.06	2598	50.97
29	55.58	55.58	87.04	75.69	72.69	gi|68057488	AAX87741.1	trigger factor	1	auto	0	88.9	MIDVLR			0.00415018	745.42	373.717	745.416	373.715	2	7	3.1.1.5766.2	44.0791	4530	44.1289	0.77623	2.13256	4971	70.51	3943	62.79
29	55.58	55.58	87.04	75.69	72.69	gi|68057488	AAX87741.1	trigger factor	1	auto	0	64.71	MIDVLR			0.0152336	745.431	373.723	745.416	373.715	2	6	2.1.1.6149.6	43.9765	1646	43.9016	1.04299	3.2463	1839	42.88	1960	44.27
29	55.58	55.58	87.04	75.69	72.69	gi|68057488	AAX87741.1	trigger factor	1	auto	0	62.98	MIDVLR	Label:13C(6)(I)@2		-0.00348576	751.432	376.723	751.436	376.725	2	6	3.1.1.5726.6	42.0206	8103	42.3743	0.807955	1.49817	9852	99.26	8134	90.19
29	55.58	55.58	87.04	75.69	72.69	gi|68057488	AAX87741.1	trigger factor	1	auto	0	99	MIPGFEEGIVGHK	Label:13C(6)(I)@2; Label:13C(6)(I)@9		0.0019579	1424.75	475.925	1424.75	475.925	3	12	2.1.1.6262.3	50.2767	3247	50.3675	0.83207	2.27256	4214	64.92	3583	59.86
29	55.58	55.58	87.04	75.69	72.69	gi|68057488	AAX87741.1	trigger factor	1	auto	0	99	MIPGFEEGIVGHK			0.000977908	1412.71	471.912	1412.71	471.911	3	12	7.1.1.6223.6	51.2824	724	51.2969	2.93436	4.11047	789.39	28.1	2367	48.65
29	55.58	55.58	87.04	75.69	72.69	gi|68057488	AAX87741.1	trigger factor	1	auto	0	99	MIPGFEEGIVGHK			0.00794782	1412.72	471.914	1412.71	471.911	3	12	8.1.1.6401.5	50.15	3945	50.2887	0.729434	2.28289	4493	67.03	3349	57.87
29	55.58	55.58	87.04	75.69	72.69	gi|68057488	AAX87741.1	trigger factor	1	auto	0	99	MIPGFEEGIVGHK			-0.00389249	1412.71	471.91	1412.71	471.911	3	12	13.1.1.5925.3	48.7936	19594	48.9226	0.102906	2.2346	21045	145.07	2213	47.04
29	55.58	55.58	87.04	75.69	72.69	gi|68057488	AAX87741.1	trigger factor	1	auto	0	99	MIPGFEEGIVGHK			0.0118237	1412.72	471.915	1412.71	471.911	3	11	12.1.1.5945.5	50.6977	644	50.72	3.15683	4.22157	735	27.11	2371	48.69
29	55.58	55.58	87.04	75.69	72.69	gi|68057488	AAX87741.1	trigger factor	1	auto	0	99	MIPGFEEGIVGHK	Label:13C(6)(I)@2; Label:13C(6)(I)@9		0.0500275	1424.8	475.941	1424.75	475.925	3	11	11.1.1.6251.5	50.5759	783	50.602	100		0	0	992.62	31.51
29	55.58	55.58	87.04	75.69	72.69	gi|68057488	AAX87741.1	trigger factor	1	auto	0	99	MIPGFEEGIVGHK	Label:13C(6)(I)@2; Label:13C(6)(I)@9		0.010026	1424.76	475.928	1424.75	475.925	3	11	12.1.1.5943.3	50.5458	2249	50.6445	3.21614	4.12071	768	27.71	2524	50.24
29	55.58	55.58	87.04	75.69	72.69	gi|68057488	AAX87741.1	trigger factor	1	auto	0	99	MIPGFEEGIVGHK	Label:13C(6)(I)@2; Label:13C(6)(I)@9		-0.015964	1424.74	475.919	1424.75	475.925	3	11	3.1.1.5843.3	49.037	3603	49.122	0.179318	1.72769	21633	147.08	3964	62.96
29	55.58	55.58	87.04	75.69	72.69	gi|68057488	AAX87741.1	trigger factor	1	auto	0	98.33	MIPGFEEGIVGHK	Label:13C(6)(I)@2; Label:13C(6)(I)@9		0.012891	1424.77	475.929	1424.75	475.925	3	8	6.1.1.6611.7	51.6145	688	51.619	3.70566	7.16409	246.39	15.7	933	30.55
29	55.58	55.58	87.04	75.69	72.69	gi|68057488	AAX87741.1	trigger factor	1	auto	0	97.25	MIPGFEEGIVGHK			-0.0126773	1412.7	471.907	1412.71	471.911	3	7	3.1.1.5842.7	49.0189	22419	49.122	0.179318	1.72769	21633	147.08	3964	62.96
29	55.58	55.58	87.04	75.69	72.69	gi|68057488	AAX87741.1	trigger factor	1	auto	0	97.09	MIPGFEEGIVGHK	Label:13C(6)(I)@2; Label:13C(6)(I)@9		-0.0082667	1424.74	475.922	1424.75	475.925	3	11	13.1.1.5926.6	48.8523	3213	48.8657	0.231707	1.86107	15082	122.81	3571	59.76
29	55.58	55.58	87.04	75.69	72.69	gi|68057488	AAX87741.1	trigger factor	1	auto	0	95.91	MIPGFEEGIVGHK	Label:13C(6)(I)@2; Label:13C(6)(I)@9		0.00793492	1424.76	475.927	1424.75	475.925	3	10	7.1.1.6221.4	51.1468	2117	51.2969	2.93436	4.11047	789.39	28.1	2367	48.65
29	55.58	55.58	87.04	75.69	72.69	gi|68057488	AAX87741.1	trigger factor	1	auto	0	99	NEELMNNIR	Label:13C(6)(I)@8		0.000174813	1137.55	569.784	1137.55	569.784	2	13	12.1.1.5743.5	39.6045	509	39.5332	1.60726	7.13608	316	17.78	519	22.78
29	55.58	55.58	87.04	75.69	72.69	gi|68057488	AAX87741.1	trigger factor	1	auto	0	99	NEELMNNIR	Label:13C(6)(I)@8		0.00204814	1137.56	569.785	1137.55	569.784	2	9	2.1.1.6038.7	39.4931	1518	39.6088	100		0	0	1572	39.65
29	55.58	55.58	87.04	75.69	72.69	gi|68057488	AAX87741.1	trigger factor	1	auto	0	99	NEELMNNIR	Label:13C(6)(I)@8		-0.00537381	1137.55	569.782	1137.55	569.784	2	12	11.1.1.6113.4	39.9217	341	39.8154	1.6989	8.94552	197	14.04	342	18.49
29	55.58	55.58	87.04	75.69	72.69	gi|68057488	AAX87741.1	trigger factor	1	auto	0	99	NEELMNNIR			0.00689475	1131.54	566.778	1131.53	566.774	2	11	13.1.1.5744.3	39.5868	2906	39.1694	0.778108	3.08159	2377	48.75	1890	43.47
29	55.58	55.58	87.04	75.69	72.69	gi|68057488	AAX87741.1	trigger factor	1	auto	0	99	NEELMNNIR	Label:13C(6)(I)@8		0.00374188	1137.56	569.786	1137.55	569.784	2	11	8.1.1.6171.4	39.4988	1814	39.7128	100		0	0	1583	39.79
29	55.58	55.58	87.04	75.69	72.69	gi|68057488	AAX87741.1	trigger factor	1	auto	0	98.81	NEELMNNIR	Label:13C(6)(I)@8		-0.00808059	1137.55	569.78	1137.55	569.784	2	11	13.1.1.5710.2	38.2706	3165	38.6104	0.420035	2.0461	7954	89.19	3414	58.43
29	55.58	55.58	87.04	75.69	72.69	gi|68057488	AAX87741.1	trigger factor	1	auto	0	97.59	NEELMNNIR	Label:13C(6)(I)@8		-0.00680309	1137.55	569.781	1137.55	569.784	2	10	6.1.1.6466.5	40.6617	376	40.6933	1.65244	8.87742	202	14.21	341.09	18.47
29	55.58	55.58	87.04	75.69	72.69	gi|68057488	AAX87741.1	trigger factor	1	auto	0	96.8	NEELMNNIR	Label:13C(6)(I)@8		-0.00863816	1137.55	569.78	1137.55	569.784	2	10	3.1.1.5635.6	38.3536	2285	38.6578	0.36647	2.418	6278	79.23	2351	48.49
29	55.58	55.58	87.04	75.69	72.69	gi|68057488	AAX87741.1	trigger factor	1	auto	0	99	RVAITVPTEIVSK	Label:13C(6)(I)@4; Label:13C(6)(I)@10	missed R-V@1	0.0042401	1423.88	475.635	1423.88	475.634	3	11	13.1.1.5874.3	45.6195	2719	45.7982	0.51064	2.33142	5366	73.25	2800	52.92
29	55.58	55.58	87.04	75.69	72.69	gi|68057488	AAX87741.1	trigger factor	1	auto	0	98.02	RVAITVPTEIVSK	Label:13C(6)(I)@4; Label:13C(6)(I)@10	missed R-V@1	-0.0716313	1423.81	712.912	1423.88	712.947	2	11	2.1.1.6208.4	47.1041	641	47.1475	2.57956	6.08477	372.54	19.3	982	31.34
29	55.58	55.58	87.04	75.69	72.69	gi|68057488	AAX87741.1	trigger factor	1	auto	0	99	RVQVGLLFSEVIK		missed R-V@1	-0.00615265	1486.88	496.634	1486.89	496.636	3	14	13.1.1.6104.6	63.5683	1579	63.6834	0.744105	3.46537	1928	43.91	1466	38.29
29	55.58	55.58	87.04	75.69	72.69	gi|68057488	AAX87741.1	trigger factor	1	auto	0	99	RVQVGLLFSEVIK	Label:13C(6)(I)@12	missed R-V@1	0.00694887	1492.91	498.645	1492.91	498.643	3	13	13.1.1.6106.5	63.7527	1375	63.6834	0.744105	3.46537	1928	43.91	1466	38.29
29	55.58	55.58	87.04	75.69	72.69	gi|68057488	AAX87741.1	trigger factor	1	auto	0	99	SLNIETTQGLER	Label:13C(6)(I)@4	cleaved M-S@N-term	-0.00110106	1365.72	683.866	1365.72	683.867	2	13	2.1.1.6165.7	44.7461	4661	44.8962	1.1245	2.0446	4474	66.89	5141	71.7
29	55.58	55.58	87.04	75.69	72.69	gi|68057488	AAX87741.1	trigger factor	1	auto	0	99	SLNIETTQGLER	Label:13C(6)(I)@4	cleaved M-S@N-term	-0.0133444	1365.71	683.86	1365.72	683.867	2	15	3.1.1.5759.4	43.7126	8915	43.8673	0.476051	1.27257	18869	137.36	9179	95.81
29	55.58	55.58	87.04	75.69	72.69	gi|68057488	AAX87741.1	trigger factor	1	auto	0	99	SLNIETTQGLER	Label:13C(6)(I)@4	cleaved M-S@N-term	-0.00397067	1365.72	683.865	1365.72	683.867	2	14	4.1.1.6043.3	44.3582	1707	44.3849	1.50268	3.78284	1154	33.97	1772	42.1
29	55.58	55.58	87.04	75.69	72.69	gi|68057488	AAX87741.1	trigger factor	1	auto	0	99	SLNIETTQGLER		cleaved M-S@N-term	-0.00433038	1359.7	680.855	1359.7	680.857	2	15	4.1.1.6045.6	44.4625	1148	44.3443	1.81301	3.57053	1208	34.76	2238	47.31
29	55.58	55.58	87.04	75.69	72.69	gi|68057488	AAX87741.1	trigger factor	1	auto	0	99	SLNIETTQGLER	Label:13C(6)(I)@4	cleaved M-S@N-term	0.000362067	1365.72	683.867	1365.72	683.867	2	16	7.1.1.6125.3	45.4743	2079	45.6489	2.78392	4.14723	786	28.04	2236	47.29
29	55.58	55.58	87.04	75.69	72.69	gi|68057488	AAX87741.1	trigger factor	1	auto	0	99	SLNIETTQGLER		cleaved M-S@N-term	-0.000158003	1359.7	680.857	1359.7	680.857	2	18	7.1.1.6127.4	45.6135	914	45.6489	2.78392	4.14723	786	28.04	2236	47.29
29	55.58	55.58	87.04	75.69	72.69	gi|68057488	AAX87741.1	trigger factor	1	auto	0	99	SLNIETTQGLER	Label:13C(6)(I)@4	cleaved M-S@N-term	0.00292283	1365.72	683.869	1365.72	683.867	2	15	8.1.1.6300.5	44.6551	5069	44.8281	1.13135	2.05693	4408	66.39	5096	71.39
29	55.58	55.58	87.04	75.69	72.69	gi|68057488	AAX87741.1	trigger factor	1	auto	0	99	SLNIETTQGLER	Label:13C(6)(I)@4	cleaved M-S@N-term	-0.00314674	1365.72	683.865	1365.72	683.867	2	15	9.1.1.6145.6	44.4072	1511	44.3783	1.53131	4.02657	1011	31.8	1582	39.77
29	55.58	55.58	87.04	75.69	72.69	gi|68057488	AAX87741.1	trigger factor	1	auto	0	99	SLNIETTQGLER	Label:13C(6)(I)@4	cleaved M-S@N-term	-0.00612631	1365.71	683.864	1365.72	683.867	2	17	11.1.1.6183.4	44.911	1008	44.9599	2.81278	6.45518	323.56	17.99	930	30.5
29	55.58	55.58	87.04	75.69	72.69	gi|68057488	AAX87741.1	trigger factor	1	auto	0	99	SLNIETTQGLER		cleaved M-S@N-term	-0.0033619	1359.7	680.855	1359.7	680.857	2	17	12.1.1.5853.4	45.1694	944	45.2071	2.52933	3.79479	963	31.03	2489	49.89
29	55.58	55.58	87.04	75.69	72.69	gi|68057488	AAX87741.1	trigger factor	1	auto	0	99	SLNIETTQGLER	Label:13C(6)(I)@4	cleaved M-S@N-term	-0.00347704	1365.72	683.865	1365.72	683.867	2	15	26.1.1.3500.5	27.2503	1489	27.4023	7.06711	5.54818	370	19.24	2672	51.69
29	55.58	55.58	87.04	75.69	72.69	gi|68057488	AAX87741.1	trigger factor	1	auto	0	99	SLNIETTQGLER		cleaved M-S@N-term	-0.0126567	1359.69	680.851	1359.7	680.857	2	15	3.1.1.5760.3	43.7613	21365	43.908	0.401198	1.30001	20350	142.65	8342.88	91.34
29	55.58	55.58	87.04	75.69	72.69	gi|68057488	AAX87741.1	trigger factor	1	auto	0	99	SLNIETTQGLER	Label:13C(6)(I)@4	cleaved M-S@N-term	-0.00173005	1365.72	683.866	1365.72	683.867	2	14	12.1.1.5851.3	45.0344	2322	45.2071	2.52933	3.79479	963	31.03	2489	49.89
29	55.58	55.58	87.04	75.69	72.69	gi|68057488	AAX87741.1	trigger factor	1	auto	0	99	SLNIETTQGLER	Label:13C(6)(I)@4	cleaved M-S@N-term	-0.0126987	1365.71	683.861	1365.72	683.867	2	14	13.1.1.5837.4	43.5442	9185	43.6497	0.557074	1.34015	15350	123.9	8738.04	93.48
29	55.58	55.58	87.04	75.69	72.69	gi|68057488	AAX87741.1	trigger factor	1	auto	0	99	SLNIETTQGLER	Label:13C(6)(I)@4	cleaved M-S@N-term	-0.00132801	1365.72	683.866	1365.72	683.867	2	14	5.1.1.6479.2	45.112	1051	45.2242	1.52811	5.08645	634	25.18	990	31.46
29	55.58	55.58	87.04	75.69	72.69	gi|68057488	AAX87741.1	trigger factor	1	auto	0	99	SLNIETTQGLER		cleaved M-S@N-term	0.000157319	1359.7	680.857	1359.7	680.857	2	14	8.1.1.6301.3	44.6942	4224	44.8281	1.13135	2.05693	4408	66.39	5096	71.39
29	55.58	55.58	87.04	75.69	72.69	gi|68057488	AAX87741.1	trigger factor	1	auto	0	99	SLNIETTQGLER		cleaved M-S@N-term	-0.00267203	1359.7	680.856	1359.7	680.857	2	14	9.1.1.6146.6	44.4493	1081	44.4169	1.36884	3.89375	1131	33.63	1582	39.77
29	55.58	55.58	87.04	75.69	72.69	gi|68057488	AAX87741.1	trigger factor	1	auto	0	99	SLNIETTQGLER		cleaved M-S@N-term	-0.00670401	1359.69	680.854	1359.7	680.857	2	13	5.1.1.6480.6	45.2126	720	45.2242	1.52811	5.08645	634	25.18	990	31.46
29	55.58	55.58	87.04	75.69	72.69	gi|68057488	AAX87741.1	trigger factor	1	auto	0	99	SLNIETTQGLER	Label:13C(6)(I)@4	cleaved M-S@N-term	-0.00941091	1365.71	683.862	1365.72	683.867	2	16	6.1.1.6542.4	46.0597	1042	46.0953	2.80288	6.24413	346	18.6	991	31.48
29	55.58	55.58	87.04	75.69	72.69	gi|68057488	AAX87741.1	trigger factor	1	auto	0	99	SLNIETTQGLER		cleaved M-S@N-term	-0.00780837	1359.69	680.853	1359.7	680.857	2	14	6.1.1.6543.6	46.1747	382	46.0953	2.80288	6.24413	346	18.6	991	31.48
29	55.58	55.58	87.04	75.69	72.69	gi|68057488	AAX87741.1	trigger factor	1	auto	0	99	SLNIETTQGLER		cleaved M-S@N-term	-0.0041226	1359.7	680.855	1359.7	680.857	2	14	10.1.1.6417.6	44.9155	632	44.9775	1.27175	5.13489	671	25.9	872	29.53
29	55.58	55.58	87.04	75.69	72.69	gi|68057488	AAX87741.1	trigger factor	1	auto	0	99	SLNIETTQGLER	Label:13C(6)(I)@4	cleaved M-S@N-term	-0.0094833	1365.71	683.862	1365.72	683.867	2	14	18.1.1.3921.6	28.8333	774	28.7895	1.97446	6.13672	397	19.92	801	28.3
29	55.58	55.58	87.04	75.69	72.69	gi|68057488	AAX87741.1	trigger factor	1	auto	0	99	SLNIETTQGLER	Label:13C(6)(I)@4	cleaved M-S@N-term	-0.00104277	1365.72	683.866	1365.72	683.867	2	13	10.1.1.6416.6	44.8709	1070	44.9313	1.47959	4.9793	670	25.88	1013	31.83
29	55.58	55.58	87.04	75.69	72.69	gi|68057488	AAX87741.1	trigger factor	1	auto	0	99	SLNIETTQGLER		cleaved M-S@N-term	-0.00455648	1359.69	680.855	1359.7	680.857	2	13	11.1.1.6184.6	45.0222	368	45.0324	2.36246	6.58738	326	18.06	787	28.05
29	55.58	55.58	87.04	75.69	72.69	gi|68057488	AAX87741.1	trigger factor	1	auto	0	99	SLNIETTQGLER		cleaved M-S@N-term	-0.00176496	1359.7	680.856	1359.7	680.857	2	13	15.1.1.3912.7	28.9283	953	28.8718	1.51941	4.07922	988	31.43	1534	39.17
29	55.58	55.58	87.04	75.69	72.69	gi|68057488	AAX87741.1	trigger factor	1	auto	0	99	VAITVPTEIVSK			-0.0103309	1255.73	628.871	1255.74	628.877	2	14	3.1.1.5888.2	52.4384	13481	52.7073	0.293643	1.74563	14217	119.24	4266	65.31
29	55.58	55.58	87.04	75.69	72.69	gi|68057488	AAX87741.1	trigger factor	1	auto	0	99	VAITVPTEIVSK			-0.0268539	1255.71	628.863	1255.74	628.877	2	14	5.1.1.6621.4	54.2574	875	54.3127	1.71939	4.6817	716	26.76	1258	35.47
29	55.58	55.58	87.04	75.69	72.69	gi|68057488	AAX87741.1	trigger factor	1	auto	0	99	VAITVPTEIVSK			-0.00663295	1255.73	628.873	1255.74	628.877	2	14	8.1.1.6448.6	53.1849	3240	53.3088	1.70393	2.24703	3118	55.84	5429	73.68
29	55.58	55.58	87.04	75.69	72.69	gi|68057488	AAX87741.1	trigger factor	1	auto	0	99	VAITVPTEIVSK	Label:13C(6)(I)@3; Label:13C(6)(I)@9		-0.016587	1267.76	634.889	1267.78	634.897	2	10	3.1.1.5887.7	52.4258	4163	52.514	0.479323	1.85125	8875	94.21	4347	65.93
29	55.58	55.58	87.04	75.69	72.69	gi|68057488	AAX87741.1	trigger factor	1	auto	0	99	VAITVPTEIVSK			-0.0137908	1255.73	628.87	1255.74	628.877	2	14	13.1.1.5973.2	52.1937	16414	52.4706	0.267017	1.68965	16342	127.84	4459	66.78
29	55.58	55.58	87.04	75.69	72.69	gi|68057488	AAX87741.1	trigger factor	1	auto	0	99	VAITVPTEIVSK	Label:13C(6)(I)@3; Label:13C(6)(I)@9		-0.0233718	1267.76	634.885	1267.78	634.897	2	14	12.1.1.5991.3	53.8941	2260	53.942	2.74722	4.2753	742	27.24	2083	45.64
29	55.58	55.58	87.04	75.69	72.69	gi|68057488	AAX87741.1	trigger factor	1	auto	0	99	VAITVPTEIVSK			-0.00382646	1255.74	628.875	1255.74	628.877	2	14	10.1.1.6557.4	53.6415	668	53.6915	1.43104	4.63726	783	27.98	1145	33.84
29	55.58	55.58	87.04	75.69	72.69	gi|68057488	AAX87741.1	trigger factor	1	auto	0	99	VAITVPTEIVSK	Label:13C(6)(I)@3; Label:13C(6)(I)@9		-0.0135362	1267.77	634.89	1267.78	634.897	2	13	5.1.1.6620.5	54.2013	1255	54.3127	1.71939	4.6817	716	26.76	1258	35.47
29	55.58	55.58	87.04	75.69	72.69	gi|68057488	AAX87741.1	trigger factor	1	auto	0	99	VAITVPTEIVSK	Label:13C(6)(I)@3; Label:13C(6)(I)@9		-0.0236895	1267.76	634.885	1267.78	634.897	2	14	11.1.1.6283.3	53.6662	1279	53.6264	3.36305	6.17049	339	18.41	1165	34.13
29	55.58	55.58	87.04	75.69	72.69	gi|68057488	AAX87741.1	trigger factor	1	auto	0	99	VAITVPTEIVSK	Label:13C(6)(I)@3; Label:13C(6)(I)@9		-0.0277481	1267.75	634.883	1267.78	634.897	2	13	6.1.1.6645.6	54.8397	1057	54.859	3.62731	7.245	242	15.56	897	29.95
29	55.58	55.58	87.04	75.69	72.69	gi|68057488	AAX87741.1	trigger factor	1	auto	0	99	VAITVPTEIVSK	Label:13C(6)(I)@3; Label:13C(6)(I)@9		-0.0388203	1267.74	634.877	1267.78	634.897	2	12	8.1.1.6449.2	53.2328	3761	53.3088	1.68729	2.25108	3118	55.84	5376	73.32
29	55.58	55.58	87.04	75.69	72.69	gi|68057488	AAX87741.1	trigger factor	1	auto	0	98.73	VAITVPTEIVSK	Label:13C(6)(I)@3; Label:13C(6)(I)@9		-0.0164641	1267.76	634.889	1267.78	634.897	2	11	10.1.1.6556.5	53.5854	1109	53.6915	1.43104	4.63726	783	27.98	1145	33.84
29	55.58	55.58	87.04	75.69	72.69	gi|68057488	AAX87741.1	trigger factor	1	auto	0	95.19	VAITVPTEIVSK	Label:13C(6)(I)@3; Label:13C(6)(I)@9		-0.0215227	1267.76	634.886	1267.78	634.897	2	10	6.1.1.6644.6	54.7688	1057	54.859	3.62731	7.245	242	15.56	897	29.95
29	55.58	55.58	87.04	75.69	72.69	gi|68057488	AAX87741.1	trigger factor	1	auto	0	99	VEKPTVEITEADIDK			-0.0105695	1685.86	562.961	1685.87	562.965	3	15	3.1.1.5734.2	42.4436	9038	42.5614	0.231394	2.33422	9596	97.96	2269	47.63
29	55.58	55.58	87.04	75.69	72.69	gi|68057488	AAX87741.1	trigger factor	1	auto	0	99	VEKPTVEITEADIDK			-0.0120365	1685.86	562.961	1685.87	562.965	3	16	13.1.1.5811.3	42.3122	8040	42.42	0.219754	2.51714	8608	92.78	1933	43.97
29	55.58	55.58	87.04	75.69	72.69	gi|68057488	AAX87741.1	trigger factor	1	auto	0	99	VEKPTVEITEADIDK	Label:13C(6)(I)@8; Label:13C(6)(I)@13		-0.0111038	1697.9	566.974	1697.91	566.978	3	13	13.1.1.5816.7	42.5372	2788	42.6732	0.304737	2.1007	9544	97.69	2972	54.52
29	55.58	55.58	87.04	75.69	72.69	gi|68057488	AAX87741.1	trigger factor	1	auto	0	99	VEKPTVEITEADIDK	Label:13C(6)(I)@8; Label:13C(6)(I)@13		-0.0135873	1697.9	566.974	1697.91	566.978	3	14	3.1.1.5739.4	42.6607	2836	42.5196	0.320464	2.13094	8926	94.48	2923	54.06
29	55.58	55.58	87.04	75.69	72.69	gi|68057488	AAX87741.1	trigger factor	1	auto	0	99	VEKPTVEITEADIDK	Label:13C(6)(I)@8; Label:13C(6)(I)@13		0.00595938	1697.92	566.98	1697.91	566.978	3	14	7.1.1.6104.3	44.3978	1549	44.3869	1.94772	4.26714	825	28.72	1642	40.52
29	55.58	55.58	87.04	75.69	72.69	gi|68057488	AAX87741.1	trigger factor	1	auto	0	99	VEKPTVEITEADIDK	Label:13C(6)(I)@8; Label:13C(6)(I)@13		0.000461665	1697.91	566.978	1697.91	566.978	3	13	2.1.1.6140.5	43.558	3181	43.6575	0.982437	2.45198	3320	57.62	3333	57.73
29	55.58	55.58	87.04	75.69	72.69	gi|68057488	AAX87741.1	trigger factor	1	auto	0	99	VEKPTVEITEADIDK	Label:13C(6)(I)@8; Label:13C(6)(I)@13		-0.00203486	1697.91	566.977	1697.91	566.978	3	13	8.1.1.6276.3	43.5742	3182	43.6864	0.927356	2.38627	3609	60.07	3420	58.48
29	55.58	55.58	87.04	75.69	72.69	gi|68057488	AAX87741.1	trigger factor	1	auto	0	99	VEKPTVEITEADIDK	Label:13C(6)(I)@8; Label:13C(6)(I)@13		0.00676269	1697.92	566.98	1697.91	566.978	3	13	12.1.1.5830.2	43.9303	1528	43.9238	1.86675	4.27737	833	28.86	1589	39.86
29	55.58	55.58	87.04	75.69	72.69	gi|68057488	AAX87741.1	trigger factor	1	auto	0	99	VEKPTVEITEADIDK	Label:13C(6)(I)@8; Label:13C(6)(I)@13		0.00288386	1697.92	566.979	1697.91	566.978	3	14	11.1.1.6169.2	43.9019	829	43.9687	2.60139	6.20792	357	18.89	949	30.81
29	55.58	55.58	87.04	75.69	72.69	gi|68057488	AAX87741.1	trigger factor	1	auto	0	99	VEKPTVEITEADIDK	Label:13C(6)(I)@8; Label:13C(6)(I)@13		0.00407016	1697.92	566.98	1697.91	566.978	3	14	6.1.1.6526.5	44.8693	759	44.9837	3.21888	7.34176	242	15.56	796	28.21
29	55.58	55.58	87.04	75.69	72.69	gi|68057488	AAX87741.1	trigger factor	1	auto	0	99	VEKPTVEITEADIDK	Label:13C(6)(I)@8; Label:13C(6)(I)@13		0.00288386	1697.92	566.979	1697.91	566.978	3	13	11.1.1.6168.2	43.8336	829	43.9687	2.60139	6.20792	357	18.89	949	30.81
29	55.58	55.58	87.04	75.69	72.69	gi|68057488	AAX87741.1	trigger factor	1	auto	0	99	VEKPTVEITEADIDK	Label:13C(6)(I)@8; Label:13C(6)(I)@13		-0.00203486	1697.91	566.977	1697.91	566.978	3	12	8.1.1.6275.6	43.5488	3182	43.6864	0.927356	2.38627	3609	60.07	3420	58.48
29	55.58	55.58	87.04	75.69	72.69	gi|68057488	AAX87741.1	trigger factor	1	auto	0	99	VQVGLLFSEVIK			-0.00368623	1330.78	666.398	1330.79	666.4	2	18	13.1.1.6186.5	72.5002	4338	73.0305	0.584501	2.42189	4559	67.52	2723	52.18
29	55.58	55.58	87.04	75.69	72.69	gi|68057488	AAX87741.1	trigger factor	1	auto	0	99	VSSFDEIMNPQA			0.00516575	1336.6	669.308	1336.6	669.306	2	13	13.1.1.6095.2	62.4959	4311	62.6613	0.670301	2.352	4447	66.69	3046	55.19
4	100.45	100.45	96.1	90.71	87.17	gi|68057603	AAX87856.1	phosphoenolpyruvate carboxykinase	1	auto	2	99	ALPGVDSAILDPR	Label:13C(6)(I)@9		-0.00860965	1328.73	665.373	1328.74	665.377	2	17	1.1.1.3771.3	35.4454	3892	35.5488	2.33091	2.97888	1600	40	3811	61.73
4	100.45	100.45	96.1	90.71	87.17	gi|68057603	AAX87856.1	phosphoenolpyruvate carboxykinase	1	auto	2	99	DGDVAIFFGLSGTGK			-0.00744582	1482.73	742.371	1482.74	742.375	2	21	2.1.1.6504.2	74.0554	12111	74.5724	0.438506	1.57639	13004	114.04	5827	76.33
4	100.45	100.45	96.1	90.71	87.17	gi|68057603	AAX87856.1	phosphoenolpyruvate carboxykinase	1	auto	2	99	DKYIVLDEK		missed K-Y@2	0.00224543	1121.6	561.807	1121.6	561.806	2	11	7.1.1.5997.7	39.3346	1424	38.8559	1.59511	3.33107	1454	38.13	2370	48.68
4	100.45	100.45	96.1	90.71	87.17	gi|68057603	AAX87856.1	phosphoenolpyruvate carboxykinase	1	auto	2	99	GITEPTPTFSACFGAAFLTLHPTQYAEVLVK	Carbamidomethyl(C)@12		-0.000821405	3365.7	1122.91	3365.7	1122.91	3	17	5.1.1.7165.4	84.3888	258	84.3288	1.04244	6.84657	413.63	20.34	440.61	20.99
4	100.45	100.45	96.1	90.71	87.17	gi|68057603	AAX87856.1	phosphoenolpyruvate carboxykinase	1	auto	2	99	GTLTTTGAVAVDTGIFTGR			-0.0307937	1836.93	919.471	1836.96	919.486	2	17	2.1.1.6527.6	77.1236	1930	76.8681	1.67552	2.64063	2272	47.67	3890	62.37
4	100.45	100.45	96.1	90.71	87.17	gi|68057603	AAX87856.1	phosphoenolpyruvate carboxykinase	1	auto	2	99	IQLIGGTWYGGEMK			-0.0282712	1551.75	776.881	1551.78	776.895	2	16	2.1.1.6421.3	63.65	17520	63.692	0.184064	1.83204	18821	137.19	3540	59.5
4	100.45	100.45	96.1	90.71	87.17	gi|68057603	AAX87856.1	phosphoenolpyruvate carboxykinase	1	auto	2	99	IVTEVAWQAHFVK	Label:13C(6)(I)@1		-0.0078269	1532.84	767.426	1532.84	767.43	2	19	2.1.1.6289.4	52.0232	4672	52.0499	0.585995	1.78499	8380	91.54	5018	70.84
4	100.45	100.45	96.1	90.71	87.17	gi|68057603	AAX87856.1	phosphoenolpyruvate carboxykinase	1	auto	2	99	NMFIRPTEEQLK			-0.0108928	1504.76	753.387	1504.77	753.393	2	17	2.1.1.6125.5	42.9271	29517	43.0704	0.302121	1.20497	29196	170.87	9013.56	94.94
4	100.45	100.45	96.1	90.71	87.17	gi|68057603	AAX87856.1	phosphoenolpyruvate carboxykinase	1	auto	2	99	VSYPIYHIDNIVKPVSR	Label:13C(6)(I)@5; Label:13C(6)(I)@8; Label:13C(6)(I)@11		-0.00389912	2017.15	1009.58	2017.15	1009.58	2	18	2.1.1.6304.6	53.1295	3739	52.7949	0.529278	2.02488	6948	83.35	3757.82	61.3
4	100.45	100.45	96.1	90.71	87.17	gi|68057603	AAX87856.1	phosphoenolpyruvate carboxykinase	1	auto	0	99	AEMGELPIFNLAIPK			-0.0120094	1641.87	821.941	1641.88	821.947	2	17	3.1.1.6149.2	81.0048	42554	80.9961	0.0637396	1.95479	42791	206.86	2787.11	52.79
4	100.45	100.45	96.1	90.71	87.17	gi|68057603	AAX87856.1	phosphoenolpyruvate carboxykinase	1	auto	0	99	AEMGELPIFNLAIPK	Label:13C(6)(I)@8; Label:13C(6)(I)@13		-0.00263995	1653.92	827.966	1653.92	827.967	2	17	7.1.1.6528.2	81.8681	5856	82.3276	1.82954	2.05121	3648	60.4	6820.09	82.58
4	100.45	100.45	96.1	90.71	87.17	gi|68057603	AAX87856.1	phosphoenolpyruvate carboxykinase	1	auto	0	99	AEMGELPIFNLAIPK			0.000590743	1641.88	821.948	1641.88	821.947	2	19	7.1.1.6529.2	82.0694	3194	82.3276	1.82954	2.05121	3648	60.4	6820.09	82.58
4	100.45	100.45	96.1	90.71	87.17	gi|68057603	AAX87856.1	phosphoenolpyruvate carboxykinase	1	auto	0	99	AEMGELPIFNLAIPK			-0.0424125	1641.84	821.926	1641.88	821.947	2	18	8.1.1.6703.3	80.6391	11696	80.8042	0.17479	2.21842	13409	115.8	2395	48.94
4	100.45	100.45	96.1	90.71	87.17	gi|68057603	AAX87856.1	phosphoenolpyruvate carboxykinase	1	auto	0	99	AEMGELPIFNLAIPK	Label:13C(6)(I)@8; Label:13C(6)(I)@13		0.000591479	1653.92	827.968	1653.92	827.967	2	15	8.1.1.6948.2	115.798	274	115.754	0.821454	7.47691	392	19.8	329.05	18.14
4	100.45	100.45	96.1	90.71	87.17	gi|68057603	AAX87856.1	phosphoenolpyruvate carboxykinase	1	auto	0	99	AEMGELPIFNLAIPK	Label:13C(6)(I)@8; Label:13C(6)(I)@13		0.00561815	1653.93	827.97	1653.92	827.967	2	21	12.1.1.6236.3	81.1961	6124	81.5091	1.98921	2.29009	2845	53.34	5783.04	76.05
4	100.45	100.45	96.1	90.71	87.17	gi|68057603	AAX87856.1	phosphoenolpyruvate carboxykinase	1	auto	0	99	AEMGELPIFNLAIPK			0.00662882	1641.89	821.951	1641.88	821.947	2	17	12.1.1.6237.2	81.3717	2921	81.7122	1.70999	2.27263	3044	55.17	5319	72.93
4	100.45	100.45	96.1	90.71	87.17	gi|68057603	AAX87856.1	phosphoenolpyruvate carboxykinase	1	auto	0	99	AEMGELPIFNLAIPK			-0.034954	1641.85	821.93	1641.88	821.947	2	11	2.1.1.6549.7	80.5617	11230	80.6555	0.186526	2.21703	12707	112.73	2422	49.21
4	100.45	100.45	96.1	90.71	87.17	gi|68057603	AAX87856.1	phosphoenolpyruvate carboxykinase	1	auto	0	99	AEMGELPIFNLAIPK			-0.00260535	1641.88	821.946	1641.88	821.947	2	14	2.1.1.6572.3	84.2748	989	84.2117	0.682783	4.3819	1267	35.59	884	29.73
4	100.45	100.45	96.1	90.71	87.17	gi|68057603	AAX87856.1	phosphoenolpyruvate carboxykinase	1	auto	0	99	AEMGELPIFNLAIPK			-0.00101844	1641.88	821.947	1641.88	821.947	2	13	2.1.1.6709.3	108.479	272	108.484	0.700314	8.6549	320	17.89	229	15.13
4	100.45	100.45	96.1	90.71	87.17	gi|68057603	AAX87856.1	phosphoenolpyruvate carboxykinase	1	auto	0	99	AEMGELPIFNLAIPK			-0.00431434	1641.88	821.945	1641.88	821.947	2	13	2.1.1.6730.2	110.517	289	110.479	0.84923	8.54274	295	17.18	256	16
4	100.45	100.45	96.1	90.71	87.17	gi|68057603	AAX87856.1	phosphoenolpyruvate carboxykinase	1	auto	0	99	AEMGELPIFNLAIPK			0.00386438	1641.88	821.949	1641.88	821.947	2	14	2.1.1.6840.2	114.546	293	114.462	0.588733	8.43712	374	19.34	225	15
4	100.45	100.45	96.1	90.71	87.17	gi|68057603	AAX87856.1	phosphoenolpyruvate carboxykinase	1	auto	0	99	AEMGELPIFNLAIPK			0.00789271	1641.89	821.951	1641.88	821.947	2	14	2.1.1.6905.2	116.612	281	116.574	0.712306	8.48277	330	18.17	240.2	15.5
4	100.45	100.45	96.1	90.71	87.17	gi|68057603	AAX87856.1	phosphoenolpyruvate carboxykinase	1	auto	0	99	AEMGELPIFNLAIPK			-0.00701245	1641.87	821.944	1641.88	821.947	2	15	8.1.1.6726.6	84.4498	923	84.2832	0.886736	4.63278	980	31.3	888	29.8
4	100.45	100.45	96.1	90.71	87.17	gi|68057603	AAX87856.1	phosphoenolpyruvate carboxykinase	1	auto	0	99	AEMGELPIFNLAIPK			-0.00542555	1641.87	821.945	1641.88	821.947	2	14	8.1.1.6898.3	113.38	424	113.427	0.681356	6.93278	507	22.52	353	18.79
4	100.45	100.45	96.1	90.71	87.17	gi|68057603	AAX87856.1	phosphoenolpyruvate carboxykinase	1	auto	0	99	AEMGELPIFNLAIPK			-0.0238513	1641.86	821.935	1641.88	821.947	2	16	13.1.1.6252.2	80.7632	13268	80.3066	0.204143	1.96598	14990	122.43	3127	55.92
4	100.45	100.45	96.1	90.71	87.17	gi|68057603	AAX87856.1	phosphoenolpyruvate carboxykinase	1	auto	0	99	AEMGELPIFNLAIPK			0.00532302	1641.89	821.95	1641.88	821.947	2	15	13.1.1.6458.4	118.301	307	118.393	0.542902	8.43234	394	19.85	218.58	14.78
4	100.45	100.45	96.1	90.71	87.17	gi|68057603	AAX87856.1	phosphoenolpyruvate carboxykinase	1	auto	0	99	AEMGELPIFNLAIPK	Label:13C(6)(I)@8; Label:13C(6)(I)@13		-0.008841	1653.91	827.963	1653.92	827.967	2	14	4.1.1.6454.5	81.2095	2612	81.6369	0.752714	2.45336	3821	61.81	2939	54.21
4	100.45	100.45	96.1	90.71	87.17	gi|68057603	AAX87856.1	phosphoenolpyruvate carboxykinase	1	auto	0	99	AEMGELPIFNLAIPK	Label:13C(6)(I)@8; Label:13C(6)(I)@13		-0.0134465	1653.91	827.961	1653.92	827.967	2	15	8.1.1.6704.4	80.7425	2408	80.7108	0.224372	2.16385	11449	107	2625	51.23
4	100.45	100.45	96.1	90.71	87.17	gi|68057603	AAX87856.1	phosphoenolpyruvate carboxykinase	1	auto	0	99	AEMGELPIFNLAIPK			-5.45027e-05	1641.88	821.947	1641.88	821.947	2	14	8.1.1.6875.4	111.405	391	110.863	0.516255	7.83308	472	21.73	249	15.78
4	100.45	100.45	96.1	90.71	87.17	gi|68057603	AAX87856.1	phosphoenolpyruvate carboxykinase	1	auto	0	99	AEMGELPIFNLAIPK	Label:13C(6)(I)@8; Label:13C(6)(I)@13		-0.0116154	1653.91	827.962	1653.92	827.967	2	14	8.1.1.6906.2	113.699	289	113.737	0.781289	6.77363	491	22.16	392	19.8
4	100.45	100.45	96.1	90.71	87.17	gi|68057603	AAX87856.1	phosphoenolpyruvate carboxykinase	1	auto	0	99	AEMGELPIFNLAIPK			0.0031193	1641.88	821.949	1641.88	821.947	2	15	8.1.1.6996.3	117.42	393	117.285	0.806049	7.31433	414	20.35	341	18.47
4	100.45	100.45	96.1	90.71	87.17	gi|68057603	AAX87856.1	phosphoenolpyruvate carboxykinase	1	auto	0	99	AEMGELPIFNLAIPK			-0.00106369	1641.88	821.947	1641.88	821.947	2	15	10.1.1.6977.5	81.4266	220	81.4943	1.12534	9.1566	223.09	14.94	256.54	16.02
4	100.45	100.45	96.1	90.71	87.17	gi|68057603	AAX87856.1	phosphoenolpyruvate carboxykinase	1	auto	0	99	AEMGELPIFNLAIPK	Label:13C(6)(I)@8; Label:13C(6)(I)@13		-0.0081541	1653.91	827.963	1653.92	827.967	2	15	13.1.1.6247.4	80.1306	2881	80.2011	0.298296	1.99719	10731	103.59	3271	57.19
4	100.45	100.45	96.1	90.71	87.17	gi|68057603	AAX87856.1	phosphoenolpyruvate carboxykinase	1	auto	0	99	AEMGELPIFNLAIPK			-0.00371658	1641.88	821.945	1641.88	821.947	2	14	8.1.1.6940.3	115.407	438	115.509	0.56839	6.95241	563	23.73	327	18.08
4	100.45	100.45	96.1	90.71	87.17	gi|68057603	AAX87856.1	phosphoenolpyruvate carboxykinase	1	auto	0	99	AEMGELPIFNLAIPK	Label:13C(6)(I)@8; Label:13C(6)(I)@13		-0.022132	1653.9	827.956	1653.92	827.967	2	15	9.1.1.6540.4	80.247	2279	80.7296	0.857616	2.58554	3203	56.6	2807	52.98
4	100.45	100.45	96.1	90.71	87.17	gi|68057603	AAX87856.1	phosphoenolpyruvate carboxykinase	1	auto	0	99	AEMGELPIFNLAIPK	Label:13C(6)(I)@8; Label:13C(6)(I)@13		-0.0120603	1653.91	827.961	1653.92	827.967	2	12	13.1.1.6451.5	117.12	191	116.998	0.807737	8.37809	315	17.75	260	16.12
4	100.45	100.45	96.1	90.71	87.17	gi|68057603	AAX87856.1	phosphoenolpyruvate carboxykinase	1	auto	0	99	AEMGELPIFNLAIPK			0.00166711	1641.88	821.948	1641.88	821.947	2	12	2.1.1.6978.5	118.696	337	118.432	0.81505	7.82954	359	18.95	299	17.29
4	100.45	100.45	96.1	90.71	87.17	gi|68057603	AAX87856.1	phosphoenolpyruvate carboxykinase	1	auto	0	99	AEMGELPIFNLAIPK	Label:13C(6)(I)@8; Label:13C(6)(I)@13		-0.0102162	1653.91	827.962	1653.92	827.967	2	12	3.1.1.6314.5	113.075	241	113.359	0.886072	7.76576	349	18.68	316	17.78
4	100.45	100.45	96.1	90.71	87.17	gi|68057603	AAX87856.1	phosphoenolpyruvate carboxykinase	1	auto	0	99	AEMGELPIFNLAIPK			0.00214274	1641.88	821.948	1641.88	821.947	2	13	8.1.1.7028.3	121.508	413	121.454	0.642269	6.99869	515	22.69	338	18.38
4	100.45	100.45	96.1	90.71	87.17	gi|68057603	AAX87856.1	phosphoenolpyruvate carboxykinase	1	auto	0	99	AEMGELPIFNLAIPK	Label:13C(6)(I)@8; Label:13C(6)(I)@13		-0.00404715	1653.92	827.965	1653.92	827.967	2	13	8.1.1.7002.3	117.89	336	117.82	0.657212	6.82416	534.56	23.12	359	18.95
4	100.45	100.45	96.1	90.71	87.17	gi|68057603	AAX87856.1	phosphoenolpyruvate carboxykinase	1	auto	0	99	AEMGELPIFNLAIPK	Label:13C(6)(I)@8; Label:13C(6)(I)@13		-0.0074466	1653.91	827.964	1653.92	827.967	2	11	2.1.1.6818.2	113.93	262	113.893	0.994969	8.14555	299	17.29	304	17.44
4	100.45	100.45	96.1	90.71	87.17	gi|68057603	AAX87856.1	phosphoenolpyruvate carboxykinase	1	auto	0	99	AEMGELPIFNLAIPK			-0.0032283	1641.88	821.946	1641.88	821.947	2	13	8.1.1.7016.4	119.54	410	119.324	0.816613	7.05976	441	21	368	19.18
4	100.45	100.45	96.1	90.71	87.17	gi|68057603	AAX87856.1	phosphoenolpyruvate carboxykinase	1	auto	0	99	AEMGELPIFNLAIPK	Label:13C(6)(I)@8; Label:13C(6)(I)@13		-0.00976594	1653.91	827.962	1653.92	827.967	2	13	2.1.1.6550.3	80.5834	2705	80.5681	0.338687	2.11108	8726	93.41	3020	54.95
4	100.45	100.45	96.1	90.71	87.17	gi|68057603	AAX87856.1	phosphoenolpyruvate carboxykinase	1	auto	0	99	AEMGELPIFNLAIPK			-0.0048152	1641.88	821.945	1641.88	821.947	2	12	8.1.1.6860.5	109.346	361	109.619	0.704087	7.87763	385	19.62	277	16.64
4	100.45	100.45	96.1	90.71	87.17	gi|68057603	AAX87856.1	phosphoenolpyruvate carboxykinase	1	auto	0	99	AEMGELPIFNLAIPK	Label:13C(6)(I)@8; Label:13C(6)(I)@13		-0.00854523	1653.91	827.963	1653.92	827.967	2	11	2.1.1.6890.2	116.038	220	116.001	0.737764	8.51508	321	17.92	242	15.56
4	100.45	100.45	96.1	90.71	87.17	gi|68057603	AAX87856.1	phosphoenolpyruvate carboxykinase	1	auto	0	99	AEMGELPIFNLAIPK			0.00752025	1641.89	821.951	1641.88	821.947	2	10	13.1.1.6471.5	120.739	328	120.972	0.796619	8.84163	285	16.88	232	15.23
4	100.45	100.45	96.1	90.71	87.17	gi|68057603	AAX87856.1	phosphoenolpyruvate carboxykinase	1	auto	0	99	AEMGELPIFNLAIPK			0.00275958	1641.88	821.949	1641.88	821.947	2	11	13.1.1.6432.5	113.71	298	113.784	0.781548	8.76882	293	17.12	234	15.3
4	100.45	100.45	96.1	90.71	87.17	gi|68057603	AAX87856.1	phosphoenolpyruvate carboxykinase	1	auto	0	99	AEMGELPIFNLAIPK	Label:13C(6)(I)@8; Label:13C(6)(I)@13		-0.0158879	1653.9	827.96	1653.92	827.967	2	11	8.1.1.6862.2	109.657	252	109.619	0.704087	7.87763	385	19.62	277	16.64
4	100.45	100.45	96.1	90.71	87.17	gi|68057603	AAX87856.1	phosphoenolpyruvate carboxykinase	1	auto	0	97.93	AEMGELPIFNLAIPK			0.00300532	1641.88	821.949	1641.88	821.947	2	10	3.1.1.6317.3	113.644	288	113.571	0.809349	8.33505	318	17.83	263	16.22
4	100.45	100.45	96.1	90.71	87.17	gi|68057603	AAX87856.1	phosphoenolpyruvate carboxykinase	1	auto	0	97.89	AEMGELPIFNLAIPK			0.00300989	1641.88	821.949	1641.88	821.947	2	10	2.1.1.6691.3	106.238	233	106.165	0.80637	9.40842	250	15.81	206	14.35
4	100.45	100.45	96.1	90.71	87.17	gi|68057603	AAX87856.1	phosphoenolpyruvate carboxykinase	1	auto	0	97.59	AEMGELPIFNLAIPK			-0.00909295	1641.87	821.943	1641.88	821.947	2	11	9.1.1.6541.3	80.3917	3447	80.5342	0.552616	2.6008	4096	64	2313	48.09
4	100.45	100.45	96.1	90.71	87.17	gi|68057603	AAX87856.1	phosphoenolpyruvate carboxykinase	1	auto	0	97.46	AEMGELPIFNLAIPK			0.00459224	1641.88	821.95	1641.88	821.947	2	10	3.1.1.6339.6	118.119	332	118.157	0.615649	8.00541	404	20.1	254.16	15.94
4	100.45	100.45	96.1	90.71	87.17	gi|68057603	AAX87856.1	phosphoenolpyruvate carboxykinase	1	auto	0	97.31	AEMGELPIFNLAIPK			-0.00553504	1641.87	821.944	1641.88	821.947	2	10	2.1.1.6770.3	112.559	326	112.487	0.78832	8.31864	324	18	261	16.16
4	100.45	100.45	96.1	90.71	87.17	gi|68057603	AAX87856.1	phosphoenolpyruvate carboxykinase	1	auto	0	96.8	AEMGELPIFNLAIPK			-0.00455848	1641.88	821.945	1641.88	821.947	2	10	2.1.1.6584.6	86.5301	832	85.9968	0.639891	4.80628	1095	33.09	716	26.76
4	100.45	100.45	96.1	90.71	87.17	gi|68057603	AAX87856.1	phosphoenolpyruvate carboxykinase	1	auto	0	95	AEMGELPIFNLAIPK	Label:13C(6)(I)@8; Label:13C(6)(I)@13		-0.0081975	1653.91	827.963	1653.92	827.967	2	10	8.1.1.6851.5	107.592	239	107.458	0.809497	7.91128	353	18.79	292	17.09
4	100.45	100.45	96.1	90.71	87.17	gi|68057603	AAX87856.1	phosphoenolpyruvate carboxykinase	1	auto	0	94.75	AEMGELPIFNLAIPK			0.000677912	1641.88	821.948	1641.88	821.947	2	10	8.1.1.6743.6	87.4124	666	87.0148	0.840216	5.58818	693	26.32	595	24.39
4	100.45	100.45	96.1	90.71	87.17	gi|68057603	AAX87856.1	phosphoenolpyruvate carboxykinase	1	auto	0	93.48	AEMGELPIFNLAIPK			0.00520095	1641.89	821.95	1641.88	821.947	2	9	13.1.1.6415.6	110.557	298	110.391	0.604499	9.55885	286.54	16.93	177	13.3
4	100.45	100.45	96.1	90.71	87.17	gi|68057603	AAX87856.1	phosphoenolpyruvate carboxykinase	1	auto	0	91.13	AEMGELPIFNLAIPK	Label:13C(6)(I)@8; Label:13C(6)(I)@13		-0.0172306	1653.9	827.959	1653.92	827.967	2	10	8.1.1.6736.6	86.1245	618	85.807	0.661122	4.78074	1085	32.94	733	27.07
4	100.45	100.45	96.1	90.71	87.17	gi|68057603	AAX87856.1	phosphoenolpyruvate carboxykinase	1	auto	0	90.31	AEMGELPIFNLAIPK			-0.00712196	1641.87	821.944	1641.88	821.947	2	9	2.1.1.7024.6	125.589	264	125.452	0.538021	11.0474	231	15.2	127	11.27
4	100.45	100.45	96.1	90.71	87.17	gi|68057603	AAX87856.1	phosphoenolpyruvate carboxykinase	1	auto	0	88.54	AEMGELPIFNLAIPK			0.00471431	1641.88	821.95	1641.88	821.947	2	9	3.1.1.6328.4	115.922	281	116.032	0.787576	8.76409	292	17.09	235	15.33
4	100.45	100.45	96.1	90.71	87.17	gi|68057603	AAX87856.1	phosphoenolpyruvate carboxykinase	1	auto	0	84.58	AEMGELPIFNLAIPK			-0.00444899	1641.88	821.945	1641.88	821.947	2	4	8.1.1.6849.7	107.284	335	107.667	0.710625	7.6221	409	20.22	297	17.23
4	100.45	100.45	96.1	90.71	87.17	gi|68057603	AAX87856.1	phosphoenolpyruvate carboxykinase	1	auto	0	99	ALPGVDSAILDPR	Label:13C(6)(I)@9		-0.0115232	1328.73	665.371	1328.74	665.377	2	15	2.1.1.6350.6	56.8546	2866	56.9493	0.700332	2.3015	4526	67.28	3239	56.91
4	100.45	100.45	96.1	90.71	87.17	gi|68057603	AAX87856.1	phosphoenolpyruvate carboxykinase	1	auto	0	99	ALPGVDSAILDPR			-0.019602	1322.7	662.357	1322.72	662.367	2	16	2.1.1.6351.2	56.8798	3940	56.9493	0.700332	2.3015	4526	67.28	3239	56.91
4	100.45	100.45	96.1	90.71	87.17	gi|68057603	AAX87856.1	phosphoenolpyruvate carboxykinase	1	auto	0	99	ALPGVDSAILDPR			-0.0421851	1322.68	662.346	1322.72	662.367	2	18	2.1.1.6364.2	57.8479	14549	58.2143	0.256202	1.75011	15737	125.45	4120	64.19
4	100.45	100.45	96.1	90.71	87.17	gi|68057603	AAX87856.1	phosphoenolpyruvate carboxykinase	1	auto	0	99	ALPGVDSAILDPR			0.00114995	1322.72	662.368	1322.72	662.367	2	14	2.1.1.6641.4	97.0255	726	97.3214	0.472471	6.14157	814	28.53	393	19.82
4	100.45	100.45	96.1	90.71	87.17	gi|68057603	AAX87856.1	phosphoenolpyruvate carboxykinase	1	auto	0	99	ALPGVDSAILDPR			-0.000803182	1322.72	662.367	1322.72	662.367	2	14	2.1.1.6661.2	101.177	749	100.921	0.418079	6.28777	845	29.07	361	19
4	100.45	100.45	96.1	90.71	87.17	gi|68057603	AAX87856.1	phosphoenolpyruvate carboxykinase	1	auto	0	99	ALPGVDSAILDPR			0.000173382	1322.72	662.367	1322.72	662.367	2	15	2.1.1.6671.2	103.185	708	103.149	0.661962	5.50149	819	28.62	554	23.54
4	100.45	100.45	96.1	90.71	87.17	gi|68057603	AAX87856.1	phosphoenolpyruvate carboxykinase	1	auto	0	99	ALPGVDSAILDPR			-0.00483151	1322.71	662.365	1322.72	662.367	2	15	2.1.1.6716.2	109.5	557	109.465	0.439555	6.99563	659	25.67	296	17.2
4	100.45	100.45	96.1	90.71	87.17	gi|68057603	AAX87856.1	phosphoenolpyruvate carboxykinase	1	auto	0	99	ALPGVDSAILDPR			-0.000803182	1322.72	662.367	1322.72	662.367	2	15	2.1.1.6749.2	111.567	512	111.371	0.554879	8.43914	388	19.7	220	14.83
4	100.45	100.45	96.1	90.71	87.17	gi|68057603	AAX87856.1	phosphoenolpyruvate carboxykinase	1	auto	0	99	ALPGVDSAILDPR			-0.0494643	1322.67	662.342	1322.72	662.367	2	19	3.1.1.5944.2	57.2393	9899	57.3385	0.381748	1.8622	10277	101.38	4009	63.32
4	100.45	100.45	96.1	90.71	87.17	gi|68057603	AAX87856.1	phosphoenolpyruvate carboxykinase	1	auto	0	99	ALPGVDSAILDPR			-0.00551878	1322.71	662.364	1322.72	662.367	2	14	3.1.1.6277.3	105.523	429	105.453	0.684621	7.07102	486	22.05	340	18.44
4	100.45	100.45	96.1	90.71	87.17	gi|68057603	AAX87856.1	phosphoenolpyruvate carboxykinase	1	auto	0	99	ALPGVDSAILDPR	Label:13C(6)(I)@9		-0.0019854	1328.74	665.376	1328.74	665.377	2	18	5.1.1.6670.6	58.3531	6088	58.7055	1.58785	2.0497	3847	62.02	6242	79.01
4	100.45	100.45	96.1	90.71	87.17	gi|68057603	AAX87856.1	phosphoenolpyruvate carboxykinase	1	auto	0	99	ALPGVDSAILDPR			-0.00186877	1322.72	662.366	1322.72	662.367	2	14	5.1.1.6671.7	58.4514	3840	58.7055	1.58785	2.0497	3847	62.02	6242	79.01
4	100.45	100.45	96.1	90.71	87.17	gi|68057603	AAX87856.1	phosphoenolpyruvate carboxykinase	1	auto	0	99	ALPGVDSAILDPR	Label:13C(6)(I)@9		-0.00521907	1328.73	665.375	1328.74	665.377	2	18	7.1.1.6326.6	58.8647	6941	59.1721	1.08896	1.69872	6580	81.12	7322	85.57
4	100.45	100.45	96.1	90.71	87.17	gi|68057603	AAX87856.1	phosphoenolpyruvate carboxykinase	1	auto	0	99	ALPGVDSAILDPR			-0.00610523	1322.71	662.364	1322.72	662.367	2	18	7.1.1.6327.6	58.9302	6721	59.1721	1.08896	1.69872	6580	81.12	7322	85.57
4	100.45	100.45	96.1	90.71	87.17	gi|68057603	AAX87856.1	phosphoenolpyruvate carboxykinase	1	auto	0	99	ALPGVDSAILDPR			-0.0485671	1322.67	662.343	1322.72	662.367	2	16	8.1.1.6504.3	57.5635	12546	57.7277	0.317288	1.73862	13512	116.24	4380.92	66.19
4	100.45	100.45	96.1	90.71	87.17	gi|68057603	AAX87856.1	phosphoenolpyruvate carboxykinase	1	auto	0	99	ALPGVDSAILDPR	Label:13C(6)(I)@9		-0.00734961	1328.73	665.373	1328.74	665.377	2	15	8.1.1.6795.6	97.1094	602	96.9745	0.726697	4.98591	944	30.72	701	26.48
4	100.45	100.45	96.1	90.71	87.17	gi|68057603	AAX87856.1	phosphoenolpyruvate carboxykinase	1	auto	0	99	ALPGVDSAILDPR			0.00245783	1322.72	662.368	1322.72	662.367	2	19	8.1.1.6797.2	97.3648	767	97.3284	0.559045	5.57752	884	29.73	505	22.47
4	100.45	100.45	96.1	90.71	87.17	gi|68057603	AAX87856.1	phosphoenolpyruvate carboxykinase	1	auto	0	99	ALPGVDSAILDPR			-0.00254701	1322.72	662.366	1322.72	662.367	2	17	8.1.1.6817.2	101.53	749	101.496	0.443056	6.11916	857	29.27	388	19.7
4	100.45	100.45	96.1	90.71	87.17	gi|68057603	AAX87856.1	phosphoenolpyruvate carboxykinase	1	auto	0	99	ALPGVDSAILDPR			-0.0005939	1322.72	662.367	1322.72	662.367	2	16	8.1.1.6828.2	103.672	727	103.643	0.492268	6.0176	825	28.72	415	20.37
4	100.45	100.45	96.1	90.71	87.17	gi|68057603	AAX87856.1	phosphoenolpyruvate carboxykinase	1	auto	0	99	ALPGVDSAILDPR			-0.00974722	1322.71	662.362	1322.72	662.367	2	19	9.1.1.6341.3	57.3728	9161	57.5162	0.451186	1.83142	9448	97.2	4356	66
4	100.45	100.45	96.1	90.71	87.17	gi|68057603	AAX87856.1	phosphoenolpyruvate carboxykinase	1	auto	0	99	ALPGVDSAILDPR	Label:13C(6)(I)@9		-0.00259123	1328.74	665.376	1328.74	665.377	2	18	10.1.1.6609.3	57.8677	5399	58.1995	1.60231	2.13471	3535	59.46	5788	76.08
4	100.45	100.45	96.1	90.71	87.17	gi|68057603	AAX87856.1	phosphoenolpyruvate carboxykinase	1	auto	0	99	ALPGVDSAILDPR			-0.00408443	1322.72	662.365	1322.72	662.367	2	19	10.1.1.6610.4	57.9505	3605	58.1995	1.60231	2.13471	3535	59.46	5788	76.08
4	100.45	100.45	96.1	90.71	87.17	gi|68057603	AAX87856.1	phosphoenolpyruvate carboxykinase	1	auto	0	99	ALPGVDSAILDPR	Label:13C(6)(I)@9		-0.000161153	1328.74	665.377	1328.74	665.377	2	19	11.1.1.6320.5	57.8045	4648	58.1443	1.8375	2.43571	2583	50.82	4850.04	69.64
4	100.45	100.45	96.1	90.71	87.17	gi|68057603	AAX87856.1	phosphoenolpyruvate carboxykinase	1	auto	0	99	ALPGVDSAILDPR			-0.00323034	1322.72	662.365	1322.72	662.367	2	21	11.1.1.6321.2	57.8609	2602	58.1443	1.8375	2.43571	2583	50.82	4850.04	69.64
4	100.45	100.45	96.1	90.71	87.17	gi|68057603	AAX87856.1	phosphoenolpyruvate carboxykinase	1	auto	0	99	ALPGVDSAILDPR	Label:13C(6)(I)@9		-0.0128859	1328.73	665.371	1328.74	665.377	2	17	12.1.1.6043.6	58.0884	7286	58.2575	1.23558	1.79599	5556	74.54	7015	83.76
4	100.45	100.45	96.1	90.71	87.17	gi|68057603	AAX87856.1	phosphoenolpyruvate carboxykinase	1	auto	0	99	ALPGVDSAILDPR			-0.0119544	1322.71	662.361	1322.72	662.367	2	18	12.1.1.6044.2	58.1142	7349	58.3608	0.812713	1.6918	7701	87.76	6395.54	79.97
4	100.45	100.45	96.1	90.71	87.17	gi|68057603	AAX87856.1	phosphoenolpyruvate carboxykinase	1	auto	0	99	ALPGVDSAILDPR			-0.0464299	1322.67	662.344	1322.72	662.367	2	17	13.1.1.6031.2	56.7577	9334	56.8548	0.382281	1.86911	10191	100.95	3981	63.1
4	100.45	100.45	96.1	90.71	87.17	gi|68057603	AAX87856.1	phosphoenolpyruvate carboxykinase	1	auto	0	99	ALPGVDSAILDPR			-0.00668913	1322.71	662.364	1322.72	662.367	2	14	14.1.1.4262.7	36.6102	2829	36.6916	0.744008	2.81605	2920	54.04	2220	47.12
4	100.45	100.45	96.1	90.71	87.17	gi|68057603	AAX87856.1	phosphoenolpyruvate carboxykinase	1	auto	0	99	ALPGVDSAILDPR	Label:13C(6)(I)@9		-0.00878869	1328.73	665.373	1328.74	665.377	2	16	14.1.1.4263.4	36.6557	2124	36.6916	0.744008	2.81605	2920	54.04	2220	47.12
4	100.45	100.45	96.1	90.71	87.17	gi|68057603	AAX87856.1	phosphoenolpyruvate carboxykinase	1	auto	0	99	ALPGVDSAILDPR			-0.0141151	1322.71	662.36	1322.72	662.367	2	19	18.1.1.4032.6	36.4777	1227	36.4376	0.985442	4.17251	1145	33.84	1153	33.96
4	100.45	100.45	96.1	90.71	87.17	gi|68057603	AAX87856.1	phosphoenolpyruvate carboxykinase	1	auto	0	99	ALPGVDSAILDPR	Label:13C(6)(I)@9		-0.00874402	1328.73	665.373	1328.74	665.377	2	19	20.1.1.4092.2	34.9695	5222	35.0833	1.78926	2.28622	2960	54.41	5412	73.57
4	100.45	100.45	96.1	90.71	87.17	gi|68057603	AAX87856.1	phosphoenolpyruvate carboxykinase	1	auto	0	99	ALPGVDSAILDPR			-0.00458227	1322.71	662.365	1322.72	662.367	2	19	20.1.1.4093.4	35.1191	2664	35.0833	1.77845	2.28161	2978	54.57	5412	73.57
4	100.45	100.45	96.1	90.71	87.17	gi|68057603	AAX87856.1	phosphoenolpyruvate carboxykinase	1	auto	0	99	ALPGVDSAILDPR	Label:13C(6)(I)@9		-0.00906892	1328.73	665.372	1328.74	665.377	2	15	24.1.1.3755.7	34.7378	912	34.7422	2.3159	6.16054	374.81	19.36	887	29.78
4	100.45	100.45	96.1	90.71	87.17	gi|68057603	AAX87856.1	phosphoenolpyruvate carboxykinase	1	auto	0	99	ALPGVDSAILDPR			-0.00742859	1322.71	662.363	1322.72	662.367	2	19	26.1.1.3603.6	35.0325	2641	35.0476	0.650377	3.02518	2737	52.32	1819	42.65
4	100.45	100.45	96.1	90.71	87.17	gi|68057603	AAX87856.1	phosphoenolpyruvate carboxykinase	1	auto	0	99	ALPGVDSAILDPR			-0.00701079	1322.71	662.364	1322.72	662.367	2	21	27.1.1.3438.4	34.3947	3548	34.459	0.553043	2.753	3654	60.45	2065	45.44
4	100.45	100.45	96.1	90.71	87.17	gi|68057603	AAX87856.1	phosphoenolpyruvate carboxykinase	1	auto	0	99	ALPGVDSAILDPR	Label:13C(6)(I)@9		-0.00684078	1328.73	665.374	1328.74	665.377	2	19	30.1.1.3314.4	34.5265	1526	34.4999	1.05748	3.55199	1526	39.06	1649	40.61
4	100.45	100.45	96.1	90.71	87.17	gi|68057603	AAX87856.1	phosphoenolpyruvate carboxykinase	1	auto	0	99	ALPGVDSAILDPR	Label:13C(6)(I)@9		-0.0112109	1328.73	665.371	1328.74	665.377	2	19	32.1.1.4282.3	35.5862	4752	35.7218	1.81862	2.36038	2761	52.55	5131	71.63
4	100.45	100.45	96.1	90.71	87.17	gi|68057603	AAX87856.1	phosphoenolpyruvate carboxykinase	1	auto	0	99	ALPGVDSAILDPR			-0.0150144	1322.7	662.36	1322.72	662.367	2	19	32.1.1.4283.3	35.7769	2663	35.7218	1.81862	2.36038	2761	52.55	5131	71.63
4	100.45	100.45	96.1	90.71	87.17	gi|68057603	AAX87856.1	phosphoenolpyruvate carboxykinase	1	auto	0	99	ALPGVDSAILDPR	Label:13C(6)(I)@9		-0.00649497	1328.73	665.374	1328.74	665.377	2	19	36.1.1.3979.4	35.3519	1243	35.4465	2.56939	5.42005	470.04	21.68	1234.12	35.13
4	100.45	100.45	96.1	90.71	87.17	gi|68057603	AAX87856.1	phosphoenolpyruvate carboxykinase	1	auto	0	99	ALPGVDSAILDPR	Label:13C(6)(I)@9		-0.00749487	1328.73	665.373	1328.74	665.377	2	13	2.1.1.6702.3	107.452	416	107.527	0.457652	6.9602	647.91	25.45	303	17.41
4	100.45	100.45	96.1	90.71	87.17	gi|68057603	AAX87856.1	phosphoenolpyruvate carboxykinase	1	auto	0	99	ALPGVDSAILDPR	Label:13C(6)(I)@9		-0.019346	1328.72	665.367	1328.74	665.377	2	15	4.1.1.6247.3	57.5962	5432	57.6512	0.905558	1.81588	6310	79.44	5839	76.41
4	100.45	100.45	96.1	90.71	87.17	gi|68057603	AAX87856.1	phosphoenolpyruvate carboxykinase	1	auto	0	99	ALPGVDSAILDPR	Label:13C(6)(I)@9		-0.0111338	1328.73	665.371	1328.74	665.377	2	14	8.1.1.6496.4	56.933	2738	56.9711	0.726615	2.37303	4167	64.55	3094	55.62
4	100.45	100.45	96.1	90.71	87.17	gi|68057603	AAX87856.1	phosphoenolpyruvate carboxykinase	1	auto	0	99	ALPGVDSAILDPR			-0.00388977	1322.72	662.365	1322.72	662.367	2	15	8.1.1.6776.4	93.3332	759	93.239	0.492501	6.24848	765	27.66	385	19.62
4	100.45	100.45	96.1	90.71	87.17	gi|68057603	AAX87856.1	phosphoenolpyruvate carboxykinase	1	auto	0	99	ALPGVDSAILDPR	Label:13C(6)(I)@9		-0.00576271	1328.73	665.374	1328.74	665.377	2	14	8.1.1.6863.3	109.797	392	109.945	0.49841	7.0813	591	24.31	301	17.35
4	100.45	100.45	96.1	90.71	87.17	gi|68057603	AAX87856.1	phosphoenolpyruvate carboxykinase	1	auto	0	99	ALPGVDSAILDPR	Label:13C(6)(I)@9		-0.0118114	1328.73	665.371	1328.74	665.377	2	10	31.1.1.3388.7	34.5872	890	34.494	1.47936	5.2708	598	24.45	904	30.07
4	100.45	100.45	96.1	90.71	87.17	gi|68057603	AAX87856.1	phosphoenolpyruvate carboxykinase	1	auto	0	99	ALPGVDSAILDPR	Label:13C(6)(I)@9		-0.0253172	1328.71	665.364	1328.74	665.377	2	14	2.1.1.6361.2	57.6321	4788	57.5634	0.430889	1.67857	11610	107.75	5112	71.5
4	100.45	100.45	96.1	90.71	87.17	gi|68057603	AAX87856.1	phosphoenolpyruvate carboxykinase	1	auto	0	99	ALPGVDSAILDPR			0.00200444	1322.72	662.368	1322.72	662.367	2	13	2.1.1.6651.2	99.0187	746	99.1948	0.408969	6.24139	871	29.51	364	19.08
4	100.45	100.45	96.1	90.71	87.17	gi|68057603	AAX87856.1	phosphoenolpyruvate carboxykinase	1	auto	0	99	ALPGVDSAILDPR	Label:13C(6)(I)@9		-0.00901377	1328.73	665.373	1328.74	665.377	2	13	3.1.1.5936.5	56.6554	2472	56.6162	0.975117	2.67217	2806	52.97	2796	52.88
4	100.45	100.45	96.1	90.71	87.17	gi|68057603	AAX87856.1	phosphoenolpyruvate carboxykinase	1	auto	0	99	ALPGVDSAILDPR			-0.0143877	1322.71	662.36	1322.72	662.367	2	14	8.1.1.6575.6	64.3124	973	64.2161	1.26377	4.05138	1081	32.88	1396	37.36
4	100.45	100.45	96.1	90.71	87.17	gi|68057603	AAX87856.1	phosphoenolpyruvate carboxykinase	1	auto	0	99	ALPGVDSAILDPR			0.00209162	1322.72	662.368	1322.72	662.367	2	14	8.1.1.6841.2	105.816	636	105.947	0.468552	6.50074	731	27.04	350	18.71
4	100.45	100.45	96.1	90.71	87.17	gi|68057603	AAX87856.1	phosphoenolpyruvate carboxykinase	1	auto	0	99	ALPGVDSAILDPR			-0.0119544	1322.71	662.361	1322.72	662.367	2	14	12.1.1.6048.3	58.4505	7110	58.3608	0.812713	1.6918	7701	87.76	6395.54	79.97
4	100.45	100.45	96.1	90.71	87.17	gi|68057603	AAX87856.1	phosphoenolpyruvate carboxykinase	1	auto	0	99	ALPGVDSAILDPR	Label:13C(6)(I)@9		-0.0251522	1328.71	665.365	1328.74	665.377	2	15	13.1.1.6033.6	56.9686	3691	56.8548	0.382281	1.86911	10191	100.95	3981	63.1
4	100.45	100.45	96.1	90.71	87.17	gi|68057603	AAX87856.1	phosphoenolpyruvate carboxykinase	1	auto	0	99	ALPGVDSAILDPR			-0.00352356	1322.72	662.365	1322.72	662.367	2	14	8.1.1.6807.2	99.4259	784	99.3947	0.651677	5.27781	898	29.97	598	24.45
4	100.45	100.45	96.1	90.71	87.17	gi|68057603	AAX87856.1	phosphoenolpyruvate carboxykinase	1	auto	0	99	ALPGVDSAILDPR	Label:13C(6)(I)@9		-0.0176679	1328.72	665.368	1328.74	665.377	2	14	9.1.1.6340.6	57.3394	5206	57.4322	0.705656	1.7763	7565	86.98	5455	73.86
4	100.45	100.45	96.1	90.71	87.17	gi|68057603	AAX87856.1	phosphoenolpyruvate carboxykinase	1	auto	0	99	ALPGVDSAILDPR			-0.000635946	1322.72	662.367	1322.72	662.367	2	13	3.1.1.6267.5	103.531	470	103.413	0.572936	7.29323	509	22.56	298	17.26
4	100.45	100.45	96.1	90.71	87.17	gi|68057603	AAX87856.1	phosphoenolpyruvate carboxykinase	1	auto	0	99	ALPGVDSAILDPR			-0.00388977	1322.72	662.365	1322.72	662.367	2	12	8.1.1.6786.3	95.2931	764	95.2401	0.788352	5.10861	859	29.31	692	26.31
4	100.45	100.45	96.1	90.71	87.17	gi|68057603	AAX87856.1	phosphoenolpyruvate carboxykinase	1	auto	0	99	ALPGVDSAILDPR	Label:13C(6)(I)@9		-0.0295896	1328.71	665.362	1328.74	665.377	2	15	2.1.1.6425.5	64.149	977	64.296	1.02791	4.34854	1032	32.12	1084	32.92
4	100.45	100.45	96.1	90.71	87.17	gi|68057603	AAX87856.1	phosphoenolpyruvate carboxykinase	1	auto	0	99	ALPGVDSAILDPR	Label:13C(6)(I)@9		-0.0033985	1328.74	665.375	1328.74	665.377	2	12	3.1.1.6239.5	97.8701	566	97.9454	0.709398	6.65017	538	23.19	390	19.75
4	100.45	100.45	96.1	90.71	87.17	gi|68057603	AAX87856.1	phosphoenolpyruvate carboxykinase	1	auto	0	99	ALPGVDSAILDPR			-0.00193666	1322.72	662.366	1322.72	662.367	2	13	8.1.1.6853.2	107.905	567	108.084	0.425054	7.08132	658.46	25.66	286	16.91
4	100.45	100.45	96.1	90.71	87.17	gi|68057603	AAX87856.1	phosphoenolpyruvate carboxykinase	1	auto	0	99	ALPGVDSAILDPR			-0.00718564	1322.71	662.363	1322.72	662.367	2	13	8.1.1.6910.2	114.032	410	114.254	0.585334	9.12553	321	17.92	192	13.86
4	100.45	100.45	96.1	90.71	87.17	gi|68057603	AAX87856.1	phosphoenolpyruvate carboxykinase	1	auto	0	99	ALPGVDSAILDPR			-0.00498839	1322.71	662.365	1322.72	662.367	2	13	8.1.1.6880.2	112.007	450	111.97	0.47681	8.05791	470	21.68	229	15.13
4	100.45	100.45	96.1	90.71	87.17	gi|68057603	AAX87856.1	phosphoenolpyruvate carboxykinase	1	auto	0	99	ALPGVDSAILDPR	Label:13C(6)(I)@9		-0.0123842	1328.73	665.371	1328.74	665.377	2	18	25.1.1.3437.4	34.5574	3908	34.6179	2.6655	3.09227	1430	37.82	3895	62.41
4	100.45	100.45	96.1	90.71	87.17	gi|68057603	AAX87856.1	phosphoenolpyruvate carboxykinase	1	auto	0	99	ALPGVDSAILDPR			-0.00263424	1322.72	662.366	1322.72	662.367	2	12	2.1.1.6876.2	115.6	404	115.675	0.707973	7.25904	452	21.26	327	18.08
4	100.45	100.45	96.1	90.71	87.17	gi|68057603	AAX87856.1	phosphoenolpyruvate carboxykinase	1	auto	0	99	ALPGVDSAILDPR	Label:13C(6)(I)@9		-0.00420353	1328.74	665.375	1328.74	665.377	2	17	6.1.1.6685.4	59.1664	5324	59.4244	1.95876	2.43901	2521	50.21	5046	71.04
4	100.45	100.45	96.1	90.71	87.17	gi|68057603	AAX87856.1	phosphoenolpyruvate carboxykinase	1	auto	0	99	ALPGVDSAILDPR			-0.00406602	1322.72	662.365	1322.72	662.367	2	19	6.1.1.6686.2	59.2383	2617	59.4244	1.95876	2.43901	2521	50.21	5046	71.04
4	100.45	100.45	96.1	90.71	87.17	gi|68057603	AAX87856.1	phosphoenolpyruvate carboxykinase	1	auto	0	99	ALPGVDSAILDPR	Label:13C(6)(I)@9		-0.00991307	1328.73	665.372	1328.74	665.377	2	12	8.1.1.6806.4	99.2877	530	99.1849	0.695871	5.3274	848	29.12	603	24.56
4	100.45	100.45	96.1	90.71	87.17	gi|68057603	AAX87856.1	phosphoenolpyruvate carboxykinase	1	auto	0	99	ALPGVDSAILDPR	Label:13C(6)(I)@9		-0.0151853	1328.72	665.369	1328.74	665.377	2	11	2.1.1.6951.3	117.483	288	117.494	0.700893	8.99633	296	17.2	212	14.56
4	100.45	100.45	96.1	90.71	87.17	gi|68057603	AAX87856.1	phosphoenolpyruvate carboxykinase	1	auto	0	99	ALPGVDSAILDPR			-0.0021008	1322.72	662.366	1322.72	662.367	2	11	3.1.1.6288.4	107.736	442	107.043	0.827366	8.13295	330	18.17	279	16.7
4	100.45	100.45	96.1	90.71	87.17	gi|68057603	AAX87856.1	phosphoenolpyruvate carboxykinase	1	auto	0	99	ALPGVDSAILDPR			-0.00771606	1322.71	662.363	1322.72	662.367	2	12	3.1.1.6217.5	93.355	498	93.6308	0.877718	7.38242	388	19.7	348	18.65
4	100.45	100.45	96.1	90.71	87.17	gi|68057603	AAX87856.1	phosphoenolpyruvate carboxykinase	1	auto	0	99	ALPGVDSAILDPR	Label:13C(6)(I)@9		-0.0110549	1328.73	665.371	1328.74	665.377	2	15	19.1.1.4161.5	36.5785	818	36.4663	1.28755	5.45864	590.56	24.3	777	27.87
4	100.45	100.45	96.1	90.71	87.17	gi|68057603	AAX87856.1	phosphoenolpyruvate carboxykinase	1	auto	0	99	ALPGVDSAILDPR			0.00251952	1322.72	662.368	1322.72	662.367	2	11	13.1.1.6381.3	103.921	475	104.234	0.935684	7.73304	342	18.49	327	18.08
4	100.45	100.45	96.1	90.71	87.17	gi|68057603	AAX87856.1	phosphoenolpyruvate carboxykinase	1	auto	0	99	ALPGVDSAILDPR			-0.00666257	1322.71	662.364	1322.72	662.367	2	12	2.1.1.6620.3	92.9041	611	92.8306	0.567916	6.14149	722	26.87	419	20.47
4	100.45	100.45	96.1	90.71	87.17	gi|68057603	AAX87856.1	phosphoenolpyruvate carboxykinase	1	auto	0	99	ALPGVDSAILDPR			-0.0148413	1322.7	662.36	1322.72	662.367	2	11	2.1.1.7027.6	126.043	97	126.147	0.836906	9.90961	221	14.87	189	13.75
4	100.45	100.45	96.1	90.71	87.17	gi|68057603	AAX87856.1	phosphoenolpyruvate carboxykinase	1	auto	0	99	ALPGVDSAILDPR	Label:13C(6)(I)@9		-0.0107676	1328.73	665.372	1328.74	665.377	2	11	8.1.1.6878.4	111.862	326	111.769	0.749636	8.59544	312	17.66	239	15.46
4	100.45	100.45	96.1	90.71	87.17	gi|68057603	AAX87856.1	phosphoenolpyruvate carboxykinase	1	auto	0	99	ALPGVDSAILDPR			-0.0107256	1322.71	662.362	1322.72	662.367	2	12	8.1.1.6952.2	116.033	405	115.996	0.427067	8.49681	456	21.35	199	14.11
4	100.45	100.45	96.1	90.71	87.17	gi|68057603	AAX87856.1	phosphoenolpyruvate carboxykinase	1	auto	0	99	ALPGVDSAILDPR			-0.0105424	1322.71	662.362	1322.72	662.367	2	8	25.1.1.3438.7	34.7239	1438	34.7288	2.44176	3.11905	1440	37.95	3593	59.94
4	100.45	100.45	96.1	90.71	87.17	gi|68057603	AAX87856.1	phosphoenolpyruvate carboxykinase	1	auto	0	99	ALPGVDSAILDPR			-0.0107028	1322.71	662.362	1322.72	662.367	2	20	15.1.1.4015.6	36.4466	2905	36.4643	0.514482	3.03624	3148	56.11	1655	40.68
4	100.45	100.45	96.1	90.71	87.17	gi|68057603	AAX87856.1	phosphoenolpyruvate carboxykinase	1	auto	0	99	ALPGVDSAILDPR	Label:13C(6)(I)@9		-0.01526	1328.72	665.369	1328.74	665.377	2	17	15.1.1.4016.4	36.5136	1651	36.4643	0.514482	3.03624	3148	56.11	1655	40.68
4	100.45	100.45	96.1	90.71	87.17	gi|68057603	AAX87856.1	phosphoenolpyruvate carboxykinase	1	auto	0	99	ALPGVDSAILDPR	Label:13C(6)(I)@9		-0.0281014	1328.71	665.363	1328.74	665.377	2	12	8.1.1.6507.2	57.7336	4763	57.6715	0.435002	1.68253	11480	107.14	5103	71.44
4	100.45	100.45	96.1	90.71	87.17	gi|68057603	AAX87856.1	phosphoenolpyruvate carboxykinase	1	auto	0	99	ALPGVDSAILDPR			-0.000532185	1322.72	662.367	1322.72	662.367	2	10	13.1.1.6461.5	118.852	362	118.731	1.05148	10.1325	188	13.71	202	14.21
4	100.45	100.45	96.1	90.71	87.17	gi|68057603	AAX87856.1	phosphoenolpyruvate carboxykinase	1	auto	0	99	ALPGVDSAILDPR			-0.00287838	1322.72	662.365	1322.72	662.367	2	11	2.1.1.6631.3	94.9962	705	95.1429	0.725029	5.43703	795	28.2	589	24.27
4	100.45	100.45	96.1	90.71	87.17	gi|68057603	AAX87856.1	phosphoenolpyruvate carboxykinase	1	auto	0	99	ALPGVDSAILDPR	Label:13C(6)(I)@9		-0.0155515	1328.72	665.369	1328.74	665.377	2	6	2.1.1.6402.7	61.6461	1132	61.6524	0.996093	3.92427	1287	35.87	1310	36.19
4	100.45	100.45	96.1	90.71	87.17	gi|68057603	AAX87856.1	phosphoenolpyruvate carboxykinase	1	auto	0	98.54	ALPGVDSAILDPR			-0.00932111	1322.71	662.362	1322.72	662.367	2	10	13.1.1.6425.3	112.301	322	112.23	1.02412	9.53613	215	14.66	225	15
4	100.45	100.45	96.1	90.71	87.17	gi|68057603	AAX87856.1	phosphoenolpyruvate carboxykinase	1	auto	0	98.27	ALPGVDSAILDPR			-0.0393324	1322.68	662.347	1322.72	662.367	2	10	3.1.1.6191.4	88.6395	789	88.7436	0.803332	6.87745	469	21.66	385	19.62
4	100.45	100.45	96.1	90.71	87.17	gi|68057603	AAX87856.1	phosphoenolpyruvate carboxykinase	1	auto	0	97.79	ALPGVDSAILDPR	Label:13C(6)(I)@9		-0.00698341	1328.73	665.374	1328.74	665.377	2	10	8.1.1.6757.3	89.9435	523	89.6848	0.640094	6.30652	636	25.22	416	20.4
4	100.45	100.45	96.1	90.71	87.17	gi|68057603	AAX87856.1	phosphoenolpyruvate carboxykinase	1	auto	0	97.56	ALPGVDSAILDPR			-0.00468251	1322.71	662.365	1322.72	662.367	2	10	13.1.1.6414.3	110.252	358	110.184	0.955212	8.97937	251	15.84	245	15.65
4	100.45	100.45	96.1	90.71	87.17	gi|68057603	AAX87856.1	phosphoenolpyruvate carboxykinase	1	auto	0	96.48	ALPGVDSAILDPR	Label:13C(6)(I)@9		-0.0202694	1328.72	665.367	1328.74	665.377	2	6	13.1.1.6022.7	56.1938	2363	56.1327	1.07686	2.77429	2480	49.8	2729	52.24
4	100.45	100.45	96.1	90.71	87.17	gi|68057603	AAX87856.1	phosphoenolpyruvate carboxykinase	1	auto	0	91.93	ALPGVDSAILDPR			-0.00791805	1322.71	662.363	1322.72	662.367	2	9	8.1.1.7020.2	120.169	402	120.142	0.01		296	17.2	0	0
4	100.45	100.45	96.1	90.71	87.17	gi|68057603	AAX87856.1	phosphoenolpyruvate carboxykinase	1	auto	0	85.94	ALPGVDSAILDPR	Label:13C(6)(I)@9		-0.0279348	1328.71	665.363	1328.74	665.377	2	10	3.1.1.5946.5	57.5016	3788	57.3385	0.381748	1.8622	10277	101.38	4009	63.32
4	100.45	100.45	96.1	90.71	87.17	gi|68057603	AAX87856.1	phosphoenolpyruvate carboxykinase	1	auto	0	82.24	ALPGVDSAILDPR	Label:13C(6)(I)@9		0.00227078	1328.74	665.378	1328.74	665.377	2	8	2.1.1.7001.3	121.841	381	121.939	0.950891	9.11984	244	15.62	237.09	15.4
4	100.45	100.45	96.1	90.71	87.17	gi|68057603	AAX87856.1	phosphoenolpyruvate carboxykinase	1	auto	0	81.9	ALPGVDSAILDPR			-0.00602526	1322.71	662.364	1322.72	662.367	2	8	13.1.1.6479.3	122.18	345	122.306	0.96791	10.4825	183	13.53	181	13.45
4	100.45	100.45	96.1	90.71	87.17	gi|68057603	AAX87856.1	phosphoenolpyruvate carboxykinase	1	auto	0	80.6	ALPGVDSAILDPR			0.00932867	1322.73	662.372	1322.72	662.367	2	8	2.1.1.7043.4	128.02	351	128.025	0.01		171	13.08	0	0
4	100.45	100.45	96.1	90.71	87.17	gi|68057603	AAX87856.1	phosphoenolpyruvate carboxykinase	1	auto	0	80.3	ALPGVDSAILDPR	Label:13C(6)(I)@9		-0.0221433	1328.72	665.366	1328.74	665.377	2	8	2.1.1.7015.3	124.07	436	124.19	0.01		270	16.43	0	0
4	100.45	100.45	96.1	90.71	87.17	gi|68057603	AAX87856.1	phosphoenolpyruvate carboxykinase	1	auto	0	77.88	ALPGVDSAILDPR	Label:13C(6)(I)@9		-0.0152394	1328.72	665.369	1328.74	665.377	2	8	3.1.1.6280.3	106.089	435	106.216	0.832544	8.05733	335	18.3	285	16.88
4	100.45	100.45	96.1	90.71	87.17	gi|68057603	AAX87856.1	phosphoenolpyruvate carboxykinase	1	auto	0	77.27	ALPGVDSAILDPR	Label:13C(6)(I)@9		-0.0186826	1328.72	665.368	1328.74	665.377	2	8	13.1.1.6436.3	114.448	363	114.387	1.03732	9.85664	200	14.14	212	14.56
4	100.45	100.45	96.1	90.71	87.17	gi|68057603	AAX87856.1	phosphoenolpyruvate carboxykinase	1	auto	0	74.7	ALPGVDSAILDPR	Label:13C(6)(I)@9		-0.0213429	1328.72	665.366	1328.74	665.377	2	8	3.1.1.6337.4	117.672	131	117.427	0.92104	10.0554	204	14.28	192	13.86
4	100.45	100.45	96.1	90.71	87.17	gi|68057603	AAX87856.1	phosphoenolpyruvate carboxykinase	1	auto	0	69.24	ALPGVDSAILDPR			0.0242665	1322.74	662.379	1322.72	662.367	2	8	3.1.1.6381.3	125.843	441	125.77	100		0	0	187.54	13.69
4	100.45	100.45	96.1	90.71	87.17	gi|68057603	AAX87856.1	phosphoenolpyruvate carboxykinase	1	auto	0	67.93	ALPGVDSAILDPR			-0.0178057	1322.7	662.358	1322.72	662.367	2	8	8.1.1.7033.2	122.301	436	122.269	0.921265	8.97407	256	16	241	15.52
4	100.45	100.45	96.1	90.71	87.17	gi|68057603	AAX87856.1	phosphoenolpyruvate carboxykinase	1	auto	0	63.63	ALPGVDSAILDPR			-0.011336	1322.71	662.361	1322.72	662.367	2	7	8.1.1.7045.2	124.313	380	124.102	0.01		258	16.06	0	0
4	100.45	100.45	96.1	90.71	87.17	gi|68057603	AAX87856.1	phosphoenolpyruvate carboxykinase	1	auto	0	49.73	ALPGVDSAILDPR	Label:13C(6)(I)@9		-0.0161191	1328.72	665.369	1328.74	665.377	2	7	13.1.1.6418.3	111.06	415	110.596	0.789197	9.50356	248	15.75	200	14.14
4	100.45	100.45	96.1	90.71	87.17	gi|68057603	AAX87856.1	phosphoenolpyruvate carboxykinase	1	auto	0	99	DGDVAIFFGLSGTGK			0.00341846	1482.74	742.377	1482.74	742.375	2	21	2.1.1.6520.2	76.093	4995	76.2062	0.648294	2.02627	6112	78.18	4049	63.63
4	100.45	100.45	96.1	90.71	87.17	gi|68057603	AAX87856.1	phosphoenolpyruvate carboxykinase	1	auto	0	99	DGDVAIFFGLSGTGK			-0.00500441	1482.73	742.372	1482.74	742.375	2	18	2.1.1.6535.7	78.2875	1944	78.2938	0.767437	3.22171	2192	46.82	1719	41.46
4	100.45	100.45	96.1	90.71	87.17	gi|68057603	AAX87856.1	phosphoenolpyruvate carboxykinase	1	auto	0	99	DGDVAIFFGLSGTGK	Label:13C(6)(I)@6		0.00942135	1488.77	745.39	1488.76	745.385	2	18	2.1.1.6540.2	78.9038	3157	79.2268	1.0578	2.95011	2212	47.03	2391	48.9
4	100.45	100.45	96.1	90.71	87.17	gi|68057603	AAX87856.1	phosphoenolpyruvate carboxykinase	1	auto	0	99	DGDVAIFFGLSGTGK			-0.00280714	1482.73	742.374	1482.74	742.375	2	12	2.1.1.6548.7	80.4339	1879	79.2268	1.0578	2.95011	2212	47.03	2391	48.9
4	100.45	100.45	96.1	90.71	87.17	gi|68057603	AAX87856.1	phosphoenolpyruvate carboxykinase	1	auto	0	99	DGDVAIFFGLSGTGK	Label:13C(6)(I)@6		-0.00656988	1488.75	745.382	1488.76	745.385	2	16	2.1.1.6556.6	81.6022	904	81.2557	0.903262	4.24497	1156	34	1067	32.66
4	100.45	100.45	96.1	90.71	87.17	gi|68057603	AAX87856.1	phosphoenolpyruvate carboxykinase	1	auto	0	99	DGDVAIFFGLSGTGK			0.00122119	1482.74	742.376	1482.74	742.375	2	14	2.1.1.6573.6	84.5833	687	84.4151	0.754007	5.3832	793	28.16	611	24.72
4	100.45	100.45	96.1	90.71	87.17	gi|68057603	AAX87856.1	phosphoenolpyruvate carboxykinase	1	auto	0	99	DGDVAIFFGLSGTGK			0.0855719	1482.82	742.418	1482.74	742.375	2	15	2.1.1.6637.2	96.1769	1271	96.3576	100		0	0	201	14.18
4	100.45	100.45	96.1	90.71	87.17	gi|68057603	AAX87856.1	phosphoenolpyruvate carboxykinase	1	auto	0	99	DGDVAIFFGLSGTGK			-0.00158643	1482.73	742.374	1482.74	742.375	2	15	2.1.1.6723.2	110.098	249	109.916	0.294634	12.45	279	16.7	84	9.17
4	100.45	100.45	96.1	90.71	87.17	gi|68057603	AAX87856.1	phosphoenolpyruvate carboxykinase	1	auto	0	99	DGDVAIFFGLSGTGK			0.00332844	1482.74	742.377	1482.74	742.375	2	19	3.1.1.6095.5	73.6632	5340	74.1047	0.507741	2.1948	6077	77.96	3153	56.15
4	100.45	100.45	96.1	90.71	87.17	gi|68057603	AAX87856.1	phosphoenolpyruvate carboxykinase	1	auto	0	99	DGDVAIFFGLSGTGK			0.00296223	1482.74	742.376	1482.74	742.375	2	17	3.1.1.6128.4	77.9859	1389	78.0789	0.773165	3.77356	1591	39.89	1257	35.45
4	100.45	100.45	96.1	90.71	87.17	gi|68057603	AAX87856.1	phosphoenolpyruvate carboxykinase	1	auto	0	99	DGDVAIFFGLSGTGK	Label:13C(6)(I)@6		0.0590363	1488.81	745.415	1488.76	745.385	2	14	3.1.1.6320.5	114.332	347	114.193	1.55107	8.02938	253	15.91	401	20.02
4	100.45	100.45	96.1	90.71	87.17	gi|68057603	AAX87856.1	phosphoenolpyruvate carboxykinase	1	auto	0	99	DGDVAIFFGLSGTGK	Label:13C(6)(I)@6		-0.00390844	1488.75	745.383	1488.76	745.385	2	20	5.1.1.6843.3	74.7916	361	74.7441	0.999008	7.4883	353	18.79	360.36	18.98
4	100.45	100.45	96.1	90.71	87.17	gi|68057603	AAX87856.1	phosphoenolpyruvate carboxykinase	1	auto	0	99	DGDVAIFFGLSGTGK	Label:13C(6)(I)@6		-0.00470562	1488.75	745.383	1488.76	745.385	2	22	7.1.1.6480.4	74.6821	1410	74.7457	1.0982	3.8861	1252	35.38	1405	37.48
4	100.45	100.45	96.1	90.71	87.17	gi|68057603	AAX87856.1	phosphoenolpyruvate carboxykinase	1	auto	0	99	DGDVAIFFGLSGTGK			0.00973699	1482.75	742.38	1482.74	742.375	2	21	8.1.1.6673.2	76.2319	4825	76.3201	0.372065	2.4333	6131	78.3	2331	48.28
4	100.45	100.45	96.1	90.71	87.17	gi|68057603	AAX87856.1	phosphoenolpyruvate carboxykinase	1	auto	0	99	DGDVAIFFGLSGTGK			0.00351146	1482.74	742.377	1482.74	742.375	2	16	8.1.1.6688.7	78.3645	2084	78.3709	0.693554	3.17881	2386	48.85	1691	41.12
4	100.45	100.45	96.1	90.71	87.17	gi|68057603	AAX87856.1	phosphoenolpyruvate carboxykinase	1	auto	0	99	DGDVAIFFGLSGTGK	Label:13C(6)(I)@6		0.00371299	1488.76	745.387	1488.76	745.385	2	20	8.1.1.6689.3	78.4325	1704	78.3709	0.693554	3.17881	2386	48.85	1691	41.12
4	100.45	100.45	96.1	90.71	87.17	gi|68057603	AAX87856.1	phosphoenolpyruvate carboxykinase	1	auto	0	99	DGDVAIFFGLSGTGK	Label:13C(6)(I)@6		-0.00739531	1488.75	745.381	1488.76	745.385	2	15	8.1.1.6863.5	109.863	246	109.727	0.378537	8.87833	455	21.33	176	13.27
4	100.45	100.45	96.1	90.71	87.17	gi|68057603	AAX87856.1	phosphoenolpyruvate carboxykinase	1	auto	0	99	DGDVAIFFGLSGTGK			-0.0112589	1482.72	742.369	1482.74	742.375	2	18	8.1.1.6868.3	110.413	408	110.545	0.353548	8.67027	501	22.38	181	13.45
4	100.45	100.45	96.1	90.71	87.17	gi|68057603	AAX87856.1	phosphoenolpyruvate carboxykinase	1	auto	0	99	DGDVAIFFGLSGTGK	Label:13C(6)(I)@6		-0.0145974	1488.74	745.378	1488.76	745.385	2	14	8.1.1.6912.2	114.291	235	114.296	0.611432	9.72461	275	16.58	171.82	13.11
4	100.45	100.45	96.1	90.71	87.17	gi|68057603	AAX87856.1	phosphoenolpyruvate carboxykinase	1	auto	0	99	DGDVAIFFGLSGTGK	Label:13C(6)(I)@6		0.00334678	1488.76	745.387	1488.76	745.385	2	17	8.1.1.6961.2	116.338	242	116.301	0.728648	7.51406	415	20.37	309	17.58
4	100.45	100.45	96.1	90.71	87.17	gi|68057603	AAX87856.1	phosphoenolpyruvate carboxykinase	1	auto	0	99	DGDVAIFFGLSGTGK			-0.01309	1482.72	742.369	1482.74	742.375	2	19	8.1.1.6962.2	116.415	320	116.455	0.664949	7.96156	390	19.75	265	16.28
4	100.45	100.45	96.1	90.71	87.17	gi|68057603	AAX87856.1	phosphoenolpyruvate carboxykinase	1	auto	0	99	DGDVAIFFGLSGTGK	Label:13C(6)(I)@6		-0.00141392	1488.75	745.384	1488.76	745.385	2	17	8.1.1.7008.2	118.372	311	118.412	0.714622	6.96113	489	22.11	357.09	18.9
4	100.45	100.45	96.1	90.71	87.17	gi|68057603	AAX87856.1	phosphoenolpyruvate carboxykinase	1	auto	0	99	DGDVAIFFGLSGTGK			-0.0106486	1482.72	742.37	1482.74	742.375	2	16	8.1.1.7009.2	118.444	426	118.412	0.714622	6.96113	489	22.11	357.09	18.9
4	100.45	100.45	96.1	90.71	87.17	gi|68057603	AAX87856.1	phosphoenolpyruvate carboxykinase	1	auto	0	99	DGDVAIFFGLSGTGK			-0.0128458	1482.72	742.369	1482.74	742.375	2	16	8.1.1.7023.4	120.618	398	120.537	0.388665	8.5747	478.62	21.88	190.09	13.79
4	100.45	100.45	96.1	90.71	87.17	gi|68057603	AAX87856.1	phosphoenolpyruvate carboxykinase	1	auto	0	99	DGDVAIFFGLSGTGK	Label:13C(6)(I)@6		0.0101827	1488.77	745.39	1488.76	745.385	2	17	8.1.1.7034.2	122.479	351	122.615	0.551799	9.29429	321	17.92	181	13.45
4	100.45	100.45	96.1	90.71	87.17	gi|68057603	AAX87856.1	phosphoenolpyruvate carboxykinase	1	auto	0	99	DGDVAIFFGLSGTGK	Label:13C(6)(I)@6		-0.0066629	1488.75	745.382	1488.76	745.385	2	15	8.1.1.7047.4	124.713	353	124.609	0.741903	9.14859	277	16.64	210	14.49
4	100.45	100.45	96.1	90.71	87.17	gi|68057603	AAX87856.1	phosphoenolpyruvate carboxykinase	1	auto	0	99	DGDVAIFFGLSGTGK			0.00229077	1482.74	742.376	1482.74	742.375	2	15	8.1.1.7062.3	127.238	261	127.277	0.716998	10.8214	202	14.21	148	12.17
4	100.45	100.45	96.1	90.71	87.17	gi|68057603	AAX87856.1	phosphoenolpyruvate carboxykinase	1	auto	0	99	DGDVAIFFGLSGTGK	Label:13C(6)(I)@6		0.00536649	1488.76	745.388	1488.76	745.385	2	10	9.1.1.6500.7	74.5059	867	74.5129	1.0534	4.52484	942	30.69	1014	31.84
4	100.45	100.45	96.1	90.71	87.17	gi|68057603	AAX87856.1	phosphoenolpyruvate carboxykinase	1	auto	0	99	DGDVAIFFGLSGTGK	Label:13C(6)(I)@6		-0.00421833	1488.75	745.383	1488.76	745.385	2	22	12.1.1.6192.2	74.253	1131	74.2327	1.11567	4.28775	1021	31.95	1164	34.12
4	100.45	100.45	96.1	90.71	87.17	gi|68057603	AAX87856.1	phosphoenolpyruvate carboxykinase	1	auto	0	99	DGDVAIFFGLSGTGK			0.00574151	1482.74	742.378	1482.74	742.375	2	17	13.1.1.6196.4	73.5258	5672	73.9254	0.591898	2.06877	6200	78.74	3750	61.24
4	100.45	100.45	96.1	90.71	87.17	gi|68057603	AAX87856.1	phosphoenolpyruvate carboxykinase	1	auto	0	99	DGDVAIFFGLSGTGK			-0.00072811	1482.73	742.375	1482.74	742.375	2	19	13.1.1.6231.4	77.9521	1468	78.0161	0.857147	3.55778	1692	41.13	1482	38.5
4	100.45	100.45	96.1	90.71	87.17	gi|68057603	AAX87856.1	phosphoenolpyruvate carboxykinase	1	auto	0	99	DGDVAIFFGLSGTGK			-0.00366163	1482.73	742.373	1482.74	742.375	2	13	2.1.1.6705.5	108.017	256	108.289	0.738246	11.6644	171	13.08	129	11.36
4	100.45	100.45	96.1	90.71	87.17	gi|68057603	AAX87856.1	phosphoenolpyruvate carboxykinase	1	auto	0	99	DGDVAIFFGLSGTGK	Label:13C(6)(I)@6		0.00270747	1488.76	745.386	1488.76	745.385	2	12	2.1.1.6956.2	117.585	151	117.548	0.811879	12.7798	135	11.62	112	10.58
4	100.45	100.45	96.1	90.71	87.17	gi|68057603	AAX87856.1	phosphoenolpyruvate carboxykinase	1	auto	0	99	DGDVAIFFGLSGTGK			0.000732907	1482.74	742.375	1482.74	742.375	2	8	2.1.1.6999.7	121.605	275	121.609	0.786919	10.7546	194	13.93	156	12.49
4	100.45	100.45	96.1	90.71	87.17	gi|68057603	AAX87856.1	phosphoenolpyruvate carboxykinase	1	auto	0	99	DGDVAIFFGLSGTGK			-0.00369062	1482.73	742.373	1482.74	742.375	2	11	8.1.1.6701.7	80.4315	1871	79.4303	0.910571	3.09065	2172	46.6	2021	44.96
4	100.45	100.45	96.1	90.71	87.17	gi|68057603	AAX87856.1	phosphoenolpyruvate carboxykinase	1	auto	0	99	DGDVAIFFGLSGTGK			-0.00369062	1482.73	742.373	1482.74	742.375	2	11	8.1.1.6716.7	82.7814	836	82.7886	0.590912	5.17413	992	31.5	599	24.47
4	100.45	100.45	96.1	90.71	87.17	gi|68057603	AAX87856.1	phosphoenolpyruvate carboxykinase	1	auto	0	99	DGDVAIFFGLSGTGK			-0.00283614	1482.73	742.374	1482.74	742.375	2	13	8.1.1.6728.6	84.8404	779	84.68	0.752599	5.15437	866	29.43	666	25.81
4	100.45	100.45	96.1	90.71	87.17	gi|68057603	AAX87856.1	phosphoenolpyruvate carboxykinase	1	auto	0	99	DGDVAIFFGLSGTGK			-0.00442304	1482.73	742.373	1482.74	742.375	2	14	8.1.1.6742.2	87.0536	736	87.2331	0.482933	5.98454	845	29.07	417	20.42
4	100.45	100.45	96.1	90.71	87.17	gi|68057603	AAX87856.1	phosphoenolpyruvate carboxykinase	1	auto	0	99	DGDVAIFFGLSGTGK			-0.0200479	1482.72	742.365	1482.74	742.375	2	14	8.1.1.6843.3	106.216	460	106.537	0.364048	8.24007	543	23.3	202	14.21
4	100.45	100.45	96.1	90.71	87.17	gi|68057603	AAX87856.1	phosphoenolpyruvate carboxykinase	1	auto	0	99	DGDVAIFFGLSGTGK	Label:13C(6)(I)@6		-0.00239047	1488.75	745.384	1488.76	745.385	2	14	8.1.1.6851.2	107.496	234	107.289	0.528976	9.81195	296	17.2	160	12.65
4	100.45	100.45	96.1	90.71	87.17	gi|68057603	AAX87856.1	phosphoenolpyruvate carboxykinase	1	auto	0	99	DGDVAIFFGLSGTGK			-0.0106486	1482.72	742.37	1482.74	742.375	2	15	8.1.1.6915.2	114.413	360	114.452	0.605803	9.78722	273	16.52	169	13
4	100.45	100.45	96.1	90.71	87.17	gi|68057603	AAX87856.1	phosphoenolpyruvate carboxykinase	1	auto	0	99	DGDVAIFFGLSGTGK			0.000295657	1482.74	742.375	1482.74	742.375	2	16	10.1.1.6775.3	74.1411	450	74.2525	0.870625	6.72284	470	21.68	418.14	20.45
4	100.45	100.45	96.1	90.71	87.17	gi|68057603	AAX87856.1	phosphoenolpyruvate carboxykinase	1	auto	0	99	DGDVAIFFGLSGTGK	Label:13C(6)(I)@6		0.0215605	1488.78	745.396	1488.76	745.385	2	13	3.1.1.6377.2	125.068	397	125.03	0.888411	9.84225	217	14.73	197	14.04
4	100.45	100.45	96.1	90.71	87.17	gi|68057603	AAX87856.1	phosphoenolpyruvate carboxykinase	1	auto	0	99	DGDVAIFFGLSGTGK	Label:13C(6)(I)@6		0.00729415	1488.76	745.389	1488.76	745.385	2	13	4.1.1.6410.5	75.1122	1028	75.3777	1.07878	4.2515	1055	32.48	1163	34.1
4	100.45	100.45	96.1	90.71	87.17	gi|68057603	AAX87856.1	phosphoenolpyruvate carboxykinase	1	auto	0	99	DGDVAIFFGLSGTGK	Label:13C(6)(I)@6		-0.0038553	1488.75	745.383	1488.76	745.385	2	13	8.1.1.6808.4	99.7125	280	99.8224	0.598712	9.04619	322	17.94	197	14.04
4	100.45	100.45	96.1	90.71	87.17	gi|68057603	AAX87856.1	phosphoenolpyruvate carboxykinase	1	auto	0	99	DGDVAIFFGLSGTGK			-0.0200479	1482.72	742.365	1482.74	742.375	2	14	8.1.1.6855.2	108.34	398	108.302	0.297667	9.23318	503	22.43	153	12.37
4	100.45	100.45	96.1	90.71	87.17	gi|68057603	AAX87856.1	phosphoenolpyruvate carboxykinase	1	auto	0	99	DGDVAIFFGLSGTGK			-0.00381269	1482.73	742.373	1482.74	742.375	2	19	8.1.1.6657.2	74.173	10877	74.7347	0.43277	1.67319	11650	107.94	5152	71.78
4	100.45	100.45	96.1	90.71	87.17	gi|68057603	AAX87856.1	phosphoenolpyruvate carboxykinase	1	auto	0	99	DGDVAIFFGLSGTGK	Label:13C(6)(I)@6		0.0434976	1488.8	745.407	1488.76	745.385	2	13	13.1.1.6475.6	121.49	400	121.53	1.1342	8.82778	239	15.46	277	16.64
4	100.45	100.45	96.1	90.71	87.17	gi|68057603	AAX87856.1	phosphoenolpyruvate carboxykinase	1	auto	0	99	DGDVAIFFGLSGTGK			0.0129435	1482.75	742.381	1482.74	742.375	2	13	13.1.1.6267.6	83.2316	730	83.1145	0.700198	5.4111	819	28.62	586	24.21
4	100.45	100.45	96.1	90.71	87.17	gi|68057603	AAX87856.1	phosphoenolpyruvate carboxykinase	1	auto	0	99	DGDVAIFFGLSGTGK			-0.0187984	1482.72	742.366	1482.74	742.375	2	12	2.1.1.6847.3	114.801	224	114.812	0.380769	11.8405	254.54	15.95	99.04	9.95
4	100.45	100.45	96.1	90.71	87.17	gi|68057603	AAX87856.1	phosphoenolpyruvate carboxykinase	1	auto	0	99	DGDVAIFFGLSGTGK			0.014559	1482.75	742.382	1482.74	742.375	2	11	3.1.1.6388.3	127.129	14	127.057	0.01		199	14.11	0	0
4	100.45	100.45	96.1	90.71	87.17	gi|68057603	AAX87856.1	phosphoenolpyruvate carboxykinase	1	auto	0	99	DGDVAIFFGLSGTGK	Label:13C(6)(I)@6		0.0432535	1488.8	745.407	1488.76	745.385	2	12	13.1.1.6434.4	114.085	388	113.989	0.787004	6.87088	475	21.79	382	19.54
4	100.45	100.45	96.1	90.71	87.17	gi|68057603	AAX87856.1	phosphoenolpyruvate carboxykinase	1	auto	0	99	DGDVAIFFGLSGTGK			0.0607619	1482.8	742.405	1482.74	742.375	2	13	8.1.1.6792.2	96.4534	1283	96.4274	0.267449	5.69106	1438	37.92	393	19.82
4	100.45	100.45	96.1	90.71	87.17	gi|68057603	AAX87856.1	phosphoenolpyruvate carboxykinase	1	auto	0	99	DGDVAIFFGLSGTGK	Label:13C(6)(I)@6		0.0142109	1488.77	745.392	1488.76	745.385	2	13	8.1.1.7058.6	126.767	407	125.688	0.934589	9.45443	229	15.13	218.7	14.79
4	100.45	100.45	96.1	90.71	87.17	gi|68057603	AAX87856.1	phosphoenolpyruvate carboxykinase	1	auto	0	99	DGDVAIFFGLSGTGK			0.00210773	1482.74	742.376	1482.74	742.375	2	6	3.1.1.6153.7	81.8548	878	81.3575	1.00415	5.67566	613	24.76	629	25.08
4	100.45	100.45	96.1	90.71	87.17	gi|68057603	AAX87856.1	phosphoenolpyruvate carboxykinase	1	auto	0	99	DGDVAIFFGLSGTGK	Label:13C(6)(I)@6		0.0138159	1488.77	745.392	1488.76	745.385	2	12	2.1.1.6653.5	99.5577	250	99.4146	1.1771	9.29464	212	14.56	255	15.97
4	100.45	100.45	96.1	90.71	87.17	gi|68057603	AAX87856.1	phosphoenolpyruvate carboxykinase	1	auto	0	99	DGDVAIFFGLSGTGK			-0.00509445	1482.73	742.372	1482.74	742.375	2	12	3.1.1.6332.2	116.682	331	116.645	0.847477	7.31098	403	20.07	349	18.68
4	100.45	100.45	96.1	90.71	87.17	gi|68057603	AAX87856.1	phosphoenolpyruvate carboxykinase	1	auto	0	99	DGDVAIFFGLSGTGK	Label:13C(6)(I)@6		0.00740027	1488.76	745.389	1488.76	745.385	2	11	3.1.1.6366.3	123.066	349	123.192	0.888825	9.81518	218	14.76	198	14.07
4	100.45	100.45	96.1	90.71	87.17	gi|68057603	AAX87856.1	phosphoenolpyruvate carboxykinase	1	auto	0	99	DGDVAIFFGLSGTGK			0.0163403	1482.75	742.383	1482.74	742.375	2	6	9.1.1.6499.7	74.3	925	74.6782	0.970783	4.22314	1126	33.56	1117	33.42
4	100.45	100.45	96.1	90.71	87.17	gi|68057603	AAX87856.1	phosphoenolpyruvate carboxykinase	1	auto	0	99	DGDVAIFFGLSGTGK			-0.00210372	1482.73	742.374	1482.74	742.375	2	11	8.1.1.6753.5	89.2878	723	89.1431	0.379164	6.637	813	28.51	315	17.75
4	100.45	100.45	96.1	90.71	87.17	gi|68057603	AAX87856.1	phosphoenolpyruvate carboxykinase	1	auto	0	99	DGDVAIFFGLSGTGK			0.00747885	1482.74	742.379	1482.74	742.375	2	11	3.1.1.6289.2	107.865	375	107.834	0.540937	8.40034	398	19.95	220	14.83
4	100.45	100.45	96.1	90.71	87.17	gi|68057603	AAX87856.1	phosphoenolpyruvate carboxykinase	1	auto	0	99	DGDVAIFFGLSGTGK	Label:13C(6)(I)@6		0.0418243	1488.8	745.406	1488.76	745.385	2	11	3.1.1.6301.6	110.4	303	109.841	0.767467	8.82649	292	17.09	229	15.13
4	100.45	100.45	96.1	90.71	87.17	gi|68057603	AAX87856.1	phosphoenolpyruvate carboxykinase	1	auto	0	99	DGDVAIFFGLSGTGK			-0.00720168	1482.73	742.371	1482.74	742.375	2	11	2.1.1.7015.5	124.126	23	124.008	0.01		201.04	14.18	0	0
4	100.45	100.45	96.1	90.71	87.17	gi|68057603	AAX87856.1	phosphoenolpyruvate carboxykinase	1	auto	0	99	DGDVAIFFGLSGTGK			-0.0169962	1482.72	742.366	1482.74	742.375	2	11	8.1.1.6799.5	97.8617	589	98.5708	0.7557	7.98272	360	18.97	278	16.67
4	100.45	100.45	96.1	90.71	87.17	gi|68057603	AAX87856.1	phosphoenolpyruvate carboxykinase	1	auto	0	99	DGDVAIFFGLSGTGK			-0.0241695	1482.71	742.363	1482.74	742.375	2	11	2.1.1.6767.3	112.364	230	112.3	0.463126	11.3162	243	15.59	115	10.72
4	100.45	100.45	96.1	90.71	87.17	gi|68057603	AAX87856.1	phosphoenolpyruvate carboxykinase	1	auto	0	99	DGDVAIFFGLSGTGK	Label:13C(6)(I)@6		-0.00361117	1488.75	745.383	1488.76	745.385	2	12	8.1.1.6702.5	80.5386	2653	80.7108	5.01723	3.10814	1237	35.17	6342	79.64
4	100.45	100.45	96.1	90.71	87.17	gi|68057603	AAX87856.1	phosphoenolpyruvate carboxykinase	1	auto	0	99	DGDVAIFFGLSGTGK			0.00854908	1482.74	742.379	1482.74	742.375	2	11	13.1.1.6431.2	113.454	350	113.579	0.700156	7.03124	485	22.02	347	18.63
4	100.45	100.45	96.1	90.71	87.17	gi|68057603	AAX87856.1	phosphoenolpyruvate carboxykinase	1	auto	0	99	DGDVAIFFGLSGTGK	Label:13C(6)(I)@6		0.00504607	1488.76	745.388	1488.76	745.385	2	11	13.1.1.6498.5	125.787	463	125.669	1.05926	10.2826	182	13.49	197	14.04
4	100.45	100.45	96.1	90.71	87.17	gi|68057603	AAX87856.1	phosphoenolpyruvate carboxykinase	1	auto	0	99	DGDVAIFFGLSGTGK	Label:13C(6)(I)@6		-0.00449469	1488.75	745.383	1488.76	745.385	2	11	2.1.1.6988.4	120.134	250	120.042	0.01		171	13.08	0	0
4	100.45	100.45	96.1	90.71	87.17	gi|68057603	AAX87856.1	phosphoenolpyruvate carboxykinase	1	auto	0	98.67	DGDVAIFFGLSGTGK	Label:13C(6)(I)@6		-0.0254908	1488.73	745.372	1488.76	745.385	2	9	2.1.1.7034.4	127.148	319	127.04	1.17365	11.8322	131	11.45	157.11	12.53
4	100.45	100.45	96.1	90.71	87.17	gi|68057603	AAX87856.1	phosphoenolpyruvate carboxykinase	1	auto	0	97.78	DGDVAIFFGLSGTGK			-0.00609912	1482.73	742.372	1482.74	742.375	2	10	13.1.1.6403.4	108.143	398	108.225	0.888173	8.32857	303	17.41	275	16.58
4	100.45	100.45	96.1	90.71	87.17	gi|68057603	AAX87856.1	phosphoenolpyruvate carboxykinase	1	auto	0	97.31	DGDVAIFFGLSGTGK			-0.00512257	1482.73	742.372	1482.74	742.375	2	10	13.1.1.6378.2	103.292	430	103.651	0.696484	8.49726	333	18.25	237	15.39
4	100.45	100.45	96.1	90.71	87.17	gi|68057603	AAX87856.1	phosphoenolpyruvate carboxykinase	1	auto	0	96.31	DGDVAIFFGLSGTGK			0.00955406	1482.75	742.38	1482.74	742.375	2	10	3.1.1.6306.2	111.287	343	111.25	0.949119	9.39992	230	15.17	223.07	14.94
4	100.45	100.45	96.1	90.71	87.17	gi|68057603	AAX87856.1	phosphoenolpyruvate carboxykinase	1	auto	0	95.28	DGDVAIFFGLSGTGK			-0.0192867	1482.72	742.365	1482.74	742.375	2	9	2.1.1.7031.3	126.496	68	126.147	1.04054	11.0817	158	12.57	168	12.96
4	100.45	100.45	96.1	90.71	87.17	gi|68057603	AAX87856.1	phosphoenolpyruvate carboxykinase	1	auto	0	92.89	DGDVAIFFGLSGTGK	Label:13C(6)(I)@6		0.0537642	1488.81	745.412	1488.76	745.385	2	10	12.1.1.6219.5	78.3316	296	78.1928	0.355856	6.15348	990	31.46	360	18.97
4	100.45	100.45	96.1	90.71	87.17	gi|68057603	AAX87856.1	phosphoenolpyruvate carboxykinase	1	auto	0	92.89	DGDVAIFFGLSGTGK			-0.00072811	1482.73	742.375	1482.74	742.375	2	9	13.1.1.6509.3	127.611	79	127.539	0.01		145.92	12.08	0	0
4	100.45	100.45	96.1	90.71	87.17	gi|68057603	AAX87856.1	phosphoenolpyruvate carboxykinase	1	auto	0	81.38	DGDVAIFFGLSGTGK	Label:13C(6)(I)@6		-0.00254156	1488.75	745.384	1488.76	745.385	2	9	2.1.1.6672.3	103.436	214	103.149	0.907792	9.81107	216	14.7	200.37	14.16
4	100.45	100.45	96.1	90.71	87.17	gi|68057603	AAX87856.1	phosphoenolpyruvate carboxykinase	1	auto	0	80.1	DGDVAIFFGLSGTGK			0.00219775	1482.74	742.376	1482.74	742.375	2	8	2.1.1.6589.5	87.3252	595	87.194	0.600946	6.08468	710	26.65	436	20.88
4	100.45	100.45	96.1	90.71	87.17	gi|68057603	AAX87856.1	phosphoenolpyruvate carboxykinase	1	auto	0	78.81	DGDVAIFFGLSGTGK			0.000248437	1482.74	742.375	1482.74	742.375	2	9	13.1.1.6390.2	105.591	457	105.562	0.411772	7.71003	568	23.83	239	15.46
4	100.45	100.45	96.1	90.71	87.17	gi|68057603	AAX87856.1	phosphoenolpyruvate carboxykinase	1	auto	0	74.39	DGDVAIFFGLSGTGK			0.00467122	1482.74	742.377	1482.74	742.375	2	8	3.1.1.6374.4	124.564	386	124.253	0.849083	10.2695	204	14.28	177	13.3
4	100.45	100.45	96.1	90.71	87.17	gi|68057603	AAX87856.1	phosphoenolpyruvate carboxykinase	1	auto	0	99	DKYIVLDEK		missed K-Y@2	-0.0100393	1121.59	561.801	1121.6	561.806	2	13	2.1.1.5992.2	37.737	12707	37.9598	0.282101	1.81999	13493	116.16	3889.61	62.37
4	100.45	100.45	96.1	90.71	87.17	gi|68057603	AAX87856.1	phosphoenolpyruvate carboxykinase	1	auto	0	99	DKYIVLDEK	Label:13C(6)(I)@4	missed K-Y@2	-0.0191713	1127.6	564.806	1127.62	564.816	2	15	2.1.1.6004.2	38.1876	3961	38.1498	0.285943	1.74084	14593	120.8	4264	65.3
4	100.45	100.45	96.1	90.71	87.17	gi|68057603	AAX87856.1	phosphoenolpyruvate carboxykinase	1	auto	0	99	DKYIVLDEK		missed K-Y@2	0.00330691	1121.6	561.807	1121.6	561.806	2	13	13.1.1.5704.2	38.0435	4450	37.9246	0.735988	2.22855	4691	68.49	3528	59.4
4	100.45	100.45	96.1	90.71	87.17	gi|68057603	AAX87856.1	phosphoenolpyruvate carboxykinase	1	auto	0	99	DKYIVLDEK		missed K-Y@2	-0.0126028	1121.58	561.799	1121.6	561.806	2	14	2.1.1.6007.4	38.3103	12503	38.2943	0.260737	1.88346	13399	115.75	3570	59.75
4	100.45	100.45	96.1	90.71	87.17	gi|68057603	AAX87856.1	phosphoenolpyruvate carboxykinase	1	auto	0	99	DKYIVLDEK		missed K-Y@2	-0.000475512	1121.6	561.806	1121.6	561.806	2	12	4.1.1.5864.4	37.4212	2506	37.5615	1.16488	2.66528	2590	50.89	3083	55.52
4	100.45	100.45	96.1	90.71	87.17	gi|68057603	AAX87856.1	phosphoenolpyruvate carboxykinase	1	auto	0	99	DKYIVLDEK		missed K-Y@2	0.00439779	1121.6	561.808	1121.6	561.806	2	9	8.1.1.6183.7	39.9696	1203	39.9045	1.21414	3.6681	1342	36.63	1665	40.8
4	100.45	100.45	96.1	90.71	87.17	gi|68057603	AAX87856.1	phosphoenolpyruvate carboxykinase	1	auto	0	99	DKYIVLDEK		missed K-Y@2	-0.012969	1121.58	561.799	1121.6	561.806	2	14	2.1.1.5997.6	37.9457	13930	38.075	0.26757	1.76483	14955	122.29	4089	63.95
4	100.45	100.45	96.1	90.71	87.17	gi|68057603	AAX87856.1	phosphoenolpyruvate carboxykinase	1	auto	0	99	DKYIVLDEK		missed K-Y@2	-0.0150112	1121.58	561.798	1121.6	561.806	2	13	8.1.1.6136.7	38.2312	12930	38.2013	0.330066	1.66719	14264	119.43	4811	69.36
4	100.45	100.45	96.1	90.71	87.17	gi|68057603	AAX87856.1	phosphoenolpyruvate carboxykinase	1	auto	0	99	DKYIVLDEK		missed K-Y@2	-0.0141567	1121.58	561.799	1121.6	561.806	2	14	8.1.1.6139.6	38.3318	12139	38.3439	0.245686	1.92246	13483	116.12	3385	58.18
4	100.45	100.45	96.1	90.71	87.17	gi|68057603	AAX87856.1	phosphoenolpyruvate carboxykinase	1	auto	0	99	DKYIVLDEK	Label:13C(6)(I)@4	missed K-Y@2	-0.00768052	1127.61	564.812	1127.62	564.816	2	13	3.1.1.5604.2	37.167	5386	37.355	0.443863	1.59826	12545	112	5690	75.43
4	100.45	100.45	96.1	90.71	87.17	gi|68057603	AAX87856.1	phosphoenolpyruvate carboxykinase	1	auto	0	99	DKYIVLDEK	Label:13C(6)(I)@4	missed K-Y@2	-0.0217658	1127.6	564.805	1127.62	564.816	2	14	8.1.1.6138.2	38.2762	3272	38.3439	0.245686	1.92246	13483	116.12	3385	58.18
4	100.45	100.45	96.1	90.71	87.17	gi|68057603	AAX87856.1	phosphoenolpyruvate carboxykinase	1	auto	0	99	DKYIVLDEK		missed K-Y@2	0.00116809	1121.6	561.806	1121.6	561.806	2	12	12.1.1.5724.2	38.6985	1627	38.2481	1.58627	3.08503	1699	41.22	2754	52.48
4	100.45	100.45	96.1	90.71	87.17	gi|68057603	AAX87856.1	phosphoenolpyruvate carboxykinase	1	auto	0	99	DKYIVLDEK		missed K-Y@2	0.00472319	1121.6	561.808	1121.6	561.806	2	11	3.1.1.5636.3	38.376	5227	38.0865	0.685917	2.12714	5363	73.23	3759	61.31
4	100.45	100.45	96.1	90.71	87.17	gi|68057603	AAX87856.1	phosphoenolpyruvate carboxykinase	1	auto	0	99	DKYIVLDEK	Label:13C(6)(I)@4	missed K-Y@2	0.00245291	1127.62	564.817	1127.62	564.816	2	11	4.1.1.5874.2	37.8132	3015	37.8458	1.28113	2.72027	2384	48.83	3121	55.87
4	100.45	100.45	96.1	90.71	87.17	gi|68057603	AAX87856.1	phosphoenolpyruvate carboxykinase	1	auto	0	99	DKYIVLDEK		missed K-Y@2	-0.00175718	1121.6	561.805	1121.6	561.806	2	12	9.1.1.5970.2	37.5733	2572	37.7932	1.18831	2.60469	2688	51.85	3264	57.13
4	100.45	100.45	96.1	90.71	87.17	gi|68057603	AAX87856.1	phosphoenolpyruvate carboxykinase	1	auto	0	99	DKYIVLDEK	Label:13C(6)(I)@4	missed K-Y@2	-0.00137479	1127.62	564.815	1127.62	564.816	2	12	9.1.1.5981.2	37.9993	2828	37.9941	1.20842	2.70467	2474	49.74	3055	55.27
4	100.45	100.45	96.1	90.71	87.17	gi|68057603	AAX87856.1	phosphoenolpyruvate carboxykinase	1	auto	0	99	DKYIVLDEK		missed K-Y@2	0.00436499	1121.6	561.808	1121.6	561.806	2	12	2.1.1.6045.3	39.751	1349	39.7776	1.34716	3.51951	1394	37.34	1919	43.81
4	100.45	100.45	96.1	90.71	87.17	gi|68057603	AAX87856.1	phosphoenolpyruvate carboxykinase	1	auto	0	99	DKYIVLDEK	Label:13C(6)(I)@4	missed K-Y@2	-0.00156251	1127.62	564.815	1127.62	564.816	2	14	11.1.1.6088.3	38.2977	1068	38.4149	1.87722	5.14373	575	23.98	1103	33.21
4	100.45	100.45	96.1	90.71	87.17	gi|68057603	AAX87856.1	phosphoenolpyruvate carboxykinase	1	auto	0	99	DKYIVLDEK		missed K-Y@2	-0.00609021	1121.59	561.803	1121.6	561.806	2	8	10.1.1.6285.7	38.4232	331	38.3813	2.89805	6.55981	311	17.64	921	30.35
4	100.45	100.45	96.1	90.71	87.17	gi|68057603	AAX87856.1	phosphoenolpyruvate carboxykinase	1	auto	0	99	DKYIVLDEK		missed K-Y@2	-0.0012174	1121.6	561.805	1121.6	561.806	2	11	8.1.1.6180.2	39.8387	1379	39.7957	1.34642	3.43213	1466	38.29	2017	44.91
4	100.45	100.45	96.1	90.71	87.17	gi|68057603	AAX87856.1	phosphoenolpyruvate carboxykinase	1	auto	0	99	DKYIVLDEK	Label:13C(6)(I)@4	missed K-Y@2	-0.00106193	1127.62	376.879	1127.62	376.88	3	7	12.1.1.5710.7	38.0452	857	38.2481	100		0	0	893	29.88
4	100.45	100.45	96.1	90.71	87.17	gi|68057603	AAX87856.1	phosphoenolpyruvate carboxykinase	1	auto	0	98.61	DKYIVLDEK	Label:13C(6)(I)@4	missed K-Y@2	-0.00770172	1127.61	564.812	1127.62	564.816	2	11	5.1.1.6350.5	38.6344	487	38.4726	1.66265	7.28873	299	17.29	508	22.54
4	100.45	100.45	96.1	90.71	87.17	gi|68057603	AAX87856.1	phosphoenolpyruvate carboxykinase	1	auto	0	98.44	DKYIVLDEK	Label:13C(6)(I)@4	missed K-Y@2	-0.00684725	1127.61	564.812	1127.62	564.816	2	10	5.1.1.6343.4	38.224	525	38.2048	2.43975	8.03508	217	14.73	541	23.26
4	100.45	100.45	96.1	90.71	87.17	gi|68057603	AAX87856.1	phosphoenolpyruvate carboxykinase	1	auto	0	98.12	DKYIVLDEK	Label:13C(6)(I)@4	missed K-Y@2	-0.0292325	1127.59	564.801	1127.62	564.816	2	10	25.1.1.3262.4	23.1281	721	23.0993	2.86771	7.00816	273	16.52	800	28.28
4	100.45	100.45	96.1	90.71	87.17	gi|68057603	AAX87856.1	phosphoenolpyruvate carboxykinase	1	auto	0	97.85	DKYIVLDEK	Label:13C(6)(I)@4	missed K-Y@2	-0.00273482	1127.61	564.814	1127.62	564.816	2	10	6.1.1.6447.3	39.3202	1084	39.146	1.64084	5.17073	597	24.43	1001	31.64
4	100.45	100.45	96.1	90.71	87.17	gi|68057603	AAX87856.1	phosphoenolpyruvate carboxykinase	1	auto	0	97.83	DKYIVLDEK	Label:13C(6)(I)@4	missed K-Y@2	0.00700186	1127.62	376.882	1127.62	376.88	3	9	2.1.1.5993.3	37.7782	8960	38.0382	0.772626	1.38198	11868	108.94	9370	96.8
4	100.45	100.45	96.1	90.71	87.17	gi|68057603	AAX87856.1	phosphoenolpyruvate carboxykinase	1	auto	0	97.26	DKYIVLDEK	Label:13C(6)(I)@4	missed K-Y@2	0.00629222	1127.62	376.882	1127.62	376.88	3	9	8.1.1.6137.2	38.2414	7556	38.0947	0.771016	1.48979	10225	101.12	8056	89.76
4	100.45	100.45	96.1	90.71	87.17	gi|68057603	AAX87856.1	phosphoenolpyruvate carboxykinase	1	auto	0	97.21	DKYIVLDEK	Label:13C(6)(I)@4	missed K-Y@2	-0.00343501	1127.61	376.878	1127.62	376.88	3	9	7.1.1.5982.4	38.5945	772	38.7241	100		0	0	837	28.93
4	100.45	100.45	96.1	90.71	87.17	gi|68057603	AAX87856.1	phosphoenolpyruvate carboxykinase	1	auto	0	95.95	DKYIVLDEK	Label:13C(6)(I)@4	missed K-Y@2	0.0012774	1127.62	376.88	1127.62	376.88	3	9	13.1.1.5672.2	36.8553	4724	36.9807	0.641232	1.84542	7417	86.12	4860	69.71
4	100.45	100.45	96.1	90.71	87.17	gi|68057603	AAX87856.1	phosphoenolpyruvate carboxykinase	1	auto	0	86.56	DKYIVLDEK	Label:13C(6)(I)@4	missed K-Y@2	0.0136368	1127.63	376.884	1127.62	376.88	3	5	13.1.1.5716.7	38.5169	558	38.5221	100		0	0	692	26.31
4	100.45	100.45	96.1	90.71	87.17	gi|68057603	AAX87856.1	phosphoenolpyruvate carboxykinase	1	auto	0	77.14	DKYIVLDEK		missed K-Y@2	0.00986687	1121.61	374.876	1121.6	374.873	3	9	3.1.1.5608.5	37.3386	5174	37.2855	0.643632	2.0646	5913	76.9	3889	62.36
4	100.45	100.45	96.1	90.71	87.17	gi|68057603	AAX87856.1	phosphoenolpyruvate carboxykinase	1	auto	0	99	ELEALGIYDVK	Label:13C(6)(I)@7		-0.00548554	1254.67	628.345	1254.68	628.347	2	16	5.1.1.6687.2	59.6613	3224	59.8189	1.60664	2.9622	1834	42.83	3011	54.87
4	100.45	100.45	96.1	90.71	87.17	gi|68057603	AAX87856.1	phosphoenolpyruvate carboxykinase	1	auto	0	99	ELEALGIYDVK			-0.031406	1248.63	625.322	1248.66	625.337	2	16	13.1.1.6045.5	57.943	18504	58.2425	0.235378	1.58823	20447	142.99	4918	70.13
4	100.45	100.45	96.1	90.71	87.17	gi|68057603	AAX87856.1	phosphoenolpyruvate carboxykinase	1	auto	0	99	ELEALGIYDVK	Label:13C(6)(I)@7		-0.00592265	1254.67	628.345	1254.68	628.347	2	16	36.1.1.3984.4	36.2423	682	36.335	1.55702	7.4815	291	17.06	463	21.52
4	100.45	100.45	96.1	90.71	87.17	gi|68057603	AAX87856.1	phosphoenolpyruvate carboxykinase	1	auto	0	99	ELEALGIYDVK	Label:13C(6)(I)@7		-0.00805935	1254.67	628.343	1254.68	628.347	2	15	7.1.1.6342.6	60.1681	7748	60.4123	1.20521	1.66528	6534	80.83	8047	89.71
4	100.45	100.45	96.1	90.71	87.17	gi|68057603	AAX87856.1	phosphoenolpyruvate carboxykinase	1	auto	0	99	ELEALGIYDVK			-0.000278412	1248.66	625.337	1248.66	625.337	2	11	7.1.1.6343.7	60.2254	6767	60.3361	1.12506	1.64993	6869	82.88	7897	88.87
4	100.45	100.45	96.1	90.71	87.17	gi|68057603	AAX87856.1	phosphoenolpyruvate carboxykinase	1	auto	0	99	ELEALGIYDVK	Label:13C(6)(I)@7		-0.00177001	1254.68	628.347	1254.68	628.347	2	15	11.1.1.6334.2	59.1715	4681	59.3442	1.93434	2.52931	2354	48.52	4653	68.21
4	100.45	100.45	96.1	90.71	87.17	gi|68057603	AAX87856.1	phosphoenolpyruvate carboxykinase	1	auto	0	99	ELEALGIYDVK			-0.000315393	1248.66	625.337	1248.66	625.337	2	15	12.1.1.6060.2	59.3845	6812	59.5211	1.15419	1.60195	7201	84.86	8493	92.16
4	100.45	100.45	96.1	90.71	87.17	gi|68057603	AAX87856.1	phosphoenolpyruvate carboxykinase	1	auto	0	99	ELEALGIYDVK			-0.00582068	1248.65	625.335	1248.66	625.337	2	14	9.1.1.6356.2	58.6387	10822	58.7087	0.565066	1.59922	10682	103.35	6168	78.54
4	100.45	100.45	96.1	90.71	87.17	gi|68057603	AAX87856.1	phosphoenolpyruvate carboxykinase	1	auto	0	99	ELEALGIYDVK			-0.0316391	1248.63	625.322	1248.66	625.337	2	12	3.1.1.5958.2	58.4934	18542	58.7538	0.216207	1.6386	20581	143.46	4547.04	67.43
4	100.45	100.45	96.1	90.71	87.17	gi|68057603	AAX87856.1	phosphoenolpyruvate carboxykinase	1	auto	0	99	ELEALGIYDVK			-0.0356504	1248.62	625.319	1248.66	625.337	2	14	8.1.1.6521.3	58.9174	12010	59.0016	0.302619	1.84311	12463	111.64	3854	62.08
4	100.45	100.45	96.1	90.71	87.17	gi|68057603	AAX87856.1	phosphoenolpyruvate carboxykinase	1	auto	0	99	ELEALGIYDVK	Label:13C(6)(I)@7		-0.013252	1254.67	628.341	1254.68	628.347	2	14	20.1.1.4098.6	35.8954	2469	35.8097	1.42624	2.95895	1926	43.89	2807	52.98
4	100.45	100.45	96.1	90.71	87.17	gi|68057603	AAX87856.1	phosphoenolpyruvate carboxykinase	1	auto	0	99	ELEALGIYDVK	Label:13C(6)(I)@7		-0.00738543	1254.67	628.344	1254.68	628.347	2	14	10.1.1.6626.2	59.3166	3285	59.4645	1.59867	2.8702	1957	44.24	3197	56.54
4	100.45	100.45	96.1	90.71	87.17	gi|68057603	AAX87856.1	phosphoenolpyruvate carboxykinase	1	auto	0	99	ELEALGIYDVK	Label:13C(6)(I)@7		-0.029518	1254.65	628.333	1254.68	628.347	2	12	3.1.1.5961.5	58.7239	4398	58.7538	0.216207	1.6386	20581	143.46	4547.04	67.43
4	100.45	100.45	96.1	90.71	87.17	gi|68057603	AAX87856.1	phosphoenolpyruvate carboxykinase	1	auto	0	99	ELEALGIYDVK	Label:13C(6)(I)@7		-0.00771613	1254.67	628.344	1254.68	628.347	2	13	12.1.1.6059.3	59.3304	7988	59.5211	1.15419	1.60195	7201	84.86	8493	92.16
4	100.45	100.45	96.1	90.71	87.17	gi|68057603	AAX87856.1	phosphoenolpyruvate carboxykinase	1	auto	0	99	ELEALGIYDVK			0.00807291	1248.67	625.341	1248.66	625.337	2	14	6.1.1.6698.3	60.4642	2246	60.6305	1.90209	2.52294	2379	48.77	4624	68
4	100.45	100.45	96.1	90.71	87.17	gi|68057603	AAX87856.1	phosphoenolpyruvate carboxykinase	1	auto	0	99	ELEALGIYDVK	Label:13C(6)(I)@7		0.00756966	1254.69	628.351	1254.68	628.347	2	14	6.1.1.6697.6	60.4095	4530	60.6305	1.90209	2.52294	2379	48.77	4624	68
4	100.45	100.45	96.1	90.71	87.17	gi|68057603	AAX87856.1	phosphoenolpyruvate carboxykinase	1	auto	0	99	ELEALGIYDVK	Label:13C(6)(I)@7		-0.033687	1254.65	628.331	1254.68	628.347	2	13	13.1.1.6046.2	57.9845	4407	58.0436	0.349838	1.72183	12809	113.18	4579.04	67.67
4	100.45	100.45	96.1	90.71	87.17	gi|68057603	AAX87856.1	phosphoenolpyruvate carboxykinase	1	auto	0	99	ELEALGIYDVK	Label:13C(6)(I)@7		-0.00785637	1254.67	628.343	1254.68	628.347	2	12	4.1.1.6262.2	58.8605	6437	58.9236	0.830184	1.66779	7833	88.5	6645	81.52
4	100.45	100.45	96.1	90.71	87.17	gi|68057603	AAX87856.1	phosphoenolpyruvate carboxykinase	1	auto	0	99	ELEALGIYDVK	Label:13C(6)(I)@7		0.00135404	1254.68	628.348	1254.68	628.347	2	14	24.1.1.3761.2	35.5223	535	35.5582	2.06604	7.39998	269.04	16.4	568	23.83
4	100.45	100.45	96.1	90.71	87.17	gi|68057603	AAX87856.1	phosphoenolpyruvate carboxykinase	1	auto	0	99	ELEALGIYDVK	Label:13C(6)(I)@7		-0.0296588	1254.65	628.333	1254.68	628.347	2	12	13.1.1.6049.3	58.171	5449	58.3394	0.288189	1.52484	18904	137.49	5567.04	74.61
4	100.45	100.45	96.1	90.71	87.17	gi|68057603	AAX87856.1	phosphoenolpyruvate carboxykinase	1	auto	0	99	ELEALGIYDVK	Label:13C(6)(I)@7		-0.00548554	1254.67	628.345	1254.68	628.347	2	12	5.1.1.6691.4	60.0098	3224	59.8189	1.60664	2.9622	1834	42.83	3011	54.87
4	100.45	100.45	96.1	90.71	87.17	gi|68057603	AAX87856.1	phosphoenolpyruvate carboxykinase	1	auto	0	99	ELEALGIYDVK			-0.0405551	1248.62	625.317	1248.66	625.337	2	12	2.1.1.6375.2	58.863	11336	58.9072	0.277204	1.9096	12423	111.46	3519	59.32
4	100.45	100.45	96.1	90.71	87.17	gi|68057603	AAX87856.1	phosphoenolpyruvate carboxykinase	1	auto	0	99	ELEALGIYDVK	Label:13C(6)(I)@7		-0.0320299	1254.65	628.331	1254.68	628.347	2	12	8.1.1.6523.3	59.0205	4899	58.95	0.476905	1.74833	9985	99.92	4866	69.76
4	100.45	100.45	96.1	90.71	87.17	gi|68057603	AAX87856.1	phosphoenolpyruvate carboxykinase	1	auto	0	99	ELEALGIYDVK	Label:13C(6)(I)@7		-0.0324758	1254.65	628.331	1254.68	628.347	2	12	2.1.1.6376.4	58.9318	4595	58.857	0.401426	1.77114	10958	104.68	4495	67.04
4	100.45	100.45	96.1	90.71	87.17	gi|68057603	AAX87856.1	phosphoenolpyruvate carboxykinase	1	auto	0	77.08	ELEALGIYDVK	Label:13C(6)(I)@7		-0.0075075	1254.67	628.344	1254.68	628.347	2	9	10.1.1.6631.4	59.7465	3285	59.4645	1.59867	2.8702	1957	44.24	3197	56.54
4	100.45	100.45	96.1	90.71	87.17	gi|68057603	AAX87856.1	phosphoenolpyruvate carboxykinase	1	auto	0	70.62	ELEALGIYDVK			-0.0150207	1248.65	625.33	1248.66	625.337	2	7	8.1.1.6968.3	116.63	230	116.557	1.42675	12.5494	107	10.34	156	12.49
4	100.45	100.45	96.1	90.71	87.17	gi|68057603	AAX87856.1	phosphoenolpyruvate carboxykinase	1	auto	0	99	ELIGDDEHGWDDVGIFNFEGGCYAK	Carbamidomethyl(C)@22		0.00224562	2842.22	948.414	2842.22	948.413	3	17	3.1.1.6115.2	76.019	9283	76.114	0.210581	2.17259	11962	109.37	2574.04	50.73
4	100.45	100.45	96.1	90.71	87.17	gi|68057603	AAX87856.1	phosphoenolpyruvate carboxykinase	1	auto	0	99	ELIGDDEHGWDDVGIFNFEGGCYAK	Carbamidomethyl(C)@22		0.0099855	2842.23	948.417	2842.22	948.413	3	18	10.1.1.6828.2	76.8483	371	76.8119	0.639079	7.25598	480.82	21.93	314	17.72
4	100.45	100.45	96.1	90.71	87.17	gi|68057603	AAX87856.1	phosphoenolpyruvate carboxykinase	1	auto	0	99	ELIGDDEHGWDDVGIFNFEGGCYAK	Carbamidomethyl(C)@22		0.00390917	2842.22	948.415	2842.22	948.413	3	16	13.1.1.6217.2	75.9612	10279	76.0376	0.2232	2.03603	12987	113.96	2962.07	54.42
4	100.45	100.45	96.1	90.71	87.17	gi|68057603	AAX87856.1	phosphoenolpyruvate carboxykinase	1	auto	0	99	ELIGDDEHGWDDVGIFNFEGGCYAK	Carbamidomethyl(C)@22		-0.01774	2842.2	948.407	2842.22	948.413	3	15	2.1.1.6522.4	76.3334	13389	76.4975	0.189654	1.9387	16387	128.01	3175.81	56.35
4	100.45	100.45	96.1	90.71	87.17	gi|68057603	AAX87856.1	phosphoenolpyruvate carboxykinase	1	auto	0	99	ELIGDDEHGWDDVGIFNFEGGCYAK	Carbamidomethyl(C)@22		-0.00183218	2842.22	948.413	2842.22	948.413	3	16	8.1.1.6675.3	76.4787	13337	76.5469	0.252683	1.74724	15962	126.34	4121.5	64.2
4	100.45	100.45	96.1	90.71	87.17	gi|68057603	AAX87856.1	phosphoenolpyruvate carboxykinase	1	auto	0	99	ELIGDDEHGWDDVGIFNFEGGCYAK	Label:13C(6)(I)@3; Label:13C(6)(I)@15; Carbamidomethyl(C)@22		0.0104016	2854.27	952.43	2854.26	952.427	3	16	10.1.1.6827.2	76.7777	269	76.8119	0.639079	7.25598	480.82	21.93	314	17.72
4	100.45	100.45	96.1	90.71	87.17	gi|68057603	AAX87856.1	phosphoenolpyruvate carboxykinase	1	auto	0	98.92	GITEPTPTFSACFGAAFLTLHPTQYAEVLVK	Label:13C(6)(I)@2; Carbamidomethyl(C)@12		0.034697	3371.76	843.946	3371.72	843.937	4	12	2.1.1.6567.6	83.4697	1592	83.3693	0.632452	2.47665	4153	64.44	2684	51.81
4	100.45	100.45	96.1	90.71	87.17	gi|68057603	AAX87856.1	phosphoenolpyruvate carboxykinase	1	auto	0	99	GTLTTTGAVAVDTGIFTGR			0.000944656	1836.96	919.487	1836.96	919.486	2	14	2.1.1.6412.7	62.7889	11776	62.9282	0.453987	1.58728	12524	111.91	5810.04	76.22
4	100.45	100.45	96.1	90.71	87.17	gi|68057603	AAX87856.1	phosphoenolpyruvate carboxykinase	1	auto	0	99	GTLTTTGAVAVDTGIFTGR	Label:13C(6)(I)@15		-0.00111041	1842.98	922.496	1842.98	922.496	2	22	2.1.1.6413.3	62.8197	5424	62.9282	0.453987	1.58728	12524	111.91	5810.04	76.22
4	100.45	100.45	96.1	90.71	87.17	gi|68057603	AAX87856.1	phosphoenolpyruvate carboxykinase	1	auto	0	99	GTLTTTGAVAVDTGIFTGR			-0.00100847	1836.96	919.486	1836.96	919.486	2	23	2.1.1.6431.3	64.7537	6412	64.0712	0.592812	1.89537	7379	85.9	4470	66.86
4	100.45	100.45	96.1	90.71	87.17	gi|68057603	AAX87856.1	phosphoenolpyruvate carboxykinase	1	auto	0	99	GTLTTTGAVAVDTGIFTGR	Label:13C(6)(I)@15		-0.00379596	1842.97	922.495	1842.98	922.496	2	16	2.1.1.6434.7	65.2328	1885	65.1453	0.67793	2.7996	3118	55.84	2160	46.48
4	100.45	100.45	96.1	90.71	87.17	gi|68057603	AAX87856.1	phosphoenolpyruvate carboxykinase	1	auto	0	99	GTLTTTGAVAVDTGIFTGR			-0.00100847	1836.96	919.486	1836.96	919.486	2	21	2.1.1.6447.6	66.8574	2110	66.7685	3.88204	2.16973	2660	51.58	10552	102.72
4	100.45	100.45	96.1	90.71	87.17	gi|68057603	AAX87856.1	phosphoenolpyruvate carboxykinase	1	auto	0	99	GTLTTTGAVAVDTGIFTGR	Label:13C(6)(I)@15		-0.0319942	1842.95	922.48	1842.98	922.496	2	21	2.1.1.6453.3	67.4808	1551	67.4519	0.769916	3.15663	2279	47.74	1793	42.34
4	100.45	100.45	96.1	90.71	87.17	gi|68057603	AAX87856.1	phosphoenolpyruvate carboxykinase	1	auto	0	99	GTLTTTGAVAVDTGIFTGR			-0.00564715	1836.95	919.484	1836.96	919.486	2	14	2.1.1.6467.7	69.2623	1555	69.1688	0.760835	3.56191	1802	42.45	1401	37.43
4	100.45	100.45	96.1	90.71	87.17	gi|68057603	AAX87856.1	phosphoenolpyruvate carboxykinase	1	auto	0	99	GTLTTTGAVAVDTGIFTGR			0.00314192	1836.96	919.488	1836.96	919.486	2	23	2.1.1.6484.4	71.4217	1758	71.4867	0.976185	3.14706	2022	44.97	2017	44.91
4	100.45	100.45	96.1	90.71	87.17	gi|68057603	AAX87856.1	phosphoenolpyruvate carboxykinase	1	auto	0	99	GTLTTTGAVAVDTGIFTGR			0.00253157	1836.96	919.488	1836.96	919.486	2	17	2.1.1.6638.3	96.4307	862	95.9236	100		0	0	633	25.16
4	100.45	100.45	96.1	90.71	87.17	gi|68057603	AAX87856.1	phosphoenolpyruvate carboxykinase	1	auto	0	99	GTLTTTGAVAVDTGIFTGR	Label:13C(6)(I)@15		-0.0345577	1842.94	922.479	1842.98	922.496	2	18	2.1.1.6650.5	98.9063	425	99.6328	1.05238	6.54165	451	21.24	485	22.02
4	100.45	100.45	96.1	90.71	87.17	gi|68057603	AAX87856.1	phosphoenolpyruvate carboxykinase	1	auto	0	99	GTLTTTGAVAVDTGIFTGR			0.0011888	1836.96	919.487	1836.96	919.486	2	18	2.1.1.6659.5	100.846	475	101.358	0.783679	6.76058	492	22.18	394	19.85
4	100.45	100.45	96.1	90.71	87.17	gi|68057603	AAX87856.1	phosphoenolpyruvate carboxykinase	1	auto	0	99	GTLTTTGAVAVDTGIFTGR	Label:13C(6)(I)@15		-0.0185665	1842.96	922.487	1842.98	922.496	2	15	2.1.1.6660.4	101.029	355	101.139	0.838514	6.70416	482	21.95	413	20.32
4	100.45	100.45	96.1	90.71	87.17	gi|68057603	AAX87856.1	phosphoenolpyruvate carboxykinase	1	auto	0	99	GTLTTTGAVAVDTGIFTGR			0.0024095	1836.96	919.487	1836.96	919.486	2	21	2.1.1.6669.5	102.856	371	102.713	0.835452	7.21633	417	20.42	356	18.87
4	100.45	100.45	96.1	90.71	87.17	gi|68057603	AAX87856.1	phosphoenolpyruvate carboxykinase	1	auto	0	99	GTLTTTGAVAVDTGIFTGR	Label:13C(6)(I)@15		-0.0101436	1842.97	922.491	1842.98	922.496	2	17	2.1.1.6670.6	103.109	335	103.149	1.03632	7.21841	373	19.31	395	19.87
4	100.45	100.45	96.1	90.71	87.17	gi|68057603	AAX87856.1	phosphoenolpyruvate carboxykinase	1	auto	0	99	GTLTTTGAVAVDTGIFTGR			0.00131087	1836.96	919.487	1836.96	919.486	2	20	2.1.1.6673.4	103.689	404	103.977	0.01		439	20.95	0	0
4	100.45	100.45	96.1	90.71	87.17	gi|68057603	AAX87856.1	phosphoenolpyruvate carboxykinase	1	auto	0	99	GTLTTTGAVAVDTGIFTGR	Label:13C(6)(I)@15		-0.0133175	1842.96	922.49	1842.98	922.496	2	19	2.1.1.6682.2	105.001	345	105.147	0.971019	7.20321	387	19.67	384	19.6
4	100.45	100.45	96.1	90.71	87.17	gi|68057603	AAX87856.1	phosphoenolpyruvate carboxykinase	1	auto	0	99	GTLTTTGAVAVDTGIFTGR	Label:13C(6)(I)@15		-0.0103878	1842.97	922.491	1842.98	922.496	2	18	2.1.1.6699.5	107.17	329	107.174	0.843814	7.17026	420	20.49	362.15	19.03
4	100.45	100.45	96.1	90.71	87.17	gi|68057603	AAX87856.1	phosphoenolpyruvate carboxykinase	1	auto	0	99	GTLTTTGAVAVDTGIFTGR	Label:13C(6)(I)@15		-0.00635944	1842.97	922.493	1842.98	922.496	2	16	2.1.1.6714.6	109.214	273	109.042	0.932005	8.33538	295.05	17.18	281	16.76
4	100.45	100.45	96.1	90.71	87.17	gi|68057603	AAX87856.1	phosphoenolpyruvate carboxykinase	1	auto	0	99	GTLTTTGAVAVDTGIFTGR			-0.00479266	1836.95	919.484	1836.96	919.486	2	21	2.1.1.6715.4	109.354	275	109.465	0.994265	8.17755	296.82	17.23	301.57	17.37
4	100.45	100.45	96.1	90.71	87.17	gi|68057603	AAX87856.1	phosphoenolpyruvate carboxykinase	1	auto	0	99	GTLTTTGAVAVDTGIFTGR			0.000578444	1836.96	919.487	1836.96	919.486	2	19	2.1.1.6746.2	111.407	260	111.371	0.774684	8.8338	290	17.03	229.57	15.15
4	100.45	100.45	96.1	90.71	87.17	gi|68057603	AAX87856.1	phosphoenolpyruvate carboxykinase	1	auto	0	99	GTLTTTGAVAVDTGIFTGR	Label:13C(6)(I)@15		-0.00892292	1842.97	922.492	1842.98	922.496	2	15	2.1.1.6748.2	111.491	213	111.454	0.997	8.6306	266	16.31	271	16.46
4	100.45	100.45	96.1	90.71	87.17	gi|68057603	AAX87856.1	phosphoenolpyruvate carboxykinase	1	auto	0	99	GTLTTTGAVAVDTGIFTGR			0.00131087	1836.96	919.487	1836.96	919.486	2	18	2.1.1.6799.2	113.44	230	113.403	0.846084	9.2854	250.04	15.81	216.18	14.7
4	100.45	100.45	96.1	90.71	87.17	gi|68057603	AAX87856.1	phosphoenolpyruvate carboxykinase	1	auto	0	99	GTLTTTGAVAVDTGIFTGR	Label:13C(6)(I)@15		-0.00941121	1842.97	922.492	1842.98	922.496	2	17	2.1.1.6805.2	113.654	207	113.658	0.974706	8.93413	251	15.84	250	15.81
4	100.45	100.45	96.1	90.71	87.17	gi|68057603	AAX87856.1	phosphoenolpyruvate carboxykinase	1	auto	0	99	GTLTTTGAVAVDTGIFTGR			0.00277571	1836.96	919.488	1836.96	919.486	2	21	2.1.1.6875.2	115.524	219	115.487	0.870317	9.3305	244	15.62	217	14.73
4	100.45	100.45	96.1	90.71	87.17	gi|68057603	AAX87856.1	phosphoenolpyruvate carboxykinase	1	auto	0	99	GTLTTTGAVAVDTGIFTGR	Label:13C(6)(I)@15		0.00426069	1842.98	922.499	1842.98	922.496	2	18	2.1.1.6907.2	116.659	173	116.622	0.860702	10.0512	211.57	14.55	186.08	13.64
4	100.45	100.45	96.1	90.71	87.17	gi|68057603	AAX87856.1	phosphoenolpyruvate carboxykinase	1	auto	0	99	GTLTTTGAVAVDTGIFTGR	Label:13C(6)(I)@15		-0.0138057	1842.96	922.49	1842.98	922.496	2	18	2.1.1.6980.2	118.914	234	119.043	0.888173	8.32857	303	17.41	275	16.58
4	100.45	100.45	96.1	90.71	87.17	gi|68057603	AAX87856.1	phosphoenolpyruvate carboxykinase	1	auto	0	99	GTLTTTGAVAVDTGIFTGR			-0.00423944	1836.95	919.484	1836.96	919.486	2	23	3.1.1.5997.4	62.4408	3214	62.5426	0.671306	2.60422	3624	60.2	2486	49.86
4	100.45	100.45	96.1	90.71	87.17	gi|68057603	AAX87856.1	phosphoenolpyruvate carboxykinase	1	auto	0	99	GTLTTTGAVAVDTGIFTGR			-0.00423944	1836.95	919.484	1836.96	919.486	2	13	3.1.1.6021.7	65.0135	1678	64.5936	0.740783	3.56423	1827	42.74	1383	37.19
4	100.45	100.45	96.1	90.71	87.17	gi|68057603	AAX87856.1	phosphoenolpyruvate carboxykinase	1	auto	0	99	GTLTTTGAVAVDTGIFTGR			-0.0143713	1836.94	919.479	1836.96	919.486	2	16	3.1.1.6069.6	70.4036	1225	70.4455	0.857261	3.95268	1371	37.03	1201	34.66
4	100.45	100.45	96.1	90.71	87.17	gi|68057603	AAX87856.1	phosphoenolpyruvate carboxykinase	1	auto	0	99	GTLTTTGAVAVDTGIFTGR	Label:13C(6)(I)@15		-0.00598252	1842.97	922.493	1842.98	922.496	2	15	4.1.1.6307.7	63.3481	1352	63.1952	1.14034	3.75326	1319	36.32	1537	39.2
4	100.45	100.45	96.1	90.71	87.17	gi|68057603	AAX87856.1	phosphoenolpyruvate carboxykinase	1	auto	0	99	GTLTTTGAVAVDTGIFTGR	Label:13C(6)(I)@15		-0.0083036	1842.97	922.492	1842.98	922.496	2	23	5.1.1.6726.3	63.638	501	63.5905	1.02477	6.63418	444.05	21.07	465	21.56
4	100.45	100.45	96.1	90.71	87.17	gi|68057603	AAX87856.1	phosphoenolpyruvate carboxykinase	1	auto	0	99	GTLTTTGAVAVDTGIFTGR	Label:13C(6)(I)@15		-0.00646266	1842.97	922.493	1842.98	922.496	2	22	7.1.1.6386.4	63.9574	1781	63.9981	1.62422	3.58175	1249.04	35.34	2073.07	45.53
4	100.45	100.45	96.1	90.71	87.17	gi|68057603	AAX87856.1	phosphoenolpyruvate carboxykinase	1	auto	0	99	GTLTTTGAVAVDTGIFTGR			-0.00541365	1836.95	919.484	1836.96	919.486	2	25	8.1.1.6562.3	62.9219	11264	63.0719	0.459293	1.60126	12210	110.5	5730.57	75.7
4	100.45	100.45	96.1	90.71	87.17	gi|68057603	AAX87856.1	phosphoenolpyruvate carboxykinase	1	auto	0	99	GTLTTTGAVAVDTGIFTGR			-0.00236192	1836.96	919.485	1836.96	919.486	2	24	8.1.1.6582.5	65.0451	2945	65.167	0.66257	2.67375	3465	58.86	2346	48.44
4	100.45	100.45	96.1	90.71	87.17	gi|68057603	AAX87856.1	phosphoenolpyruvate carboxykinase	1	auto	0	99	GTLTTTGAVAVDTGIFTGR	Label:13C(6)(I)@15		-0.0033823	1842.98	922.495	1842.98	922.496	2	16	8.1.1.6584.7	65.26	1974	65.167	0.66257	2.67375	3465	58.86	2346	48.44
4	100.45	100.45	96.1	90.71	87.17	gi|68057603	AAX87856.1	phosphoenolpyruvate carboxykinase	1	auto	0	99	GTLTTTGAVAVDTGIFTGR			-0.00260606	1836.96	919.485	1836.96	919.486	2	21	8.1.1.6604.2	67.4987	1969	67.3841	0.783662	3.1516	2264	47.58	1813	42.58
4	100.45	100.45	96.1	90.71	87.17	gi|68057603	AAX87856.1	phosphoenolpyruvate carboxykinase	1	auto	0	99	GTLTTTGAVAVDTGIFTGR			-0.00419296	1836.95	919.484	1836.96	919.486	2	23	8.1.1.6621.5	69.6199	1670	69.2914	0.754643	3.48443	1892	43.5	1459	38.2
4	100.45	100.45	96.1	90.71	87.17	gi|68057603	AAX87856.1	phosphoenolpyruvate carboxykinase	1	auto	0	99	GTLTTTGAVAVDTGIFTGR			-0.0160337	1836.94	919.478	1836.96	919.486	2	11	8.1.1.6668.7	75.6802	1259	75.6872	0.839988	4.08231	1299	36.04	1115	33.39
4	100.45	100.45	96.1	90.71	87.17	gi|68057603	AAX87856.1	phosphoenolpyruvate carboxykinase	1	auto	0	99	GTLTTTGAVAVDTGIFTGR	Label:13C(6)(I)@15		-0.0331672	1842.95	922.48	1842.98	922.496	2	17	8.1.1.6807.5	99.5316	390	99.3947	1.01492	6.36383	485	22.02	503	22.43
4	100.45	100.45	96.1	90.71	87.17	gi|68057603	AAX87856.1	phosphoenolpyruvate carboxykinase	1	auto	0	99	GTLTTTGAVAVDTGIFTGR			-0.00297227	1836.96	919.485	1836.96	919.486	2	23	8.1.1.6814.4	100.972	464	101.082	0.867588	6.50412	503.07	22.43	446	21.12
4	100.45	100.45	96.1	90.71	87.17	gi|68057603	AAX87856.1	phosphoenolpyruvate carboxykinase	1	auto	0	99	GTLTTTGAVAVDTGIFTGR	Label:13C(6)(I)@15		-0.0120492	1842.97	922.49	1842.98	922.496	2	18	8.1.1.6818.6	101.826	339	101.689	0.01		440	20.98	0	0
4	100.45	100.45	96.1	90.71	87.17	gi|68057603	AAX87856.1	phosphoenolpyruvate carboxykinase	1	auto	0	99	GTLTTTGAVAVDTGIFTGR			-0.00382675	1836.95	919.484	1836.96	919.486	2	18	8.1.1.6825.4	103.106	394	103.434	0.884551	6.94104	437	20.9	395	19.87
4	100.45	100.45	96.1	90.71	87.17	gi|68057603	AAX87856.1	phosphoenolpyruvate carboxykinase	1	auto	0	99	GTLTTTGAVAVDTGIFTGR			-0.0012633	1836.96	919.486	1836.96	919.486	2	23	8.1.1.6835.3	105.149	381	105.077	0.932225	6.96896	422	20.54	402	20.05
4	100.45	100.45	96.1	90.71	87.17	gi|68057603	AAX87856.1	phosphoenolpyruvate carboxykinase	1	auto	0	99	GTLTTTGAVAVDTGIFTGR	Label:13C(6)(I)@15		-0.00399265	1842.97	922.494	1842.98	922.496	2	17	8.1.1.6842.5	106.069	318	105.947	0.826234	6.92037	456	21.35	385	19.62
4	100.45	100.45	96.1	90.71	87.17	gi|68057603	AAX87856.1	phosphoenolpyruvate carboxykinase	1	auto	0	99	GTLTTTGAVAVDTGIFTGR			-0.0110288	1836.95	919.481	1836.96	919.486	2	18	8.1.1.6849.3	107.156	384	106.906	0.8063	7.06835	443	21.05	365	19.1
4	100.45	100.45	96.1	90.71	87.17	gi|68057603	AAX87856.1	phosphoenolpyruvate carboxykinase	1	auto	0	99	GTLTTTGAVAVDTGIFTGR	Label:13C(6)(I)@15		-0.00680024	1842.97	922.493	1842.98	922.496	2	16	8.1.1.6854.5	108.227	315	107.667	0.910023	7.47816	371	19.26	345	18.57
4	100.45	100.45	96.1	90.71	87.17	gi|68057603	AAX87856.1	phosphoenolpyruvate carboxykinase	1	auto	0	99	GTLTTTGAVAVDTGIFTGR			-0.00455916	1836.95	919.484	1836.96	919.486	2	19	8.1.1.6860.4	109.311	326	109.005	0.795443	7.72346	374	19.34	304	17.44
4	100.45	100.45	96.1	90.71	87.17	gi|68057603	AAX87856.1	phosphoenolpyruvate carboxykinase	1	auto	0	99	GTLTTTGAVAVDTGIFTGR			-0.00199571	1836.96	919.485	1836.96	919.486	2	20	8.1.1.6876.4	111.617	284	111.509	0.943817	7.92066	324.63	18.02	313.09	17.69
4	100.45	100.45	96.1	90.71	87.17	gi|68057603	AAX87856.1	phosphoenolpyruvate carboxykinase	1	auto	0	99	GTLTTTGAVAVDTGIFTGR	Label:13C(6)(I)@15		-0.00362644	1842.97	922.495	1842.98	922.496	2	19	8.1.1.6915.3	114.448	241	114.452	0.88675	8.71277	277	16.64	251	15.84
4	100.45	100.45	96.1	90.71	87.17	gi|68057603	AAX87856.1	phosphoenolpyruvate carboxykinase	1	auto	0	99	GTLTTTGAVAVDTGIFTGR			-0.00455916	1836.95	919.484	1836.96	919.486	2	18	8.1.1.6943.3	115.665	266	115.593	0.75952	8.59109	310.04	17.61	240.63	15.51
4	100.45	100.45	96.1	90.71	87.17	gi|68057603	AAX87856.1	phosphoenolpyruvate carboxykinase	1	auto	0	99	GTLTTTGAVAVDTGIFTGR	Label:13C(6)(I)@15		-0.0175423	1842.96	922.488	1842.98	922.496	2	19	8.1.1.6976.2	116.848	221	116.811	0.916909	9.17649	245.54	15.67	230.06	15.17
4	100.45	100.45	96.1	90.71	87.17	gi|68057603	AAX87856.1	phosphoenolpyruvate carboxykinase	1	auto	0	99	GTLTTTGAVAVDTGIFTGR	Label:13C(6)(I)@15		-0.00240575	1842.98	922.495	1842.98	922.496	2	16	8.1.1.7012.5	118.982	268	118.719	0.958171	7.71984	339.08	18.41	332	18.22
4	100.45	100.45	96.1	90.71	87.17	gi|68057603	AAX87856.1	phosphoenolpyruvate carboxykinase	1	auto	0	99	GTLTTTGAVAVDTGIFTGR			-0.00858745	1836.95	919.482	1836.96	919.486	2	16	8.1.1.7017.6	119.812	307	119.843	0.895201	7.71005	352	18.76	322	17.94
4	100.45	100.45	96.1	90.71	87.17	gi|68057603	AAX87856.1	phosphoenolpyruvate carboxykinase	1	auto	0	99	GTLTTTGAVAVDTGIFTGR			-0.000735152	1836.96	919.486	1836.96	919.486	2	20	9.1.1.6399.6	62.8914	1377	62.7746	1.06038	3.64396	1448	38.05	1569	39.61
4	100.45	100.45	96.1	90.71	87.17	gi|68057603	AAX87856.1	phosphoenolpyruvate carboxykinase	1	auto	0	99	GTLTTTGAVAVDTGIFTGR	Label:13C(6)(I)@15		-0.00928137	1842.97	922.492	1842.98	922.496	2	19	10.1.1.6664.6	63.1585	529	63.1863	1.00183	5.88975	570.04	23.88	583.57	24.16
4	100.45	100.45	96.1	90.71	87.17	gi|68057603	AAX87856.1	phosphoenolpyruvate carboxykinase	1	auto	0	99	GTLTTTGAVAVDTGIFTGR			-0.00478996	1836.95	919.484	1836.96	919.486	2	19	10.1.1.6666.6	63.3977	537	63.1863	1.00183	5.88975	570.04	23.88	583.57	24.16
4	100.45	100.45	96.1	90.71	87.17	gi|68057603	AAX87856.1	phosphoenolpyruvate carboxykinase	1	auto	0	99	GTLTTTGAVAVDTGIFTGR	Label:13C(6)(I)@15		-0.00708567	1842.97	922.493	1842.98	922.496	2	23	11.1.1.6379.6	63.0961	260	62.9846	0.992295	8.45227	278.07	16.68	281.96	16.79
4	100.45	100.45	96.1	90.71	87.17	gi|68057603	AAX87856.1	phosphoenolpyruvate carboxykinase	1	auto	0	99	GTLTTTGAVAVDTGIFTGR	Label:13C(6)(I)@15		-0.00762819	1842.97	922.493	1842.98	922.496	2	23	12.1.1.6101.5	63.3061	1821	63.3281	1.66736	3.69359	1163	34.1	1981.54	44.51
4	100.45	100.45	96.1	90.71	87.17	gi|68057603	AAX87856.1	phosphoenolpyruvate carboxykinase	1	auto	0	99	GTLTTTGAVAVDTGIFTGR			-0.00141922	1836.96	919.486	1836.96	919.486	2	21	13.1.1.6089.6	62.07	2932	62.1597	0.667493	2.69545	3394	58.26	2315	48.11
4	100.45	100.45	96.1	90.71	87.17	gi|68057603	AAX87856.1	phosphoenolpyruvate carboxykinase	1	auto	0	99	GTLTTTGAVAVDTGIFTGR	Label:13C(6)(I)@15		-0.00345889	1842.97	922.495	1842.98	922.496	2	22	13.1.1.6090.4	62.1226	2101	62.1597	0.667493	2.69545	3394	58.26	2315	48.11
4	100.45	100.45	96.1	90.71	87.17	gi|68057603	AAX87856.1	phosphoenolpyruvate carboxykinase	1	auto	0	99	GTLTTTGAVAVDTGIFTGR			-0.0053254	1836.95	919.484	1836.96	919.486	2	25	13.1.1.6114.6	64.5167	1562	64.4445	0.714441	3.63533	1793	42.34	1309	36.18
4	100.45	100.45	96.1	90.71	87.17	gi|68057603	AAX87856.1	phosphoenolpyruvate carboxykinase	1	auto	0	99	GTLTTTGAVAVDTGIFTGR			-0.0142364	1836.94	919.479	1836.96	919.486	2	19	13.1.1.6171.6	70.5837	992	70.5047	0.01		1124	33.53	0	0
4	100.45	100.45	96.1	90.71	87.17	gi|68057603	AAX87856.1	phosphoenolpyruvate carboxykinase	1	auto	0	99	GTLTTTGAVAVDTGIFTGR	Label:13C(6)(I)@15		-0.00997404	1842.97	922.491	1842.98	922.496	2	15	8.1.1.6868.4	110.448	261	110.341	1.03721	8.04248	300.56	17.34	318.56	17.85
4	100.45	100.45	96.1	90.71	87.17	gi|68057603	AAX87856.1	phosphoenolpyruvate carboxykinase	1	auto	0	99	GTLTTTGAVAVDTGIFTGR			-0.0108185	1836.95	919.481	1836.96	919.486	2	9	13.1.1.6187.7	72.6491	985	72.5317	0.630755	4.81668	1100	33.17	709	26.63
4	100.45	100.45	96.1	90.71	87.17	gi|68057603	AAX87856.1	phosphoenolpyruvate carboxykinase	1	auto	0	99	GTLTTTGAVAVDTGIFTGR	Label:13C(6)(I)@15		-0.0247444	1842.95	922.484	1842.98	922.496	2	15	8.1.1.6640.4	71.9084	1482	71.8429	0.911362	3.71945	1499	38.72	1396	37.36
4	100.45	100.45	96.1	90.71	87.17	gi|68057603	AAX87856.1	phosphoenolpyruvate carboxykinase	1	auto	0	99	GTLTTTGAVAVDTGIFTGR	Label:13C(6)(I)@15		-0.00997404	1842.97	922.491	1842.98	922.496	2	14	8.1.1.6829.3	103.914	394	104.051	0.01		476	21.82	0	0
4	100.45	100.45	96.1	90.71	87.17	gi|68057603	AAX87856.1	phosphoenolpyruvate carboxykinase	1	auto	0	99	GTLTTTGAVAVDTGIFTGR			0.00862169	1836.97	613.33	1836.96	613.327	3	15	8.1.1.7000.5	117.741	220	117.746	0.89668	10.003	209.04	14.46	191.54	13.84
4	100.45	100.45	96.1	90.71	87.17	gi|68057603	AAX87856.1	phosphoenolpyruvate carboxykinase	1	auto	0	99	GTLTTTGAVAVDTGIFTGR			-0.0552651	1836.9	919.459	1836.96	919.486	2	15	3.1.1.6042.6	67.3064	8943	67.5056	0.0308493	4.49383	16210	127.32	511	22.61
4	100.45	100.45	96.1	90.71	87.17	gi|68057603	AAX87856.1	phosphoenolpyruvate carboxykinase	1	auto	0	99	GTLTTTGAVAVDTGIFTGR	Label:13C(6)(I)@15		-0.00464196	1842.97	922.494	1842.98	922.496	2	23	6.1.1.6758.5	64.525	219	64.434	1.15065	10.2268	176.9	13.3	208	14.42
4	100.45	100.45	96.1	90.71	87.17	gi|68057603	AAX87856.1	phosphoenolpyruvate carboxykinase	1	auto	0	99	GTLTTTGAVAVDTGIFTGR	Label:13C(6)(I)@15		-0.0143685	1842.96	922.489	1842.98	922.496	2	14	8.1.1.6623.6	69.8987	1518	70.065	0.01		1450	38.08	0	0
4	100.45	100.45	96.1	90.71	87.17	gi|68057603	AAX87856.1	phosphoenolpyruvate carboxykinase	1	auto	0	99	GTLTTTGAVAVDTGIFTGR			-0.0195737	1836.94	919.477	1836.96	919.486	2	12	8.1.1.7048.6	124.986	237	124.811	0.503377	10.9624	245.09	15.66	126.07	11.23
4	100.45	100.45	96.1	90.71	87.17	gi|68057603	AAX87856.1	phosphoenolpyruvate carboxykinase	1	auto	0	99	GTLTTTGAVAVDTGIFTGR			-0.000217175	1836.96	613.327	1836.96	613.327	3	11	2.1.1.6954.2	117.537	177	117.541	0.808377	11.143	178.04	13.34	147.07	12.13
4	100.45	100.45	96.1	90.71	87.17	gi|68057603	AAX87856.1	phosphoenolpyruvate carboxykinase	1	auto	0	99	GTLTTTGAVAVDTGIFTGR	Label:13C(6)(I)@15		-0.0109981	1842.97	922.491	1842.98	922.496	2	6	2.1.1.6996.7	121.125	230	120.945	0.931661	8.69708	271	16.46	258	16.06
4	100.45	100.45	96.1	90.71	87.17	gi|68057603	AAX87856.1	phosphoenolpyruvate carboxykinase	1	auto	0	98.57	GTLTTTGAVAVDTGIFTGR	Label:13C(6)(I)@15		-0.0105464	1842.97	922.491	1842.98	922.496	2	11	3.1.1.6329.6	116.201	199	116.444	1.23954	9.77862	187.11	13.68	237	15.39
4	100.45	100.45	96.1	90.71	87.17	gi|68057603	AAX87856.1	phosphoenolpyruvate carboxykinase	1	auto	0	98.54	GTLTTTGAVAVDTGIFTGR			-0.000652951	1836.96	919.486	1836.96	919.486	2	11	8.1.1.6781.5	94.3038	690	94.171	0.488112	6.0464	822	28.67	410	20.25
4	100.45	100.45	96.1	90.71	87.17	gi|68057603	AAX87856.1	phosphoenolpyruvate carboxykinase	1	auto	0	98.45	GTLTTTGAVAVDTGIFTGR	Label:13C(6)(I)@15		-0.0111949	1842.97	615.33	1842.98	615.333	3	11	8.1.1.6885.3	112.418	67	112.345	0.01		187	13.67	0	0
4	100.45	100.45	96.1	90.71	87.17	gi|68057603	AAX87856.1	phosphoenolpyruvate carboxykinase	1	auto	0	96.45	GTLTTTGAVAVDTGIFTGR			0.00198009	1836.96	613.327	1836.96	613.327	3	10	2.1.1.6649.5	98.7179	314	98.9812	0.713696	8.68903	314	17.72	229	15.13
4	100.45	100.45	96.1	90.71	87.17	gi|68057603	AAX87856.1	phosphoenolpyruvate carboxykinase	1	auto	0	95.71	GTLTTTGAVAVDTGIFTGR			0.00967054	1836.97	613.33	1836.96	613.327	3	10	2.1.1.6698.4	106.987	272	106.881	0.695632	9.3416	275.73	16.6	196	14
4	100.45	100.45	96.1	90.71	87.17	gi|68057603	AAX87856.1	phosphoenolpyruvate carboxykinase	1	auto	0	91.28	GTLTTTGAVAVDTGIFTGR			0.00150807	1836.96	613.327	1836.96	613.327	3	9	13.1.1.6387.4	105.069	266	105.166	0.01		259	16.09	0	0
4	100.45	100.45	96.1	90.71	87.17	gi|68057603	AAX87856.1	phosphoenolpyruvate carboxykinase	1	auto	0	90.75	GTLTTTGAVAVDTGIFTGR	Label:13C(6)(I)@15		-0.0097301	1842.97	615.33	1842.98	615.333	3	9	8.1.1.7002.4	117.925	172	117.746	0.89668	10.003	209.04	14.46	191.54	13.84
4	100.45	100.45	96.1	90.71	87.17	gi|68057603	AAX87856.1	phosphoenolpyruvate carboxykinase	1	auto	0	78.12	GTLTTTGAVAVDTGIFTGR	Label:13C(6)(I)@15		-0.0121104	1842.97	615.329	1842.98	615.333	3	8	8.1.1.6840.3	105.708	229	105.783	0.841336	9.13729	259	16.09	222.67	14.92
4	100.45	100.45	96.1	90.71	87.17	gi|68057603	AAX87856.1	phosphoenolpyruvate carboxykinase	1	auto	0	75.42	GTLTTTGAVAVDTGIFTGR			-0.00218144	1836.96	613.326	1836.96	613.327	3	9	8.1.1.6904.4	113.616	216	113.515	0.01		227	15.07	0	0
4	100.45	100.45	96.1	90.71	87.17	gi|68057603	AAX87856.1	phosphoenolpyruvate carboxykinase	1	auto	0	72.35	GTLTTTGAVAVDTGIFTGR	Label:13C(6)(I)@15		0.00456631	1842.98	615.335	1842.98	615.333	3	9	2.1.1.6686.2	105.544	288	105.507	0.01		246	15.68	0	0
4	100.45	100.45	96.1	90.71	87.17	gi|68057603	AAX87856.1	phosphoenolpyruvate carboxykinase	1	auto	0	99	IQLIGGTWYGGEMK			-0.0213963	1551.75	776.884	1551.78	776.895	2	17	3.1.1.6005.4	63.1964	12135	63.2784	0.199511	2.13858	12910	113.62	2632	51.3
4	100.45	100.45	96.1	90.71	87.17	gi|68057603	AAX87856.1	phosphoenolpyruvate carboxykinase	1	auto	0	99	IQLIGGTWYGGEMK			-0.0103324	1551.77	776.89	1551.78	776.895	2	18	4.1.1.6315.2	64.1265	3457	64.1915	0.790494	2.33951	4089	63.95	3303	57.47
4	100.45	100.45	96.1	90.71	87.17	gi|68057603	AAX87856.1	phosphoenolpyruvate carboxykinase	1	auto	0	99	IQLIGGTWYGGEMK	Label:13C(6)(I)@1; Label:13C(6)(I)@4		-0.0219403	1563.79	782.904	1563.82	782.915	2	11	5.1.1.6736.7	64.8199	343	64.7056	0.929674	8.0104	320	17.89	304	17.44
4	100.45	100.45	96.1	90.71	87.17	gi|68057603	AAX87856.1	phosphoenolpyruvate carboxykinase	1	auto	0	99	IQLIGGTWYGGEMK			-0.0306213	1551.75	776.88	1551.78	776.895	2	16	8.1.1.6571.2	63.7707	17665	63.8448	0.186459	1.78769	19553	139.83	3725.54	61.04
4	100.45	100.45	96.1	90.71	87.17	gi|68057603	AAX87856.1	phosphoenolpyruvate carboxykinase	1	auto	0	99	IQLIGGTWYGGEMK			-0.000592264	1551.78	776.895	1551.78	776.895	2	17	8.1.1.6595.5	66.5558	1500	66.4969	0.949555	3.54358	1617	40.21	1569	39.61
4	100.45	100.45	96.1	90.71	87.17	gi|68057603	AAX87856.1	phosphoenolpyruvate carboxykinase	1	auto	0	99	IQLIGGTWYGGEMK			-0.00581027	1551.77	776.892	1551.78	776.895	2	9	2.1.1.6443.7	66.4087	1585	66.4154	0.970215	3.50731	1633	40.41	1619	40.24
4	100.45	100.45	96.1	90.71	87.17	gi|68057603	AAX87856.1	phosphoenolpyruvate carboxykinase	1	auto	0	99	IQLIGGTWYGGEMK			4.948e-05	1551.78	776.895	1551.78	776.895	2	16	9.1.1.6407.3	63.6929	3601	63.6632	0.793752	2.3526	4034	63.51	3272	57.2
4	100.45	100.45	96.1	90.71	87.17	gi|68057603	AAX87856.1	phosphoenolpyruvate carboxykinase	1	auto	0	99	IQLIGGTWYGGEMK			-0.00946974	1551.77	776.89	1551.78	776.895	2	16	13.1.1.6098.4	62.8241	8950	62.889	0.259032	2.13666	10467	102.31	2770.56	52.64
4	100.45	100.45	96.1	90.71	87.17	gi|68057603	AAX87856.1	phosphoenolpyruvate carboxykinase	1	auto	0	99	IQLIGGTWYGGEMK	Label:13C(6)(I)@1; Label:13C(6)(I)@4		-0.00664058	1563.81	782.912	1563.82	782.915	2	15	9.1.1.6406.6	63.6503	2893	63.6632	0.793752	2.3526	4034	63.51	3272	57.2
4	100.45	100.45	96.1	90.71	87.17	gi|68057603	AAX87856.1	phosphoenolpyruvate carboxykinase	1	auto	0	99	IQLIGGTWYGGEMK			-0.00764133	1551.77	776.891	1551.78	776.895	2	13	2.1.1.6469.4	69.4839	1640	69.0778	0.298466	4.84484	1823	42.7	556	23.58
4	100.45	100.45	96.1	90.71	87.17	gi|68057603	AAX87856.1	phosphoenolpyruvate carboxykinase	1	auto	0	99	IQLIGGTWYGGEMK	Label:13C(6)(I)@1; Label:13C(6)(I)@4		-0.00748574	1563.81	782.911	1563.82	782.915	2	14	7.1.1.6396.3	64.8852	3504	65.0764	1.35663	2.51904	2713	52.09	3761	61.33
4	100.45	100.45	96.1	90.71	87.17	gi|68057603	AAX87856.1	phosphoenolpyruvate carboxykinase	1	auto	0	99	IQLIGGTWYGGEMK	Label:13C(6)(I)@1; Label:13C(6)(I)@4		-0.00184286	1563.81	782.914	1563.82	782.915	2	14	12.1.1.6111.4	64.335	4048	64.3972	1.30874	2.42099	2982	54.61	3988	63.15
4	100.45	100.45	96.1	90.71	87.17	gi|68057603	AAX87856.1	phosphoenolpyruvate carboxykinase	1	auto	0	99	IVTEVAWQAHFVK	Label:13C(6)(I)@1		-0.007448	1532.84	511.953	1532.84	511.956	3	13	2.1.1.6318.2	54.2111	2441	54.3446	0.649256	2.42898	4249	65.18	2819	53.09
4	100.45	100.45	96.1	90.71	87.17	gi|68057603	AAX87856.1	phosphoenolpyruvate carboxykinase	1	auto	0	99	IVTEVAWQAHFVK	Label:13C(6)(I)@1		-0.0101946	1532.83	511.952	1532.84	511.956	3	14	2.1.1.6370.5	58.4693	1863	58.5282	0.622391	2.81817	3239	56.91	2060	45.39
4	100.45	100.45	96.1	90.71	87.17	gi|68057603	AAX87856.1	phosphoenolpyruvate carboxykinase	1	auto	0	99	IVTEVAWQAHFVK			0.00285221	1526.83	509.95	1526.82	509.949	3	14	7.1.1.6255.2	53.3781	2766	53.4851	1.55081	2.27921	3140	56.04	4976	70.54
4	100.45	100.45	96.1	90.71	87.17	gi|68057603	AAX87856.1	phosphoenolpyruvate carboxykinase	1	auto	0	99	IVTEVAWQAHFVK	Label:13C(6)(I)@1		-0.00785048	1532.84	511.953	1532.84	511.956	3	13	12.1.1.5979.2	53.048	5393	52.9106	1.78686	2.08617	3556	59.63	6493	80.58
4	100.45	100.45	96.1	90.71	87.17	gi|68057603	AAX87856.1	phosphoenolpyruvate carboxykinase	1	auto	0	99	IVTEVAWQAHFVK			-0.00271136	1526.82	509.948	1526.82	509.949	3	12	2.1.1.6341.4	56.0568	3014	55.9014	0.742519	2.61129	3399	58.3	2579	50.78
4	100.45	100.45	96.1	90.71	87.17	gi|68057603	AAX87856.1	phosphoenolpyruvate carboxykinase	1	auto	0	99	IVTEVAWQAHFVK	Label:13C(6)(I)@1		0.00328227	1532.85	511.957	1532.84	511.956	3	12	3.1.1.5943.5	57.1753	1390	57.1058	0.68298	3.35982	2155	46.42	1504	38.78
4	100.45	100.45	96.1	90.71	87.17	gi|68057603	AAX87856.1	phosphoenolpyruvate carboxykinase	1	auto	0	99	IVTEVAWQAHFVK			-0.00482351	1526.82	509.947	1526.82	509.949	3	12	3.1.1.5870.4	51.0935	9000	51.4702	0.333782	1.99744	9854	99.27	3361	57.97
4	100.45	100.45	96.1	90.71	87.17	gi|68057603	AAX87856.1	phosphoenolpyruvate carboxykinase	1	auto	0	99	IVTEVAWQAHFVK	Label:13C(6)(I)@1		-0.00483815	1532.84	511.954	1532.84	511.956	3	13	7.1.1.6254.6	53.3401	4830	53.4281	1.62086	2.2911	3055	55.27	5060	71.13
4	100.45	100.45	96.1	90.71	87.17	gi|68057603	AAX87856.1	phosphoenolpyruvate carboxykinase	1	auto	0	99	IVTEVAWQAHFVK			0.00201846	1526.83	509.95	1526.82	509.949	3	12	8.1.1.6485.2	55.9762	2984	55.9445	0.725537	2.63926	3372	58.07	2500	50
4	100.45	100.45	96.1	90.71	87.17	gi|68057603	AAX87856.1	phosphoenolpyruvate carboxykinase	1	auto	0	99	IVTEVAWQAHFVK	Label:13C(6)(I)@1		-0.00785048	1532.84	511.953	1532.84	511.956	3	13	12.1.1.5975.5	52.8303	5393	52.9106	1.78686	2.08617	3556	59.63	6493	80.58
4	100.45	100.45	96.1	90.71	87.17	gi|68057603	AAX87856.1	phosphoenolpyruvate carboxykinase	1	auto	0	99	IVTEVAWQAHFVK	Label:13C(6)(I)@1		-0.00383193	1532.84	511.954	1532.84	511.956	3	11	13.1.1.6002.2	54.3777	2161	54.3524	0.708686	2.70114	3263	57.12	2363	48.61
4	100.45	100.45	96.1	90.71	87.17	gi|68057603	AAX87856.1	phosphoenolpyruvate carboxykinase	1	auto	0	99	IVTEVAWQAHFVK			0.00110294	1526.83	509.949	1526.82	509.949	3	12	8.1.1.6535.5	60.1641	2276	60.2919	0.778777	2.90777	2669	51.66	2124	46.09
4	100.45	100.45	96.1	90.71	87.17	gi|68057603	AAX87856.1	phosphoenolpyruvate carboxykinase	1	auto	0	99	IVTEVAWQAHFVK	Label:13C(6)(I)@1		-0.00428433	1532.84	511.954	1532.84	511.956	3	11	9.1.1.6270.5	51.6825	2473	51.8545	1.15091	2.71192	2516	50.16	2959	54.4
4	100.45	100.45	96.1	90.71	87.17	gi|68057603	AAX87856.1	phosphoenolpyruvate carboxykinase	1	auto	0	99	IVTEVAWQAHFVK	Label:13C(6)(I)@1		-0.0101946	1532.83	511.952	1532.84	511.956	3	12	2.1.1.6392.4	60.5821	1651	60.7287	0.857848	3.07706	2261	47.55	1982	44.52
4	100.45	100.45	96.1	90.71	87.17	gi|68057603	AAX87856.1	phosphoenolpyruvate carboxykinase	1	auto	0	99	IVTEVAWQAHFVK	Label:13C(6)(I)@1		-0.00168374	1532.84	511.955	1532.84	511.956	3	11	8.1.1.6460.2	54.1194	2661	54.2422	0.620912	2.39108	4506	67.13	2859	53.47
4	100.45	100.45	96.1	90.71	87.17	gi|68057603	AAX87856.1	phosphoenolpyruvate carboxykinase	1	auto	0	99	IVTEVAWQAHFVK			-8.72344e-05	1526.82	509.949	1526.82	509.949	3	11	8.1.1.6578.4	64.6188	1557	64.4462	0.757157	3.56573	1803	42.46	1395	37.35
4	100.45	100.45	96.1	90.71	87.17	gi|68057603	AAX87856.1	phosphoenolpyruvate carboxykinase	1	auto	0	99	IVTEVAWQAHFVK			0.00430969	1526.83	509.95	1526.82	509.949	3	11	12.1.1.5976.2	52.8699	3242	52.9106	1.78686	2.08617	3556	59.63	6493	80.58
4	100.45	100.45	96.1	90.71	87.17	gi|68057603	AAX87856.1	phosphoenolpyruvate carboxykinase	1	auto	0	99	IVTEVAWQAHFVK			-0.0132707	1526.81	509.944	1526.82	509.949	3	11	8.1.1.6653.6	73.7247	1136	73.626	0.01		1146	33.85	0	0
4	100.45	100.45	96.1	90.71	87.17	gi|68057603	AAX87856.1	phosphoenolpyruvate carboxykinase	1	auto	0	99	IVTEVAWQAHFVK			0.00925045	1526.83	509.952	1526.82	509.949	3	11	13.1.1.6031.4	56.7898	1724	56.8548	0.63556	3.46888	2111	45.95	1371	37.03
4	100.45	100.45	96.1	90.71	87.17	gi|68057603	AAX87856.1	phosphoenolpyruvate carboxykinase	1	auto	0	99	IVTEVAWQAHFVK			-0.00127795	1526.82	509.948	1526.82	509.949	3	11	13.1.1.5952.4	50.6982	6108	50.7988	0.491236	2.09295	6831	82.65	3429	58.56
4	100.45	100.45	96.1	90.71	87.17	gi|68057603	AAX87856.1	phosphoenolpyruvate carboxykinase	1	auto	0	98.99	IVTEVAWQAHFVK	Label:13C(6)(I)@1		-0.0202688	1532.82	511.949	1532.84	511.956	3	12	8.1.1.6429.2	51.8994	2414	51.8914	0.458473	2.32622	5793	76.11	2714	52.1
4	100.45	100.45	96.1	90.71	87.17	gi|68057603	AAX87856.1	phosphoenolpyruvate carboxykinase	1	auto	0	98.98	IVTEVAWQAHFVK			0.00293398	1526.83	509.95	1526.82	509.949	3	11	8.1.1.6457.4	53.9213	4029	54.2422	0.620912	2.39108	4506	67.13	2859	53.47
4	100.45	100.45	96.1	90.71	87.17	gi|68057603	AAX87856.1	phosphoenolpyruvate carboxykinase	1	auto	0	98.27	IVTEVAWQAHFVK			-0.00600726	1526.82	509.947	1526.82	509.949	3	10	2.1.1.6315.3	54.0215	3831	54.3446	0.649256	2.42898	4249	65.18	2819	53.09
4	100.45	100.45	96.1	90.71	87.17	gi|68057603	AAX87856.1	phosphoenolpyruvate carboxykinase	1	auto	0	98.11	IVTEVAWQAHFVK	Label:13C(6)(I)@1		-0.00332812	1532.84	511.954	1532.84	511.956	3	11	2.1.1.6344.6	56.3059	1915	56.5064	0.7093	2.82249	2987	54.65	2165	46.53
4	100.45	100.45	96.1	90.71	87.17	gi|68057603	AAX87856.1	phosphoenolpyruvate carboxykinase	1	auto	0	97.84	IVTEVAWQAHFVK			0.00890948	1526.83	509.952	1526.82	509.949	3	10	3.1.1.5921.6	55.2144	2174	55.2232	0.78117	3.06435	2399	48.98	1915	43.76
4	100.45	100.45	96.1	90.71	87.17	gi|68057603	AAX87856.1	phosphoenolpyruvate carboxykinase	1	auto	0	97.65	IVTEVAWQAHFVK			-0.00997484	1526.81	509.945	1526.82	509.949	3	11	8.1.1.6511.4	58.0274	2166	58.0873	0.702609	3.18093	2365	48.63	1698	41.21
4	100.45	100.45	96.1	90.71	87.17	gi|68057603	AAX87856.1	phosphoenolpyruvate carboxykinase	1	auto	0	96.32	IVTEVAWQAHFVK	Label:13C(6)(I)@1		0.00187318	1532.85	511.956	1532.84	511.956	3	10	10.1.1.6547.3	52.9111	700	52.8248	1.08411	5.45295	640	25.3	709	26.63
4	100.45	100.45	96.1	90.71	87.17	gi|68057603	AAX87856.1	phosphoenolpyruvate carboxykinase	1	auto	0	95.79	IVTEVAWQAHFVK	Label:13C(6)(I)@1		0.00269716	1532.85	511.956	1532.84	511.956	3	11	10.1.1.6545.5	52.7988	687	52.8248	1.08411	5.45295	640	25.3	709	26.63
4	100.45	100.45	96.1	90.71	87.17	gi|68057603	AAX87856.1	phosphoenolpyruvate carboxykinase	1	auto	0	94.92	IVTEVAWQAHFVK			0.000828285	1526.83	509.949	1526.82	509.949	3	9	8.1.1.6815.3	101.155	349	100.865	0.702276	7.68728	405	20.12	290.64	17.05
4	100.45	100.45	96.1	90.71	87.17	gi|68057603	AAX87856.1	phosphoenolpyruvate carboxykinase	1	auto	0	94.63	IVTEVAWQAHFVK			-0.000362436	1526.82	509.949	1526.82	509.949	3	6	13.1.1.6056.7	58.896	1494	59.0499	0.769798	3.63357	1720	41.47	1353	36.78
4	100.45	100.45	96.1	90.71	87.17	gi|68057603	AAX87856.1	phosphoenolpyruvate carboxykinase	1	auto	0	93.12	IVTEVAWQAHFVK			-0.00063709	1526.82	509.949	1526.82	509.949	3	9	13.1.1.6006.3	54.7212	2984	54.3524	0.708686	2.70114	3263	57.12	2363	48.61
4	100.45	100.45	96.1	90.71	87.17	gi|68057603	AAX87856.1	phosphoenolpyruvate carboxykinase	1	auto	0	92.35	IVTEVAWQAHFVK	Label:13C(6)(I)@1		0.0028023	1532.85	511.957	1532.84	511.956	3	10	8.1.1.6487.4	56.1578	2211	55.9445	0.725537	2.63926	3372	58.07	2500	50
4	100.45	100.45	96.1	90.71	87.17	gi|68057603	AAX87856.1	phosphoenolpyruvate carboxykinase	1	auto	0	92.19	IVTEVAWQAHFVK			-0.00207049	1526.82	509.948	1526.82	509.949	3	9	2.1.1.6428.4	64.5056	1647	64.4226	0.769551	3.51874	1835	42.84	1443	37.99
4	100.45	100.45	96.1	90.71	87.17	gi|68057603	AAX87856.1	phosphoenolpyruvate carboxykinase	1	auto	0	91.27	IVTEVAWQAHFVK			-0.0264542	1526.8	509.94	1526.82	509.949	3	10	8.1.1.6428.5	51.8707	8622	51.9832	0.229608	2.31643	9807	99.03	2301	47.97
4	100.45	100.45	96.1	90.71	87.17	gi|68057603	AAX87856.1	phosphoenolpyruvate carboxykinase	1	auto	0	90.81	IVTEVAWQAHFVK			-0.00338363	1526.82	509.948	1526.82	509.949	3	10	13.1.1.5980.3	52.6966	2087	52.6807	0.579502	3.36383	2376	48.74	1407	37.51
4	100.45	100.45	96.1	90.71	87.17	gi|68057603	AAX87856.1	phosphoenolpyruvate carboxykinase	1	auto	0	89.48	IVTEVAWQAHFVK	Label:13C(6)(I)@1		-0.00255021	1532.84	511.955	1532.84	511.956	3	9	13.1.1.6057.4	58.9844	1203	59.0499	0.769798	3.63357	1720	41.47	1353	36.78
4	100.45	100.45	96.1	90.71	87.17	gi|68057603	AAX87856.1	phosphoenolpyruvate carboxykinase	1	auto	0	88.76	IVTEVAWQAHFVK			-0.00246758	1526.82	509.948	1526.82	509.949	3	8	8.1.1.6846.2	106.651	269	106.726	0.01		279	16.7	0	0
4	100.45	100.45	96.1	90.71	87.17	gi|68057603	AAX87856.1	phosphoenolpyruvate carboxykinase	1	auto	0	87.7	IVTEVAWQAHFVK	Label:13C(6)(I)@1		-0.00118985	1532.84	511.955	1532.84	511.956	3	7	5.1.1.6608.7	53.2649	400	53.1952	1.01875	6.75711	429.56	20.73	447.18	21.15
4	100.45	100.45	96.1	90.71	87.17	gi|68057603	AAX87856.1	phosphoenolpyruvate carboxykinase	1	auto	0	85.72	IVTEVAWQAHFVK			0.0206283	1526.85	509.956	1526.82	509.949	3	9	3.1.1.5944.6	57.3112	2540	56.8365	100		0	0	1314	36.25
4	100.45	100.45	96.1	90.71	87.17	gi|68057603	AAX87856.1	phosphoenolpyruvate carboxykinase	1	auto	0	84.03	IVTEVAWQAHFVK			-0.0101271	1526.81	509.945	1526.82	509.949	3	9	2.1.1.6366.5	58.0832	2896	58.5282	0.622391	2.81817	3239	56.91	2060	45.39
4	100.45	100.45	96.1	90.71	87.17	gi|68057603	AAX87856.1	phosphoenolpyruvate carboxykinase	1	auto	0	77.25	IVTEVAWQAHFVK	Label:13C(6)(I)@1		-0.00313653	1532.84	511.954	1532.84	511.956	3	9	4.1.1.6172.4	51.6802	2735	52.0226	1.12864	2.60756	2746	52.4	3167	56.28
4	100.45	100.45	96.1	90.71	87.17	gi|68057603	AAX87856.1	phosphoenolpyruvate carboxykinase	1	auto	0	58.53	IVTEVAWQAHFVK			-0.0033831	1526.82	509.948	1526.82	509.949	3	7	8.1.1.6994.2	117.281	225	117.243	0.01		225	15	0	0
4	100.45	100.45	96.1	90.71	87.17	gi|68057603	AAX87856.1	phosphoenolpyruvate carboxykinase	1	auto	0	54.19	IVTEVAWQAHFVK	Label:13C(6)(I)@1		-0.0256161	1532.82	511.947	1532.84	511.956	3	5	9.1.1.6296.7	53.6337	1200	53.3852	1.46894	4.19228	948	30.79	1423	37.72
4	100.45	100.45	96.1	90.71	87.17	gi|68057603	AAX87856.1	phosphoenolpyruvate carboxykinase	1	auto	0	53.27	IVTEVAWQAHFVK			-0.000239429	1526.82	509.949	1526.82	509.949	3	8	2.1.1.6408.5	62.3596	2036	62.3956	0.691038	3.2921	2229	47.21	1574	39.67
4	100.45	100.45	96.1	90.71	87.17	gi|68057603	AAX87856.1	phosphoenolpyruvate carboxykinase	1	auto	0	99	NMFIRPTEEQLK			-0.0104237	1504.76	753.388	1504.77	753.393	2	17	8.1.1.6259.3	42.8821	30700	43.0583	0.305696	1.18286	30027	173.28	9379.82	96.85
4	100.45	100.45	96.1	90.71	87.17	gi|68057603	AAX87856.1	phosphoenolpyruvate carboxykinase	1	auto	0	99	NMFIRPTEEQLK			0.000561874	1504.77	753.393	1504.77	753.393	2	18	13.1.1.5800.2	41.7827	30047	41.8566	0.456925	1.01747	30346	174.2	14169	119.03
4	100.45	100.45	96.1	90.71	87.17	gi|68057603	AAX87856.1	phosphoenolpyruvate carboxykinase	1	auto	0	99	NMFIRPTEEQLK			-0.00247938	1504.77	753.391	1504.77	753.393	2	15	3.1.1.5723.3	41.8631	32106	41.9499	0.487079	0.995358	30374	174.28	15118	122.96
4	100.45	100.45	96.1	90.71	87.17	gi|68057603	AAX87856.1	phosphoenolpyruvate carboxykinase	1	auto	0	99	NMFIRPTEEQLK			0.00201148	1504.77	502.598	1504.77	502.598	3	14	6.1.1.6525.4	44.7772	1297	44.8166	1.73783	3.25628	1474	38.39	2617.56	51.16
4	100.45	100.45	96.1	90.71	87.17	gi|68057603	AAX87856.1	phosphoenolpyruvate carboxykinase	1	auto	0	99	NMFIRPTEEQLK			0.0142023	1504.79	502.602	1504.77	502.598	3	13	10.1.1.6393.6	43.6708	584	43.6847	0.842983	5.41861	736	27.13	634	25.18
4	100.45	100.45	96.1	90.71	87.17	gi|68057603	AAX87856.1	phosphoenolpyruvate carboxykinase	1	auto	0	99	NMFIRPTEEQLK	Label:13C(6)(I)@4		-0.000358485	1510.79	504.604	1510.79	504.604	3	13	7.1.1.6097.4	44.0954	5849	44.2426	1.10173	1.804	5802	76.17	6532	80.82
4	100.45	100.45	96.1	90.71	87.17	gi|68057603	AAX87856.1	phosphoenolpyruvate carboxykinase	1	auto	0	99	NMFIRPTEEQLK	Label:13C(6)(I)@4		-0.000134582	1510.79	504.604	1510.79	504.604	3	13	12.1.1.5824.2	43.6511	5957	43.7826	1.13733	1.80811	5691	75.44	6614.04	81.33
4	100.45	100.45	96.1	90.71	87.17	gi|68057603	AAX87856.1	phosphoenolpyruvate carboxykinase	1	auto	0	99	NMFIRPTEEQLK			0.000487478	1504.77	502.598	1504.77	502.598	3	12	11.1.1.6167.5	43.8028	1654	43.8928	1.60789	2.86393	1961	44.28	3222	56.76
4	100.45	100.45	96.1	90.71	87.17	gi|68057603	AAX87856.1	phosphoenolpyruvate carboxykinase	1	auto	0	99	NMFIRPTEEQLK			-0.0500636	1504.72	753.368	1504.77	753.393	2	12	12.1.1.5825.3	43.7012	1615	43.7307	1.03876	3.37213	1708	41.33	1813	42.58
4	100.45	100.45	96.1	90.71	87.17	gi|68057603	AAX87856.1	phosphoenolpyruvate carboxykinase	1	auto	0	99	NMFIRPTEEQLK			0.0036699	1504.77	502.599	1504.77	502.598	3	12	7.1.1.6098.2	44.123	5044	44.2426	1.10173	1.804	5802	76.17	6532	80.82
4	100.45	100.45	96.1	90.71	87.17	gi|68057603	AAX87856.1	phosphoenolpyruvate carboxykinase	1	auto	0	96.54	NMFIRPTEEQLK	Label:13C(6)(I)@4		-0.00677988	1510.78	504.602	1510.79	504.604	3	11	2.1.1.6127.3	42.9968	2430	42.9435	0.34696	2.23741	7631	87.36	2705.54	52.01
4	100.45	100.45	96.1	90.71	87.17	gi|68057603	AAX87856.1	phosphoenolpyruvate carboxykinase	1	auto	0	96.27	NMFIRPTEEQLK	Label:13C(6)(I)@4		-0.00677988	1510.78	504.602	1510.79	504.604	3	11	2.1.1.6125.3	42.9181	2430	42.9435	0.34696	2.23741	7631	87.36	2705.54	52.01
4	100.45	100.45	96.1	90.71	87.17	gi|68057603	AAX87856.1	phosphoenolpyruvate carboxykinase	1	auto	0	95.48	NMFIRPTEEQLK	Label:13C(6)(I)@4		-0.000320878	1510.79	504.604	1510.79	504.604	3	10	6.1.1.6524.2	44.6966	2370	44.8166	1.73783	3.25628	1474	38.39	2617.56	51.16
4	100.45	100.45	96.1	90.71	87.17	gi|68057603	AAX87856.1	phosphoenolpyruvate carboxykinase	1	auto	0	90.11	NMFIRPTEEQLK			0.00362237	1504.77	502.599	1504.77	502.598	3	10	9.1.1.6103.2	42.6471	5180	42.8432	0.53947	2.22278	5696	75.47	3140	56.04
4	100.45	100.45	96.1	90.71	87.17	gi|68057603	AAX87856.1	phosphoenolpyruvate carboxykinase	1	auto	0	88.7	NMFIRPTEEQLK	Label:13C(6)(I)@4		-0.0154286	1510.78	504.599	1510.79	504.604	3	10	8.1.1.6259.2	42.8771	2915	42.9048	0.358391	2.0617	8776	93.68	3214	56.69
4	100.45	100.45	96.1	90.71	87.17	gi|68057603	AAX87856.1	phosphoenolpyruvate carboxykinase	1	auto	0	87.45	NMFIRPTEEQLK	Label:13C(6)(I)@4		-0.017423	1510.77	504.598	1510.79	504.604	3	10	13.1.1.5802.5	41.877	4137	41.6804	0.377835	1.74453	11795	108.6	4554	67.48
4	100.45	100.45	96.1	90.71	87.17	gi|68057603	AAX87856.1	phosphoenolpyruvate carboxykinase	1	auto	0	87.45	NMFIRPTEEQLK			-0.0193551	1504.75	502.591	1504.77	502.598	3	10	13.1.1.5811.2	42.3069	7478	42.0416	0.230993	2.47633	8540	92.41	2015.81	44.9
4	100.45	100.45	96.1	90.71	87.17	gi|68057603	AAX87856.1	phosphoenolpyruvate carboxykinase	1	auto	0	62.5	NMFIRPTEEQLK	Label:13C(6)(I)@4		-0.0154286	1510.78	504.599	1510.79	504.604	3	9	8.1.1.6262.5	42.9999	2915	42.9048	0.358391	2.0617	8776	93.68	3214	56.69
4	100.45	100.45	96.1	90.71	87.17	gi|68057603	AAX87856.1	phosphoenolpyruvate carboxykinase	1	auto	0	62.38	NMFIRPTEEQLK			0.00310473	1504.77	502.599	1504.77	502.598	3	9	4.1.1.6000.4	42.6345	4628	42.8572	0.541038	2.31322	5249	72.45	2902	53.87
4	100.45	100.45	96.1	90.71	87.17	gi|68057603	AAX87856.1	phosphoenolpyruvate carboxykinase	1	auto	0	99	RELIGDDEHGWDDVGIFNFEGGCYAK	Carbamidomethyl(C)@23	missed R-E@1	0.0216552	2998.34	750.592	2998.32	750.587	4	14	2.1.1.6474.2	70.1432	5513	70.1201	0.352129	2.19066	7876	88.75	2834	53.24
4	100.45	100.45	96.1	90.71	87.17	gi|68057603	AAX87856.1	phosphoenolpyruvate carboxykinase	1	auto	0	99	RELIGDDEHGWDDVGIFNFEGGCYAK	Carbamidomethyl(C)@23	missed R-E@1	0.0178295	2998.34	750.592	2998.32	750.587	4	14	8.1.1.6625.4	70.1286	5951	70.2015	0.383239	2.08371	8184	90.47	3205	56.61
4	100.45	100.45	96.1	90.71	87.17	gi|68057603	AAX87856.1	phosphoenolpyruvate carboxykinase	1	auto	0	95.82	RELIGDDEHGWDDVGIFNFEGGCYAK	Carbamidomethyl(C)@23	missed R-E@1	0.0328259	2998.35	750.595	2998.32	750.587	4	11	3.1.1.6062.4	69.6727	3075	69.6261	0.520232	2.53695	4477	66.91	2380	48.79
4	100.45	100.45	96.1	90.71	87.17	gi|68057603	AAX87856.1	phosphoenolpyruvate carboxykinase	1	auto	0	56.32	RELIGDDEHGWDDVGIFNFEGGCYAK	Carbamidomethyl(C)@23	missed R-E@1	0.0342645	2998.35	750.596	2998.32	750.587	4	9	13.1.1.6162.5	69.6402	2023	69.7112	0.39751	3.29252	3193	56.51	1297	36.01
4	100.45	100.45	96.1	90.71	87.17	gi|68057603	AAX87856.1	phosphoenolpyruvate carboxykinase	1	auto	0	99	VIFLTADAFGVLPPVSK			-0.0104144	1773	592.006	1773.01	592.01	3	22	2.1.1.6535.2	78.2045	37695	78.6048	0.753184	0.72517	43725	209.11	33653	183.45
4	100.45	100.45	96.1	90.71	87.17	gi|68057603	AAX87856.1	phosphoenolpyruvate carboxykinase	1	auto	0	99	VIFLTADAFGVLPPVSK			-0.00345637	1773	592.009	1773.01	592.01	3	17	2.1.1.6556.5	81.5669	990	81.6441	0.793398	4.2965	1210	34.79	981	31.32
4	100.45	100.45	96.1	90.71	87.17	gi|68057603	AAX87856.1	phosphoenolpyruvate carboxykinase	1	auto	0	99	VIFLTADAFGVLPPVSK			-0.0155723	1772.99	887.503	1773.01	887.511	2	15	2.1.1.6560.7	82.3258	1307	82.1682	0.67637	3.98849	1538	39.22	1063	32.6
4	100.45	100.45	96.1	90.71	87.17	gi|68057603	AAX87856.1	phosphoenolpyruvate carboxykinase	1	auto	0	99	VIFLTADAFGVLPPVSK	Label:13C(6)(I)@2		-0.0101808	1779.02	890.516	1779.03	890.521	2	12	2.1.1.6572.7	84.4084	887	84.2117	0.786644	4.76389	989	31.45	795	28.2
4	100.45	100.45	96.1	90.71	87.17	gi|68057603	AAX87856.1	phosphoenolpyruvate carboxykinase	1	auto	0	99	VIFLTADAFGVLPPVSK			-0.0138633	1772.99	887.504	1773.01	887.511	2	17	2.1.1.6664.5	101.894	354	101.752	0.805576	8.01088	345	18.57	284	16.85
4	100.45	100.45	96.1	90.71	87.17	gi|68057603	AAX87856.1	phosphoenolpyruvate carboxykinase	1	auto	0	99	VIFLTADAFGVLPPVSK	Label:13C(6)(I)@2		-0.0240969	1779	890.509	1779.03	890.521	2	18	2.1.1.6670.2	102.969	321	102.931	0.89329	7.33083	390	19.75	356	18.87
4	100.45	100.45	96.1	90.71	87.17	gi|68057603	AAX87856.1	phosphoenolpyruvate carboxykinase	1	auto	0	99	VIFLTADAFGVLPPVSK			0.00240302	1773.01	592.011	1773.01	592.01	3	15	2.1.1.6675.3	104.05	377	103.977	0.937158	6.93537	425	20.62	407	20.17
4	100.45	100.45	96.1	90.71	87.17	gi|68057603	AAX87856.1	phosphoenolpyruvate carboxykinase	1	auto	0	99	VIFLTADAFGVLPPVSK	Label:13C(6)(I)@2		-0.0193361	1779.01	890.511	1779.03	890.521	2	20	2.1.1.6682.4	105.071	358	104.964	0.904195	6.92537	434	20.83	401	20.02
4	100.45	100.45	96.1	90.71	87.17	gi|68057603	AAX87856.1	phosphoenolpyruvate carboxykinase	1	auto	0	99	VIFLTADAFGVLPPVSK	Label:13C(6)(I)@2		-0.0151857	1779.01	890.514	1779.03	890.521	2	21	2.1.1.6699.2	107.064	380	107.174	0.626073	6.19048	669	25.87	428	20.69
4	100.45	100.45	96.1	90.71	87.17	gi|68057603	AAX87856.1	phosphoenolpyruvate carboxykinase	1	auto	0	99	VIFLTADAFGVLPPVSK			-0.00885838	1773	887.507	1773.01	887.511	2	19	2.1.1.6706.3	108.156	893	107.389	100		0	0	450	21.21
4	100.45	100.45	96.1	90.71	87.17	gi|68057603	AAX87856.1	phosphoenolpyruvate carboxykinase	1	auto	0	99	VIFLTADAFGVLPPVSK	Label:13C(6)(I)@2		-0.00654618	1779.02	594.014	1779.03	594.017	3	15	2.1.1.6714.4	109.144	405	109.465	0.955254	6.62613	461	21.47	450	21.21
4	100.45	100.45	96.1	90.71	87.17	gi|68057603	AAX87856.1	phosphoenolpyruvate carboxykinase	1	auto	0	99	VIFLTADAFGVLPPVSK			2.26399e-05	1773.01	592.01	1773.01	592.01	3	17	2.1.1.6724.2	110.14	467	110.061	0.813694	6.51384	519	22.78	431.54	20.77
4	100.45	100.45	96.1	90.71	87.17	gi|68057603	AAX87856.1	phosphoenolpyruvate carboxykinase	1	auto	0	99	VIFLTADAFGVLPPVSK	Label:13C(6)(I)@2		-0.00310074	1779.02	890.52	1779.03	890.521	2	25	2.1.1.6744.4	111.289	400	111.371	0.899293	6.58254	482.07	21.96	443	21.05
4	100.45	100.45	96.1	90.71	87.17	gi|68057603	AAX87856.1	phosphoenolpyruvate carboxykinase	1	auto	0	99	VIFLTADAFGVLPPVSK			-0.00605076	1773	887.508	1773.01	887.511	2	21	2.1.1.6765.2	112.156	539	112.404	0.745604	6.16227	609	24.68	464	21.54
4	100.45	100.45	96.1	90.71	87.17	gi|68057603	AAX87856.1	phosphoenolpyruvate carboxykinase	1	auto	0	99	VIFLTADAFGVLPPVSK			-0.00360935	1773	887.509	1773.01	887.511	2	22	2.1.1.6826.2	114.187	488	114.268	0.793242	6.4922	530	23.02	429.61	20.73
4	100.45	100.45	96.1	90.71	87.17	gi|68057603	AAX87856.1	phosphoenolpyruvate carboxykinase	1	auto	0	99	VIFLTADAFGVLPPVSK	Label:13C(6)(I)@2		-0.00419937	1779.02	890.519	1779.03	890.521	2	22	2.1.1.6871.3	115.291	407	115.331	0.868148	6.4906	505	22.47	448	21.17
4	100.45	100.45	96.1	90.71	87.17	gi|68057603	AAX87856.1	phosphoenolpyruvate carboxykinase	1	auto	0	99	VIFLTADAFGVLPPVSK			-0.0017783	1773.01	887.51	1773.01	887.511	2	23	2.1.1.6896.2	116.25	460	116.215	0.839081	6.54949	505	22.47	433	20.81
4	100.45	100.45	96.1	90.71	87.17	gi|68057603	AAX87856.1	phosphoenolpyruvate carboxykinase	1	auto	0	99	VIFLTADAFGVLPPVSK	Label:13C(6)(I)@2		-0.00297867	1779.02	890.52	1779.03	890.521	2	21	2.1.1.6938.3	117.297	394	117.301	0.883938	6.44655	507.05	22.52	458	21.4
4	100.45	100.45	96.1	90.71	87.17	gi|68057603	AAX87856.1	phosphoenolpyruvate carboxykinase	1	auto	0	99	VIFLTADAFGVLPPVSK			0.00460028	1773.01	592.011	1773.01	592.01	3	19	2.1.1.6975.2	118.256	439	118.219	0.818543	6.74256	483	21.98	404	20.1
4	100.45	100.45	96.1	90.71	87.17	gi|68057603	AAX87856.1	phosphoenolpyruvate carboxykinase	1	auto	0	99	VIFLTADAFGVLPPVSK			-0.00238865	1773.01	887.51	1773.01	887.511	2	23	2.1.1.6991.2	120.285	508	120.482	0.698001	6.56078	558	23.62	398	19.95
4	100.45	100.45	96.1	90.71	87.17	gi|68057603	AAX87856.1	phosphoenolpyruvate carboxykinase	1	auto	0	99	VIFLTADAFGVLPPVSK	Label:13C(6)(I)@2		-0.00896012	1779.02	890.517	1779.03	890.521	2	19	2.1.1.6999.3	121.509	412	121.457	0.90016	6.46691	499	22.34	459	21.42
4	100.45	100.45	96.1	90.71	87.17	gi|68057603	AAX87856.1	phosphoenolpyruvate carboxykinase	1	auto	0	99	VIFLTADAFGVLPPVSK			-0.00617283	1773	887.508	1773.01	887.511	2	21	2.1.1.7004.2	122.303	428	122.114	0.925442	6.48847	488.54	22.1	462	21.49
4	100.45	100.45	96.1	90.71	87.17	gi|68057603	AAX87856.1	phosphoenolpyruvate carboxykinase	1	auto	0	99	VIFLTADAFGVLPPVSK	Label:13C(6)(I)@2		-0.0183595	1779.01	890.512	1779.03	890.521	2	18	2.1.1.7014.3	123.886	291	123.824	100		0	0	335	18.3
4	100.45	100.45	96.1	90.71	87.17	gi|68057603	AAX87856.1	phosphoenolpyruvate carboxykinase	1	auto	0	99	VIFLTADAFGVLPPVSK			-0.0120322	1773	887.505	1773.01	887.511	2	20	2.1.1.7017.5	124.531	307	124.598	0.972932	7.62405	345	18.57	343	18.52
4	100.45	100.45	96.1	90.71	87.17	gi|68057603	AAX87856.1	phosphoenolpyruvate carboxykinase	1	auto	0	99	VIFLTADAFGVLPPVSK			-0.0174366	1772.99	887.502	1773.01	887.511	2	17	3.1.1.6296.2	109.239	347	108.999	0.81599	7.71636	369.38	19.22	308	17.55
4	100.45	100.45	96.1	90.71	87.17	gi|68057603	AAX87856.1	phosphoenolpyruvate carboxykinase	1	auto	0	99	VIFLTADAFGVLPPVSK	Label:13C(6)(I)@2		-0.026917	1779	890.508	1779.03	890.521	2	10	3.1.1.6298.7	109.836	331	109.841	0.748068	7.44884	416	20.4	318	17.83
4	100.45	100.45	96.1	90.71	87.17	gi|68057603	AAX87856.1	phosphoenolpyruvate carboxykinase	1	auto	0	99	VIFLTADAFGVLPPVSK			-0.0156056	1772.99	887.503	1773.01	887.511	2	23	3.1.1.6322.4	114.725	326	114.407	0.9815	7.68522	338	18.38	339	18.41
4	100.45	100.45	96.1	90.71	87.17	gi|68057603	AAX87856.1	phosphoenolpyruvate carboxykinase	1	auto	0	99	VIFLTADAFGVLPPVSK	Label:13C(6)(I)@2		-0.0325322	1779	890.505	1779.03	890.521	2	18	3.1.1.6323.5	114.974	320	115.045	1.10128	7.33345	351	18.73	395	19.87
4	100.45	100.45	96.1	90.71	87.17	gi|68057603	AAX87856.1	phosphoenolpyruvate carboxykinase	1	auto	0	99	VIFLTADAFGVLPPVSK			-0.0126759	1773	887.505	1773.01	887.511	2	17	3.1.1.6336.2	117.465	343	117.742	0.789556	7.97532	352	18.76	284	16.85
4	100.45	100.45	96.1	90.71	87.17	gi|68057603	AAX87856.1	phosphoenolpyruvate carboxykinase	1	auto	0	99	VIFLTADAFGVLPPVSK	Label:13C(6)(I)@2		-0.0415655	1778.99	890.5	1779.03	890.521	2	16	3.1.1.6361.5	122.17	285	122.031	1.03935	8.18248	290	17.03	308	17.55
4	100.45	100.45	96.1	90.71	87.17	gi|68057603	AAX87856.1	phosphoenolpyruvate carboxykinase	1	auto	0	99	VIFLTADAFGVLPPVSK	Label:13C(6)(I)@2		0.00409975	1779.03	594.018	1779.03	594.017	3	18	4.1.1.6438.2	78.9545	9584	79.2246	1.38647	1.47497	7841	88.55	11109	105.4
4	100.45	100.45	96.1	90.71	87.17	gi|68057603	AAX87856.1	phosphoenolpyruvate carboxykinase	1	auto	0	99	VIFLTADAFGVLPPVSK			-0.000739902	1773.01	887.511	1773.01	887.511	2	19	5.1.1.7037.2	79.5451	251	79.5962	0.835239	9.27158	252.56	15.89	215.56	14.68
4	100.45	100.45	96.1	90.71	87.17	gi|68057603	AAX87856.1	phosphoenolpyruvate carboxykinase	1	auto	0	99	VIFLTADAFGVLPPVSK	Label:13C(6)(I)@2		0.000726339	1779.03	890.521	1779.03	890.521	2	23	5.1.1.7038.2	79.5861	219	79.5906	0.985787	9.06294	242.54	15.57	244.32	15.63
4	100.45	100.45	96.1	90.71	87.17	gi|68057603	AAX87856.1	phosphoenolpyruvate carboxykinase	1	auto	0	99	VIFLTADAFGVLPPVSK	Label:13C(6)(I)@2		-0.00112144	1779.03	594.016	1779.03	594.017	3	20	7.1.1.6513.2	79.3861	2741	79.6563	1.79091	2.94518	1783	42.23	3263	57.12
4	100.45	100.45	96.1	90.71	87.17	gi|68057603	AAX87856.1	phosphoenolpyruvate carboxykinase	1	auto	0	99	VIFLTADAFGVLPPVSK			-0.00744624	1773	887.507	1773.01	887.511	2	20	7.1.1.6513.7	79.5043	2363	79.6563	1.55181	2.50672	2595	50.94	4115	64.15
4	100.45	100.45	96.1	90.71	87.17	gi|68057603	AAX87856.1	phosphoenolpyruvate carboxykinase	1	auto	0	99	VIFLTADAFGVLPPVSK			-0.000893975	1773.01	592.01	1773.01	592.01	3	20	8.1.1.6688.2	78.2939	38272	78.5517	0.715048	0.734785	43870	209.45	32055	179.04
4	100.45	100.45	96.1	90.71	87.17	gi|68057603	AAX87856.1	phosphoenolpyruvate carboxykinase	1	auto	0	99	VIFLTADAFGVLPPVSK			-0.0167343	1772.99	887.503	1773.01	887.511	2	19	8.1.1.6710.6	81.6985	1182	81.5706	0.902102	4.12049	1228	35.04	1132	33.65
4	100.45	100.45	96.1	90.71	87.17	gi|68057603	AAX87856.1	phosphoenolpyruvate carboxykinase	1	auto	0	99	VIFLTADAFGVLPPVSK			-0.0171006	1772.99	887.503	1773.01	887.511	2	22	8.1.1.6726.4	84.3795	1034	84.2832	0.818833	4.51208	1078	32.83	902	30.03
4	100.45	100.45	96.1	90.71	87.17	gi|68057603	AAX87856.1	phosphoenolpyruvate carboxykinase	1	auto	0	99	VIFLTADAFGVLPPVSK	Label:13C(6)(I)@2		-0.0237359	1779	890.509	1779.03	890.521	2	21	8.1.1.6844.2	106.356	412	106.537	0.961127	6.53953	472	21.73	463.57	21.53
4	100.45	100.45	96.1	90.71	87.17	gi|68057603	AAX87856.1	phosphoenolpyruvate carboxykinase	1	auto	0	99	VIFLTADAFGVLPPVSK	Label:13C(6)(I)@2		-0.0205621	1779.01	890.511	1779.03	890.521	2	20	8.1.1.6856.3	108.578	460	108.643	0.776647	5.85621	659	25.67	523	22.87
4	100.45	100.45	96.1	90.71	87.17	gi|68057603	AAX87856.1	phosphoenolpyruvate carboxykinase	1	auto	0	99	VIFLTADAFGVLPPVSK			-0.0133164	1772.99	887.505	1773.01	887.511	2	22	8.1.1.6861.2	109.445	594	109.207	0.731473	5.99232	651	25.51	486.6	22.06
4	100.45	100.45	96.1	90.71	87.17	gi|68057603	AAX87856.1	phosphoenolpyruvate carboxykinase	1	auto	0	99	VIFLTADAFGVLPPVSK			-0.00696881	1773	887.508	1773.01	887.511	2	23	8.1.1.6876.2	111.546	496	111.769	0.862499	6.33938	531	23.04	468	21.63
4	100.45	100.45	96.1	90.71	87.17	gi|68057603	AAX87856.1	phosphoenolpyruvate carboxykinase	1	auto	0	99	VIFLTADAFGVLPPVSK	Label:13C(6)(I)@2		-0.00514653	1779.02	594.015	1779.03	594.017	3	18	8.1.1.6889.2	112.655	364	112.695	0.887666	6.70006	468.54	21.65	425	20.62
4	100.45	100.45	96.1	90.71	87.17	gi|68057603	AAX87856.1	phosphoenolpyruvate carboxykinase	1	auto	0	99	VIFLTADAFGVLPPVSK			-0.00330674	1773	887.51	1773.01	887.511	2	22	8.1.1.6904.2	113.549	491	113.62	0.765024	6.19635	593.54	24.36	464	21.54
4	100.45	100.45	96.1	90.71	87.17	gi|68057603	AAX87856.1	phosphoenolpyruvate carboxykinase	1	auto	0	99	VIFLTADAFGVLPPVSK			-0.00382364	1773	592.009	1773.01	592.01	3	17	8.1.1.6942.2	115.588	462	115.509	0.799477	6.54578	519	22.78	424	20.59
4	100.45	100.45	96.1	90.71	87.17	gi|68057603	AAX87856.1	phosphoenolpyruvate carboxykinase	1	auto	0	99	VIFLTADAFGVLPPVSK	Label:13C(6)(I)@2		-0.0161676	1779.01	890.513	1779.03	890.521	2	21	8.1.1.6970.2	116.706	375	116.743	0.893272	6.23554	539	23.22	492	22.18
4	100.45	100.45	96.1	90.71	87.17	gi|68057603	AAX87856.1	phosphoenolpyruvate carboxykinase	1	auto	0	99	VIFLTADAFGVLPPVSK			-0.00477157	1773	887.509	1773.01	887.511	2	21	8.1.1.7000.2	117.641	494	117.746	0.812706	6.34161	548	23.41	455.1	21.33
4	100.45	100.45	96.1	90.71	87.17	gi|68057603	AAX87856.1	phosphoenolpyruvate carboxykinase	1	auto	0	99	VIFLTADAFGVLPPVSK	Label:13C(6)(I)@2		-0.011529	1779.02	890.515	1779.03	890.521	2	19	8.1.1.7011.6	118.831	446	118.59	0.865421	6.15737	562	23.71	497	22.29
4	100.45	100.45	96.1	90.71	87.17	gi|68057603	AAX87856.1	phosphoenolpyruvate carboxykinase	1	auto	0	99	VIFLTADAFGVLPPVSK			-0.010753	1773	887.506	1773.01	887.511	2	22	8.1.1.7017.3	119.712	473	119.843	0.857427	6.33876	533	23.09	467	21.61
4	100.45	100.45	96.1	90.71	87.17	gi|68057603	AAX87856.1	phosphoenolpyruvate carboxykinase	1	auto	0	99	VIFLTADAFGVLPPVSK	Label:13C(6)(I)@2		-0.015069	1779.01	890.514	1779.03	890.521	2	20	8.1.1.7025.2	120.912	402	121.067	0.819735	6.43283	530.05	23.02	444	21.07
4	100.45	100.45	96.1	90.71	87.17	gi|68057603	AAX87856.1	phosphoenolpyruvate carboxykinase	1	auto	0	99	VIFLTADAFGVLPPVSK			-0.00611433	1773	887.508	1773.01	887.511	2	21	8.1.1.7030.2	121.814	558	121.638	0.797249	6.39342	545	23.35	444	21.07
4	100.45	100.45	96.1	90.71	87.17	gi|68057603	AAX87856.1	phosphoenolpyruvate carboxykinase	1	auto	0	99	VIFLTADAFGVLPPVSK	Label:13C(6)(I)@2		-0.0194635	1779.01	890.511	1779.03	890.521	2	17	8.1.1.7038.5	123.258	363	123.166	0.986956	7.05891	399.59	19.99	403	20.07
4	100.45	100.45	96.1	90.71	87.17	gi|68057603	AAX87856.1	phosphoenolpyruvate carboxykinase	1	auto	0	99	VIFLTADAFGVLPPVSK			-0.0199081	1772.99	887.501	1773.01	887.511	2	21	8.1.1.7043.6	124.097	372	123.774	0.960972	7.78499	333	18.25	327	18.08
4	100.45	100.45	96.1	90.71	87.17	gi|68057603	AAX87856.1	phosphoenolpyruvate carboxykinase	1	auto	0	99	VIFLTADAFGVLPPVSK	Label:13C(6)(I)@2		-0.0206842	1779.01	890.511	1779.03	890.521	2	16	8.1.1.7052.6	125.683	248	125.834	100		0	0	192	13.86
4	100.45	100.45	96.1	90.71	87.17	gi|68057603	AAX87856.1	phosphoenolpyruvate carboxykinase	1	auto	0	99	VIFLTADAFGVLPPVSK	Label:13C(6)(I)@2		-0.0019316	1779.03	594.016	1779.03	594.017	3	21	9.1.1.6526.2	78.1462	10934	78.2465	1.29372	1.38087	9211	95.97	12177	110.35
4	100.45	100.45	96.1	90.71	87.17	gi|68057603	AAX87856.1	phosphoenolpyruvate carboxykinase	1	auto	0	99	VIFLTADAFGVLPPVSK	Label:13C(6)(I)@2		0.00149885	1779.03	594.017	1779.03	594.017	3	17	10.1.1.6916.3	78.7892	355	78.8334	0.899603	7.3747	384	19.6	353	18.79
4	100.45	100.45	96.1	90.71	87.17	gi|68057603	AAX87856.1	phosphoenolpyruvate carboxykinase	1	auto	0	99	VIFLTADAFGVLPPVSK			-0.0104971	1773	887.506	1773.01	887.511	2	23	10.1.1.6917.3	78.8709	430	78.8334	1.01066	6.55705	457.69	21.39	472.68	21.74
4	100.45	100.45	96.1	90.71	87.17	gi|68057603	AAX87856.1	phosphoenolpyruvate carboxykinase	1	auto	0	99	VIFLTADAFGVLPPVSK	Label:13C(6)(I)@2		0.00171255	1779.03	594.017	1779.03	594.017	3	19	12.1.1.6223.2	78.9741	2804	79.2155	1.73852	2.89426	1866	43.2	3315	57.58
4	100.45	100.45	96.1	90.71	87.17	gi|68057603	AAX87856.1	phosphoenolpyruvate carboxykinase	1	auto	0	99	VIFLTADAFGVLPPVSK	Label:13C(6)(I)@2		-0.0131356	1779.01	594.012	1779.03	594.017	3	21	13.1.1.6231.2	77.9127	24883	78.1543	0.663049	0.79922	38762	196.88	26263	162.06
4	100.45	100.45	96.1	90.71	87.17	gi|68057603	AAX87856.1	phosphoenolpyruvate carboxykinase	1	auto	0	99	VIFLTADAFGVLPPVSK	Label:13C(6)(I)@2		-0.0250674	1779	890.509	1779.03	890.521	2	16	13.1.1.6398.5	107.197	322	107.082	0.801305	7.22915	425	20.62	348	18.65
4	100.45	100.45	96.1	90.71	87.17	gi|68057603	AAX87856.1	phosphoenolpyruvate carboxykinase	1	auto	0	99	VIFLTADAFGVLPPVSK	Label:13C(6)(I)@2		-0.000409604	1779.03	890.521	1779.03	890.521	2	17	13.1.1.6409.3	109.275	238	109.205	0.01		371	19.26	0	0
4	100.45	100.45	96.1	90.71	87.17	gi|68057603	AAX87856.1	phosphoenolpyruvate carboxykinase	1	auto	0	99	VIFLTADAFGVLPPVSK			-0.00316466	1773	592.009	1773.01	592.01	3	16	13.1.1.6426.5	112.571	329	112.447	0.973675	7.10502	397	19.92	395	19.87
4	100.45	100.45	96.1	90.71	87.17	gi|68057603	AAX87856.1	phosphoenolpyruvate carboxykinase	1	auto	0	99	VIFLTADAFGVLPPVSK			-0.023028	1772.98	887.5	1773.01	887.511	2	12	13.1.1.6428.7	113.009	447	112.643	1.106	6.09799	507	22.52	573	23.94
4	100.45	100.45	96.1	90.71	87.17	gi|68057603	AAX87856.1	phosphoenolpyruvate carboxykinase	1	auto	0	99	VIFLTADAFGVLPPVSK			-0.00984459	1773	887.506	1773.01	887.511	2	20	13.1.1.6437.5	114.718	346	114.588	0.700824	7.89952	384	19.6	275	16.58
4	100.45	100.45	96.1	90.71	87.17	gi|68057603	AAX87856.1	phosphoenolpyruvate carboxykinase	1	auto	0	99	VIFLTADAFGVLPPVSK	Label:13C(6)(I)@2		-0.0264102	1779	890.508	1779.03	890.521	2	15	13.1.1.6468.4	120.124	308	120.215	1.1072	7.76996	312	17.66	353	18.79
4	100.45	100.45	96.1	90.71	87.17	gi|68057603	AAX87856.1	phosphoenolpyruvate carboxykinase	1	auto	0	99	VIFLTADAFGVLPPVSK			-0.000892889	1773.01	592.01	1773.01	592.01	3	14	2.1.1.6690.3	106.09	394	106.018	0.695759	7.1257	474	21.77	337	18.36
4	100.45	100.45	96.1	90.71	87.17	gi|68057603	AAX87856.1	phosphoenolpyruvate carboxykinase	1	auto	0	99	VIFLTADAFGVLPPVSK	Label:13C(6)(I)@2		-0.00690608	1779.02	594.014	1779.03	594.017	3	15	3.1.1.6128.2	77.9394	20970	78.2221	0.618457	0.855239	35305	187.9	22312	149.37
4	100.45	100.45	96.1	90.71	87.17	gi|68057603	AAX87856.1	phosphoenolpyruvate carboxykinase	1	auto	0	99	VIFLTADAFGVLPPVSK	Label:13C(6)(I)@2		-0.0385063	1778.99	890.502	1779.03	890.521	2	9	8.1.1.6826.7	103.429	406	103.643	0.936514	6.63176	465	21.56	445	21.1
4	100.45	100.45	96.1	90.71	87.17	gi|68057603	AAX87856.1	phosphoenolpyruvate carboxykinase	1	auto	0	99	VIFLTADAFGVLPPVSK			-0.00620399	1773	592.008	1773.01	592.01	3	15	8.1.1.6836.2	105.297	401	104.668	0.755966	6.85731	488.03	22.09	377	19.42
4	100.45	100.45	96.1	90.71	87.17	gi|68057603	AAX87856.1	phosphoenolpyruvate carboxykinase	1	auto	0	99	VIFLTADAFGVLPPVSK			-0.00858434	1773	592.007	1773.01	592.01	3	15	8.1.1.6850.4	107.383	458	107.458	0.783392	6.83742	481	21.93	385.05	19.62
4	100.45	100.45	96.1	90.71	87.17	gi|68057603	AAX87856.1	phosphoenolpyruvate carboxykinase	1	auto	0	99	VIFLTADAFGVLPPVSK	Label:13C(6)(I)@2		0.000411841	1779.03	594.017	1779.03	594.017	3	14	2.1.1.6983.5	119.526	315	118.876	0.845689	6.89652	453.61	21.3	392	19.8
4	100.45	100.45	96.1	90.71	87.17	gi|68057603	AAX87856.1	phosphoenolpyruvate carboxykinase	1	auto	0	99	VIFLTADAFGVLPPVSK			-0.0382865	1772.97	887.492	1773.01	887.511	2	17	13.1.1.6402.6	108.022	382	107.863	100		0	0	381	19.52
4	100.45	100.45	96.1	90.71	87.17	gi|68057603	AAX87856.1	phosphoenolpyruvate carboxykinase	1	auto	0	99	VIFLTADAFGVLPPVSK			-0.0194041	1772.99	592.003	1773.01	592.01	3	12	3.1.1.6311.5	112.438	297	112.94	1.0144	7.73857	328.04	18.11	340.04	18.44
4	100.45	100.45	96.1	90.71	87.17	gi|68057603	AAX87856.1	phosphoenolpyruvate carboxykinase	1	auto	0	99	VIFLTADAFGVLPPVSK	Label:13C(6)(I)@2		-0.00606205	1779.02	594.014	1779.03	594.017	3	14	8.1.1.6716.6	82.7463	883	82.3045	0.827274	4.33079	1164	34.12	984	31.37
4	100.45	100.45	96.1	90.71	87.17	gi|68057603	AAX87856.1	phosphoenolpyruvate carboxykinase	1	auto	0	99	VIFLTADAFGVLPPVSK			-0.00517878	1773	592.008	1773.01	592.01	3	12	13.1.1.6450.4	116.993	302	117.176	1.00226	7.72609	331	18.19	339	18.41
4	100.45	100.45	96.1	90.71	87.17	gi|68057603	AAX87856.1	phosphoenolpyruvate carboxykinase	1	auto	0	99	VIFLTADAFGVLPPVSK	Label:13C(6)(I)@2		-0.0305791	1779	890.506	1779.03	890.521	2	7	3.1.1.6287.7	107.645	360	107.441	100		0	0	368	19.18
4	100.45	100.45	96.1	90.71	87.17	gi|68057603	AAX87856.1	phosphoenolpyruvate carboxykinase	1	auto	0	99	VIFLTADAFGVLPPVSK	Label:13C(6)(I)@2		0.00291004	1779.03	594.018	1779.03	594.017	3	12	8.1.1.6920.4	114.758	371	114.804	0.825779	6.74797	480	21.91	405.04	20.13
4	100.45	100.45	96.1	90.71	87.17	gi|68057603	AAX87856.1	phosphoenolpyruvate carboxykinase	1	auto	0	99	VIFLTADAFGVLPPVSK			0.00240302	1773.01	592.011	1773.01	592.01	3	7	2.1.1.6568.7	83.7028	800	83.5082	0.789544	4.95777	911	30.18	735	27.11
4	100.45	100.45	96.1	90.71	87.17	gi|68057603	AAX87856.1	phosphoenolpyruvate carboxykinase	1	auto	0	99	VIFLTADAFGVLPPVSK	Label:13C(6)(I)@2		-0.0158821	1779.01	594.011	1779.03	594.017	3	12	13.1.1.6438.4	114.889	298	115.07	0.958398	7.72074	339	18.41	332	18.22
4	100.45	100.45	96.1	90.71	87.17	gi|68057603	AAX87856.1	phosphoenolpyruvate carboxykinase	1	auto	0	99	VIFLTADAFGVLPPVSK	Label:13C(6)(I)@2		-0.0107552	1779.02	594.013	1779.03	594.017	3	7	13.1.1.6453.7	117.508	299	118.006	1.08024	7.52135	337	18.36	372	19.29
4	100.45	100.45	96.1	90.71	87.17	gi|68057603	AAX87856.1	phosphoenolpyruvate carboxykinase	1	auto	0	99	VIFLTADAFGVLPPVSK	Label:13C(6)(I)@2		7.30966e-05	1779.03	890.521	1779.03	890.521	2	11	2.1.1.6798.3	113.26	432	113.403	0.982428	6.24406	512	22.63	514	22.67
4	100.45	100.45	96.1	90.71	87.17	gi|68057603	AAX87856.1	phosphoenolpyruvate carboxykinase	1	auto	0	99	VIFLTADAFGVLPPVSK	Label:13C(6)(I)@2		-0.0036817	1779.02	594.015	1779.03	594.017	3	8	8.1.1.6702.7	80.6068	1042	80.4384	0.915301	3.96847	1314	36.25	1229	35.06
4	100.45	100.45	96.1	90.71	87.17	gi|68057603	AAX87856.1	phosphoenolpyruvate carboxykinase	1	auto	0	98.86	VIFLTADAFGVLPPVSK	Label:13C(6)(I)@2		-0.0249217	1779	594.008	1779.03	594.017	3	10	8.1.1.6831.3	104.319	356	104.246	1.01825	7.04472	395	19.87	411	20.27
4	100.45	100.45	96.1	90.71	87.17	gi|68057603	AAX87856.1	phosphoenolpyruvate carboxykinase	1	auto	0	98.01	VIFLTADAFGVLPPVSK	Label:13C(6)(I)@2		-0.0224738	1779.01	594.009	1779.03	594.017	3	10	13.1.1.6425.5	112.372	332	112.23	1.0274	7.35471	361	19	379	19.47
4	100.45	100.45	96.1	90.71	87.17	gi|68057603	AAX87856.1	phosphoenolpyruvate carboxykinase	1	auto	0	97.21	VIFLTADAFGVLPPVSK			-0.0146268	1772.99	592.005	1773.01	592.01	3	6	8.1.1.6815.7	101.288	337	100.865	0.911372	7.26317	393	19.82	366	19.13
4	100.45	100.45	96.1	90.71	87.17	gi|68057603	AAX87856.1	phosphoenolpyruvate carboxykinase	1	auto	0	96.19	VIFLTADAFGVLPPVSK			-0.00224914	1773.01	592.009	1773.01	592.01	3	5	13.1.1.6414.7	110.387	338	110.184	0.955788	7.24222	386	19.65	377	19.42
4	100.45	100.45	96.1	90.71	87.17	gi|68057603	AAX87856.1	phosphoenolpyruvate carboxykinase	1	auto	0	93.97	VIFLTADAFGVLPPVSK	Label:13C(6)(I)@2		-0.0137209	1779.01	890.514	1779.03	890.521	2	5	2.1.1.6659.7	100.917	364	100.495	0.01		382	19.54	0	0
4	100.45	100.45	96.1	90.71	87.17	gi|68057603	AAX87856.1	phosphoenolpyruvate carboxykinase	1	auto	0	80.69	VIFLTADAFGVLPPVSK	Label:13C(6)(I)@2		-0.0266816	1779	594.008	1779.03	594.017	3	5	3.1.1.6333.7	117.07	259	116.859	1.26887	8.66195	236	15.36	306	17.49
4	100.45	100.45	96.1	90.71	87.17	gi|68057603	AAX87856.1	phosphoenolpyruvate carboxykinase	1	auto	0	55.02	VIFLTADAFGVLPPVSK	Label:13C(6)(I)@2		-0.00617997	1779.02	594.014	1779.03	594.017	3	5	2.1.1.6559.7	82.1618	925	82.3322	0.857271	4.16605	1234	35.13	1081	32.88
4	100.45	100.45	96.1	90.71	87.17	gi|68057603	AAX87856.1	phosphoenolpyruvate carboxykinase	1	auto	0	99	VSYPIYHIDNIVKPVSR	Label:13C(6)(I)@5; Label:13C(6)(I)@8; Label:13C(6)(I)@11		-0.00264976	2017.15	1009.58	2017.15	1009.58	2	16	8.1.1.6445.5	52.9548	3800	52.7451	0.507075	2.02309	7158	84.6	3709	60.9
4	100.45	100.45	96.1	90.71	87.17	gi|68057603	AAX87856.1	phosphoenolpyruvate carboxykinase	1	auto	0	99	VSYPIYHIDNIVKPVSR			-0.00973161	1999.08	667.367	1999.09	667.37	3	15	13.1.1.5968.2	51.7526	17660	51.8137	0.297045	1.48312	19523	139.72	5926	76.98
4	100.45	100.45	96.1	90.71	87.17	gi|68057603	AAX87856.1	phosphoenolpyruvate carboxykinase	1	auto	0	99	VSYPIYHIDNIVKPVSR			-0.0338707	1999.06	500.771	1999.09	500.78	4	13	2.1.1.6297.5	52.5744	13201	52.7229	0.0874305	2.73557	16292	127.64	1455.56	38.15
4	100.45	100.45	96.1	90.71	87.17	gi|68057603	AAX87856.1	phosphoenolpyruvate carboxykinase	1	auto	0	99	VSYPIYHIDNIVKPVSR			-0.0343746	1999.05	500.771	1999.09	500.78	4	13	8.1.1.6437.3	52.4014	22713	52.9253	0.235195	1.33525	28947	170.14	6957.04	83.41
4	100.45	100.45	96.1	90.71	87.17	gi|68057603	AAX87856.1	phosphoenolpyruvate carboxykinase	1	auto	0	99	VSYPIYHIDNIVKPVSR	Label:13C(6)(I)@5; Label:13C(6)(I)@8; Label:13C(6)(I)@11		-0.0197479	2017.13	505.29	2017.15	505.295	4	13	1.1.1.3742.5	32.4079	1776	32.2764	100		0	0	1926	43.89
4	100.45	100.45	96.1	90.71	87.17	gi|68057603	AAX87856.1	phosphoenolpyruvate carboxykinase	1	auto	0	99	VSYPIYHIDNIVKPVSR			0.00695573	1999.1	500.781	1999.09	500.78	4	11	4.1.1.6183.2	52.5298	5949	52.6904	0.392527	2.25797	6851	82.77	2748	52.42
4	100.45	100.45	96.1	90.71	87.17	gi|68057603	AAX87856.1	phosphoenolpyruvate carboxykinase	1	auto	0	98.99	VSYPIYHIDNIVKPVSR	Label:13C(6)(I)@5; Label:13C(6)(I)@8; Label:13C(6)(I)@11		-0.0225002	2017.13	673.383	2017.15	673.39	3	12	12.1.1.5990.5	53.8559	3027	53.8276	1.8347	2.79361	1965	44.33	3684	60.7
4	100.45	100.45	96.1	90.71	87.17	gi|68057603	AAX87856.1	phosphoenolpyruvate carboxykinase	1	auto	0	98.7	VSYPIYHIDNIVKPVSR			0.00921387	1999.1	500.782	1999.09	500.78	4	12	9.1.1.6278.2	52.311	6754	52.4467	0.342359	2.19402	8015	89.53	2804	52.95
4	100.45	100.45	96.1	90.71	87.17	gi|68057603	AAX87856.1	phosphoenolpyruvate carboxykinase	1	auto	0	98.69	VSYPIYHIDNIVKPVSR	Label:13C(6)(I)@5; Label:13C(6)(I)@8; Label:13C(6)(I)@11		0.000352488	2017.15	673.391	2017.15	673.39	3	12	9.1.1.6279.4	52.4097	2917	52.4467	0.538324	2.18932	5879	76.67	3234	56.87
4	100.45	100.45	96.1	90.71	87.17	gi|68057603	AAX87856.1	phosphoenolpyruvate carboxykinase	1	auto	0	98.04	VSYPIYHIDNIVKPVSR			-0.0108468	1999.08	667.367	1999.09	667.37	3	8	3.1.1.5882.7	52.0258	17276	52.2711	0.289796	1.51155	19157	138.41	5673	75.32
4	100.45	100.45	96.1	90.71	87.17	gi|68057603	AAX87856.1	phosphoenolpyruvate carboxykinase	1	auto	0	97.12	VSYPIYHIDNIVKPVSR	Label:13C(6)(I)@5; Label:13C(6)(I)@8; Label:13C(6)(I)@11		-0.00301048	2017.15	505.294	2017.15	505.295	4	10	12.1.1.5986.3	53.5474	7235	53.8276	1.49254	1.76037	5343	73.1	8149	90.27
4	100.45	100.45	96.1	90.71	87.17	gi|68057603	AAX87856.1	phosphoenolpyruvate carboxykinase	1	auto	0	96.48	VSYPIYHIDNIVKPVSR	Label:13C(6)(I)@5; Label:13C(6)(I)@8; Label:13C(6)(I)@11		-0.00444113	2017.15	673.389	2017.15	673.39	3	11	4.1.1.6184.2	52.6109	2720	52.6904	0.5836	2.27697	5163	71.85	3079	55.49
4	100.45	100.45	96.1	90.71	87.17	gi|68057603	AAX87856.1	phosphoenolpyruvate carboxykinase	1	auto	0	99	YIVLDEK			-0.00742982	878.467	440.241	878.475	440.245	2	10	3.1.1.5678.2	40.0223	2374	40.0159	0.470249	3.464	2568	50.68	1234	35.13
4	100.45	100.45	96.1	90.71	87.17	gi|68057603	AAX87856.1	phosphoenolpyruvate carboxykinase	1	auto	0	99	YIVLDEK			-0.00504943	878.47	440.242	878.475	440.245	2	9	3.1.1.5627.4	38.0222	2671	38.3661	0.732927	2.98516	2621	51.2	1963	44.31
4	100.45	100.45	96.1	90.71	87.17	gi|68057603	AAX87856.1	phosphoenolpyruvate carboxykinase	1	auto	0	97.1	YIVLDEK	Label:13C(6)(I)@2		-0.00985152	884.485	443.25	884.495	443.255	2	8	7.1.1.6005.2	39.6816	2173	39.9979	1.38048	3.65964	1276	35.72	1800	42.43
4	100.45	100.45	96.1	90.71	87.17	gi|68057603	AAX87856.1	phosphoenolpyruvate carboxykinase	1	auto	0	96.57	YIVLDEK	Label:13C(6)(I)@2		-0.00602244	884.489	443.252	884.495	443.255	2	8	12.1.1.5732.3	39.0521	2373	39.3924	1.33246	3.38911	1510	38.86	2056	45.34
4	100.45	100.45	96.1	90.71	87.17	gi|68057603	AAX87856.1	phosphoenolpyruvate carboxykinase	1	auto	0	94.76	YIVLDEK	Label:13C(6)(I)@2		-0.00273326	884.492	443.253	884.495	443.255	2	6	6.1.1.6457.7	40.06	1265	40.3792	2.02668	4.78407	648	25.46	1342	36.63
4	100.45	100.45	96.1	90.71	87.17	gi|68057603	AAX87856.1	phosphoenolpyruvate carboxykinase	1	auto	0	94.67	YIVLDEK	Label:13C(6)(I)@2		-0.00449194	884.491	443.253	884.495	443.255	2	6	4.1.1.5901.7	38.8044	1171	38.8097	1.62967	4.67624	732	27.06	1219	34.91
4	100.45	100.45	96.1	90.71	87.17	gi|68057603	AAX87856.1	phosphoenolpyruvate carboxykinase	1	auto	0	93.76	YIVLDEK	Label:13C(6)(I)@2		-0.00853794	884.486	443.25	884.495	443.255	2	8	3.1.1.5677.3	39.9855	2178	39.5497	0.52274	2.60605	4229	65.03	2259	47.53
4	100.45	100.45	96.1	90.71	87.17	gi|68057603	AAX87856.1	phosphoenolpyruvate carboxykinase	1	auto	0	93.26	YIVLDEK	Label:13C(6)(I)@2		-0.00342162	884.492	443.253	884.495	443.255	2	8	11.1.1.6108.2	39.5231	1437	39.5165	1.98662	4.51616	732	27.06	1486	38.55
4	100.45	100.45	96.1	90.71	87.17	gi|68057603	AAX87856.1	phosphoenolpyruvate carboxykinase	1	auto	0	92.07	YIVLDEK	Label:13C(6)(I)@2		-0.00856532	884.486	443.25	884.495	443.255	2	8	13.1.1.5750.3	39.8327	2248	39.4472	0.537269	2.60355	4162	64.51	2285	47.8
4	100.45	100.45	96.1	90.71	87.17	gi|68057603	AAX87856.1	phosphoenolpyruvate carboxykinase	1	auto	0	91.28	YIVLDEK	Label:13C(6)(I)@2		-0.00636809	884.489	443.252	884.495	443.255	2	8	13.1.1.5698.5	37.8362	1743	38.038	0.936464	3.29738	1881	43.37	1800	42.43
4	100.45	100.45	96.1	90.71	87.17	gi|68057603	AAX87856.1	phosphoenolpyruvate carboxykinase	1	auto	0	89.94	YIVLDEK			-0.00836248	878.467	440.241	878.475	440.245	2	8	13.1.1.5700.2	37.8959	2666	38.2303	0.743049	2.94972	2663	51.6	2022	44.97
4	100.45	100.45	96.1	90.71	87.17	gi|68057603	AAX87856.1	phosphoenolpyruvate carboxykinase	1	auto	0	89.21	YIVLDEK			-0.00854558	878.466	440.24	878.475	440.245	2	8	13.1.1.5752.2	39.91	2475	39.8592	0.454787	3.4481	2651	51.49	1232	35.1
4	100.45	100.45	96.1	90.71	87.17	gi|68057603	AAX87856.1	phosphoenolpyruvate carboxykinase	1	auto	0	85.73	YIVLDEK	Label:13C(6)(I)@2		-0.0112624	884.484	443.249	884.495	443.255	2	9	2.1.1.6040.2	39.5413	2716	39.7397	0.394871	2.23489	6964	83.45	2810	53.01
4	100.45	100.45	96.1	90.71	87.17	gi|68057603	AAX87856.1	phosphoenolpyruvate carboxykinase	1	auto	0	85.69	YIVLDEK	Label:13C(6)(I)@2		-0.00991975	884.485	443.25	884.495	443.255	2	8	8.1.1.6182.2	39.9099	2693	39.9374	0.410424	2.22016	6867	82.87	2880	53.67
4	100.45	100.45	96.1	90.71	87.17	gi|68057603	AAX87856.1	phosphoenolpyruvate carboxykinase	1	auto	0	81.03	YIVLDEK	Label:13C(6)(I)@2		-0.00742909	884.488	443.251	884.495	443.255	2	7	9.1.1.6003.2	38.7783	1125	38.8717	1.83997	4.94691	626	25.02	1177	34.31
4	100.45	100.45	96.1	90.71	87.17	gi|68057603	AAX87856.1	phosphoenolpyruvate carboxykinase	1	auto	0	71.12	YIVLDEK			-0.00859951	878.466	440.24	878.475	440.245	2	7	7.1.1.6008.2	39.8205	1510	39.9006	1.42604	3.87715	1122	33.5	1635	40.44
4	100.45	100.45	96.1	90.71	87.17	gi|68057603	AAX87856.1	phosphoenolpyruvate carboxykinase	1	auto	0	70.91	YIVLDEK	Label:13C(6)(I)@2		-0.00342162	884.492	443.253	884.495	443.255	2	5	11.1.1.6105.7	39.3964	1437	39.5165	1.98662	4.51616	732	27.06	1486	38.55
4	100.45	100.45	96.1	90.71	87.17	gi|68057603	AAX87856.1	phosphoenolpyruvate carboxykinase	1	auto	0	70.18	YIVLDEK			-0.00710698	878.468	440.241	878.475	440.245	2	7	11.1.1.6107.2	39.4645	903	39.4572	1.65069	4.7835	696	26.38	1174	34.26
4	100.45	100.45	96.1	90.71	87.17	gi|68057603	AAX87856.1	phosphoenolpyruvate carboxykinase	1	auto	0	50.21	YIVLDEK	Label:13C(6)(I)@2		-0.00342162	884.492	443.253	884.495	443.255	2	7	11.1.1.6103.4	39.2461	1437	39.5165	1.98662	4.51616	732	27.06	1486	38.55
57	44.28	44.28	77.8	56.68	56.68	gi|68058282	AAX88535.1	fumarate hydratase class II	1	auto	2	99	DLIALACDEILANK	Carbamidomethyl(C)@7		-0.00392638	1557.8	779.909	1557.81	779.911	2	21	2.1.1.6543.2	79.4546	1861	79.4161	0.764903	3.31124	2079	45.6	1625	40.31
57	44.28	44.28	77.8	56.68	56.68	gi|68058282	AAX88535.1	fumarate hydratase class II	1	auto	2	99	EEAINLGLVSAEDFDK			0.00225515	1748.85	875.432	1748.85	875.431	2	18	3.1.1.6043.2	67.3405	2634	67.5056	0.931669	2.65048	2919	54.03	2779	52.72
57	44.28	44.28	77.8	56.68	56.68	gi|68058282	AAX88535.1	fumarate hydratase class II	1	auto	2	99	FEALAAHDAIVETHGALR			0.00426429	1919.99	641.004	1919.99	641.002	3	21	3.1.1.5805.2	46.5566	3355	46.6826	0.641883	2.59395	3752	61.25	2461	49.61
57	44.28	44.28	77.8	56.68	56.68	gi|68058282	AAX88535.1	fumarate hydratase class II	1	auto	2	99	FTTLPFVTADNKFEALAAHDAIVETHGALR		missed K-F@12	0.031211	3254.7	651.948	3254.67	651.942	5	17	13.1.1.6173.2	70.7128	4109	70.6981	0.495557	2.23666	5946	77.11	3011	54.87
57	44.28	44.28	77.8	56.68	56.68	gi|68058282	AAX88535.1	fumarate hydratase class II	1	auto	2	99	IGPAASMPHEIIEAFGYLK	Label:13C(6)(I)@1; Label:13C(6)(I)@11; Label:13C(6)(I)@12		0.00013834	2061.11	688.044	2061.11	688.044	3	17	12.1.1.6208.6	76.6599	579	76.5522	0.800985	5.06815	865	29.41	708	26.61
57	44.28	44.28	77.8	56.68	56.68	gi|68058282	AAX88535.1	fumarate hydratase class II	1	auto	2	99	KVVEHTIPCVER	Label:13C(6)(I)@7; Carbamidomethyl(C)@9	missed K-V@1	0.00153089	1471.79	491.605	1471.79	491.604	3	14	13.1.1.5468.3	28.9522	3136	29.3805	0.662822	2.12603	5479	74.02	3711	60.92
57	44.28	44.28	77.8	56.68	56.68	gi|68058282	AAX88535.1	fumarate hydratase class II	1	auto	2	99	SQSSNDTFPTAMHIAAYK	Label:13C(6)(I)@14		0.00409628	1973.93	658.984	1973.92	658.982	3	15	13.1.1.5926.2	48.8289	5676	48.9226	0.488649	1.49238	13482	116.11	6732	82.05
57	44.28	44.28	77.8	56.68	56.68	gi|68058282	AAX88535.1	fumarate hydratase class II	1	auto	2	99	VVEHTIPCVER	Label:13C(6)(I)@6; Carbamidomethyl(C)@8		0.00162087	1343.7	448.907	1343.7	448.906	3	15	7.1.1.5889.4	33.9395	1222	34.153	2.02138	4.93295	610	24.7	1260	35.5
57	44.28	44.28	77.8	56.68	56.68	gi|68058282	AAX88535.1	fumarate hydratase class II	1	auto	0.966576	93.37	IGPAASMPHEIIEAFGYLKK	Label:13C(6)(I)@1; Label:13C(6)(I)@11; Label:13C(6)(I)@12	missed K-K@19	-0.000471914	2189.2	548.308	2189.21	548.309	4	10	13.1.1.6154.6	68.7566	1189	68.7798	0.582707	3.42516	2284	47.79	1360	36.88
57	44.28	44.28	77.8	56.68	56.68	gi|68058282	AAX88535.1	fumarate hydratase class II	1	auto	0	99	DLIALACDEILANK	Carbamidomethyl(C)@7		-0.0128988	1557.79	779.904	1557.81	779.911	2	23	3.1.1.6136.2	79.1288	7789	79.2595	0.245968	2.40961	8574	92.6	2155.04	46.42
57	44.28	44.28	77.8	56.68	56.68	gi|68058282	AAX88535.1	fumarate hydratase class II	1	auto	0	99	DLIALACDEILANK	Label:13C(6)(I)@3; Carbamidomethyl(C)@7; Label:13C(6)(I)@10		-0.0286618	1569.82	785.917	1569.85	785.931	2	21	7.1.1.6518.6	80.2312	1704	80.2641	2.63726	4.82048	590	24.29	1590	39.87
57	44.28	44.28	77.8	56.68	56.68	gi|68058282	AAX88535.1	fumarate hydratase class II	1	auto	0	99	DLIALACDEILANK	Carbamidomethyl(C)@7		-0.00980593	1557.8	779.906	1557.81	779.911	2	19	7.1.1.6519.6	80.403	557	80.2641	2.63726	4.82048	590	24.29	1590	39.87
57	44.28	44.28	77.8	56.68	56.68	gi|68058282	AAX88535.1	fumarate hydratase class II	1	auto	0	99	DLIALACDEILANK	Carbamidomethyl(C)@7		-0.0147636	1557.79	779.904	1557.81	779.911	2	21	8.1.1.6696.6	79.58	2032	79.6222	0.736126	3.06584	2478	49.78	1864	43.17
57	44.28	44.28	77.8	56.68	56.68	gi|68058282	AAX88535.1	fumarate hydratase class II	1	auto	0	99	DLIALACDEILANK	Label:13C(6)(I)@3; Carbamidomethyl(C)@7; Label:13C(6)(I)@10		-0.0173919	1569.83	785.922	1569.85	785.931	2	23	12.1.1.6227.6	79.641	1346	79.6601	2.59083	4.71025	621	24.92	1644.08	40.55
57	44.28	44.28	77.8	56.68	56.68	gi|68058282	AAX88535.1	fumarate hydratase class II	1	auto	0	99	DLIALACDEILANK	Carbamidomethyl(C)@7		-0.00954593	1557.8	779.906	1557.81	779.911	2	19	12.1.1.6228.5	79.7777	663	79.6601	2.59083	4.71025	621	24.92	1644.08	40.55
57	44.28	44.28	77.8	56.68	56.68	gi|68058282	AAX88535.1	fumarate hydratase class II	1	auto	0	99	DLIALACDEILANK	Carbamidomethyl(C)@7		-0.00769267	1557.8	779.907	1557.81	779.911	2	24	13.1.1.6238.3	78.8341	7207	78.9105	0.287533	2.36167	7896	88.86	2320	48.17
57	44.28	44.28	77.8	56.68	56.68	gi|68058282	AAX88535.1	fumarate hydratase class II	1	auto	0	99	DLIALACDEILANK	Label:13C(6)(I)@3; Carbamidomethyl(C)@7; Label:13C(6)(I)@10		0.00414443	1569.85	524.291	1569.85	524.29	3	20	13.1.1.6238.4	78.8504	4166	78.9105	0.649033	1.8586	7260	85.21	4815	69.39
57	44.28	44.28	77.8	56.68	56.68	gi|68058282	AAX88535.1	fumarate hydratase class II	1	auto	0	99	DLIALACDEILANK	Label:13C(6)(I)@3; Carbamidomethyl(C)@7; Label:13C(6)(I)@10		-0.00672425	1569.84	524.288	1569.85	524.29	3	9	8.1.1.6696.7	79.6151	986	79.6222	1.02031	4.40578	1009	31.76	1052	32.43
57	44.28	44.28	77.8	56.68	56.68	gi|68058282	AAX88535.1	fumarate hydratase class II	1	auto	0	99	EEAINLGLVSAEDFDK			0.00291259	1748.85	875.432	1748.85	875.431	2	19	13.1.1.6141.4	67.2665	2442	67.4081	0.908809	2.78481	2678	51.75	2487	49.87
57	44.28	44.28	77.8	56.68	56.68	gi|68058282	AAX88535.1	fumarate hydratase class II	1	auto	0	99	EEAINLGLVSAEDFDK	Label:13C(6)(I)@4		-0.00486396	1754.86	878.438	1754.87	878.441	2	18	13.1.1.6142.5	67.3545	2083	67.4081	0.908809	2.78481	2678	51.75	2487	49.87
57	44.28	44.28	77.8	56.68	56.68	gi|68058282	AAX88535.1	fumarate hydratase class II	1	auto	0	99	FEALAAHDAIVETHGALR			0.00982627	1920	641.006	1919.99	641.002	3	19	13.1.1.5885.3	46.3103	2725	46.4286	0.729534	2.74822	3100	55.68	2311	48.07
57	44.28	44.28	77.8	56.68	56.68	gi|68058282	AAX88535.1	fumarate hydratase class II	1	auto	0	99	FTTLPFVTADNKFEALAAHDAIVETHGALR		missed K-F@12	0.0322733	3254.7	651.948	3254.67	651.942	5	16	3.1.1.6071.4	70.6218	4249	70.8318	0.483308	2.25298	5959	77.19	2943	54.25
57	44.28	44.28	77.8	56.68	56.68	gi|68058282	AAX88535.1	fumarate hydratase class II	1	auto	0	99	FTTLPFVTADNKFEALAAHDAIVETHGALR		missed K-F@12	0.00963345	3254.68	651.944	3254.67	651.942	5	15	8.1.1.6637.6	71.6062	1076	71.6236	0.991535	3.4542	1665	40.8	1687	41.07
57	44.28	44.28	77.8	56.68	56.68	gi|68058282	AAX88535.1	fumarate hydratase class II	1	auto	0	99	IEKDTMGEVQVPADK	Label:13C(6)(I)@1		0.00824439	1664.85	555.956	1664.84	555.953	3	19	13.1.1.5632.5	35.4528	932	35.5829	0.569684	3.87096	1814	42.59	1056	32.5
57	44.28	44.28	77.8	56.68	56.68	gi|68058282	AAX88535.1	fumarate hydratase class II	1	auto	0	99	IEKDTMGEVQVPADK			0.00719797	1658.83	830.42	1658.82	830.417	2	16	13.1.1.5632.2	35.4353	1617	35.5442	0.663863	3.87126	1651	40.63	1120	33.47
57	44.28	44.28	77.8	56.68	56.68	gi|68058282	AAX88535.1	fumarate hydratase class II	1	auto	0	99	IEKDTMGEVQVPADK			0.00756009	1658.83	553.949	1658.82	553.947	3	14	3.1.1.5561.6	35.6468	1918	35.8379	0.543888	3.59168	2170	46.58	1206.04	34.73
57	44.28	44.28	77.8	56.68	56.68	gi|68058282	AAX88535.1	fumarate hydratase class II	1	auto	0	99	IEKDTMGEVQVPADK	Label:13C(6)(I)@1		0.00376261	1664.84	555.955	1664.84	555.953	3	13	3.1.1.5562.5	35.6738	1116	35.8379	0.543888	3.59168	2170	46.58	1206.04	34.73
57	44.28	44.28	77.8	56.68	56.68	gi|68058282	AAX88535.1	fumarate hydratase class II	1	auto	0	99	IGPAASMPHEIIEAFGYLK			-0.0396104	2043.01	682.011	2043.05	682.024	3	15	2.1.1.6519.3	75.9824	2297	75.9458	0.638798	2.92986	2949	54.3	1925	43.87
57	44.28	44.28	77.8	56.68	56.68	gi|68058282	AAX88535.1	fumarate hydratase class II	1	auto	0	99	IGPAASMPHEIIEAFGYLK			-0.0244992	2043.03	682.016	2043.05	682.024	3	16	13.1.1.6209.2	75.055	8112	75.1464	0.235972	2.46405	8477	92.07	2044.07	45.21
57	44.28	44.28	77.8	56.68	56.68	gi|68058282	AAX88535.1	fumarate hydratase class II	1	auto	0	98.9	KVVEHTIPCVER	Carbamidomethyl(C)@9	missed K-V@1	0.0152287	1465.79	489.603	1465.77	489.598	3	10	3.1.1.5398.3	29.1346	5860	29.593	0.398894	2.22739	6960	83.43	2837	53.26
57	44.28	44.28	77.8	56.68	56.68	gi|68058282	AAX88535.1	fumarate hydratase class II	1	auto	0	84.36	KVVEHTIPCVER	Carbamidomethyl(C)@9	missed K-V@1	0.0136058	1465.78	489.602	1465.77	489.598	3	9	13.1.1.5466.3	28.8061	6007	29.2654	0.42317	2.12321	7347	85.71	3177	56.36
57	44.28	44.28	77.8	56.68	56.68	gi|68058282	AAX88535.1	fumarate hydratase class II	1	auto	0	99	SQSSNDTFPTAMHIAAYK	Label:13C(6)(I)@14		-0.00323549	1973.92	658.981	1973.92	658.982	3	14	3.1.1.5843.2	49.0313	5443	49.122	0.499433	1.53516	12558	112.06	6409	80.06
57	44.28	44.28	77.8	56.68	56.68	gi|68058282	AAX88535.1	fumarate hydratase class II	1	auto	0	99	SQSSNDTFPTAMHIAAYK			-0.00419623	1967.9	656.974	1967.9	656.976	3	13	3.1.1.5842.6	49.0089	10476	49.122	0.499433	1.53516	12558	112.06	6409	80.06
57	44.28	44.28	77.8	56.68	56.68	gi|68058282	AAX88535.1	fumarate hydratase class II	1	auto	0	99	SQSSNDTFPTAMHIAAYK			0.00308185	1967.91	656.977	1967.9	656.976	3	13	13.1.1.5925.4	48.7989	11775	48.9226	0.488649	1.49238	13482	116.11	6732	82.05
57	44.28	44.28	77.8	56.68	56.68	gi|68058282	AAX88535.1	fumarate hydratase class II	1	auto	0	97.17	SQSSNDTFPTAMHIAAYK	Label:13C(6)(I)@14		0.0242746	1973.95	658.99	1973.92	658.982	3	11	4.1.1.6142.5	49.6471	1192	49.6036	1.51111	4.26432	906	30.1	1399	37.4
57	44.28	44.28	77.8	56.68	56.68	gi|68058282	AAX88535.1	fumarate hydratase class II	1	auto	0	94.73	SQSSNDTFPTAMHIAAYK	Label:13C(6)(I)@14		0.0166939	1973.94	658.988	1973.92	658.982	3	11	2.1.1.6265.6	50.4831	1603	50.4374	0.953704	3.21111	1965	44.33	1915	43.76
57	44.28	44.28	77.8	56.68	56.68	gi|68058282	AAX88535.1	fumarate hydratase class II	1	auto	0	99	VVEHTIPCVER	Carbamidomethyl(C)@8		0.00300319	1337.68	446.9	1337.68	446.899	3	16	12.1.1.5617.6	33.368	601	33.561	1.82963	4.93968	629	25.08	1176	34.29
57	44.28	44.28	77.8	56.68	56.68	gi|68058282	AAX88535.1	fumarate hydratase class II	1	auto	0	99	VVEHTIPCVER	Carbamidomethyl(C)@8		0.00705782	1337.68	446.902	1337.68	446.899	3	12	3.1.1.5471.4	32.3668	8216	32.7177	0.386508	2.01623	8687	93.2	3431	58.57
57	44.28	44.28	77.8	56.68	56.68	gi|68058282	AAX88535.1	fumarate hydratase class II	1	auto	0	99	VVEHTIPCVER	Label:13C(6)(I)@6; Carbamidomethyl(C)@8		-0.00192356	1343.69	448.905	1343.7	448.906	3	13	12.1.1.5615.6	33.2572	1151	33.4453	2.11344	5.06582	570	23.87	1231	35.09
57	44.28	44.28	77.8	56.68	56.68	gi|68058282	AAX88535.1	fumarate hydratase class II	1	auto	0	99	VVEHTIPCVER	Label:13C(6)(I)@6; Carbamidomethyl(C)@8		0.00487127	1343.7	448.908	1343.7	448.906	3	13	2.1.1.5872.6	33.4769	1873	33.663	0.965516	3.21814	1944	44.09	1918	43.79
57	44.28	44.28	77.8	56.68	56.68	gi|68058282	AAX88535.1	fumarate hydratase class II	1	auto	0	99	VVEHTIPCVER	Label:13C(6)(I)@6; Carbamidomethyl(C)@8		0.00404884	1343.7	448.907	1343.7	448.906	3	13	8.1.1.6006.5	33.67	1989	33.8327	1.00232	3.17319	1963	44.31	2010.56	44.84
57	44.28	44.28	77.8	56.68	56.68	gi|68058282	AAX88535.1	fumarate hydratase class II	1	auto	0	99	VVEHTIPCVER	Label:13C(6)(I)@6; Carbamidomethyl(C)@8		-0.00461386	1343.69	448.904	1343.7	448.906	3	13	11.1.1.6029.3	33.7692	310	33.7394	1.89729	10.1517	147	12.12	285	16.88
57	44.28	44.28	77.8	56.68	56.68	gi|68058282	AAX88535.1	fumarate hydratase class II	1	auto	0	99	VVEHTIPCVER	Carbamidomethyl(C)@8		0.00970573	1337.69	446.903	1337.68	446.899	3	13	13.1.1.5538.3	32.0599	6908	32.3999	0.495517	2.02641	7244	85.11	3668	60.56
57	44.28	44.28	77.8	56.68	56.68	gi|68058282	AAX88535.1	fumarate hydratase class II	1	auto	0	99	VVEHTIPCVER	Label:13C(6)(I)@6; Carbamidomethyl(C)@8		0.000323854	1343.7	448.906	1343.7	448.906	3	12	4.1.1.5751.3	33.1634	796	33.1552	1.19309	4.99339	730	27.02	890	29.83
57	44.28	44.28	77.8	56.68	56.68	gi|68058282	AAX88535.1	fumarate hydratase class II	1	auto	0	99	VVEHTIPCVER	Label:13C(6)(I)@6; Carbamidomethyl(C)@8		-0.0123548	1343.68	448.902	1343.7	448.906	3	8	6.1.1.6382.7	34.6963	320	34.7007	1.63861	9.30166	184.54	13.58	309	17.58
57	44.28	44.28	77.8	56.68	56.68	gi|68058282	AAX88535.1	fumarate hydratase class II	1	auto	0	99	VVEHTIPCVER	Carbamidomethyl(C)@8		0.000889199	1337.68	446.9	1337.68	446.899	3	8	7.1.1.5890.7	34.0385	590	34.153	1.99892	4.94187	610	24.7	1246	35.3
57	44.28	44.28	77.8	56.68	56.68	gi|68058282	AAX88535.1	fumarate hydratase class II	1	auto	0	99	VVEHTIPCVER	Label:13C(6)(I)@6; Carbamidomethyl(C)@8		-0.00523298	1343.69	448.904	1343.7	448.906	3	12	9.1.1.5853.3	33.2248	801	33.3745	1.42056	5.21923	620	24.9	900	30
131	26.01	26.01	64.61	29.88	25.71	gi|68057629	AAX87882.1	fumarate reductase flavoprotein subunit	1	auto	2	99	AAIAAAEANPNLK			-0.0375151	1252.64	627.327	1252.68	627.346	2	8	14.1.1.4013.7	23.8316	1019	23.8815	0.411356	5.89206	973	31.19	409	20.22
131	26.01	26.01	64.61	29.88	25.71	gi|68057629	AAX87882.1	fumarate reductase flavoprotein subunit	1	auto	2	99	YLQDYGLGPETPIGKPQNK			0.00130564	2117.08	706.701	2117.08	706.7	3	20	8.1.1.6395.5	49.8678	3059	49.8856	0.516585	2.74608	3838	61.95	2026	45.01
131	26.01	26.01	64.61	29.88	25.71	gi|68057629	AAX87882.1	fumarate reductase flavoprotein subunit	1	auto	0.393619	79.97	SHTVAAEGGAAAVIK	Label:13C(6)(I)@14		-0.0487157	1386.71	463.243	1386.76	463.259	3	9	30.1.1.3076.5	17.6864	353	17.7521	1.79654	8.76762	201	14.18	369	19.21
131	26.01	26.01	64.61	29.88	25.71	gi|68057629	AAX87882.1	fumarate reductase flavoprotein subunit	1	auto	0	99	AAIAAAEANPNLK			0.0015185	1252.68	627.347	1252.68	627.346	2	14	2.1.1.5921.3	35.2138	3584	35.4976	0.762421	2.53342	3558	59.65	2772	52.65
131	26.01	26.01	64.61	29.88	25.71	gi|68057629	AAX87882.1	fumarate reductase flavoprotein subunit	1	auto	0	99	AAIAAAEANPNLK	Label:13C(6)(I)@3		-0.0337939	1258.66	630.339	1258.7	630.356	2	14	4.1.1.5800.5	35.0218	800	35.0707	1.05109	5.24534	702	26.5	754	27.46
131	26.01	26.01	64.61	29.88	25.71	gi|68057629	AAX87882.1	fumarate reductase flavoprotein subunit	1	auto	0	99	AAIAAAEANPNLK			-0.00570492	1252.67	627.343	1252.68	627.346	2	14	8.1.1.6054.5	35.3543	3374	35.6564	0.726778	2.66388	3307	57.51	2456	49.56
131	26.01	26.01	64.61	29.88	25.71	gi|68057629	AAX87882.1	fumarate reductase flavoprotein subunit	1	auto	0	99	AAIAAAEANPNLK			-0.0198282	1252.66	627.336	1252.68	627.346	2	13	32.1.1.4103.4	22.6651	1490	22.8843	0.160639	6.68007	1590	39.87	261	16.16
131	26.01	26.01	64.61	29.88	25.71	gi|68057629	AAX87882.1	fumarate reductase flavoprotein subunit	1	auto	0	99	AAIAAAEANPNLK	Label:13C(6)(I)@3		-0.0258811	1258.67	630.343	1258.7	630.356	2	13	3.1.1.5533.4	34.5948	962	34.6157	0.739518	4.12841	1363	36.92	1030	32.09
131	26.01	26.01	64.61	29.88	25.71	gi|68057629	AAX87882.1	fumarate reductase flavoprotein subunit	1	auto	0	99	AAIAAAEANPNLK	Label:13C(6)(I)@3		-0.0285571	1258.67	630.342	1258.7	630.356	2	12	9.1.1.5907.5	35.2512	810	35.2322	0.793081	5.68558	691	26.29	560	23.66
131	26.01	26.01	64.61	29.88	25.71	gi|68057629	AAX87882.1	fumarate reductase flavoprotein subunit	1	auto	0	99	AAIAAAEANPNLK			-0.0346264	1252.64	627.329	1252.68	627.346	2	12	15.1.1.3786.6	23.3535	2338	23.443	0.196826	5.09388	2302	47.98	463	21.52
131	26.01	26.01	64.61	29.88	25.71	gi|68057629	AAX87882.1	fumarate reductase flavoprotein subunit	1	auto	0	98.78	AAIAAAEANPNLK			-0.0492017	1252.63	627.322	1252.68	627.346	2	10	9.1.1.5908.5	35.2869	658	35.3018	0.795293	5.66899	694	26.34	564	23.75
131	26.01	26.01	64.61	29.88	25.71	gi|68057629	AAX87882.1	fumarate reductase flavoprotein subunit	1	auto	0	96.12	AAIAAAEANPNLK			-0.0229585	1252.65	627.335	1252.68	627.346	2	7	5.1.1.6292.7	35.8162	345	35.8734	0.704945	8.43143	336	18.33	242.04	15.56
131	26.01	26.01	64.61	29.88	25.71	gi|68057629	AAX87882.1	fumarate reductase flavoprotein subunit	1	auto	0	97.29	YLQDYGLGPETPIGKPQNK			0.000759659	2117.08	706.701	2117.08	706.7	3	8	2.1.1.6256.7	49.9784	2936	49.9843	0.550264	2.76151	3644	60.37	2049	45.27
131	26.01	26.01	64.61	29.88	25.71	gi|68057629	AAX87882.1	fumarate reductase flavoprotein subunit	1	auto	0	88.99	YLQDYGLGPETPIGKPQNK	Label:13C(6)(I)@13		0.00712266	2123.11	708.71	2123.1	708.707	3	7	8.1.1.6396.7	49.9228	1687	49.8856	0.516585	2.74608	3838	61.95	2026	45.01
122	28.41	28.41	75.95	52.91	46.84	gi|68057999	AAX88252.1	tyrosyl-tRNA synthetase	1	auto	2	99	EAGLVPSTSEAIR	Label:13C(6)(I)@12		-0.0105045	1334.7	668.359	1334.71	668.364	2	12	3.1.1.5737.4	42.5829	4830	42.8627	0.718235	1.85947	6833	82.66	5015	70.82
122	28.41	28.41	75.95	52.91	46.84	gi|68057999	AAX88252.1	tyrosyl-tRNA synthetase	1	auto	2	99	FHNEEAANAAEQEFINR			0.00407529	1988.9	663.975	1988.9	663.973	3	17	3.1.1.5817.3	47.3416	8634	47.4548	0.506311	1.68051	10385	101.91	5373	73.3
122	28.41	28.41	75.95	52.91	46.84	gi|68057999	AAX88252.1	tyrosyl-tRNA synthetase	1	auto	2	99	GTDEILSEADLIEK			-0.000478809	1531.76	766.888	1531.76	766.888	2	19	3.1.1.5989.6	61.6571	4557	61.6728	0.638321	2.23441	5073	71.22	3309	57.52
122	28.41	28.41	75.95	52.91	46.84	gi|68057999	AAX88252.1	tyrosyl-tRNA synthetase	1	auto	2	99	IVFNSEWLSK			-0.00794277	1221.63	611.823	1221.64	611.827	2	11	3.1.1.5971.2	59.6998	10184	59.7537	0.556251	1.59502	10846	104.14	6165	78.52
122	28.41	28.41	75.95	52.91	46.84	gi|68057999	AAX88252.1	tyrosyl-tRNA synthetase	1	auto	2	99	KPQVAITLPLLVGLDGEK			-0.0134512	1890.11	631.043	1890.12	631.047	3	18	3.1.1.6071.6	70.6559	2442	70.6771	0.749091	3.10522	2392	48.91	1831	42.79
122	28.41	28.41	75.95	52.91	46.84	gi|68057999	AAX88252.1	tyrosyl-tRNA synthetase	1	auto	2	99	KPQVAITLPLLVGLDGEKK	Label:13C(6)(I)@6	missed K-K@18	-0.0131281	2024.22	507.062	2024.23	507.066	4	15	13.1.1.6100.4	63.079	2524	63.0168	0.714293	2.37379	4206	64.85	3070	55.41
122	28.41	28.41	75.95	52.91	46.84	gi|68057999	AAX88252.1	tyrosyl-tRNA synthetase	1	auto	2	99	LGADPTAPDIHLGHTVVLNK			-0.00197759	2067.11	517.785	2067.11	517.785	4	15	3.1.1.5823.2	47.7234	8367	47.845	0.415205	1.8175	10162	100.81	4311.56	65.66
122	28.41	28.41	75.95	52.91	46.84	gi|68057999	AAX88252.1	tyrosyl-tRNA synthetase	1	auto	2	99	NAETYKEQIYK			0.00175287	1385.68	693.85	1385.68	693.849	2	13	3.1.1.5436.7	31.0469	1270	31.1389	0.881784	4.15359	1223	34.97	1102	33.2
122	28.41	28.41	75.95	52.91	46.84	gi|68057999	AAX88252.1	tyrosyl-tRNA synthetase	1	auto	2	99	PLSEIAQLK	Label:13C(6)(I)@5	cleaved R-P@N-term	-0.0190471	1003.58	502.798	1003.6	502.808	2	14	3.1.1.5764.3	43.9789	1240	44.0728	0.733122	3.63577	1766	42.02	1323	36.37
122	28.41	28.41	75.95	52.91	46.84	gi|68057999	AAX88252.1	tyrosyl-tRNA synthetase	1	auto	2	99	SLGNYIGVTEAPSDMFGK			0.00557522	1884.9	943.456	1884.89	943.454	2	20	3.1.1.6030.4	65.9095	9585	65.9806	0.633592	1.56523	10387	101.92	6725	82.01
122	28.41	28.41	75.95	52.91	46.84	gi|68057999	AAX88252.1	tyrosyl-tRNA synthetase	1	auto	0	99	EAGLVPSTSEAIR	Label:13C(6)(I)@12		-0.00955955	1334.7	668.359	1334.71	668.364	2	13	13.1.1.5815.6	42.4908	4687	42.7304	0.779159	1.97569	5780	76.03	4602	67.84
122	28.41	28.41	75.95	52.91	46.84	gi|68057999	AAX88252.1	tyrosyl-tRNA synthetase	1	auto	0	99	FHNEEAANAAEQEFINR			0.0040753	1988.9	663.975	1988.9	663.973	3	19	3.1.1.5818.2	47.4024	8634	47.4548	0.506311	1.68051	10385	101.91	5373	73.3
122	28.41	28.41	75.95	52.91	46.84	gi|68057999	AAX88252.1	tyrosyl-tRNA synthetase	1	auto	0	99	FHNEEAANAAEQEFINR	Label:13C(6)(I)@15		0.00843751	1994.93	665.983	1994.92	665.98	3	18	13.1.1.5897.5	47.0763	4538	47.1507	0.580648	1.7435	8833	93.98	5241	72.39
122	28.41	28.41	75.95	52.91	46.84	gi|68057999	AAX88252.1	tyrosyl-tRNA synthetase	1	auto	0	99	FHNEEAANAAEQEFINR			0.0160197	1988.91	995.464	1988.9	995.456	2	19	13.1.1.5898.7	47.1451	3663	47.1507	0.896167	2.26331	4083.56	63.9	3739.56	61.15
122	28.41	28.41	75.95	52.91	46.84	gi|68057999	AAX88252.1	tyrosyl-tRNA synthetase	1	auto	0	99	GTDEILSEADLIEK			-0.00460521	1531.76	766.886	1531.76	766.888	2	18	13.1.1.6080.4	61.2044	4508	61.2812	0.656991	2.32078	4622	67.99	3103	55.7
122	28.41	28.41	75.95	52.91	46.84	gi|68057999	AAX88252.1	tyrosyl-tRNA synthetase	1	auto	0	96.68	IVFNSEWLSK	Label:13C(6)(I)@1		-0.0122911	1227.65	614.831	1227.66	614.837	2	10	3.1.1.5970.4	59.6147	5774	59.7537	0.556251	1.59502	10846	104.14	6165	78.52
122	28.41	28.41	75.95	52.91	46.84	gi|68057999	AAX88252.1	tyrosyl-tRNA synthetase	1	auto	0	91.81	IVFNSEWLSK			-0.00602894	1221.63	611.824	1221.64	611.827	2	9	13.1.1.6059.2	59.1598	8864	59.3108	0.618389	1.60221	10060	100.3	6357	79.73
122	28.41	28.41	75.95	52.91	46.84	gi|68057999	AAX88252.1	tyrosyl-tRNA synthetase	1	auto	0	63.96	IVFNSEWLSK	Label:13C(6)(I)@1		-0.0116056	1227.65	614.831	1227.66	614.837	2	9	13.1.1.6060.2	59.2392	5856	59.3108	0.618389	1.60221	10060	100.3	6357	79.73
122	28.41	28.41	75.95	52.91	46.84	gi|68057999	AAX88252.1	tyrosyl-tRNA synthetase	1	auto	0	99	KPQVAITLPLLVGLDGEK	Label:13C(6)(I)@6		-0.00879455	1896.13	633.051	1896.14	633.054	3	16	13.1.1.6172.4	70.6318	2020	70.396	0.01		1325	36.4	0	0
122	28.41	28.41	75.95	52.91	46.84	gi|68057999	AAX88252.1	tyrosyl-tRNA synthetase	1	auto	0	99	KPQVAITLPLLVGLDGEKK		missed K-K@18	0.00430473	2018.22	505.562	2018.21	505.561	4	10	3.1.1.6004.5	63.0767	2692	63.2784	0.785463	2.5644	3415	58.44	2741	52.35
122	28.41	28.41	75.95	52.91	46.84	gi|68057999	AAX88252.1	tyrosyl-tRNA synthetase	1	auto	0	99	KPQVAITLPLLVGLDGEKK		missed K-K@18	0.00514214	2018.22	505.562	2018.21	505.561	4	12	13.1.1.6101.5	63.2271	3175	63.0168	0.714293	2.37379	4206	64.85	3070	55.41
122	28.41	28.41	75.95	52.91	46.84	gi|68057999	AAX88252.1	tyrosyl-tRNA synthetase	1	auto	0	99	LGADPTAPDIHLGHTVVLNK			0.000480022	2067.11	517.785	2067.11	517.785	4	17	13.1.1.5905.2	47.5168	8909	47.6178	0.390692	1.83225	10440	102.18	4168	64.56
122	28.41	28.41	75.95	52.91	46.84	gi|68057999	AAX88252.1	tyrosyl-tRNA synthetase	1	auto	0	99	LGADPTAPDIHLGHTVVLNK	Label:13C(6)(I)@10		-0.00693365	2073.12	519.288	2073.13	519.29	4	8	3.1.1.5822.7	47.701	3935	47.8953	0.484409	1.84221	8899	94.33	4405	66.37
122	28.41	28.41	75.95	52.91	46.84	gi|68057999	AAX88252.1	tyrosyl-tRNA synthetase	1	auto	0	99	NAETYKEQIYK			0.000871651	1385.68	693.849	1385.68	693.849	2	17	13.1.1.5503.2	30.649	948	30.7252	0.763164	4.76774	1004.04	31.69	783	27.98
122	28.41	28.41	75.95	52.91	46.84	gi|68057999	AAX88252.1	tyrosyl-tRNA synthetase	1	auto	0	99	NAETYKEQIYK	Label:13C(6)(I)@9		0.00565101	1391.71	464.91	1391.7	464.908	3	11	3.1.1.5436.3	31.0212	865	31.0926	0.930653	4.52931	1000	31.62	951	30.84
122	28.41	28.41	75.95	52.91	46.84	gi|68057999	AAX88252.1	tyrosyl-tRNA synthetase	1	auto	0	94.44	NAETYKEQIYK	Label:13C(6)(I)@9		0.00345162	1391.71	464.909	1391.7	464.908	3	10	13.1.1.5502.4	30.615	869	30.6882	0.91206	4.55289	1000	31.62	932	30.53
122	28.41	28.41	75.95	52.91	46.84	gi|68057999	AAX88252.1	tyrosyl-tRNA synthetase	1	auto	0	99	PLSEIAQLK	Label:13C(6)(I)@5	cleaved R-P@N-term	-0.016921	1003.58	502.799	1003.6	502.808	2	14	13.1.1.5842.3	43.8034	1392	43.8929	0.753756	3.46453	1915	43.76	1475	38.41
122	28.41	28.41	75.95	52.91	46.84	gi|68057999	AAX88252.1	tyrosyl-tRNA synthetase	1	auto	0	99	SLGNYIGVTEAPSDMFGK			0.009213	1884.9	943.458	1884.89	943.454	2	20	13.1.1.6127.5	65.7789	7253	65.813	0.867232	1.6214	8096	89.98	7174.61	84.7
76	38.89	38.89	73.81	45	43.81	gi|68057096	AAX87349.1	transcription termination factor rho	1	auto	2	99	DVVILLDSITR	Label:13C(6)(I)@4; Label:13C(6)(I)@9		-0.00883104	1254.75	628.382	1254.76	628.387	2	16	3.1.1.6092.3	73.2572	2416	73.5085	1.98057	3.50698	1215	34.86	2459	49.59
76	38.89	38.89	73.81	45	43.81	gi|68057096	AAX87349.1	transcription termination factor rho	1	auto	2	99	FNLQTGDKIEGK	Label:13C(6)(I)@9	missed K-I@8	-0.00715454	1354.71	678.363	1354.72	678.367	2	13	13.1.1.5652.4	36.1454	657	36.0953	1.96018	6.74132	330	18.17	661	25.71
76	38.89	38.89	73.81	45	43.81	gi|68057096	AAX87349.1	transcription termination factor rho	1	auto	2	99	GEVIASTFDEPATR	Label:13C(6)(I)@4		0.00653406	1497.75	749.881	1497.74	749.878	2	20	2.1.1.6201.4	46.6845	774	46.66	2.44798	6.48375	333	18.25	833	28.86
76	38.89	38.89	73.81	45	43.81	gi|68057096	AAX87349.1	transcription termination factor rho	1	auto	2	99	GLIVAPPK	Label:13C(6)(I)@3		-0.0405085	799.486	400.75	799.526	400.77	2	9	13.1.1.5690.5	37.5416	3835	37.6349	1.70442	2.86026	1924	43.86	3351	57.89
76	38.89	38.89	73.81	45	43.81	gi|68057096	AAX87349.1	transcription termination factor rho	1	auto	2	99	HVQVAEMVIEK	Label:13C(6)(I)@9		-0.0170865	1287.68	644.846	1287.7	644.855	2	18	2.1.1.6090.5	41.4945	661	41.4711	1.75884	5.92048	444	21.07	798	28.25
76	38.89	38.89	73.81	45	43.81	gi|68057096	AAX87349.1	transcription termination factor rho	1	auto	2	99	ILDLASPIGK			-0.0084168	1025.6	513.809	1025.61	513.813	2	11	3.1.1.5909.7	54.2399	1592	54.2456	2.09592	2.96805	1665	40.8	3566	59.72
76	38.89	38.89	73.81	45	43.81	gi|68057096	AAX87349.1	transcription termination factor rho	1	auto	2	99	ILFENLTPLHANSR	Label:13C(6)(I)@1		-0.00701497	1629.89	544.303	1629.89	544.305	3	14	13.1.1.6020.2	55.9657	3833	56.0332	1.41924	2.39868	2936	54.18	4258	65.25
76	38.89	38.89	73.81	45	43.81	gi|68057096	AAX87349.1	transcription termination factor rho	1	auto	2	99	ILNPMDEVDAMEFLIDK	Label:13C(6)(I)@1; Label:13C(6)(I)@15		0.00459501	2004	1003.01	2004	1003.01	2	18	3.1.1.6194.3	89.2214	1805	89.1733	1.22653	3.1673	1792	42.33	2246	47.39
76	38.89	38.89	73.81	45	43.81	gi|68057096	AAX87349.1	transcription termination factor rho	1	auto	2	99	ILSGGVDANALHRPK			0.00516189	1546.86	387.723	1546.86	387.722	4	14	13.1.1.5569.3	33.2292	4870	33.3182	1.88576	1.6735	5424	73.65	10452	102.24
76	38.89	38.89	73.81	45	43.81	gi|68057096	AAX87349.1	transcription termination factor rho	1	auto	2	99	KQDIVFAILK	Label:13C(6)(I)@4; Label:13C(6)(I)@8	missed K-Q@1	-0.0211986	1185.73	593.873	1185.75	593.883	2	17	3.1.1.5909.4	54.2078	1380	54.1639	1.86472	4.8211	656	25.61	1250	35.36
76	38.89	38.89	73.81	45	43.81	gi|68057096	AAX87349.1	transcription termination factor rho	1	auto	2	99	MDEVIFEEFK			0.0200635	1285.61	643.812	1285.59	643.802	2	13	13.1.1.6118.6	64.9186	1164	64.837	9.25853	3.06353	1178	34.32	11145	105.57
76	38.89	38.89	73.81	45	43.81	gi|68057096	AAX87349.1	transcription termination factor rho	1	auto	2	99	QDIVFAILK	Label:13C(6)(I)@3; Label:13C(6)(I)@7		-0.0142888	1057.64	529.829	1057.66	529.836	2	11	13.1.1.6131.5	66.1554	1399	66.1077	1.5788	4.17119	931	30.51	1502	38.76
76	38.89	38.89	73.81	45	43.81	gi|68057096	AAX87349.1	transcription termination factor rho	1	auto	2	99	RFNLQTGDKIEGK	Label:13C(6)(I)@10	missed R-F@1; missed K-I@9	0.00279053	1510.82	504.615	1510.82	504.614	3	20	3.1.1.5460.3	31.9824	1343	31.9439	2.2164	4.44669	729	27	1651.08	40.63
76	38.89	38.89	73.81	45	43.81	gi|68057096	AAX87349.1	transcription termination factor rho	1	auto	2	99	RVFPAIDFK	Label:13C(6)(I)@6	missed R-V@1	-0.00986438	1097.62	549.819	1097.63	549.824	2	12	3.1.1.5837.3	48.6506	2067	48.6287	1.66504	4.198	901	30.02	1533	39.15
76	38.89	38.89	73.81	45	43.81	gi|68057096	AAX87349.1	transcription termination factor rho	1	auto	1.92082	99	VFPAIDFK			-0.00379391	935.508	468.761	935.512	468.763	2	6	13.1.1.6029.7	56.6702	1307	56.6764	1.94861	3.31756	1365	36.95	2718	52.13
76	38.89	38.89	73.81	45	43.81	gi|68057096	AAX87349.1	transcription termination factor rho	1	auto	0.68403	88.22	MWILR	Label:13C(6)(I)@3		0.00131418	723.421	362.718	723.42	362.717	2	5	3.1.1.5873.7	51.3515	2285	51.4702	1.82693	3.39425	1333	36.51	2488.54	49.89
76	38.89	38.89	73.81	45	43.81	gi|68057096	AAX87349.1	transcription termination factor rho	1	auto	0	99	DVVILLDSITR	Label:13C(6)(I)@4; Label:13C(6)(I)@9		-0.00738707	1254.75	628.383	1254.76	628.387	2	16	13.1.1.6194.4	73.2743	2565	73.4774	1.68752	3.251	1495	38.67	2578	50.77
76	38.89	38.89	73.81	45	43.81	gi|68057096	AAX87349.1	transcription termination factor rho	1	auto	0	99	DVVILLDSITR			-0.0149098	1242.7	622.359	1242.72	622.366	2	17	13.1.1.6195.6	73.4357	1346	73.3795	1.52969	3.21748	1584	39.8	2476	49.76
76	38.89	38.89	73.81	45	43.81	gi|68057096	AAX87349.1	transcription termination factor rho	1	auto	0	99	FNLQTGDKIEGK	Label:13C(6)(I)@9	missed K-I@8	-0.00754792	1354.71	678.363	1354.72	678.367	2	13	3.1.1.5581.5	36.3505	559	36.3634	1.89041	7.19774	293	17.12	566	23.79
76	38.89	38.89	73.81	45	43.81	gi|68057096	AAX87349.1	transcription termination factor rho	1	auto	0	99	GEVIASTFDEPATR	Label:13C(6)(I)@4		0.00820796	1497.75	749.882	1497.74	749.878	2	16	3.1.1.5790.4	45.5607	3638	45.714	2.33391	2.90134	1686	41.06	4021	63.41
76	38.89	38.89	73.81	45	43.81	gi|68057096	AAX87349.1	transcription termination factor rho	1	auto	0	99	GEVIASTFDEPATR			0.00743213	1491.73	746.871	1491.72	746.868	2	18	3.1.1.5793.4	45.7455	1712	45.7911	2.02423	2.87399	1796	42.38	3715	60.95
76	38.89	38.89	73.81	45	43.81	gi|68057096	AAX87349.1	transcription termination factor rho	1	auto	0	99	GEVIASTFDEPATR	Label:13C(6)(I)@4		-0.00219952	1497.74	749.876	1497.74	749.878	2	18	8.1.1.6337.5	46.6099	730	46.6402	2.35514	6.52965	332	18.22	799	28.27
76	38.89	38.89	73.81	45	43.81	gi|68057096	AAX87349.1	transcription termination factor rho	1	auto	0	99	GEVIASTFDEPATR	Label:13C(6)(I)@4		-0.00188231	1497.74	749.877	1497.74	749.878	2	12	12.1.1.5881.7	46.7557	532	46.6927	2.06979	8.0711	226	15.03	478	21.86
76	38.89	38.89	73.81	45	43.81	gi|68057096	AAX87349.1	transcription termination factor rho	1	auto	0	99	GEVIASTFDEPATR	Label:13C(6)(I)@4		0.00700461	1497.75	749.881	1497.74	749.878	2	13	13.1.1.5868.7	45.3042	3867	45.4881	2.12497	2.75423	1925	43.87	4180	64.65
76	38.89	38.89	73.81	45	43.81	gi|68057096	AAX87349.1	transcription termination factor rho	1	auto	0	99	GEVIASTFDEPATR			0.00745596	1491.73	746.871	1491.72	746.868	2	18	13.1.1.5870.6	45.4095	1863	45.4881	2.12497	2.75423	1925	43.87	4180	64.65
76	38.89	38.89	73.81	45	43.81	gi|68057096	AAX87349.1	transcription termination factor rho	1	auto	0	99	GLIVAPPK	Label:13C(6)(I)@3		-0.0452846	799.481	400.748	799.526	400.77	2	9	3.1.1.5617.5	37.6712	3417	37.72	1.87611	3.06754	1617	40.21	3100	55.68
76	38.89	38.89	73.81	45	43.81	gi|68057096	AAX87349.1	transcription termination factor rho	1	auto	0	99	HVQVAEMVIEK			-0.00318261	1281.67	641.843	1281.68	641.845	2	15	3.1.1.5691.3	40.5684	2601	40.6612	1.77909	2.3708	2758	52.52	5014	70.81
76	38.89	38.89	73.81	45	43.81	gi|68057096	AAX87349.1	transcription termination factor rho	1	auto	0	99	HVQVAEMVIEK	Label:13C(6)(I)@9		-0.00155016	1287.69	644.854	1287.7	644.855	2	19	3.1.1.5692.2	40.5983	4397	40.6612	1.77909	2.3708	2758	52.52	5014	70.81
76	38.89	38.89	73.81	45	43.81	gi|68057096	AAX87349.1	transcription termination factor rho	1	auto	0	99	HVQVAEMVIEK			-0.00109764	1281.67	641.844	1281.68	641.845	2	18	13.1.1.5765.5	40.4368	2600	40.5205	1.69386	2.46813	2590	50.89	4483	66.96
76	38.89	38.89	73.81	45	43.81	gi|68057096	AAX87349.1	transcription termination factor rho	1	auto	0	99	HVQVAEMVIEK	Label:13C(6)(I)@9		-8.30301e-05	1287.7	644.855	1287.7	644.855	2	18	13.1.1.5766.2	40.4589	4045	40.5205	1.69386	2.46813	2590	50.89	4483	66.96
76	38.89	38.89	73.81	45	43.81	gi|68057096	AAX87349.1	transcription termination factor rho	1	auto	0	99	ILDLASPIGK	Label:13C(6)(I)@1; Label:13C(6)(I)@8		-0.00465687	1037.65	519.831	1037.65	519.833	2	13	3.1.1.5908.3	54.1259	3616	54.2456	2.07946	2.97171	1665	40.8	3538	59.48
76	38.89	38.89	73.81	45	43.81	gi|68057096	AAX87349.1	transcription termination factor rho	1	auto	0	99	ILDLASPIGK			-0.00921206	1025.6	513.809	1025.61	513.813	2	12	13.1.1.5994.3	53.8278	1660	53.9424	1.85375	2.87078	1854	43.06	3512	59.26
76	38.89	38.89	73.81	45	43.81	gi|68057096	AAX87349.1	transcription termination factor rho	1	auto	0	99	ILDLASPIGK	Label:13C(6)(I)@1; Label:13C(6)(I)@8		-0.00547027	1037.65	519.831	1037.65	519.833	2	12	13.1.1.5993.2	53.7342	3683	53.8713	1.98327	2.90878	1765	42.01	3577	59.81
76	38.89	38.89	73.81	45	43.81	gi|68057096	AAX87349.1	transcription termination factor rho	1	auto	0	99	ILFENLTPLHANSR			0.0131483	1623.89	542.303	1623.87	542.298	3	13	3.1.1.5935.5	56.565	2595	56.5139	1.43189	2.3626	3016	54.92	4413	66.43
76	38.89	38.89	73.81	45	43.81	gi|68057096	AAX87349.1	transcription termination factor rho	1	auto	0	99	ILFENLTPLHANSR	Label:13C(6)(I)@1		0.00605526	1629.9	544.307	1629.89	544.305	3	12	3.1.1.5934.4	56.4582	4205	56.5139	1.43189	2.3626	3016	54.92	4413	66.43
76	38.89	38.89	73.81	45	43.81	gi|68057096	AAX87349.1	transcription termination factor rho	1	auto	0	99	ILNPMDEVDAMEFLIDK	Label:13C(6)(I)@1; Label:13C(6)(I)@15		0.00279027	2004	1003.01	2004	1003.01	2	22	13.1.1.6300.3	89.0905	1453	89.0454	0.987962	3.34619	1778	42.17	1795	42.37
76	38.89	38.89	73.81	45	43.81	gi|68057096	AAX87349.1	transcription termination factor rho	1	auto	0	99	ILSGGVDANALHRPK			0.00605264	1546.86	387.723	1546.86	387.722	4	12	3.1.1.5500.2	33.4676	4782	33.5957	1.96184	1.68417	5284	72.69	10593	102.92
76	38.89	38.89	73.81	45	43.81	gi|68057096	AAX87349.1	transcription termination factor rho	1	auto	0	98.75	ILSGGVDANALHRPK	Label:13C(6)(I)@1		0.0049603	1552.88	389.228	1552.88	389.227	4	11	13.1.1.5575.2	33.4165	9338	33.3182	1.88576	1.6735	5424	73.65	10452	102.24
76	38.89	38.89	73.81	45	43.81	gi|68057096	AAX87349.1	transcription termination factor rho	1	auto	0	97.77	ILSGGVDANALHRPK	Label:13C(6)(I)@1		0.00015611	1552.88	389.227	1552.88	389.227	4	10	2.1.1.5895.3	34.2821	839	34.3395	4.84542	8.05994	185	13.6	916	30.27
76	38.89	38.89	73.81	45	43.81	gi|68057096	AAX87349.1	transcription termination factor rho	1	auto	0	96.69	ILSGGVDANALHRPK			0.00516189	1546.86	387.723	1546.86	387.722	4	9	13.1.1.5568.3	33.1936	4870	33.3182	1.88576	1.6735	5424	73.65	10452	102.24
76	38.89	38.89	73.81	45	43.81	gi|68057096	AAX87349.1	transcription termination factor rho	1	auto	0	96.3	ILSGGVDANALHRPK	Label:13C(6)(I)@1		-0.000341803	1552.88	389.227	1552.88	389.227	4	10	8.1.1.6026.6	34.3666	762	34.483	4.10912	8.05128	191	13.82	802	28.32
76	38.89	38.89	73.81	45	43.81	gi|68057096	AAX87349.1	transcription termination factor rho	1	auto	0	79.45	ILSGGVDANALHRPK	Label:13C(6)(I)@1		0.00476375	1552.88	389.228	1552.88	389.227	4	9	3.1.1.5499.2	33.4274	9925	33.5957	1.96184	1.68417	5284	72.69	10593	102.92
76	38.89	38.89	73.81	45	43.81	gi|68057096	AAX87349.1	transcription termination factor rho	1	auto	0	78.93	ILSGGVDANALHRPK	Label:13C(6)(I)@1		0.0049603	1552.88	389.228	1552.88	389.227	4	9	13.1.1.5567.3	33.1596	9338	33.3182	1.88576	1.6735	5424	73.65	10452	102.24
76	38.89	38.89	73.81	45	43.81	gi|68057096	AAX87349.1	transcription termination factor rho	1	auto	0	74.48	ILSGGVDANALHRPK	Label:13C(6)(I)@1		-0.000341803	1552.88	389.227	1552.88	389.227	4	8	8.1.1.6028.3	34.4237	762	34.483	4.10912	8.05128	191	13.82	802	28.32
76	38.89	38.89	73.81	45	43.81	gi|68057096	AAX87349.1	transcription termination factor rho	1	auto	0	99	KQDIVFAILK	Label:13C(6)(I)@4; Label:13C(6)(I)@8	missed K-Q@1	-0.011918	1185.74	593.878	1185.75	593.883	2	11	13.1.1.5993.7	53.8003	1126	53.8713	1.53848	4.43423	832	28.84	1308	36.17
76	38.89	38.89	73.81	45	43.81	gi|68057096	AAX87349.1	transcription termination factor rho	1	auto	0	99	QDIVFAILK	Label:13C(6)(I)@3; Label:13C(6)(I)@7		-0.0164583	1057.64	529.828	1057.66	529.836	2	7	3.1.1.6033.7	66.3107	1311	66.1935	1.60273	4.37361	842	29.02	1379	37.13
76	38.89	38.89	73.81	45	43.81	gi|68057096	AAX87349.1	transcription termination factor rho	1	auto	0	99	RFNLQTGDKIEGK		missed R-F@1; missed K-I@9	-9.95459e-05	1504.8	502.607	1504.8	502.607	3	18	13.1.1.5525.6	31.6234	748	31.6336	1.73129	4.29416	849	29.14	1502	38.76
76	38.89	38.89	73.81	45	43.81	gi|68057096	AAX87349.1	transcription termination factor rho	1	auto	0	99	RFNLQTGDKIEGK	Label:13C(6)(I)@10	missed R-F@1; missed K-I@9	0.00283968	1510.82	504.615	1510.82	504.614	3	19	13.1.1.5526.3	31.6424	1333	31.6336	1.73129	4.29416	849	29.14	1502	38.76
76	38.89	38.89	73.81	45	43.81	gi|68057096	AAX87349.1	transcription termination factor rho	1	auto	0	92.98	RFNLQTGDKIEGK	Label:13C(6)(I)@10	missed R-F@1; missed K-I@9	0.000187814	1510.82	378.712	1510.82	378.712	4	8	13.1.1.5526.6	31.6574	764	31.668	1.72431	5.72113	479	21.89	844	29.05
76	38.89	38.89	73.81	45	43.81	gi|68057096	AAX87349.1	transcription termination factor rho	1	auto	0	95.32	RVFPAIDFK	Label:13C(6)(I)@6	missed R-V@1	-0.00758686	1097.63	549.82	1097.63	549.824	2	9	13.1.1.5921.5	48.5873	2158	48.3775	1.63552	4.12376	940	30.66	1571	39.64
77	37.98	37.98	61.01	38.99	36.35	gi|68058171	AAX88424.1	phenylalanyl-tRNA synthetase beta chain	1	auto	2	99	ADCLSIAGIAR	Carbamidomethyl(C)@3; Label:13C(6)(I)@6; Label:13C(6)(I)@9		-0.00110743	1157.63	579.82	1157.63	579.821	2	15	7.1.1.6232.6	51.7782	740	51.7187	1.09295	5.0747	736	27.13	822	28.67
77	37.98	37.98	61.01	38.99	36.35	gi|68058171	AAX88424.1	phenylalanyl-tRNA synthetase beta chain	1	auto	2	99	DVILESAFFAPLAIAGR			-0.00191574	1788.98	895.495	1788.98	895.496	2	20	2.1.1.6601.5	89.5421	1252	89.4549	2.22659	3.13551	1464	38.26	3331	57.71
77	37.98	37.98	61.01	38.99	36.35	gi|68058171	AAX88424.1	phenylalanyl-tRNA synthetase beta chain	1	auto	2	99	FDIEIEEDLIEEVAR	Label:13C(6)(I)@3; Label:13C(6)(I)@5; Label:13C(6)(I)@10		0.000453031	1836.95	919.482	1836.95	919.482	2	18	2.1.1.6579.4	85.5095	1272	85.4313	3.80121	5.68476	389	19.72	1511	38.87
77	37.98	37.98	61.01	38.99	36.35	gi|68058171	AAX88424.1	phenylalanyl-tRNA synthetase beta chain	1	auto	2	99	QLVNQPHFEAVPATISDK	Label:13C(6)(I)@15		-0.00403184	1999.04	667.355	1999.05	667.356	3	15	6.1.1.6609.4	51.4187	455	51.3854	3.422	9.05033	157	12.53	549	23.43
77	37.98	37.98	61.01	38.99	36.35	gi|68058171	AAX88424.1	phenylalanyl-tRNA synthetase beta chain	1	auto	2	99	VQIDLQAPEACPR	Label:13C(6)(I)@3; Carbamidomethyl(C)@11		0.00459211	1501.77	751.892	1501.77	751.89	2	16	2.1.1.6230.3	48.3839	4953	48.4808	2.03666	2.4394	2488	49.88	5178	71.96
77	37.98	37.98	61.01	38.99	36.35	gi|68058171	AAX88424.1	phenylalanyl-tRNA synthetase beta chain	1	auto	0	99	ADCLSIAGIAR	Carbamidomethyl(C)@3; Label:13C(6)(I)@6; Label:13C(6)(I)@9		0.00229945	1157.63	579.822	1157.63	579.821	2	16	12.1.1.5954.4	51.1865	818	51.1554	1.05937	4.79646	836	28.91	905	30.08
77	37.98	37.98	61.01	38.99	36.35	gi|68058171	AAX88424.1	phenylalanyl-tRNA synthetase beta chain	1	auto	0	99	ADCLSIAGIAR	Carbamidomethyl(C)@3; Label:13C(6)(I)@6; Label:13C(6)(I)@9		-0.0156376	1157.61	579.813	1157.63	579.821	2	13	2.1.1.6274.4	51.0056	1047	50.9718	1.4134	4.70959	763	27.62	1102	33.2
77	37.98	37.98	61.01	38.99	36.35	gi|68058171	AAX88424.1	phenylalanyl-tRNA synthetase beta chain	1	auto	0	99	ADCLSIAGIAR	Carbamidomethyl(C)@3; Label:13C(6)(I)@6; Label:13C(6)(I)@9		-0.011228	1157.62	579.815	1157.63	579.821	2	12	8.1.1.6414.6	50.9327	1001	50.8724	1.50985	4.97858	665	25.79	1026	32.03
77	37.98	37.98	61.01	38.99	36.35	gi|68058171	AAX88424.1	phenylalanyl-tRNA synthetase beta chain	1	auto	0	99	DLALVVADSVPAGELIAACK	Label:13C(6)(I)@16; Carbamidomethyl(C)@19		-0.0190136	2017.07	1009.54	2017.09	1009.55	2	18	2.1.1.6541.4	79.1413	2538	79.0866	2.53761	3.50513	1128	33.59	2925	54.08
77	37.98	37.98	61.01	38.99	36.35	gi|68058171	AAX88424.1	phenylalanyl-tRNA synthetase beta chain	1	auto	0	99	DLALVVADSVPAGELIAACK	Label:13C(6)(I)@16; Carbamidomethyl(C)@19		-0.0261682	2017.06	1009.54	2017.09	1009.55	2	21	7.1.1.6517.6	80.0975	523	79.983	2.79439	7.87055	218.04	14.77	622.61	24.95
77	37.98	37.98	61.01	38.99	36.35	gi|68058171	AAX88424.1	phenylalanyl-tRNA synthetase beta chain	1	auto	0	99	DLALVVADSVPAGELIAACK	Label:13C(6)(I)@16; Carbamidomethyl(C)@19		-0.03644	2017.05	1009.53	2017.09	1009.55	2	19	8.1.1.6695.2	79.2612	2479	79.2261	2.29996	3.41561	1222	34.96	2872	53.59
77	37.98	37.98	61.01	38.99	36.35	gi|68058171	AAX88424.1	phenylalanyl-tRNA synthetase beta chain	1	auto	0	99	DVILESAFFAPLAIAGR	Label:13C(6)(I)@3; Label:13C(6)(I)@14		-0.00797871	1801.01	901.512	1801.02	901.516	2	20	2.1.1.6600.6	89.4258	2993	89.4549	2.22659	3.13551	1464	38.26	3331	57.71
77	37.98	37.98	61.01	38.99	36.35	gi|68058171	AAX88424.1	phenylalanyl-tRNA synthetase beta chain	1	auto	0	99	DVILESAFFAPLAIAGR	Label:13C(6)(I)@3; Label:13C(6)(I)@14		-0.00732011	1801.01	901.513	1801.02	901.516	2	20	7.1.1.6640.3	90.2925	231	90.2205	3.61271	14.6752	59	7.68	217.81	14.76
77	37.98	37.98	61.01	38.99	36.35	gi|68058171	AAX88424.1	phenylalanyl-tRNA synthetase beta chain	1	auto	0	99	DVILESAFFAPLAIAGR	Label:13C(6)(I)@3; Label:13C(6)(I)@14		-0.00125987	1801.02	901.515	1801.02	901.516	2	19	8.1.1.6754.7	89.4888	2680	89.4947	2.49122	3.46518	1160	34.06	2953	54.34
77	37.98	37.98	61.01	38.99	36.35	gi|68058171	AAX88424.1	phenylalanyl-tRNA synthetase beta chain	1	auto	0	99	DVILESAFFAPLAIAGR			0.0117668	1788.99	895.502	1788.98	895.496	2	21	8.1.1.6755.3	89.5462	979	89.4947	2.49122	3.46518	1160	34.06	2953	54.34
77	37.98	37.98	61.01	38.99	36.35	gi|68058171	AAX88424.1	phenylalanyl-tRNA synthetase beta chain	1	auto	0	99	FDIEIEEDLIEEVAR	Label:13C(6)(I)@3; Label:13C(6)(I)@5; Label:13C(6)(I)@10		-0.00737	1836.94	919.478	1836.95	919.482	2	17	8.1.1.6733.4	85.5369	1340	85.455	3.42725	5.29779	458	21.4	1604	40.05
77	37.98	37.98	61.01	38.99	36.35	gi|68058171	AAX88424.1	phenylalanyl-tRNA synthetase beta chain	1	auto	0	99	QLVNQPHFEAVPATISDK	Label:13C(6)(I)@15		-0.00111415	1999.05	667.356	1999.05	667.356	3	14	7.1.1.6221.2	51.1346	1547	51.1263	3.57058	4.9594	518	22.76	1890	43.47
77	37.98	37.98	61.01	38.99	36.35	gi|68058171	AAX88424.1	phenylalanyl-tRNA synthetase beta chain	1	auto	0	99	QLVNQPHFEAVPATISDK	Label:13C(6)(I)@15		-0.00938904	1999.04	667.353	1999.05	667.356	3	14	8.1.1.6397.3	49.9399	2910	50.0134	1.97589	2.98693	1676	40.94	3384	58.17
77	37.98	37.98	61.01	38.99	36.35	gi|68058171	AAX88424.1	phenylalanyl-tRNA synthetase beta chain	1	auto	0	99	QLVNQPHFEAVPATISDK	Label:13C(6)(I)@15		3.29754e-05	1999.05	667.356	1999.05	667.356	3	14	12.1.1.5943.2	50.5366	1598	50.5281	3.05874	4.64041	613	24.76	1916	43.77
77	37.98	37.98	61.01	38.99	36.35	gi|68058171	AAX88424.1	phenylalanyl-tRNA synthetase beta chain	1	auto	0	99	QLVNQPHFEAVPATISDK			0.00398398	1993.03	665.351	1993.03	665.35	3	13	2.1.1.6260.5	50.1782	1549	50.207	1.97123	2.9892	1675	40.93	3374	58.09
77	37.98	37.98	61.01	38.99	36.35	gi|68058171	AAX88424.1	phenylalanyl-tRNA synthetase beta chain	1	auto	0	99	QLVNQPHFEAVPATISDK			0.00237154	1993.03	665.35	1993.03	665.35	3	13	8.1.1.6400.5	50.0908	1621	50.0134	1.97589	2.98693	1676	40.94	3384	58.17
77	37.98	37.98	61.01	38.99	36.35	gi|68058171	AAX88424.1	phenylalanyl-tRNA synthetase beta chain	1	auto	0	98.84	QLVNQPHFEAVPATISDK	Label:13C(6)(I)@15		-0.0102761	1999.04	667.353	1999.05	667.356	3	12	2.1.1.6259.2	50.0954	2919	50.207	1.97123	2.9892	1675	40.93	3374	58.09
77	37.98	37.98	61.01	38.99	36.35	gi|68058171	AAX88424.1	phenylalanyl-tRNA synthetase beta chain	1	auto	0	99	TLEDEEINAVISAVLAEVK	Label:13C(6)(I)@7; Label:13C(6)(I)@11		-0.00563376	2054.11	685.712	2054.12	685.713	3	17	2.1.1.6663.2	101.577	2060	101.752	2.21965	3.61953	1100	33.17	2495	49.95
77	37.98	37.98	61.01	38.99	36.35	gi|68058171	AAX88424.1	phenylalanyl-tRNA synthetase beta chain	1	auto	0	99	TLEDEEINAVISAVLAEVK	Label:13C(6)(I)@7; Label:13C(6)(I)@11		0.00363902	2054.12	685.715	2054.12	685.713	3	16	8.1.1.6818.2	101.703	2428	101.689	2.32468	3.39448	1233	35.11	2929	54.12
77	37.98	37.98	61.01	38.99	36.35	gi|68058171	AAX88424.1	phenylalanyl-tRNA synthetase beta chain	1	auto	0	99	VQIDLQAPEACPR	Label:13C(6)(I)@3; Carbamidomethyl(C)@11		0.00619162	1501.77	751.893	1501.77	751.89	2	17	8.1.1.6368.4	48.3544	4744	48.4415	2.06205	2.40993	2539	50.39	5350	73.14
77	37.98	37.98	61.01	38.99	36.35	gi|68058171	AAX88424.1	phenylalanyl-tRNA synthetase beta chain	1	auto	0	99	VQIDLQAPEACPR	Label:13C(6)(I)@3; Carbamidomethyl(C)@11		-0.00791867	1501.76	751.886	1501.77	751.89	2	18	12.1.1.5910.3	48.4489	1117	48.5575	2.92636	5.70509	410	20.25	1226.04	35.01
77	37.98	37.98	61.01	38.99	36.35	gi|68058171	AAX88424.1	phenylalanyl-tRNA synthetase beta chain	1	auto	0	99	VQIDLQAPEACPR	Label:13C(6)(I)@3; Carbamidomethyl(C)@11		-0.00696768	1501.76	751.886	1501.77	751.89	2	16	7.1.1.6187.3	49.0887	1233	49.0713	3.09186	5.96607	370	19.24	1169	34.19
77	37.98	37.98	61.01	38.99	36.35	gi|68058171	AAX88424.1	phenylalanyl-tRNA synthetase beta chain	1	auto	0	99	VQIDLQAPEACPR	Label:13C(6)(I)@3; Carbamidomethyl(C)@11		-0.012392	1501.75	751.884	1501.77	751.89	2	15	11.1.1.6225.6	48.36	343	48.2533	2.55461	9.53284	152.13	12.33	397.13	19.93
77	37.98	37.98	61.01	38.99	36.35	gi|68058171	AAX88424.1	phenylalanyl-tRNA synthetase beta chain	1	auto	0	99	VQIDLQAPEACPR	Label:13C(6)(I)@3; Carbamidomethyl(C)@11		-0.0207564	1501.74	751.88	1501.77	751.89	2	15	6.1.1.6585.4	49.4535	419	49.4098	2.74009	9.51288	150	12.25	420	20.49
77	37.98	37.98	61.01	38.99	36.35	gi|68058171	AAX88424.1	phenylalanyl-tRNA synthetase beta chain	1	auto	0	99	VSLISGLLGAVLYNQNR	Label:13C(6)(I)@4		0.00204872	1822.04	608.355	1822.04	608.354	3	20	2.1.1.6594.3	88.1116	5423	88.2397	2.27596	2.41605	2450	49.5	5698	75.49
77	37.98	37.98	61.01	38.99	36.35	gi|68058171	AAX88424.1	phenylalanyl-tRNA synthetase beta chain	1	auto	0	99	VSLISGLLGAVLYNQNR	Label:13C(6)(I)@4		-0.00396801	1822.04	608.353	1822.04	608.354	3	21	8.1.1.6748.3	88.1403	5181	88.2688	2.06255	2.3558	2657	51.55	5600	74.83
77	37.98	37.98	61.01	38.99	36.35	gi|68058171	AAX88424.1	phenylalanyl-tRNA synthetase beta chain	1	auto	0	99	VSLISGLLGAVLYNQNR			-0.0249052	1816	606.339	1816.02	606.348	3	17	14.1.1.4369.3	53.8734	550	53.8012	0.681411	6.39273	596	24.41	415	20.37
77	37.98	37.98	61.01	38.99	36.35	gi|68058171	AAX88424.1	phenylalanyl-tRNA synthetase beta chain	1	auto	0	99	VSLISGLLGAVLYNQNR			-0.0256447	1815.99	606.339	1816.02	606.348	3	19	26.1.1.3694.5	52.3636	1012	52.4386	0.695727	4.57073	1152	33.94	819	28.62
77	37.98	37.98	61.01	38.99	36.35	gi|68058171	AAX88424.1	phenylalanyl-tRNA synthetase beta chain	1	auto	0	99	VSLISGLLGAVLYNQNR	Label:13C(6)(I)@4		-0.00835363	1822.03	608.351	1822.04	608.354	3	15	7.1.1.6587.2	89.0015	310	89.0471	2.07194	10.0755	145	12.04	307	17.52
77	37.98	37.98	61.01	38.99	36.35	gi|68058171	AAX88424.1	phenylalanyl-tRNA synthetase beta chain	1	auto	0	99	VSLISGLLGAVLYNQNR	Label:13C(6)(I)@4		0.00502044	1822.05	608.356	1822.04	608.354	3	13	12.1.1.6290.3	88.1525	275	88.1572	100		0	0	280.07	16.74
77	37.98	37.98	61.01	38.99	36.35	gi|68058171	AAX88424.1	phenylalanyl-tRNA synthetase beta chain	1	auto	0	99	VSLISGLLGAVLYNQNR	Label:13C(6)(I)@4		-0.0446142	1822	608.339	1822.04	608.354	3	10	15.1.1.4109.2	53.4972	624	53.459	0.716725	5.50409	781	27.95	572	23.92
73	40.23	40.23	87.07	78.55	78.55	gi|68057875	AAX88128.1	transaldolase	1	auto	2	99	AQQLIDAEDKLAVNIGLEILK		missed K-L@10	0.00608691	2293.3	765.439	2293.29	765.437	3	24	5.1.1.7106.2	81.4905	1101	81.618	0.752918	4.177	1318.05	36.31	1014.08	31.84
73	40.23	40.23	87.07	78.55	78.55	gi|68057875	AAX88128.1	transaldolase	1	auto	2	99	EGINCNLTLLFSEAQAR	Carbamidomethyl(C)@5		0.0170044	1934.97	645.997	1934.95	645.991	3	11	3.1.1.6087.7	72.7796	2004	72.7863	0.74948	3.14433	2332	48.29	1786	42.26
73	40.23	40.23	87.07	78.55	78.55	gi|68057875	AAX88128.1	transaldolase	1	auto	2	99	EYAPAEDPGVISVTK			0.00320436	1574.79	788.4	1574.78	788.399	2	15	2.1.1.6219.2	47.7712	2116	47.8669	1.2252	2.81479	2270	47.64	2842	53.31
73	40.23	40.23	87.07	78.55	78.55	gi|68057875	AAX88128.1	transaldolase	1	auto	2	99	FAIDQEKLETMLSAK		missed K-L@7	-0.00788322	1722.88	575.3	1722.89	575.303	3	19	4.1.1.6315.4	64.1433	5744	64.1915	0.376298	2.37778	6369	79.81	2449.04	49.49
73	40.23	40.23	87.07	78.55	78.55	gi|68057875	AAX88128.1	transaldolase	1	auto	2	99	ISTEVDAR	Label:13C(6)(I)@1		0.0112094	895.482	448.748	895.471	448.743	2	9	9.1.1.5524.2	25.8398	132	25.8705	0.751049	11.9412	161.57	12.71	124	11.14
73	40.23	40.23	87.07	78.55	78.55	gi|68057875	AAX88128.1	transaldolase	1	auto	2	99	KEYAPAEDPGVISVTK			-0.00951147	1702.87	568.63	1702.88	568.633	3	11	4.1.1.5944.7	40.4073	162	40.4124	1.05854	5.03517	759	27.55	821	28.65
73	40.23	40.23	87.07	78.55	78.55	gi|68057875	AAX88128.1	transaldolase	1	auto	2	99	KFAIDQEKLETMLSAK		missed K-F@1; missed K-L@8	0.00754878	1850.99	463.755	1850.98	463.753	4	15	4.1.1.6247.4	57.6278	4868	57.6512	0.56072	2.14104	5988	77.38	3431	58.57
73	40.23	40.23	87.07	78.55	78.55	gi|68057875	AAX88128.1	transaldolase	1	auto	2	99	LAVNIGLEILK			0.000682676	1181.74	591.877	1181.74	591.876	2	17	4.1.1.6361.3	69.0336	4195	69.3238	0.51711	2.59034	4311	65.66	2278	47.73
73	40.23	40.23	87.07	78.55	78.55	gi|68057875	AAX88128.1	transaldolase	1	auto	2	99	LTIAPALLK			-0.0151097	938.602	470.308	938.616	470.315	2	12	4.1.1.6197.2	53.5002	20664	53.6981	0.4433	1.2552	20358	142.68	9222	96.03
73	40.23	40.23	87.07	78.55	78.55	gi|68057875	AAX88128.1	transaldolase	1	auto	2	99	NMTVVVADTGDIDAIKK	Label:13C(6)(I)@12; Label:13C(6)(I)@15	missed K-K@16	-0.00194255	1800.97	901.491	1800.97	901.492	2	18	4.1.1.6148.4	49.9891	1582	50.0274	0.473321	2.95178	3521	59.34	1703	41.27
73	40.23	40.23	87.07	78.55	78.55	gi|68057875	AAX88128.1	transaldolase	1	auto	2	99	NVGEITELAGCDR	Carbamidomethyl(C)@11		0.0185667	1432.68	717.347	1432.66	717.338	2	16	2.1.1.6245.4	49.2943	1836	49.0867	1.55198	3.55237	1292	35.94	2049	45.27
73	40.23	40.23	87.07	78.55	78.55	gi|68057875	AAX88128.1	transaldolase	1	auto	1.52288	98.42	ILDWYK			-0.000192331	836.443	419.229	836.443	419.229	2	6	10.1.1.6527.7	51.5408	907	51.6787	2.86027	4.85184	570	23.87	1666	40.82
73	40.23	40.23	87.07	78.55	78.55	gi|68057875	AAX88128.1	transaldolase	1	auto	0	99	ACAEAGVYLISPFVGR	Carbamidomethyl(C)@2; Label:13C(6)(I)@10		0.00330277	1714.88	858.449	1714.88	858.448	2	19	3.1.1.6060.4	69.4486	2469	69.499	0.917606	2.63177	2984	54.63	2798	52.9
73	40.23	40.23	87.07	78.55	78.55	gi|68057875	AAX88128.1	transaldolase	1	auto	0	99	ACAEAGVYLISPFVGR	Carbamidomethyl(C)@2		-0.00378696	1708.86	855.436	1708.86	855.438	2	21	4.1.1.6370.3	70.0324	10909	70.2389	0.367216	1.72813	12272	110.78	4605	67.86
73	40.23	40.23	87.07	78.55	78.55	gi|68057875	AAX88128.1	transaldolase	1	auto	0	99	ACAEAGVYLISPFVGR	Carbamidomethyl(C)@2		-0.00710542	1708.85	855.434	1708.86	855.438	2	22	9.1.1.6461.2	69.3722	10979	69.4591	0.393442	1.69531	12133	110.15	4878	69.84
73	40.23	40.23	87.07	78.55	78.55	gi|68057875	AAX88128.1	transaldolase	1	auto	0	99	ACAEAGVYLISPFVGR	Carbamidomethyl(C)@2		-0.00867479	1708.85	855.433	1708.86	855.438	2	20	10.1.1.6726.3	70.5334	218	70.4615	0.656283	9.96965	250.57	15.83	168.04	12.96
73	40.23	40.23	87.07	78.55	78.55	gi|68057875	AAX88128.1	transaldolase	1	auto	0	99	ACAEAGVYLISPFVGR	Carbamidomethyl(C)@2		-0.00756232	1708.85	855.434	1708.86	855.438	2	18	13.1.1.6161.3	69.5242	2326	69.5779	1.00418	2.65902	2793	52.85	2866	53.54
73	40.23	40.23	87.07	78.55	78.55	gi|68057875	AAX88128.1	transaldolase	1	auto	0	99	ACAEAGVYLISPFVGR	Carbamidomethyl(C)@2		0.000977529	1708.86	570.628	1708.86	570.628	3	16	13.1.1.6162.4	69.6192	2079	69.4916	1.67232	3.49885	1295	35.99	2213	47.04
73	40.23	40.23	87.07	78.55	78.55	gi|68057875	AAX88128.1	transaldolase	1	auto	0	99	AQQLIDAEDKLAVNIGLEILK		missed K-L@10	0.000521586	2293.29	765.437	2293.29	765.437	3	25	10.1.1.6969.5	80.967	1222	81.0647	0.602113	4.28929	1427	37.78	878	29.63
73	40.23	40.23	87.07	78.55	78.55	gi|68057875	AAX88128.1	transaldolase	1	auto	0	99	AQQLIDAEDKLAVNIGLEILK		missed K-L@10	0.00324725	2293.29	765.438	2293.29	765.437	3	23	11.1.1.7657.2	80.5656	385	80.5985	0.587253	7.83069	435	20.86	261.04	16.16
73	40.23	40.23	87.07	78.55	78.55	gi|68057875	AAX88128.1	transaldolase	1	auto	0	99	AQQLIDAEDKLAVNIGLEILK		missed K-L@10	-0.0384638	2293.25	765.424	2293.29	765.437	3	15	12.1.1.6236.4	81.2312	199	81.1366	0.472112	10.0545	304	17.44	146.66	12.11
73	40.23	40.23	87.07	78.55	78.55	gi|68057875	AAX88128.1	transaldolase	1	auto	0	99	AQQLIDAEDKLAVNIGLEILK		missed K-L@10	-0.0119043	2293.28	765.433	2293.29	765.437	3	15	4.1.1.6455.6	81.4039	1671	81.6369	0.814514	3.20643	2141	46.27	1782	42.21
73	40.23	40.23	87.07	78.55	78.55	gi|68057875	AAX88128.1	transaldolase	1	auto	0	99	AQQLIDAEDKLAVNIGLEILK		missed K-L@10	-0.0140331	2293.28	765.432	2293.29	765.437	3	16	9.1.1.6542.3	80.5964	1739	80.5342	0.996848	3.07775	2092	45.74	2131	46.16
73	40.23	40.23	87.07	78.55	78.55	gi|68057875	AAX88128.1	transaldolase	1	auto	0	99	AQQLIDAEDKLAVNIGLEILK		missed K-L@10	0.00339078	2293.29	765.438	2293.29	765.437	3	24	6.1.1.8034.2	82.1258	472	82.2063	0.776529	6.40589	550.72	23.47	437	20.9
73	40.23	40.23	87.07	78.55	78.55	gi|68057875	AAX88128.1	transaldolase	1	auto	0	99	AQQLIDAEDKLAVNIGLEILK	Label:13C(6)(I)@5; Label:13C(6)(I)@15; Label:13C(6)(I)@19	missed K-L@10	0.00498897	2311.35	771.459	2311.35	771.457	3	23	6.1.1.8036.3	82.2018	340	82.2063	0.776529	6.40589	550.72	23.47	437	20.9
73	40.23	40.23	87.07	78.55	78.55	gi|68057875	AAX88128.1	transaldolase	1	auto	0	99	EGINCNLTLLFSEAQAR	Label:13C(6)(I)@3; Carbamidomethyl(C)@5		0.00588038	1940.98	648	1940.97	647.998	3	16	3.1.1.6088.4	72.8293	1538	72.7863	0.74948	3.14433	2332	48.29	1786	42.26
73	40.23	40.23	87.07	78.55	78.55	gi|68057875	AAX88128.1	transaldolase	1	auto	0	99	EGINCNLTLLFSEAQAR	Carbamidomethyl(C)@5		-0.0151671	1934.94	968.476	1934.95	968.483	2	15	4.1.1.6397.7	73.3683	7448	73.4657	0.439158	1.92081	8751	93.55	3927.09	62.67
73	40.23	40.23	87.07	78.55	78.55	gi|68057875	AAX88128.1	transaldolase	1	auto	0	99	EGINCNLTLLFSEAQAR	Label:13C(6)(I)@3; Carbamidomethyl(C)@5		-0.0040519	1940.97	647.997	1940.97	647.998	3	16	4.1.1.6398.2	73.385	4218	73.4657	0.591495	1.7448	8719	93.38	5270	72.59
73	40.23	40.23	87.07	78.55	78.55	gi|68057875	AAX88128.1	transaldolase	1	auto	0	99	EGINCNLTLLFSEAQAR	Carbamidomethyl(C)@5		-0.00624716	1934.95	968.48	1934.95	968.483	2	19	9.1.1.6488.2	72.672	7145	72.7892	0.464915	1.92881	8345	91.35	3964.54	62.96
73	40.23	40.23	87.07	78.55	78.55	gi|68057875	AAX88128.1	transaldolase	1	auto	0	99	EGINCNLTLLFSEAQAR	Label:13C(6)(I)@3; Carbamidomethyl(C)@5		0.00522229	1940.98	648	1940.97	647.998	3	17	10.1.1.6770.3	73.6241	333	73.6285	0.888921	7.52541	371	19.26	337	18.36
73	40.23	40.23	87.07	78.55	78.55	gi|68057875	AAX88128.1	transaldolase	1	auto	0	99	EGINCNLTLLFSEAQAR	Carbamidomethyl(C)@5		0.000432909	1934.95	645.991	1934.95	645.991	3	19	10.1.1.6771.4	73.6969	368	73.6285	0.888921	7.52541	371	19.26	337	18.36
73	40.23	40.23	87.07	78.55	78.55	gi|68057875	AAX88128.1	transaldolase	1	auto	0	99	EGINCNLTLLFSEAQAR	Carbamidomethyl(C)@5		-0.00384999	1934.95	645.99	1934.95	645.991	3	15	5.1.1.6839.5	74.303	259	74.1926	0.923231	8.62312	277.11	16.65	261.43	16.17
73	40.23	40.23	87.07	78.55	78.55	gi|68057875	AAX88128.1	transaldolase	1	auto	0	99	EGINCNLTLLFSEAQAR	Carbamidomethyl(C)@5		0.0160186	1934.97	645.997	1934.95	645.991	3	15	13.1.1.6188.5	72.7127	2134	72.7382	0.743835	3.07367	2451	49.51	1863	43.16
73	40.23	40.23	87.07	78.55	78.55	gi|68057875	AAX88128.1	transaldolase	1	auto	0	99	EGINCNLTLLFSEAQAR	Label:13C(6)(I)@3; Carbamidomethyl(C)@5		-0.00371822	1940.97	647.997	1940.97	647.998	3	13	9.1.1.6488.4	72.7058	4394	72.7892	0.605132	1.75741	8474	92.05	5240	72.39
73	40.23	40.23	87.07	78.55	78.55	gi|68057875	AAX88128.1	transaldolase	1	auto	0	99	EYAPAEDPGVISVTK	Label:13C(6)(I)@11		0.00423522	1580.81	791.411	1580.8	791.409	2	16	5.1.1.6527.5	47.9146	935	48.012	1.49233	5.16339	621	24.92	947	30.77
73	40.23	40.23	87.07	78.55	78.55	gi|68057875	AAX88128.1	transaldolase	1	auto	0	99	EYAPAEDPGVISVTK			0.00520878	1574.79	788.401	1574.78	788.399	2	11	5.1.1.6529.7	48.0775	561	48.012	1.49233	5.16339	621	24.92	947	30.77
73	40.23	40.23	87.07	78.55	78.55	gi|68057875	AAX88128.1	transaldolase	1	auto	0	99	EYAPAEDPGVISVTK	Label:13C(6)(I)@11		-0.0150074	1580.79	791.401	1580.8	791.409	2	16	9.1.1.6194.4	46.7217	9564	47.1038	0.364023	1.22968	24391	156.18	9073	95.25
73	40.23	40.23	87.07	78.55	78.55	gi|68057875	AAX88128.1	transaldolase	1	auto	0	99	EYAPAEDPGVISVTK	Label:13C(6)(I)@11		-0.00760701	1580.8	791.405	1580.8	791.409	2	16	11.1.1.6214.3	47.377	682	47.3489	2.15414	7.18481	281.66	16.78	620	24.9
73	40.23	40.23	87.07	78.55	78.55	gi|68057875	AAX88128.1	transaldolase	1	auto	0	99	EYAPAEDPGVISVTK			0.00499602	1574.79	788.401	1574.78	788.399	2	16	12.1.1.5898.4	47.7365	926	47.776	1.72239	4.01864	971	31.16	1709	41.34
73	40.23	40.23	87.07	78.55	78.55	gi|68057875	AAX88128.1	transaldolase	1	auto	0	99	EYAPAEDPGVISVTK	Label:13C(6)(I)@11		0.00471184	1580.81	791.411	1580.8	791.409	2	10	3.1.1.5808.7	46.8056	6974	46.9289	0.547537	1.48767	12595	112.23	7047	83.95
73	40.23	40.23	87.07	78.55	78.55	gi|68057875	AAX88128.1	transaldolase	1	auto	0	99	EYAPAEDPGVISVTK	Label:13C(6)(I)@11		0.00455194	1580.81	791.411	1580.8	791.409	2	15	12.1.1.5897.4	47.6591	1749	47.6983	1.95614	4.05607	912	30.2	1823	42.7
73	40.23	40.23	87.07	78.55	78.55	gi|68057875	AAX88128.1	transaldolase	1	auto	0	99	EYAPAEDPGVISVTK	Label:13C(6)(I)@11		-0.00116912	1580.8	791.408	1580.8	791.409	2	14	2.1.1.6218.4	47.7223	3007	47.8113	1.35674	2.77471	2236	47.29	3100	55.68
73	40.23	40.23	87.07	78.55	78.55	gi|68057875	AAX88128.1	transaldolase	1	auto	0	99	EYAPAEDPGVISVTK			-0.00924894	1574.77	788.394	1574.78	788.399	2	14	4.1.1.6097.2	46.9418	26586	47.1535	0.297804	1.21115	29220	170.94	8892.08	94.3
73	40.23	40.23	87.07	78.55	78.55	gi|68057875	AAX88128.1	transaldolase	1	auto	0	99	EYAPAEDPGVISVTK	Label:13C(6)(I)@11		-0.00138679	1580.8	791.408	1580.8	791.409	2	14	8.1.1.6356.3	47.7088	3164	47.8536	1.30752	2.65687	2477	49.77	3309.54	57.53
73	40.23	40.23	87.07	78.55	78.55	gi|68057875	AAX88128.1	transaldolase	1	auto	0	99	EYAPAEDPGVISVTK			0.00213912	1574.78	788.4	1574.78	788.399	2	14	7.1.1.6173.5	48.2412	909	48.2637	1.61538	4.1351	939	30.64	1550	39.37
73	40.23	40.23	87.07	78.55	78.55	gi|68057875	AAX88128.1	transaldolase	1	auto	0	99	EYAPAEDPGVISVTK	Label:13C(6)(I)@11		-0.0110388	1580.79	791.403	1580.8	791.409	2	19	6.1.1.6574.4	48.5726	516	48.5281	1.87296	7.68202	258.11	16.07	494	22.23
73	40.23	40.23	87.07	78.55	78.55	gi|68057875	AAX88128.1	transaldolase	1	auto	0	99	EYAPAEDPGVISVTK	Label:13C(6)(I)@11		0.0019815	1580.8	791.41	1580.8	791.409	2	13	13.1.1.5890.3	46.6205	6788	46.788	0.493224	1.49504	13351	115.55	6729	82.03
73	40.23	40.23	87.07	78.55	78.55	gi|68057875	AAX88128.1	transaldolase	1	auto	0	99	EYAPAEDPGVISVTK	Label:13C(6)(I)@11		-0.00151421	1580.8	791.408	1580.8	791.409	2	14	10.1.1.6462.4	47.3947	1134	47.4762	1.19025	4.41657	934	30.56	1136	33.7
73	40.23	40.23	87.07	78.55	78.55	gi|68057875	AAX88128.1	transaldolase	1	auto	0	99	EYAPAEDPGVISVTK	Label:13C(6)(I)@11		-0.0027112	1580.8	791.407	1580.8	791.409	2	13	7.1.1.6172.3	48.1462	1610	48.2637	1.61538	4.1351	939	30.64	1550	39.37
73	40.23	40.23	87.07	78.55	78.55	gi|68057875	AAX88128.1	transaldolase	1	auto	0	99	EYAPAEDPGVISVTK			0.00138887	1574.78	788.399	1574.78	788.399	2	13	10.1.1.6463.5	47.4586	859	47.4762	1.19025	4.41657	934	30.56	1136	33.7
73	40.23	40.23	87.07	78.55	78.55	gi|68057875	AAX88128.1	transaldolase	1	auto	0	99	EYAPAEDPGVISVTK			-0.0108687	1574.77	788.393	1574.78	788.399	2	12	9.1.1.6195.2	46.7803	27171	47.0116	0.295115	1.20361	29791	172.6	8984	94.78
73	40.23	40.23	87.07	78.55	78.55	gi|68057875	AAX88128.1	transaldolase	1	auto	0	97.72	EYAPAEDPGVISVTK			0.00353895	1574.79	788.4	1574.78	788.399	2	11	8.1.1.6357.5	47.7827	2217	47.8536	1.30752	2.65687	2477	49.77	3309.54	57.53
73	40.23	40.23	87.07	78.55	78.55	gi|68057875	AAX88128.1	transaldolase	1	auto	0	99	FAIDQEKLETMLSAK		missed K-L@7	-0.00254648	1722.88	575.302	1722.89	575.303	3	12	9.1.1.6406.7	63.6566	5597	63.7428	0.318624	2.59579	6043	77.74	1967.54	44.36
73	40.23	40.23	87.07	78.55	78.55	gi|68057875	AAX88128.1	transaldolase	1	auto	0	99	FAIDQEKLETMLSAK		missed K-L@7	0.000538281	1722.89	575.303	1722.89	575.303	3	17	13.1.1.6101.4	63.1941	3703	63.2503	0.590136	2.45509	4411	66.42	2660	51.58
73	40.23	40.23	87.07	78.55	78.55	gi|68057875	AAX88128.1	transaldolase	1	auto	0	99	FAIDQEKLETMLSAK	Label:13C(6)(I)@3	missed K-L@7	-0.0202919	1728.89	577.303	1728.91	577.309	3	16	9.1.1.6407.6	63.7266	2092	63.6632	0.372855	2.46395	5970	77.27	2274.61	47.69
73	40.23	40.23	87.07	78.55	78.55	gi|68057875	AAX88128.1	transaldolase	1	auto	0	99	FAIDQEKLETMLSAK		missed K-L@7	0.00134239	1722.89	575.303	1722.89	575.303	3	9	3.1.1.6007.7	63.4946	3456	63.5006	0.626278	2.49743	4108	64.09	2629	51.27
73	40.23	40.23	87.07	78.55	78.55	gi|68057875	AAX88128.1	transaldolase	1	auto	0	99	FAIDQEKLETMLSAK	Label:13C(6)(I)@3	missed K-L@7	-0.0208856	1728.89	577.302	1728.91	577.309	3	13	4.1.1.6316.6	64.2957	2196	64.1915	0.376298	2.37778	6369	79.81	2449.04	49.49
73	40.23	40.23	87.07	78.55	78.55	gi|68057875	AAX88128.1	transaldolase	1	auto	0	76.63	FAIDQEKLETMLSAK	Label:13C(6)(I)@3	missed K-L@7	5.01807e-05	1728.91	577.309	1728.91	577.309	3	6	10.1.1.6678.7	64.7323	219	64.5377	0.749636	8.59544	312	17.66	239	15.46
73	40.23	40.23	87.07	78.55	78.55	gi|68057875	AAX88128.1	transaldolase	1	auto	0	99	IASTWQGIR			0.00331023	1030.56	516.287	1030.56	516.285	2	11	2.1.1.6108.3	42.2125	1339	42.2005	1.41959	3.51522	1367	36.97	1983	44.53
73	40.23	40.23	87.07	78.55	78.55	gi|68057875	AAX88128.1	transaldolase	1	auto	0	85.72	IASTWQGIR	Label:13C(6)(I)@1; Label:13C(6)(I)@8		-0.00839018	1042.59	522.301	1042.6	522.305	2	9	13.1.1.5778.3	40.8997	4503	41.1672	0.75343	2.83333	2864	53.52	2205	46.96
73	40.23	40.23	87.07	78.55	78.55	gi|68057875	AAX88128.1	transaldolase	1	auto	0	68.99	IASTWQGIR			0.0135019	1030.57	516.292	1030.56	516.285	2	8	10.1.1.6369.6	42.6315	629	42.6469	2.34249	6.10034	381	19.52	912	30.2
73	40.23	40.23	87.07	78.55	78.55	gi|68057875	AAX88128.1	transaldolase	1	auto	0	97.57	ILDWYK			0.00190826	836.445	419.23	836.443	419.229	2	5	8.1.1.6419.7	51.3545	2769	51.4784	1.74604	2.58734	2331	48.28	4159	64.49
73	40.23	40.23	87.07	78.55	78.55	gi|68057875	AAX88128.1	transaldolase	1	auto	0	88.36	ILDWYK			0.00295087	836.446	419.23	836.443	419.229	2	7	9.1.1.6252.3	50.324	25021	50.5015	0.735354	0.959357	25325	159.14	19030	137.95
73	40.23	40.23	87.07	78.55	78.55	gi|68057875	AAX88128.1	transaldolase	1	auto	0	85.37	ILDWYK			0.0023932	836.446	419.23	836.443	419.229	2	7	4.1.1.6166.2	51.2362	25848	50.8932	0.703156	0.948303	26596	163.08	19110	138.24
73	40.23	40.23	87.07	78.55	78.55	gi|68057875	AAX88128.1	transaldolase	1	auto	0	84.43	ILDWYK	Label:13C(6)(I)@1		0.0057148	842.469	422.242	842.463	422.239	2	7	8.1.1.6420.2	51.371	4015	51.4784	1.74604	2.58734	2331	48.28	4159	64.49
73	40.23	40.23	87.07	78.55	78.55	gi|68057875	AAX88128.1	transaldolase	1	auto	0	98.74	ISTEVDAR	Label:13C(6)(I)@1		0.00875017	895.479	448.747	895.471	448.743	2	8	4.1.1.5356.2	25.2427	115	25.2164	0.805297	13.3672	124	11.14	102.04	10.1
73	40.23	40.23	87.07	78.55	78.55	gi|68057875	AAX88128.1	transaldolase	1	auto	0	98.59	ISTEVDAR			0.0137533	889.464	445.739	889.451	445.733	2	8	9.1.1.5516.2	25.7776	134	25.758	0.778215	12.6596	140.84	11.87	112	10.58
73	40.23	40.23	87.07	78.55	78.55	gi|68057875	AAX88128.1	transaldolase	1	auto	0	99	KFAIDQEKLETMLSAK		missed K-F@1; missed K-L@8	0.00699397	1850.99	463.754	1850.98	463.753	4	14	9.1.1.6345.3	57.6927	4741	57.4322	0.559816	2.19484	5704	75.52	3263	57.12
73	40.23	40.23	87.07	78.55	78.55	gi|68057875	AAX88128.1	transaldolase	1	auto	0	99	KFAIDQEKLETMLSAK	Label:13C(6)(I)@4	missed K-F@1; missed K-L@8	0.00762337	1857.01	465.26	1857	465.258	4	15	9.1.1.6342.4	57.4718	3147	57.4322	0.559816	2.19484	5704	75.52	3263	57.12
73	40.23	40.23	87.07	78.55	78.55	gi|68057875	AAX88128.1	transaldolase	1	auto	0	99	KFAIDQEKLETMLSAK		missed K-F@1; missed K-L@8	0.00699397	1850.99	463.754	1850.98	463.753	4	13	9.1.1.6341.4	57.4006	4741	57.4322	0.559816	2.19484	5704	75.52	3263	57.12
73	40.23	40.23	87.07	78.55	78.55	gi|68057875	AAX88128.1	transaldolase	1	auto	0	97.49	KFAIDQEKLETMLSAK	Label:13C(6)(I)@4	missed K-F@1; missed K-L@8	0.00450156	1857.01	465.259	1857	465.258	4	11	4.1.1.6248.4	57.6903	3231	57.6512	0.56072	2.14104	5988	77.38	3431	58.57
73	40.23	40.23	87.07	78.55	78.55	gi|68057875	AAX88128.1	transaldolase	1	auto	0	71.97	KFAIDQEKLETMLSAK	Label:13C(6)(I)@4	missed K-F@1; missed K-L@8	-0.00801835	1856.99	620.005	1857	620.008	3	9	9.1.1.6343.6	57.5675	2155	57.5162	0.56184	2.46669	4506	67.13	2587	50.86
73	40.23	40.23	87.07	78.55	78.55	gi|68057875	AAX88128.1	transaldolase	1	auto	0	99	LAVNIGLEILK	Label:13C(6)(I)@5; Label:13C(6)(I)@9		-0.00298502	1193.78	597.895	1193.78	597.897	2	17	4.1.1.6362.2	69.1334	2342	69.4862	0.569391	2.49994	4350	65.95	2531	50.31
73	40.23	40.23	87.07	78.55	78.55	gi|68057875	AAX88128.1	transaldolase	1	auto	0	99	LAVNIGLEILK			-0.000421451	1181.74	591.876	1181.74	591.876	2	17	9.1.1.6451.6	68.3799	3884	68.6529	0.600806	2.53116	4103	64.05	2519	50.19
73	40.23	40.23	87.07	78.55	78.55	gi|68057875	AAX88128.1	transaldolase	1	auto	0	99	LAVNIGLEILK	Label:13C(6)(I)@5; Label:13C(6)(I)@9		-0.00759279	1193.77	597.893	1193.78	597.897	2	17	9.1.1.6452.3	68.4212	2466	68.7275	0.589099	2.50358	4246	65.16	2556	50.56
73	40.23	40.23	87.07	78.55	78.55	gi|68057875	AAX88128.1	transaldolase	1	auto	0	99	LTIAPALLK			-0.00964265	938.607	470.311	938.616	470.315	2	12	13.1.1.5982.2	52.8816	11303	53.0523	0.429714	1.68242	11578	107.6	5084	71.3
73	40.23	40.23	87.07	78.55	78.55	gi|68057875	AAX88128.1	transaldolase	1	auto	0	99	LTIAPALLK			-0.0167591	938.6	470.307	938.616	470.315	2	10	9.1.1.6291.3	53.1844	27752	53.3852	0.458892	1.07521	27096	164.61	12706	112.72
73	40.23	40.23	87.07	78.55	78.55	gi|68057875	AAX88128.1	transaldolase	1	auto	0	99	LTIAPALLK	Label:13C(6)(I)@3		-0.0131302	944.623	473.319	944.637	473.326	2	10	5.1.1.6633.3	55.1467	2639	55.2515	0.873841	2.74123	2821	53.11	2519	50.19
73	40.23	40.23	87.07	78.55	78.55	gi|68057875	AAX88128.1	transaldolase	1	auto	0	98.28	LTIAPALLK	Label:13C(6)(I)@3		-0.0127484	944.624	473.319	944.637	473.326	2	9	10.1.1.6570.4	54.569	3217	54.7755	1.43595	2.79084	2159	46.47	3168	56.28
73	40.23	40.23	87.07	78.55	78.55	gi|68057875	AAX88128.1	transaldolase	1	auto	0	70.5	LTIAPALLK			-0.0252258	938.591	470.303	938.616	470.315	2	9	5.1.1.6634.5	55.2241	3122	55.3273	0.581776	3.00041	2979	54.58	1771	42.08
73	40.23	40.23	87.07	78.55	78.55	gi|68057875	AAX88128.1	transaldolase	1	auto	0	99	NMTVVVADTGDIDAIKK		missed K-K@16	0.00271627	1788.93	597.318	1788.93	597.317	3	16	9.1.1.6240.3	49.5233	7644	49.7088	0.01		7822	88.44	0	0
73	40.23	40.23	87.07	78.55	78.55	gi|68057875	AAX88128.1	transaldolase	1	auto	0	99	NMTVVVADTGDIDAIKK		missed K-K@16	-0.00595561	1788.92	597.315	1788.93	597.317	3	15	5.1.1.6579.3	51.2633	1180	51.1921	0.01		1132	33.65	0	0
73	40.23	40.23	87.07	78.55	78.55	gi|68057875	AAX88128.1	transaldolase	1	auto	0	99	NMTVVVADTGDIDAIKK		missed K-K@16	-0.00568577	1788.92	597.315	1788.93	597.317	3	13	3.1.1.5853.6	49.7541	1989	49.8807	0.730875	3.43093	1987	44.58	1484	38.52
73	40.23	40.23	87.07	78.55	78.55	gi|68057875	AAX88128.1	transaldolase	1	auto	0	99	NMTVVVADTGDIDAIKK		missed K-K@16	0.00271627	1788.93	597.318	1788.93	597.317	3	14	9.1.1.6243.2	49.6673	7644	49.7088	0.01		7822	88.44	0	0
73	40.23	40.23	87.07	78.55	78.55	gi|68057875	AAX88128.1	transaldolase	1	auto	0	85.32	NMTVVVADTGDIDAIKK		missed K-K@16	-0.00517129	1788.92	597.315	1788.93	597.317	3	10	13.1.1.5936.5	49.5476	2002	49.565	0.702106	3.43533	2028	45.03	1455	38.14
73	40.23	40.23	87.07	78.55	78.55	gi|68057875	AAX88128.1	transaldolase	1	auto	0	99	NVGEITELAGCDR	Carbamidomethyl(C)@11		0.0160949	1432.68	717.346	1432.66	717.338	2	18	3.1.1.5829.2	48.0894	4846	48.2207	0.390161	2.6783	4891	69.94	1950	44.16
73	40.23	40.23	87.07	78.55	78.55	gi|68057875	AAX88128.1	transaldolase	1	auto	0	99	NVGEITELAGCDR	Carbamidomethyl(C)@11		-0.0123354	1432.65	717.332	1432.66	717.338	2	17	4.1.1.6120.2	48.244	13613	48.4466	0.215522	1.90327	15293	123.66	3368.04	58.03
73	40.23	40.23	87.07	78.55	78.55	gi|68057875	AAX88128.1	transaldolase	1	auto	0	99	NVGEITELAGCDR	Label:13C(6)(I)@5; Carbamidomethyl(C)@11		-0.0101459	1438.67	720.343	1438.68	720.348	2	16	4.1.1.6124.2	48.4534	4524	48.5098	0.314588	1.69558	14297	119.57	4596	67.79
73	40.23	40.23	87.07	78.55	78.55	gi|68057875	AAX88128.1	transaldolase	1	auto	0	99	NVGEITELAGCDR	Carbamidomethyl(C)@11		0.0100772	1432.67	717.343	1432.66	717.338	2	16	5.1.1.6550.2	49.2877	1935	49.28	1.35463	3.45	1447	38.04	2003	44.75
73	40.23	40.23	87.07	78.55	78.55	gi|68057875	AAX88128.1	transaldolase	1	auto	0	99	NVGEITELAGCDR	Label:13C(6)(I)@5; Carbamidomethyl(C)@11		0.00641945	1438.69	720.351	1438.68	720.348	2	17	5.1.1.6552.6	49.4569	1715	49.28	1.35463	3.45	1447	38.04	2003	44.75
73	40.23	40.23	87.07	78.55	78.55	gi|68057875	AAX88128.1	transaldolase	1	auto	0	99	NVGEITELAGCDR	Label:13C(6)(I)@5; Carbamidomethyl(C)@11		0.0152438	1438.7	720.356	1438.68	720.348	2	11	8.1.1.6379.7	49.028	2094	49.0337	1.61602	3.56653	1262	35.52	2084	45.65
73	40.23	40.23	87.07	78.55	78.55	gi|68057875	AAX88128.1	transaldolase	1	auto	0	99	NVGEITELAGCDR	Carbamidomethyl(C)@11		0.0223662	1432.68	717.349	1432.66	717.338	2	11	8.1.1.6382.7	49.171	1860	49.0337	1.61602	3.56653	1262	35.52	2084	45.65
73	40.23	40.23	87.07	78.55	78.55	gi|68057875	AAX88128.1	transaldolase	1	auto	0	99	NVGEITELAGCDR	Carbamidomethyl(C)@11		-0.0116508	1432.65	717.332	1432.66	717.338	2	19	9.1.1.6217.2	48.0453	15684	48.2176	0.230871	1.74088	17286	131.48	4078.09	63.86
73	40.23	40.23	87.07	78.55	78.55	gi|68057875	AAX88128.1	transaldolase	1	auto	0	99	NVGEITELAGCDR	Carbamidomethyl(C)@11		0.0116539	1432.67	717.344	1432.66	717.338	2	20	11.1.1.6231.5	48.9074	803	48.9341	1.23349	5.83849	526	22.93	663	25.75
73	40.23	40.23	87.07	78.55	78.55	gi|68057875	AAX88128.1	transaldolase	1	auto	0	99	NVGEITELAGCDR	Carbamidomethyl(C)@11		0.0204978	1432.68	717.348	1432.66	717.338	2	11	12.1.1.5918.7	49.0307	1811	49.1012	2.19867	4.34363	766	27.68	1721	41.48
73	40.23	40.23	87.07	78.55	78.55	gi|68057875	AAX88128.1	transaldolase	1	auto	0	99	NVGEITELAGCDR	Carbamidomethyl(C)@11		0.0159163	1432.68	717.346	1432.66	717.338	2	16	13.1.1.5910.5	47.822	4904	47.917	0.364559	2.71218	5009	70.77	1866	43.2
73	40.23	40.23	87.07	78.55	78.55	gi|68057875	AAX88128.1	transaldolase	1	auto	0	99	NVGEITELAGCDR	Carbamidomethyl(C)@11		0.021958	1432.68	717.349	1432.66	717.338	2	16	7.1.1.6196.5	49.6653	1091	49.6927	2.15208	4.59842	688	26.23	1513	38.9
73	40.23	40.23	87.07	78.55	78.55	gi|68057875	AAX88128.1	transaldolase	1	auto	0	99	NVGEITELAGCDR	Label:13C(6)(I)@5; Carbamidomethyl(C)@11		0.000317771	1438.68	720.348	1438.68	720.348	2	16	11.1.1.6229.5	48.716	783	48.8634	1.4949	5.6953	510	22.58	779.07	27.91
73	40.23	40.23	87.07	78.55	78.55	gi|68057875	AAX88128.1	transaldolase	1	auto	0	99	NVGEITELAGCDR	Label:13C(6)(I)@5; Carbamidomethyl(C)@11		0.0135648	1438.7	720.355	1438.68	720.348	2	17	28.1.1.3426.3	28.9985	1355	28.979	1.22969	3.84288	1216	34.87	1528	39.09
73	40.23	40.23	87.07	78.55	78.55	gi|68057875	AAX88128.1	transaldolase	1	auto	0	99	NVGEITELAGCDR	Carbamidomethyl(C)@11		0.00416498	1432.67	717.34	1432.66	717.338	2	15	10.1.1.6487.6	48.8842	2005	48.9611	0.92878	3.1863	2023	44.98	1920	43.82
73	40.23	40.23	87.07	78.55	78.55	gi|68057875	AAX88128.1	transaldolase	1	auto	0	99	NVGEITELAGCDR	Label:13C(6)(I)@5; Carbamidomethyl(C)@11		0.0106538	1438.69	720.354	1438.68	720.348	2	14	2.1.1.6241.4	49.0649	1923	49.1356	1.66412	3.6348	1202	34.67	2044	45.21
73	40.23	40.23	87.07	78.55	78.55	gi|68057875	AAX88128.1	transaldolase	1	auto	0	99	NVGEITELAGCDR	Label:13C(6)(I)@5; Carbamidomethyl(C)@11		-0.00667263	1438.68	720.345	1438.68	720.348	2	19	6.1.1.6590.3	49.9283	743	49.9778	1.41916	5.6893	522	22.85	757	27.51
73	40.23	40.23	87.07	78.55	78.55	gi|68057875	AAX88128.1	transaldolase	1	auto	0	99	NVGEITELAGCDR	Label:13C(6)(I)@5; Carbamidomethyl(C)@11		0.0122498	1438.69	720.354	1438.68	720.348	2	16	16.1.1.4001.4	30.96	1366	31.003	1.21417	3.81963	1238	35.19	1536	39.19
73	40.23	40.23	87.07	78.55	78.55	gi|68057875	AAX88128.1	transaldolase	1	auto	0	99	NVGEITELAGCDR	Label:13C(6)(I)@5; Carbamidomethyl(C)@11		0.0171723	1438.7	720.357	1438.68	720.348	2	12	27.1.1.3385.6	29.004	1172	28.876	2.23392	4.97906	580	24.08	1324	36.39
73	40.23	40.23	87.07	78.55	78.55	gi|68057875	AAX88128.1	transaldolase	1	auto	0	99	NVGEITELAGCDR	Label:13C(6)(I)@5; Carbamidomethyl(C)@11		-0.000934444	1438.68	720.348	1438.68	720.348	2	13	10.1.1.6491.6	49.1184	1828	48.9611	0.92878	3.1863	2023	44.98	1920	43.82
73	40.23	40.23	87.07	78.55	78.55	gi|68057875	AAX88128.1	transaldolase	1	auto	0	99	NVGEITELAGCDR	Label:13C(6)(I)@5; Carbamidomethyl(C)@11		-0.00821988	1438.67	720.344	1438.68	720.348	2	12	9.1.1.6219.4	48.1724	4624	48.2708	0.284151	1.63202	16686	129.17	4845	69.61
73	40.23	40.23	87.07	78.55	78.55	gi|68057875	AAX88128.1	transaldolase	1	auto	0	99	YQPQDATTNPSLILSASALPQYAPLIDEAVAYAK			0.0234346	3618.87	1207.3	3618.85	1207.29	3	17	9.1.1.6603.3	91.1918	6598	91.4371	0.547321	1.61717	10660	103.25	5962	77.21
73	40.23	40.23	87.07	78.55	78.55	gi|68057875	AAX88128.1	transaldolase	1	auto	0	99	YQPQDATTNPSLILSASALPQYAPLIDEAVAYAK			0.00830426	3618.85	1207.29	3618.85	1207.29	3	11	4.1.1.6517.2	91.9609	8803	92.1306	0.471966	1.62975	11572	107.57	5581	74.71
223	15.4	15.4	71.07	52.2	52.2	gi|68057906	AAX88159.1	thioredoxin reductase	1	auto	2	99	FETEIVFDHINR			-0.00332671	1518.74	760.379	1518.75	760.381	2	15	4.1.1.6211.6	54.6087	2840	54.722	0.316796	5.17704	1526	39.06	494	22.23
223	15.4	15.4	71.07	52.2	52.2	gi|68057906	AAX88159.1	thioredoxin reductase	1	auto	2	99	LFGDVQNFTCDALIIATGASAR	Carbamidomethyl(C)@10		0.0144608	2339.17	780.731	2339.16	780.727	3	18	4.1.1.6493.4	87.6518	3419	87.587	0.684029	2.36884	4332	65.82	3028	55.03
[truncated: 4,631 more rows]
