# Supplementary material for: Comparative analyses of proteins from Haemophilus influenzae biofilm and planktonic populations using metabolic labeling and mass spectrometry
Source: BMC Microbiol. 2014 Dec 31;14:329. doi: 10.1186/s12866-014-0329-9 (PMC4302520; doi:10.1186/s12866-014-0329-9)
Supplement: Additional file 15: — Peptides targeted for SRM analyses. [file 12866_2014_329_MOESM15_ESM.xlsx]

## Sheet: Sheet1
Accession #'s	Protein	Peptide	Q1	Q3	Dwell Time (ms)	Declustering Potential	Collision Energy	Collision Cell Exit Potential
gi|68057010|gb|AAX87263.1	NAD nucleotidase	WKPYDIFTVDGEK.1y7.light	533.268	795.388	36	70	25.3	15
gi|68057010|gb|AAX87263.1	NAD nucleotidase	WKPYDIFTVDGEK.2y6.light	533.268	648.32	36	70	25.3	15
gi|68057010|gb|AAX87263.1	NAD nucleotidase	WKPYDIFTVDGEK.4b5.light	533.268	690.325	36	70	25.3	15
gi|68057010|gb|AAX87263.1	NAD nucleotidase	WKPYDIFTVDGEK.1y7.heavy	535.275	795.388	36	70	25.3	15
gi|68057010|gb|AAX87263.1	NAD nucleotidase	WKPYDIFTVDGEK.2y6.heavy	535.275	648.32	36	70	25.3	15
gi|68057010|gb|AAX87263.1	NAD nucleotidase	WKPYDIFTVDGEK.4b5.heavy	535.275	690.325	36	70	25.3	15
gi|68057010|gb|AAX87263.1	NAD nucleotidase	IAIIGLDTVNK.2y8.light	578.85	859.488	36	73.3	33.2	15
gi|68057010|gb|AAX87263.1	NAD nucleotidase	IAIIGLDTVNK.1y7.light	578.85	746.404	36	73.3	33.2	15
gi|68057010|gb|AAX87263.1	NAD nucleotidase	IAIIGLDTVNK.4y6.light	578.85	689.383	36	73.3	33.2	15
gi|68057010|gb|AAX87263.1	NAD nucleotidase	IAIIGLDTVNK.2y8.heavy	587.881	865.508	36	73.3	33.2	15
gi|68057010|gb|AAX87263.1	NAD nucleotidase	IAIIGLDTVNK.1y7.heavy	587.881	746.404	36	73.3	33.2	15
gi|68057010|gb|AAX87263.1	NAD nucleotidase	IAIIGLDTVNK.4y6.heavy	587.881	689.383	36	73.3	33.2	15
gi|68057010|gb|AAX87263.1	NAD nucleotidase	IILLSHAGSEK.2y7.light	389.896	715.337	36	59.5	16.4	15
gi|68057010|gb|AAX87263.1	NAD nucleotidase	IILLSHAGSEK.3y5.light	389.896	491.246	36	59.5	16.4	15
gi|68057010|gb|AAX87263.1	NAD nucleotidase	IILLSHAGSEK.1y9.light	389.896	471.256	36	59.5	16.4	15
gi|68057010|gb|AAX87263.1	NAD nucleotidase	IILLSHAGSEK.2y7.heavy	393.909	715.337	36	59.5	16.4	15
gi|68057010|gb|AAX87263.1	NAD nucleotidase	IILLSHAGSEK.3y5.heavy	393.909	491.246	36	59.5	16.4	15
gi|68057010|gb|AAX87263.1	NAD nucleotidase	IILLSHAGSEK.1y9.heavy	393.909	471.256	36	59.5	16.4	15
gi|68057010|gb|AAX87263.1	NAD nucleotidase	LPVIYEYPLEFK.2y9.light	755.913	1201.61	36	86.2	44.2	15
gi|68057010|gb|AAX87263.1	NAD nucleotidase	LPVIYEYPLEFK.1y8.light	755.913	1088.53	36	86.2	44.2	15
gi|68057010|gb|AAX87263.1	NAD nucleotidase	LPVIYEYPLEFK.4y6.light	755.913	796.424	36	86.2	44.2	15
gi|68057010|gb|AAX87263.1	NAD nucleotidase	LPVIYEYPLEFK.2y9.heavy	758.923	1207.63	36	86.2	44.2	15
gi|68057010|gb|AAX87263.1	NAD nucleotidase	LPVIYEYPLEFK.1y8.heavy	758.923	1088.53	36	86.2	44.2	15
gi|68057010|gb|AAX87263.1	NAD nucleotidase	LPVIYEYPLEFK.4y6.heavy	758.923	796.424	36	86.2	44.2	15
gi|68057010|gb|AAX87263.1	NAD nucleotidase	TVDLTIQNAGGVR.1y9.light	672.367	915.501	36	80.1	39	15
gi|68057010|gb|AAX87263.1	NAD nucleotidase	TVDLTIQNAGGVR.3y8.light	672.367	814.453	36	80.1	39	15
gi|68057010|gb|AAX87263.1	NAD nucleotidase	TVDLTIQNAGGVR.4y7.light	672.367	701.369	36	80.1	39	15
gi|68057010|gb|AAX87263.1	NAD nucleotidase	TVDLTIQNAGGVR.1y9.heavy	675.378	921.521	36	80.1	39	15
gi|68057010|gb|AAX87263.1	NAD nucleotidase	TVDLTIQNAGGVR.3y8.heavy	675.378	820.473	36	80.1	39	15
gi|68057010|gb|AAX87263.1	NAD nucleotidase	TVDLTIQNAGGVR.4y7.heavy	675.378	701.369	36	80.1	39	15
gi|68058318|gb|AAX88571.1	probable acyl carrier protein phosphodiesterase	SSISGNNSQTNQLADYVIEK.2y8.light	723.354	950.519	36	83.8	37.2	15
gi|68058318|gb|AAX88571.1	probable acyl carrier protein phosphodiesterase	SSISGNNSQTNQLADYVIEK.1y7.light	723.354	837.435	36	83.8	37.2	15
gi|68058318|gb|AAX88571.1	probable acyl carrier protein phosphodiesterase	SSISGNNSQTNQLADYVIEK.3y6.light	723.354	766.398	36	83.8	37.2	15
gi|68058318|gb|AAX88571.1	probable acyl carrier protein phosphodiesterase	SSISGNNSQTNQLADYVIEK.2y8.heavy	727.367	956.539	36	83.8	37.2	15
gi|68058318|gb|AAX88571.1	probable acyl carrier protein phosphodiesterase	SSISGNNSQTNQLADYVIEK.1y7.heavy	727.367	843.455	36	83.8	37.2	15
gi|68058318|gb|AAX88571.1	probable acyl carrier protein phosphodiesterase	SSISGNNSQTNQLADYVIEK.3y6.heavy	727.367	772.418	36	83.8	37.2	15
gi|68058318|gb|AAX88571.1	probable acyl carrier protein phosphodiesterase	LQGNNIVVR.1y7.light	506.799	771.447	36	68.1	28.7	15
gi|68058318|gb|AAX88571.1	probable acyl carrier protein phosphodiesterase	LQGNNIVVR.4y6.light	506.799	714.426	36	68.1	28.7	15
gi|68058318|gb|AAX88571.1	probable acyl carrier protein phosphodiesterase	LQGNNIVVR.2y5.light	506.799	600.383	36	68.1	28.7	15
gi|68058318|gb|AAX88571.1	probable acyl carrier protein phosphodiesterase	LQGNNIVVR.1y7.heavy	509.809	777.467	36	68.1	28.7	15
gi|68058318|gb|AAX88571.1	probable acyl carrier protein phosphodiesterase	LQGNNIVVR.4y6.heavy	509.809	720.446	36	68.1	28.7	15
gi|68058318|gb|AAX88571.1	probable acyl carrier protein phosphodiesterase	LQGNNIVVR.2y5.heavy	509.809	606.403	36	68.1	28.7	15
gi|68058318|gb|AAX88571.1	probable acyl carrier protein phosphodiesterase	DLSQQPLPYFDTAAAIAVR.3y9.light	692.697	887.495	36	81.6	35.3	15
gi|68058318|gb|AAX88571.1	probable acyl carrier protein phosphodiesterase	DLSQQPLPYFDTAAAIAVR.2y14.light	692.697	752.912	36	81.6	35.3	15
gi|68058318|gb|AAX88571.1	probable acyl carrier protein phosphodiesterase	DLSQQPLPYFDTAAAIAVR.1b7.light	692.697	782.404	36	81.6	35.3	15
gi|68058318|gb|AAX88571.1	probable acyl carrier protein phosphodiesterase	DLSQQPLPYFDTAAAIAVR.3y9.heavy	694.704	893.515	36	81.6	35.3	15
gi|68058318|gb|AAX88571.1	probable acyl carrier protein phosphodiesterase	DLSQQPLPYFDTAAAIAVR.2y14.heavy	694.704	755.922	36	81.6	35.3	15
gi|68058318|gb|AAX88571.1	probable acyl carrier protein phosphodiesterase	DLSQQPLPYFDTAAAIAVR.1b7.heavy	694.704	782.404	36	81.6	35.3	15
gi|68058318|gb|AAX88571.1	probable acyl carrier protein phosphodiesterase	SYFDFIARPR.4y4.light	424.556	499.31	36	62.1	18.5	15
gi|68058318|gb|AAX88571.1	probable acyl carrier protein phosphodiesterase	SYFDFIARPR.2y9.light	424.556	592.814	36	62.1	18.5	15
gi|68058318|gb|AAX88571.1	probable acyl carrier protein phosphodiesterase	SYFDFIARPR.1y8.light	424.556	511.283	36	62.1	18.5	15
gi|68058318|gb|AAX88571.1	probable acyl carrier protein phosphodiesterase	SYFDFIARPR.3y7.light	424.556	437.748	36	62.1	18.5	15
gi|68058318|gb|AAX88571.1	probable acyl carrier protein phosphodiesterase	SYFDFIARPR.4y4.heavy	426.563	499.31	36	62.1	18.5	15
gi|68058318|gb|AAX88571.1	probable acyl carrier protein phosphodiesterase	SYFDFIARPR.2y9.heavy	426.563	595.824	36	62.1	18.5	15
gi|68058318|gb|AAX88571.1	probable acyl carrier protein phosphodiesterase	SYFDFIARPR.1y8.heavy	426.563	514.293	36	62.1	18.5	15
gi|68058318|gb|AAX88571.1	probable acyl carrier protein phosphodiesterase	SYFDFIARPR.3y7.heavy	426.563	440.758	36	62.1	18.5	15
gi|68058496|gb|AAX88749.1	molybdate-binding periplasmic protein	VLVGNDLVLIAPAK.2y12.light	711.44	1209.72	36	83	41.5	15
gi|68058496|gb|AAX88749.1	molybdate-binding periplasmic protein	VLVGNDLVLIAPAK.1y11.light	711.44	1110.65	36	83	41.5	15
gi|68058496|gb|AAX88749.1	molybdate-binding periplasmic protein	VLVGNDLVLIAPAK.3y8.light	711.44	824.56	36	83	41.5	15
gi|68058496|gb|AAX88749.1	molybdate-binding periplasmic protein	VLVGNDLVLIAPAK.2y12.heavy	714.45	1215.74	36	83	41.5	15
gi|68058496|gb|AAX88749.1	molybdate-binding periplasmic protein	VLVGNDLVLIAPAK.1y11.heavy	714.45	1116.67	36	83	41.5	15
gi|68058496|gb|AAX88749.1	molybdate-binding periplasmic protein	VLVGNDLVLIAPAK.3y8.heavy	714.45	830.581	36	83	41.5	15
gi|68058496|gb|AAX88749.1	molybdate-binding periplasmic protein	SAVNSVDIAK.3y8.light	502.275	845.473	36	67.7	28.4	15
gi|68058496|gb|AAX88749.1	molybdate-binding periplasmic protein	SAVNSVDIAK.1y7.light	502.275	746.404	36	67.7	28.4	15
gi|68058496|gb|AAX88749.1	molybdate-binding periplasmic protein	SAVNSVDIAK.2y6.light	502.275	632.361	36	67.7	28.4	15
gi|68058496|gb|AAX88749.1	molybdate-binding periplasmic protein	SAVNSVDIAK.3y8.heavy	505.285	851.493	36	67.7	28.4	15
gi|68058496|gb|AAX88749.1	molybdate-binding periplasmic protein	SAVNSVDIAK.1y7.heavy	505.285	752.424	36	67.7	28.4	15
gi|68058496|gb|AAX88749.1	molybdate-binding periplasmic protein	SAVNSVDIAK.2y6.heavy	505.285	638.381	36	67.7	28.4	15
gi|68058496|gb|AAX88749.1	molybdate-binding periplasmic protein	AEAPYGIVYSTDAK.3y10.light	742.867	1116.56	36	85.3	43.4	15
gi|68058496|gb|AAX88749.1	molybdate-binding periplasmic protein	AEAPYGIVYSTDAK.2y9.light	742.867	953.494	36	85.3	43.4	15
gi|68058496|gb|AAX88749.1	molybdate-binding periplasmic protein	AEAPYGIVYSTDAK.1y7.light	742.867	783.388	36	85.3	43.4	15
gi|68058496|gb|AAX88749.1	molybdate-binding periplasmic protein	AEAPYGIVYSTDAK.3y10.heavy	745.877	1122.58	36	85.3	43.4	15
gi|68058496|gb|AAX88749.1	molybdate-binding periplasmic protein	AEAPYGIVYSTDAK.2y9.heavy	745.877	959.514	36	85.3	43.4	15
gi|68058496|gb|AAX88749.1	molybdate-binding periplasmic protein	AEAPYGIVYSTDAK.1y7.heavy	745.877	783.388	36	85.3	43.4	15
gi|68058496|gb|AAX88749.1	molybdate-binding periplasmic protein	TVAVFPADSHKPVVYPVSIVK.3y10.light	564.071	1100.67	36	72.2	27.3	15
gi|68058496|gb|AAX88749.1	molybdate-binding periplasmic protein	TVAVFPADSHKPVVYPVSIVK.2y6.light	564.071	642.419	36	72.2	27.3	15
gi|68058496|gb|AAX88749.1	molybdate-binding periplasmic protein	TVAVFPADSHKPVVYPVSIVK.1y16.light	564.071	868.491	36	72.2	27.3	15
gi|68058496|gb|AAX88749.1	molybdate-binding periplasmic protein	TVAVFPADSHKPVVYPVSIVK.3y10.heavy	565.577	1106.69	36	72.2	27.3	15
gi|68058496|gb|AAX88749.1	molybdate-binding periplasmic protein	TVAVFPADSHKPVVYPVSIVK.2y6.heavy	565.577	648.439	36	72.2	27.3	15
gi|68058496|gb|AAX88749.1	molybdate-binding periplasmic protein	TVAVFPADSHKPVVYPVSIVK.1y16.heavy	565.577	871.501	36	72.2	27.3	15
gi|68057646|gb|AAX87899.1	heme-binding protein A	TDQAIQYVAHENYWK.3y8.light	622.632	1046.51	36	76.5	30.9	15
gi|68057646|gb|AAX87899.1	heme-binding protein A	TDQAIQYVAHENYWK.1y7.light	622.632	947.437	36	76.5	30.9	15
gi|68057646|gb|AAX87899.1	heme-binding protein A	TDQAIQYVAHENYWK.2y6.light	622.632	876.4	36	76.5	30.9	15
gi|68057646|gb|AAX87899.1	heme-binding protein A	TDQAIQYVAHENYWK.3y8.heavy	624.639	1046.51	36	76.5	30.9	15
gi|68057646|gb|AAX87899.1	heme-binding protein A	TDQAIQYVAHENYWK.1y7.heavy	624.639	947.437	36	76.5	30.9	15
gi|68057646|gb|AAX87899.1	heme-binding protein A	TDQAIQYVAHENYWK.2y6.heavy	624.639	876.4	36	76.5	30.9	15
gi|68057646|gb|AAX87899.1	heme-binding protein A	LVISIVPDATTR.3y9.light	642.88	959.516	36	78	37.2	15
gi|68057646|gb|AAX87899.1	heme-binding protein A	LVISIVPDATTR.2y7.light	642.88	759.4	36	78	37.2	15
gi|68057646|gb|AAX87899.1	heme-binding protein A	LVISIVPDATTR.1y6.light	642.88	660.331	36	78	37.2	15
gi|68057646|gb|AAX87899.1	heme-binding protein A	LVISIVPDATTR.3y9.heavy	648.9	965.536	36	78	37.2	15
gi|68057646|gb|AAX87899.1	heme-binding protein A	LVISIVPDATTR.2y7.heavy	648.9	759.4	36	78	37.2	15
gi|68057646|gb|AAX87899.1	heme-binding protein A	LVISIVPDATTR.1y6.heavy	648.9	660.331	36	78	37.2	15
gi|68057646|gb|AAX87899.1	heme-binding protein A	GLNVAYIAFNTEK.1y9.light	720.38	1056.54	36	83.6	42	15
gi|68057646|gb|AAX87899.1	heme-binding protein A	GLNVAYIAFNTEK.2y8.light	720.38	985.499	36	83.6	42	15
gi|68057646|gb|AAX87899.1	heme-binding protein A	GLNVAYIAFNTEK.3y7.light	720.38	822.436	36	83.6	42	15
gi|68057646|gb|AAX87899.1	heme-binding protein A	GLNVAYIAFNTEK.1y9.heavy	723.39	1062.56	36	83.6	42	15
gi|68057646|gb|AAX87899.1	heme-binding protein A	GLNVAYIAFNTEK.2y8.heavy	723.39	991.519	36	83.6	42	15
gi|68057646|gb|AAX87899.1	heme-binding protein A	GLNVAYIAFNTEK.3y7.heavy	723.39	828.456	36	83.6	42	15
gi|68057646|gb|AAX87899.1	heme-binding protein A	FNNSEFDALLNEAIGLTNKEER.3y10.light	842.082	1130.62	36	92.5	44.6	15
gi|68057646|gb|AAX87899.1	heme-binding protein A	FNNSEFDALLNEAIGLTNKEER.2y9.light	842.082	1059.58	36	92.5	44.6	15
gi|68057646|gb|AAX87899.1	heme-binding protein A	FNNSEFDALLNEAIGLTNKEER.1y8.light	842.082	946.495	36	92.5	44.6	15
gi|68057646|gb|AAX87899.1	heme-binding protein A	FNNSEFDALLNEAIGLTNKEER.3y10.heavy	844.089	1136.64	36	92.5	44.6	15
gi|68057646|gb|AAX87899.1	heme-binding protein A	FNNSEFDALLNEAIGLTNKEER.2y9.heavy	844.089	1065.6	36	92.5	44.6	15
gi|68057646|gb|AAX87899.1	heme-binding protein A	FNNSEFDALLNEAIGLTNKEER.1y8.heavy	844.089	946.495	36	92.5	44.6	15
gi|68057647|gb|AAX87900.1	putative heme iron utilization protein	VEFPQQADAGSIK.1y10.light	695.354	1014.52	36	81.8	40.5	15
gi|68057647|gb|AAX87900.1	putative heme iron utilization protein	VEFPQQADAGSIK.3y9.light	695.354	917.469	36	81.8	40.5	15
gi|68057647|gb|AAX87900.1	putative heme iron utilization protein	VEFPQQADAGSIK.2y8.light	695.354	789.41	36	81.8	40.5	15
gi|68057647|gb|AAX87900.1	putative heme iron utilization protein	VEFPQQADAGSIK.1y10.heavy	698.364	1020.54	36	81.8	40.5	15
gi|68057647|gb|AAX87900.1	putative heme iron utilization protein	VEFPQQADAGSIK.3y9.heavy	698.364	923.489	36	81.8	40.5	15
gi|68057647|gb|AAX87900.1	putative heme iron utilization protein	VEFPQQADAGSIK.2y8.heavy	698.364	795.43	36	81.8	40.5	15
gi|68058405|gb|AAX88658.1	DNA gyrase subunit A	VVGDVIGK.2y7.light	393.74	687.404	36	59.8	21.6	15
gi|68058405|gb|AAX88658.1	DNA gyrase subunit A	VVGDVIGK.1y6.light	393.74	588.335	36	59.8	21.6	15
gi|68058405|gb|AAX88658.1	DNA gyrase subunit A	VVGDVIGK.3y4.light	393.74	416.287	36	59.8	21.6	15
gi|68058405|gb|AAX88658.1	DNA gyrase subunit A	VVGDVIGK.2y7.heavy	396.75	693.424	36	59.8	21.6	15
gi|68058405|gb|AAX88658.1	DNA gyrase subunit A	VVGDVIGK.1y6.heavy	396.75	594.355	36	59.8	21.6	15
gi|68058405|gb|AAX88658.1	DNA gyrase subunit A	VVGDVIGK.3y4.heavy	396.75	422.307	36	59.8	21.6	15
gi|68058405|gb|AAX88658.1	DNA gyrase subunit A	YHPHGDSAVYDTIVR.3y7.light	577.281	865.478	36	73.2	28.1	15
gi|68058405|gb|AAX88658.1	DNA gyrase subunit A	YHPHGDSAVYDTIVR.1y6.light	577.281	766.409	36	73.2	28.1	15
gi|68058405|gb|AAX88658.1	DNA gyrase subunit A	YHPHGDSAVYDTIVR.2y5.light	577.281	603.346	36	73.2	28.1	15
gi|68058405|gb|AAX88658.1	DNA gyrase subunit A	YHPHGDSAVYDTIVR.3y7.heavy	579.288	871.498	36	73.2	28.1	15
gi|68058405|gb|AAX88658.1	DNA gyrase subunit A	YHPHGDSAVYDTIVR.1y6.heavy	579.288	772.43	36	73.2	28.1	15
gi|68058405|gb|AAX88658.1	DNA gyrase subunit A	YHPHGDSAVYDTIVR.2y5.heavy	579.288	609.366	36	73.2	28.1	15
gi|68058405|gb|AAX88658.1	DNA gyrase subunit A	THILEGLAVAR.1y4.light	393.9	416.262	36	59.8	16.6	15
gi|68058405|gb|AAX88658.1	DNA gyrase subunit A	THILEGLAVAR.2b6.light	393.9	651.346	36	59.8	16.6	15
gi|68058405|gb|AAX88658.1	DNA gyrase subunit A	THILEGLAVAR.3b7.light	393.9	764.43	36	59.8	16.6	15
gi|68058405|gb|AAX88658.1	DNA gyrase subunit A	THILEGLAVAR.1y4.heavy	395.906	416.262	36	59.8	16.6	15
gi|68058405|gb|AAX88658.1	DNA gyrase subunit A	THILEGLAVAR.2b6.heavy	395.906	657.366	36	59.8	16.6	15
gi|68058405|gb|AAX88658.1	DNA gyrase subunit A	THILEGLAVAR.3b7.heavy	395.906	770.45	36	59.8	16.6	15
gi|68058405|gb|AAX88658.1	DNA gyrase subunit A	IADLLHILSSAER.4y5.light	479.94	549.263	36	66.1	22	15
gi|68058405|gb|AAX88658.1	DNA gyrase subunit A	IADLLHILSSAER.1y12.light	479.94	662.865	36	66.1	22	15
gi|68058405|gb|AAX88658.1	DNA gyrase subunit A	IADLLHILSSAER.2y11.light	479.94	627.346	36	66.1	22	15
gi|68058405|gb|AAX88658.1	DNA gyrase subunit A	IADLLHILSSAER.4y5.heavy	483.954	549.263	36	66.1	22	15
gi|68058405|gb|AAX88658.1	DNA gyrase subunit A	IADLLHILSSAER.1y12.heavy	483.954	665.875	36	66.1	22	15
gi|68058405|gb|AAX88658.1	DNA gyrase subunit A	IADLLHILSSAER.2y11.heavy	483.954	630.356	36	66.1	22	15
gi|68058405|gb|AAX88658.1	DNA gyrase subunit A	GRPIVNILPLQENER.1y7.light	583.332	885.442	36	73.6	28.5	15
gi|68058405|gb|AAX88658.1	DNA gyrase subunit A	GRPIVNILPLQENER.2b6.light	583.332	637.378	36	73.6	28.5	15
gi|68058405|gb|AAX88658.1	DNA gyrase subunit A	GRPIVNILPLQENER.3b7.light	583.332	750.462	36	73.6	28.5	15
gi|68058405|gb|AAX88658.1	DNA gyrase subunit A	GRPIVNILPLQENER.1y7.heavy	587.345	885.442	36	73.6	28.5	15
gi|68058405|gb|AAX88658.1	DNA gyrase subunit A	GRPIVNILPLQENER.2b6.heavy	587.345	643.398	36	73.6	28.5	15
gi|68058405|gb|AAX88658.1	DNA gyrase subunit A	GRPIVNILPLQENER.3b7.heavy	587.345	762.502	36	73.6	28.5	15
gi|68057616|gb|AAX87869.1	D-galactose-binding periplasmic protein precursor	ALAINLVDPAAAPTIIGK.1y10.light	874.519	938.567	36	94.9	51.7	15
gi|68057616|gb|AAX87869.1	D-galactose-binding periplasmic protein precursor	ALAINLVDPAAAPTIIGK.1y10.heavy	883.55	950.607	36	94.9	51.7	15
gi|68057616|gb|AAX87869.1	D-galactose-binding periplasmic protein precursor	ALAINLVDPAAAPTIIGK.2y8.light	583.349	770.477	36	73.6	28.5	15
gi|68057616|gb|AAX87869.1	D-galactose-binding periplasmic protein precursor	ALAINLVDPAAAPTIIGK.1y6.light	583.349	628.403	36	73.6	28.5	15
gi|68057616|gb|AAX87869.1	D-galactose-binding periplasmic protein precursor	ALAINLVDPAAAPTIIGK.2y8.heavy	589.369	782.517	36	73.6	28.5	15
gi|68057616|gb|AAX87869.1	D-galactose-binding periplasmic protein precursor	ALAINLVDPAAAPTIIGK.1y6.heavy	589.369	640.443	36	73.6	28.5	15
gi|68057616|gb|AAX87869.1	D-galactose-binding periplasmic protein precursor	IQFVLLK.2y6.light	430.784	747.476	36	62.5	23.9	15
gi|68057616|gb|AAX87869.1	D-galactose-binding periplasmic protein precursor	IQFVLLK.1y5.light	430.784	619.418	36	62.5	23.9	15
gi|68057616|gb|AAX87869.1	D-galactose-binding periplasmic protein precursor	IQFVLLK.3y4.light	430.784	472.349	36	62.5	23.9	15
gi|68057616|gb|AAX87869.1	D-galactose-binding periplasmic protein precursor	IQFVLLK.2y6.heavy	433.794	747.476	36	62.5	23.9	15
gi|68057616|gb|AAX87869.1	D-galactose-binding periplasmic protein precursor	IQFVLLK.1y5.heavy	433.794	619.418	36	62.5	23.9	15
gi|68057616|gb|AAX87869.1	D-galactose-binding periplasmic protein precursor	IQFVLLK.3y4.heavy	433.794	472.349	36	62.5	23.9	15
gi|68057616|gb|AAX87869.1	D-galactose-binding periplasmic protein precursor	IPYVGVDK.3y6.light	445.753	680.361	36	63.6	24.9	15
gi|68057616|gb|AAX87869.1	D-galactose-binding periplasmic protein precursor	IPYVGVDK.2y5.light	445.753	517.298	36	63.6	24.9	15
gi|68057616|gb|AAX87869.1	D-galactose-binding periplasmic protein precursor	IPYVGVDK.1y7.light	445.753	389.211	36	63.6	24.9	15
gi|68057616|gb|AAX87869.1	D-galactose-binding periplasmic protein precursor	IPYVGVDK.3y6.heavy	448.763	680.361	36	63.6	24.9	15
gi|68057616|gb|AAX87869.1	D-galactose-binding periplasmic protein precursor	IPYVGVDK.2y5.heavy	448.763	517.298	36	63.6	24.9	15
gi|68057616|gb|AAX87869.1	D-galactose-binding periplasmic protein precursor	IPYVGVDK.1y7.heavy	448.763	389.211	36	63.6	24.9	15
gi|68057616|gb|AAX87869.1	D-galactose-binding periplasmic protein precursor	IPYVGVDKDNLGDFLK.1y14.light	598.321	791.909	36	74.7	29.4	15
gi|68057616|gb|AAX87869.1	D-galactose-binding periplasmic protein precursor	IPYVGVDKDNLGDFLK.2y13.light	598.321	710.378	36	74.7	29.4	15
gi|68057616|gb|AAX87869.1	D-galactose-binding periplasmic protein precursor	IPYVGVDKDNLGDFLK.3y12.light	598.321	660.843	36	74.7	29.4	15
gi|68057616|gb|AAX87869.1	D-galactose-binding periplasmic protein precursor	IPYVGVDKDNLGDFLK.1y14.heavy	600.328	791.909	36	74.7	29.4	15
gi|68057616|gb|AAX87869.1	D-galactose-binding periplasmic protein precursor	IPYVGVDKDNLGDFLK.2y13.heavy	600.328	710.378	36	74.7	29.4	15
gi|68057616|gb|AAX87869.1	D-galactose-binding periplasmic protein precursor	IPYVGVDKDNLGDFLK.3y12.heavy	600.328	660.843	36	74.7	29.4	15
gi|68057702|gb|AAX87955.1	protective surface antigen D15	YNATVEPIVNTLPNNR.2y11.light	907.973	1266.68	36	97.3	53.7	15
gi|68057702|gb|AAX87955.1	protective surface antigen D15	YNATVEPIVNTLPNNR.1y10.light	907.973	1137.64	36	97.3	53.7	15
gi|68057702|gb|AAX87955.1	protective surface antigen D15	YNATVEPIVNTLPNNR.3y8.light	907.973	927.501	36	97.3	53.7	15
gi|68057702|gb|AAX87955.1	protective surface antigen D15	YNATVEPIVNTLPNNR.2y11.heavy	910.983	1272.7	36	97.3	53.7	15
gi|68057702|gb|AAX87955.1	protective surface antigen D15	YNATVEPIVNTLPNNR.1y10.heavy	910.983	1143.66	36	97.3	53.7	15
gi|68057702|gb|AAX87955.1	protective surface antigen D15	YNATVEPIVNTLPNNR.3y8.heavy	910.983	927.501	36	97.3	53.7	15
gi|68057702|gb|AAX87955.1	protective surface antigen D15	QDNFLGTGAAVSIAGTK.4y13.light	825.428	1145.65	36	91.3	48.6	15
gi|68057702|gb|AAX87955.1	protective surface antigen D15	QDNFLGTGAAVSIAGTK.1y12.light	825.428	1032.57	36	91.3	48.6	15
gi|68057702|gb|AAX87955.1	protective surface antigen D15	QDNFLGTGAAVSIAGTK.2y10.light	825.428	874.499	36	91.3	48.6	15
gi|68057702|gb|AAX87955.1	protective surface antigen D15	QDNFLGTGAAVSIAGTK.4y13.heavy	828.438	1151.67	36	91.3	48.6	15
gi|68057702|gb|AAX87955.1	protective surface antigen D15	QDNFLGTGAAVSIAGTK.1y12.heavy	828.438	1038.59	36	91.3	48.6	15
gi|68057702|gb|AAX87955.1	protective surface antigen D15	QDNFLGTGAAVSIAGTK.2y10.heavy	828.438	880.519	36	91.3	48.6	15
gi|68057702|gb|AAX87955.1	protective surface antigen D15	ISNFALEYNR.4y9.light	613.812	1113.53	36	75.9	35.4	15
gi|68057702|gb|AAX87955.1	protective surface antigen D15	ISNFALEYNR.1y6.light	613.812	765.389	36	75.9	35.4	15
gi|68057702|gb|AAX87955.1	protective surface antigen D15	ISNFALEYNR.2y5.light	613.812	694.352	36	75.9	35.4	15
gi|68057702|gb|AAX87955.1	protective surface antigen D15	ISNFALEYNR.4y9.heavy	616.822	1113.53	36	75.9	35.4	15
gi|68057702|gb|AAX87955.1	protective surface antigen D15	ISNFALEYNR.1y6.heavy	616.822	765.389	36	75.9	35.4	15
gi|68057702|gb|AAX87955.1	protective surface antigen D15	ISNFALEYNR.2y5.heavy	616.822	694.352	36	75.9	35.4	15
gi|68057670|gb|AAX87923.1	aerobic respiration control protein ArcA	ELREELSLPLIFLTGR.2y8.light	629.363	916.561	36	77	31.3	15
gi|68057670|gb|AAX87923.1	aerobic respiration control protein ArcA	ELREELSLPLIFLTGR.3y6.light	629.363	706.425	36	77	31.3	15
gi|68057670|gb|AAX87923.1	aerobic respiration control protein ArcA	ELREELSLPLIFLTGR.1b8.light	629.363	970.52	36	77	31.3	15
gi|68057670|gb|AAX87923.1	aerobic respiration control protein ArcA	ELREELSLPLIFLTGR.2y8.heavy	631.37	922.582	36	77	31.3	15
gi|68057670|gb|AAX87923.1	aerobic respiration control protein ArcA	ELREELSLPLIFLTGR.3y6.heavy	631.37	712.445	36	77	31.3	15
gi|68057670|gb|AAX87923.1	aerobic respiration control protein ArcA	ELREELSLPLIFLTGR.1b8.heavy	631.37	970.52	36	77	31.3	15
gi|68057670|gb|AAX87923.1	aerobic respiration control protein ArcA	EELSLPLIFLTGR.2y10.light	744.427	1116.68	36	85.4	43.5	15
gi|68057670|gb|AAX87923.1	aerobic respiration control protein ArcA	EELSLPLIFLTGR.3y9.light	744.427	1029.65	36	85.4	43.5	15
gi|68057670|gb|AAX87923.1	aerobic respiration control protein ArcA	EELSLPLIFLTGR.1y8.light	744.427	916.561	36	85.4	43.5	15
gi|68057670|gb|AAX87923.1	aerobic respiration control protein ArcA	EELSLPLIFLTGR.2y10.heavy	747.437	1122.7	36	85.4	43.5	15
gi|68057670|gb|AAX87923.1	aerobic respiration control protein ArcA	EELSLPLIFLTGR.3y9.heavy	747.437	1035.67	36	85.4	43.5	15
gi|68057670|gb|AAX87923.1	aerobic respiration control protein ArcA	EELSLPLIFLTGR.1y8.heavy	747.437	922.582	36	85.4	43.5	15
gi|68057670|gb|AAX87923.1	aerobic respiration control protein ArcA	ILGLEIGADDYLTKPFNPR.1y7.light	711.384	859.478	36	83	36.5	15
gi|68057670|gb|AAX87923.1	aerobic respiration control protein ArcA	ILGLEIGADDYLTKPFNPR.4y6.light	711.384	758.431	36	83	36.5	15
gi|68057670|gb|AAX87923.1	aerobic respiration control protein ArcA	ILGLEIGADDYLTKPFNPR.3y13.light	711.384	747.373	36	83	36.5	15
gi|68057670|gb|AAX87923.1	aerobic respiration control protein ArcA	ILGLEIGADDYLTKPFNPR.1y7.heavy	715.398	859.478	36	83	36.5	15
gi|68057670|gb|AAX87923.1	aerobic respiration control protein ArcA	ILGLEIGADDYLTKPFNPR.4y6.heavy	715.398	758.431	36	83	36.5	15
gi|68057670|gb|AAX87923.1	aerobic respiration control protein ArcA	ILGLEIGADDYLTKPFNPR.3y13.heavy	715.398	747.373	36	83	36.5	15
gi|68057670|gb|AAX87923.1	aerobic respiration control protein ArcA	LDLNSHSLITPEGQEFK.2y8.light	643.33	935.447	36	78	32.2	15
gi|68057670|gb|AAX87923.1	aerobic respiration control protein ArcA	LDLNSHSLITPEGQEFK.1y7.light	643.33	834.399	36	78	32.2	15
gi|68057670|gb|AAX87923.1	aerobic respiration control protein ArcA	LDLNSHSLITPEGQEFK.3b9.light	643.33	993.536	36	78	32.2	15
gi|68057670|gb|AAX87923.1	aerobic respiration control protein ArcA	LDLNSHSLITPEGQEFK.2y8.heavy	645.337	935.447	36	78	32.2	15
gi|68057670|gb|AAX87923.1	aerobic respiration control protein ArcA	LDLNSHSLITPEGQEFK.1y7.heavy	645.337	834.399	36	78	32.2	15
gi|68057670|gb|AAX87923.1	aerobic respiration control protein ArcA	LDLNSHSLITPEGQEFK.3b9.heavy	645.337	999.557	36	78	32.2	15
gi|68056827|gb|AAX87080.1	cysteinyl-tRNA synthetase	SLGNFFTIR.1y7.light	527.788	854.452	36	69.6	30	15
gi|68056827|gb|AAX87080.1	cysteinyl-tRNA synthetase	SLGNFFTIR.3y5.light	527.788	683.388	36	69.6	30	15
gi|68056827|gb|AAX87080.1	cysteinyl-tRNA synthetase	SLGNFFTIR.2y4.light	527.788	536.319	36	69.6	30	15
gi|68056827|gb|AAX87080.1	cysteinyl-tRNA synthetase	SLGNFFTIR.1y7.heavy	530.798	860.472	36	69.6	30	15
gi|68056827|gb|AAX87080.1	cysteinyl-tRNA synthetase	SLGNFFTIR.3y5.heavy	530.798	689.408	36	69.6	30	15
gi|68056827|gb|AAX87080.1	cysteinyl-tRNA synthetase	SLGNFFTIR.2y4.heavy	530.798	542.339	36	69.6	30	15
gi|68056827|gb|AAX87080.1	cysteinyl-tRNA synthetase	ELGAILGLLQQDPEK.2y10.light	812.451	1140.63	36	90.3	47.8	15
gi|68056827|gb|AAX87080.1	cysteinyl-tRNA synthetase	ELGAILGLLQQDPEK.1y9.light	812.451	1027.54	36	90.3	47.8	15
gi|68056827|gb|AAX87080.1	cysteinyl-tRNA synthetase	ELGAILGLLQQDPEK.3y7.light	812.451	857.436	36	90.3	47.8	15
gi|68056827|gb|AAX87080.1	cysteinyl-tRNA synthetase	ELGAILGLLQQDPEK.2y10.heavy	815.461	1140.63	36	90.3	47.8	15
gi|68056827|gb|AAX87080.1	cysteinyl-tRNA synthetase	ELGAILGLLQQDPEK.1y9.heavy	815.461	1027.54	36	90.3	47.8	15
gi|68056827|gb|AAX87080.1	cysteinyl-tRNA synthetase	ELGAILGLLQQDPEK.3y7.heavy	815.461	857.436	36	90.3	47.8	15
gi|68057659|gb|AAX87912.1	glutamine synthetase	STGIADQAFFGPEPEFFLFDDVR.4y8.light	869.08	1058.53	36	94.5	46.3	15
gi|68057659|gb|AAX87912.1	glutamine synthetase	STGIADQAFFGPEPEFFLFDDVR.1y7.light	869.08	911.462	36	94.5	46.3	15
gi|68057659|gb|AAX87912.1	glutamine synthetase	STGIADQAFFGPEPEFFLFDDVR.2b10.light	869.08	1038.49	36	94.5	46.3	15
gi|68057659|gb|AAX87912.1	glutamine synthetase	STGIADQAFFGPEPEFFLFDDVR.4y8.heavy	871.086	1058.53	36	94.5	46.3	15
gi|68057659|gb|AAX87912.1	glutamine synthetase	STGIADQAFFGPEPEFFLFDDVR.1y7.heavy	871.086	911.462	36	94.5	46.3	15
gi|68057659|gb|AAX87912.1	glutamine synthetase	STGIADQAFFGPEPEFFLFDDVR.2b10.heavy	871.086	1044.51	36	94.5	46.3	15
gi|68057659|gb|AAX87912.1	glutamine synthetase	IPAVTNPK.2y6.light	420.253	629.362	36	61.8	23.3	15
gi|68057659|gb|AAX87912.1	glutamine synthetase	IPAVTNPK.3y5.light	420.253	558.325	36	61.8	23.3	15
gi|68057659|gb|AAX87912.1	glutamine synthetase	IPAVTNPK.1y7.light	420.253	363.711	36	61.8	23.3	15
gi|68057659|gb|AAX87912.1	glutamine synthetase	IPAVTNPK.2y6.heavy	423.263	629.362	36	61.8	23.3	15
gi|68057659|gb|AAX87912.1	glutamine synthetase	IPAVTNPK.3y5.heavy	423.263	558.325	36	61.8	23.3	15
gi|68057659|gb|AAX87912.1	glutamine synthetase	IPAVTNPK.1y7.heavy	423.263	363.711	36	61.8	23.3	15
gi|68057659|gb|AAX87912.1	glutamine synthetase	DIPAVASSLEEALNSLEK.3y8.light	629.33	903.478	36	77	31.3	15
gi|68057659|gb|AAX87912.1	glutamine synthetase	DIPAVASSLEEALNSLEK.2y7.light	629.33	774.436	36	77	31.3	15
gi|68057659|gb|AAX87912.1	glutamine synthetase	DIPAVASSLEEALNSLEK.1y16.light	629.33	829.436	36	77	31.3	15
gi|68057659|gb|AAX87912.1	glutamine synthetase	DIPAVASSLEEALNSLEK.3y8.heavy	631.337	903.478	36	77	31.3	15
gi|68057659|gb|AAX87912.1	glutamine synthetase	DIPAVASSLEEALNSLEK.2y7.heavy	631.337	774.436	36	77	31.3	15
gi|68057659|gb|AAX87912.1	glutamine synthetase	DIPAVASSLEEALNSLEK.1y16.heavy	631.337	829.436	36	77	31.3	15
gi|68057958|gb|AAX88211.1	thiol:disulfide interchange protein DsbC	EYNDLGITVR.1y8.light	590.304	887.495	36	74.2	33.9	15
gi|68057958|gb|AAX88211.1	thiol:disulfide interchange protein DsbC	EYNDLGITVR.3y7.light	590.304	773.452	36	74.2	33.9	15
gi|68057958|gb|AAX88211.1	thiol:disulfide interchange protein DsbC	EYNDLGITVR.2y6.light	590.304	658.425	36	74.2	33.9	15
gi|68057958|gb|AAX88211.1	thiol:disulfide interchange protein DsbC	EYNDLGITVR.1y8.heavy	593.314	893.515	36	74.2	33.9	15
gi|68057958|gb|AAX88211.1	thiol:disulfide interchange protein DsbC	EYNDLGITVR.3y7.heavy	593.314	779.472	36	74.2	33.9	15
gi|68057958|gb|AAX88211.1	thiol:disulfide interchange protein DsbC	EYNDLGITVR.2y6.heavy	593.314	664.445	36	74.2	33.9	15
gi|68058476|gb|AAX88729.1	predicted regulator of cell morphogenesis and NO signaling	LSELAVSIPGATK.1y9.light	643.372	843.493	36	78	37.2	15
gi|68058476|gb|AAX88729.1	predicted regulator of cell morphogenesis and NO signaling	LSELAVSIPGATK.3y8.light	643.372	772.456	36	78	37.2	15
gi|68058476|gb|AAX88729.1	predicted regulator of cell morphogenesis and NO signaling	LSELAVSIPGATK.2y7.light	643.372	673.388	36	78	37.2	15
gi|68058476|gb|AAX88729.1	predicted regulator of cell morphogenesis and NO signaling	LSELAVSIPGATK.1y9.heavy	646.382	849.514	36	78	37.2	15
gi|68058476|gb|AAX88729.1	predicted regulator of cell morphogenesis and NO signaling	LSELAVSIPGATK.3y8.heavy	646.382	778.476	36	78	37.2	15
gi|68058476|gb|AAX88729.1	predicted regulator of cell morphogenesis and NO signaling	LSELAVSIPGATK.2y7.heavy	646.382	679.408	36	78	37.2	15
gi|68058476|gb|AAX88729.1	predicted regulator of cell morphogenesis and NO signaling	EQLPELITLAEK.1y9.light	692.39	1013.59	36	81.6	40.3	15
gi|68058476|gb|AAX88729.1	predicted regulator of cell morphogenesis and NO signaling	EQLPELITLAEK.4y8.light	692.39	916.535	36	81.6	40.3	15
gi|68058476|gb|AAX88729.1	predicted regulator of cell morphogenesis and NO signaling	EQLPELITLAEK.2y7.light	692.39	787.492	36	81.6	40.3	15
gi|68058476|gb|AAX88729.1	predicted regulator of cell morphogenesis and NO signaling	EQLPELITLAEK.1y9.heavy	695.4	1019.61	36	81.6	40.3	15
gi|68058476|gb|AAX88729.1	predicted regulator of cell morphogenesis and NO signaling	EQLPELITLAEK.4y8.heavy	695.4	922.555	36	81.6	40.3	15
gi|68058476|gb|AAX88729.1	predicted regulator of cell morphogenesis and NO signaling	EQLPELITLAEK.2y7.heavy	695.4	793.513	36	81.6	40.3	15
gi|68057602|gb|AAX87855.1	ribosome recycling factor	SLISAVEK.1y6.light	423.75	646.377	36	62	23.5	15
gi|68057602|gb|AAX87855.1	ribosome recycling factor	SLISAVEK.2y5.light	423.75	533.293	36	62	23.5	15
gi|68057602|gb|AAX87855.1	ribosome recycling factor	SLISAVEK.3y4.light	423.75	446.261	36	62	23.5	15
gi|68057602|gb|AAX87855.1	ribosome recycling factor	SLISAVEK.1y6.heavy	426.76	652.397	36	62	23.5	15
gi|68057602|gb|AAX87855.1	ribosome recycling factor	SLISAVEK.2y5.heavy	426.76	533.293	36	62	23.5	15
gi|68057602|gb|AAX87855.1	ribosome recycling factor	SLISAVEK.3y4.heavy	426.76	446.261	36	62	23.5	15
gi|68057602|gb|AAX87855.1	ribosome recycling factor	DKEISENEQHKAEEEIQK.4y16.light	728.685	970.963	36	84.2	37.5	15
gi|68057602|gb|AAX87855.1	ribosome recycling factor	DKEISENEQHKAEEEIQK.2y15.light	728.685	906.442	36	84.2	37.5	15
gi|68057602|gb|AAX87855.1	ribosome recycling factor	DKEISENEQHKAEEEIQK.1y14.light	728.685	849.9	36	84.2	37.5	15
gi|68057602|gb|AAX87855.1	ribosome recycling factor	DKEISENEQHKAEEEIQK.4y16.heavy	732.699	976.984	36	84.2	37.5	15
gi|68057602|gb|AAX87855.1	ribosome recycling factor	DKEISENEQHKAEEEIQK.2y15.heavy	732.699	912.462	36	84.2	37.5	15
gi|68057602|gb|AAX87855.1	ribosome recycling factor	DKEISENEQHKAEEEIQK.1y14.heavy	732.699	852.91	36	84.2	37.5	15
gi|68057602|gb|AAX87855.1	ribosome recycling factor	EISENEQHKAEEEIQK.3y7.light	647.645	846.42	36	78.3	32.5	15
gi|68057602|gb|AAX87855.1	ribosome recycling factor	EISENEQHKAEEEIQK.1y14.light	647.645	849.9	36	78.3	32.5	15
gi|68057602|gb|AAX87855.1	ribosome recycling factor	EISENEQHKAEEEIQK.2y12.light	647.645	741.863	36	78.3	32.5	15
gi|68057602|gb|AAX87855.1	ribosome recycling factor	EISENEQHKAEEEIQK.3y7.heavy	651.658	852.44	36	78.3	32.5	15
gi|68057602|gb|AAX87855.1	ribosome recycling factor	EISENEQHKAEEEIQK.1y14.heavy	651.658	852.91	36	78.3	32.5	15
gi|68057602|gb|AAX87855.1	ribosome recycling factor	EISENEQHKAEEEIQK.2y12.heavy	651.658	744.873	36	78.3	32.5	15
gi|68057603|gb|AAX87856.1	phosphoenolpyruvate carboxykinase	GTLTTTGAVAVDTGIFTGR.2y11.light	919.486	1135.61	36	98.1	54.5	15
gi|68057603|gb|AAX87856.1	phosphoenolpyruvate carboxykinase	GTLTTTGAVAVDTGIFTGR.1y10.light	919.486	1036.54	36	98.1	54.5	15
gi|68057603|gb|AAX87856.1	phosphoenolpyruvate carboxykinase	GTLTTTGAVAVDTGIFTGR.3y9.light	919.486	965.505	36	98.1	54.5	15
gi|68057603|gb|AAX87856.1	phosphoenolpyruvate carboxykinase	GTLTTTGAVAVDTGIFTGR.2y11.heavy	922.496	1141.63	36	98.1	54.5	15
gi|68057603|gb|AAX87856.1	phosphoenolpyruvate carboxykinase	GTLTTTGAVAVDTGIFTGR.1y10.heavy	922.496	1042.56	36	98.1	54.5	15
gi|68057603|gb|AAX87856.1	phosphoenolpyruvate carboxykinase	GTLTTTGAVAVDTGIFTGR.3y9.heavy	922.496	971.525	36	98.1	54.5	15
gi|68057603|gb|AAX87856.1	phosphoenolpyruvate carboxykinase	DKYIVLDEK.1y7.light	561.806	879.482	36	72.1	32.1	15
gi|68057603|gb|AAX87856.1	phosphoenolpyruvate carboxykinase	DKYIVLDEK.2y6.light	561.806	716.419	36	72.1	32.1	15
gi|68057603|gb|AAX87856.1	phosphoenolpyruvate carboxykinase	DKYIVLDEK.3y5.light	561.806	603.335	36	72.1	32.1	15
gi|68057603|gb|AAX87856.1	phosphoenolpyruvate carboxykinase	DKYIVLDEK.1y7.heavy	564.816	885.502	36	72.1	32.1	15
gi|68057603|gb|AAX87856.1	phosphoenolpyruvate carboxykinase	DKYIVLDEK.2y6.heavy	564.816	722.439	36	72.1	32.1	15
gi|68057603|gb|AAX87856.1	phosphoenolpyruvate carboxykinase	DKYIVLDEK.3y5.heavy	564.816	603.335	36	72.1	32.1	15
gi|68057603|gb|AAX87856.1	phosphoenolpyruvate carboxykinase	YIVLDEK.3y6.light	440.245	716.419	36	63.2	24.5	15
gi|68057603|gb|AAX87856.1	phosphoenolpyruvate carboxykinase	YIVLDEK.1y5.light	440.245	603.335	36	63.2	24.5	15
gi|68057603|gb|AAX87856.1	phosphoenolpyruvate carboxykinase	YIVLDEK.2y4.light	440.245	504.266	36	63.2	24.5	15
gi|68057603|gb|AAX87856.1	phosphoenolpyruvate carboxykinase	YIVLDEK.3y6.heavy	443.255	722.439	36	63.2	24.5	15
gi|68057603|gb|AAX87856.1	phosphoenolpyruvate carboxykinase	YIVLDEK.1y5.heavy	443.255	603.335	36	63.2	24.5	15
gi|68057603|gb|AAX87856.1	phosphoenolpyruvate carboxykinase	YIVLDEK.2y4.heavy	443.255	504.266	36	63.2	24.5	15
gi|68057603|gb|AAX87856.1	phosphoenolpyruvate carboxykinase	VIFLTADAFGVLPPVSK.2y8.light	592.01	796.493	36	74.3	29	15
gi|68057603|gb|AAX87856.1	phosphoenolpyruvate carboxykinase	VIFLTADAFGVLPPVSK.1y6.light	592.01	640.403	36	74.3	29	15
gi|68057603|gb|AAX87856.1	phosphoenolpyruvate carboxykinase	VIFLTADAFGVLPPVSK.4b8.light	592.01	831.461	36	74.3	29	15
gi|68057603|gb|AAX87856.1	phosphoenolpyruvate carboxykinase	VIFLTADAFGVLPPVSK.2y8.heavy	594.017	796.493	36	74.3	29	15
gi|68057603|gb|AAX87856.1	phosphoenolpyruvate carboxykinase	VIFLTADAFGVLPPVSK.1y6.heavy	594.017	640.403	36	74.3	29	15
gi|68057603|gb|AAX87856.1	phosphoenolpyruvate carboxykinase	VIFLTADAFGVLPPVSK.4b8.heavy	594.017	837.481	36	74.3	29	15
gi|68057603|gb|AAX87856.1	phosphoenolpyruvate carboxykinase	GIIDAILDGSIEK.3y10.light	672.374	1060.55	36	80.1	39	15
gi|68057603|gb|AAX87856.1	phosphoenolpyruvate carboxykinase	GIIDAILDGSIEK.2y8.light	672.374	874.488	36	80.1	39	15
gi|68057603|gb|AAX87856.1	phosphoenolpyruvate carboxykinase	GIIDAILDGSIEK.1y7.light	672.374	761.404	36	80.1	39	15
gi|68057603|gb|AAX87856.1	phosphoenolpyruvate carboxykinase	GIIDAILDGSIEK.3y10.heavy	684.415	1072.59	36	80.1	39	15
gi|68057603|gb|AAX87856.1	phosphoenolpyruvate carboxykinase	GIIDAILDGSIEK.2y8.heavy	684.415	886.528	36	80.1	39	15
gi|68057603|gb|AAX87856.1	phosphoenolpyruvate carboxykinase	GIIDAILDGSIEK.1y7.heavy	684.415	767.424	36	80.1	39	15
gi|68057699|gb|AAX87952.1	elongation factor Ts	VAAEGVILAR.1y8.light	499.803	828.494	36	67.6	28.2	15
gi|68057699|gb|AAX87952.1	elongation factor Ts	VAAEGVILAR.3y7.light	499.803	757.457	36	67.6	28.2	15
gi|68057699|gb|AAX87952.1	elongation factor Ts	VAAEGVILAR.2y6.light	499.803	628.414	36	67.6	28.2	15
gi|68057699|gb|AAX87952.1	elongation factor Ts	VAAEGVILAR.1y8.heavy	502.813	834.514	36	67.6	28.2	15
gi|68057699|gb|AAX87952.1	elongation factor Ts	VAAEGVILAR.3y7.heavy	502.813	763.477	36	67.6	28.2	15
gi|68057699|gb|AAX87952.1	elongation factor Ts	VAAEGVILAR.2y6.heavy	502.813	634.434	36	67.6	28.2	15
gi|68057699|gb|AAX87952.1	elongation factor Ts	SVNTSVSNFIR.2y9.light	612.323	1037.54	36	75.8	35.3	15
gi|68057699|gb|AAX87952.1	elongation factor Ts	SVNTSVSNFIR.1y7.light	612.323	822.447	36	75.8	35.3	15
gi|68057699|gb|AAX87952.1	elongation factor Ts	SVNTSVSNFIR.3y5.light	612.323	636.346	36	75.8	35.3	15
gi|68057699|gb|AAX87952.1	elongation factor Ts	SVNTSVSNFIR.2y9.heavy	615.333	1043.56	36	75.8	35.3	15
gi|68057699|gb|AAX87952.1	elongation factor Ts	SVNTSVSNFIR.1y7.heavy	615.333	828.467	36	75.8	35.3	15
gi|68057699|gb|AAX87952.1	elongation factor Ts	SVNTSVSNFIR.3y5.heavy	615.333	642.367	36	75.8	35.3	15
gi|68056953|gb|AAX87206.1	putative sialic acid transporter, TRAP-type C4-dicarboxylate transport system, periplasmic component	IEISLYPSSQLGDDR.2y10.light	846.926	1137.52	36	92.9	49.9	15
gi|68056953|gb|AAX87206.1	putative sialic acid transporter, TRAP-type C4-dicarboxylate transport system, periplasmic component	IEISLYPSSQLGDDR.1y9.light	846.926	974.454	36	92.9	49.9	15
gi|68056953|gb|AAX87206.1	putative sialic acid transporter, TRAP-type C4-dicarboxylate transport system, periplasmic component	IEISLYPSSQLGDDR.3y8.light	846.926	877.401	36	92.9	49.9	15
gi|68056953|gb|AAX87206.1	putative sialic acid transporter, TRAP-type C4-dicarboxylate transport system, periplasmic component	IEISLYPSSQLGDDR.2y10.heavy	852.946	1137.52	36	92.9	49.9	15
gi|68056953|gb|AAX87206.1	putative sialic acid transporter, TRAP-type C4-dicarboxylate transport system, periplasmic component	IEISLYPSSQLGDDR.1y9.heavy	852.946	974.454	36	92.9	49.9	15
gi|68056953|gb|AAX87206.1	putative sialic acid transporter, TRAP-type C4-dicarboxylate transport system, periplasmic component	IEISLYPSSQLGDDR.3y8.heavy	852.946	877.401	36	92.9	49.9	15
gi|68056953|gb|AAX87206.1	putative sialic acid transporter, TRAP-type C4-dicarboxylate transport system, periplasmic component	FQLFYPEAAVFALPYVISNYNVAQK.2y12.light	964.837	1395.73	36	101.5	52.3	15
gi|68056953|gb|AAX87206.1	putative sialic acid transporter, TRAP-type C4-dicarboxylate transport system, periplasmic component	FQLFYPEAAVFALPYVISNYNVAQK.1y9.light	964.837	1036.54	36	101.5	52.3	15
gi|68056953|gb|AAX87206.1	putative sialic acid transporter, TRAP-type C4-dicarboxylate transport system, periplasmic component	FQLFYPEAAVFALPYVISNYNVAQK.3b10.light	964.837	1166.59	36	101.5	52.3	15
gi|68056953|gb|AAX87206.1	putative sialic acid transporter, TRAP-type C4-dicarboxylate transport system, periplasmic component	FQLFYPEAAVFALPYVISNYNVAQK.2y12.heavy	966.844	1401.75	36	101.5	52.3	15
gi|68056953|gb|AAX87206.1	putative sialic acid transporter, TRAP-type C4-dicarboxylate transport system, periplasmic component	FQLFYPEAAVFALPYVISNYNVAQK.1y9.heavy	966.844	1042.56	36	101.5	52.3	15
gi|68056953|gb|AAX87206.1	putative sialic acid transporter, TRAP-type C4-dicarboxylate transport system, periplasmic component	FQLFYPEAAVFALPYVISNYNVAQK.3b10.heavy	966.844	1166.59	36	101.5	52.3	15
gi|68058032|gb|AAX88285.1	arginyl-tRNA synthetase	VLDNLQLSDIAEK.3y11.light	729.396	1245.63	36	84.3	42.6	15
gi|68058032|gb|AAX88285.1	arginyl-tRNA synthetase	VLDNLQLSDIAEK.2y8.light	729.396	903.478	36	84.3	42.6	15
gi|68058032|gb|AAX88285.1	arginyl-tRNA synthetase	VLDNLQLSDIAEK.1y7.light	729.396	775.42	36	84.3	42.6	15
gi|68058032|gb|AAX88285.1	arginyl-tRNA synthetase	VLDNLQLSDIAEK.3y11.heavy	732.406	1251.65	36	84.3	42.6	15
gi|68058032|gb|AAX88285.1	arginyl-tRNA synthetase	VLDNLQLSDIAEK.2y8.heavy	732.406	909.498	36	84.3	42.6	15
gi|68058032|gb|AAX88285.1	arginyl-tRNA synthetase	VLDNLQLSDIAEK.1y7.heavy	732.406	781.44	36	84.3	42.6	15
gi|68058032|gb|AAX88285.1	arginyl-tRNA synthetase	QTVVIDYSSPNVAK.3y10.light	760.901	1093.55	36	86.6	44.6	15
gi|68058032|gb|AAX88285.1	arginyl-tRNA synthetase	QTVVIDYSSPNVAK.1y9.light	760.901	980.468	36	86.6	44.6	15
gi|68058032|gb|AAX88285.1	arginyl-tRNA synthetase	QTVVIDYSSPNVAK.2y8.light	760.901	865.441	36	86.6	44.6	15
gi|68058032|gb|AAX88285.1	arginyl-tRNA synthetase	QTVVIDYSSPNVAK.3y10.heavy	763.911	1099.57	36	86.6	44.6	15
gi|68058032|gb|AAX88285.1	arginyl-tRNA synthetase	QTVVIDYSSPNVAK.1y9.heavy	763.911	980.468	36	86.6	44.6	15
gi|68058032|gb|AAX88285.1	arginyl-tRNA synthetase	QTVVIDYSSPNVAK.2y8.heavy	763.911	865.441	36	86.6	44.6	15
gi|68058032|gb|AAX88285.1	arginyl-tRNA synthetase	STIIGDAVAR.3y8.light	501.783	814.478	36	67.7	28.4	15
gi|68058032|gb|AAX88285.1	arginyl-tRNA synthetase	STIIGDAVAR.2y7.light	501.783	701.394	36	67.7	28.4	15
gi|68058032|gb|AAX88285.1	arginyl-tRNA synthetase	STIIGDAVAR.1y6.light	501.783	588.31	36	67.7	28.4	15
gi|68058032|gb|AAX88285.1	arginyl-tRNA synthetase	STIIGDAVAR.3y8.heavy	507.803	826.518	36	67.7	28.4	15
gi|68058032|gb|AAX88285.1	arginyl-tRNA synthetase	STIIGDAVAR.2y7.heavy	507.803	707.414	36	67.7	28.4	15
gi|68058032|gb|AAX88285.1	arginyl-tRNA synthetase	STIIGDAVAR.1y6.heavy	507.803	588.31	36	67.7	28.4	15
gi|68058032|gb|AAX88285.1	arginyl-tRNA synthetase	TLEFLGHNVIR.2y9.light	649.864	1084.59	36	78.5	37.6	15
gi|68058032|gb|AAX88285.1	arginyl-tRNA synthetase	TLEFLGHNVIR.1y6.light	649.864	695.395	36	78.5	37.6	15
gi|68058032|gb|AAX88285.1	arginyl-tRNA synthetase	TLEFLGHNVIR.2y9.heavy	652.874	1090.61	36	78.5	37.6	15
gi|68058032|gb|AAX88285.1	arginyl-tRNA synthetase	TLEFLGHNVIR.1y6.heavy	652.874	701.415	36	78.5	37.6	15
gi|68058032|gb|AAX88285.1	arginyl-tRNA synthetase	TLEFLGHNVIR.1y9.light	433.579	542.799	36	62.7	19.1	15
gi|68058032|gb|AAX88285.1	arginyl-tRNA synthetase	TLEFLGHNVIR.1y9.heavy	435.585	545.809	36	62.7	19.1	15
gi|68058032|gb|AAX88285.1	arginyl-tRNA synthetase	TDINSTALLAAPLTIK.4y6.light	547.986	642.419	36	71.1	26.2	15
gi|68058032|gb|AAX88285.1	arginyl-tRNA synthetase	TDINSTALLAAPLTIK.3y5.light	547.986	571.381	36	71.1	26.2	15
gi|68058032|gb|AAX88285.1	arginyl-tRNA synthetase	TDINSTALLAAPLTIK.2b8.light	547.986	816.41	36	71.1	26.2	15
gi|68058032|gb|AAX88285.1	arginyl-tRNA synthetase	TDINSTALLAAPLTIK.4y6.heavy	551.999	648.439	36	71.1	26.2	15
gi|68058032|gb|AAX88285.1	arginyl-tRNA synthetase	TDINSTALLAAPLTIK.3y5.heavy	551.999	577.401	36	71.1	26.2	15
gi|68058032|gb|AAX88285.1	arginyl-tRNA synthetase	TDINSTALLAAPLTIK.2b8.heavy	551.999	822.43	36	71.1	26.2	15
gi|68057906|gb|AAX88159.1	thioredoxin reductase	LLILGSGPAGYTAAIYAAR.3y15.light	939.528	1425.71	36	99.6	55.7	15
gi|68057906|gb|AAX88159.1	thioredoxin reductase	LLILGSGPAGYTAAIYAAR.4y13.light	939.528	1281.66	36	99.6	55.7	15
gi|68057906|gb|AAX88159.1	thioredoxin reductase	LLILGSGPAGYTAAIYAAR.2y10.light	939.528	1056.55	36	99.6	55.7	15
gi|68057906|gb|AAX88159.1	thioredoxin reductase	LLILGSGPAGYTAAIYAAR.3y15.heavy	945.548	1431.73	36	99.6	55.7	15
gi|68057906|gb|AAX88159.1	thioredoxin reductase	LLILGSGPAGYTAAIYAAR.4y13.heavy	945.548	1287.68	36	99.6	55.7	15
gi|68057906|gb|AAX88159.1	thioredoxin reductase	LLILGSGPAGYTAAIYAAR.2y10.heavy	945.548	1062.57	36	99.6	55.7	15
gi|68057906|gb|AAX88159.1	thioredoxin reductase	YIGLPSEENYK.2y9.light	656.825	1036.49	36	79	38.1	15
gi|68057906|gb|AAX88159.1	thioredoxin reductase	YIGLPSEENYK.1y7.light	656.825	866.389	36	79	38.1	15
gi|68057906|gb|AAX88159.1	thioredoxin reductase	YIGLPSEENYK.3y6.light	656.825	769.336	36	79	38.1	15
gi|68057906|gb|AAX88159.1	thioredoxin reductase	YIGLPSEENYK.2y9.heavy	659.835	1036.49	36	79	38.1	15
gi|68057906|gb|AAX88159.1	thioredoxin reductase	YIGLPSEENYK.1y7.heavy	659.835	866.389	36	79	38.1	15
gi|68057906|gb|AAX88159.1	thioredoxin reductase	YIGLPSEENYK.3y6.heavy	659.835	769.336	36	79	38.1	15
